# Supplementary material for: The Immunopeptidome from a Genomic Perspective: Establishing the Noncanonical Landscape of MHC Class I–Associated Peptides
Source: Cancer Immunol Res. 2023 Mar 24;11(6):747–62. doi: 10.1158/2326-6066.CIR-22-0621 (PMC10236148; doi:10.1158/2326-6066.CIR-22-0621)
Supplement: Supplementary Table 2 — Open search peptide-spectrum matches (PSMs) information of serine acetylation, cysteinylation, carbamidomethylation, and cysteine trioxidation. [file cir-22-0621_supplementary_table_2_suppst2.xlsx]

## Sheet: Acetyl (S)
Title: Serine acetylation open search PSM information
Dataset Name	Spectrum Name	Sequence	Charge	ObsMH	Mass Shift	Main Score	Protein Access	Before AA	After AA	Posterior Probability	Position	AA	Annotation Type	Annotated Mass	Annotated Mod	Annotated Mod Site	Annotated Mod Term Spec	Annotated Mod Classification	Protein Position	Sample Name	Study ID
20170303_QEh1_LC2_FaMa_ChCh_SA_HLApI_TIL1_1_R1.mgf	20170303_QEh1_LC2_FaMa_ChCh_SA_HLApI_TIL1_1_R1.17573.17573.3	SRQVVRSSKFRHVFG	3	1832	42.0112	2.9e-06	ENSP00000219150|ENST00000219150|ENSG00000102879|CORO1A coronin 1A [Source:HGNC Symbol;Acc:HGNC:2252]|P31146|A0A024R611	M	Q	1	0	S	Fully	42.0106	Acetyl (S)	S	Anywhere	Post-translational	2	sample_TIL1_HLA-Ip_BR1	PXD006939
20170303_QEh1_LC2_FaMa_ChCh_SA_HLApI_TIL1_2_R1.mgf	20170303_QEh1_LC2_FaMa_ChCh_SA_HLApI_TIL1_2_R1.18381.18381.3	SRQVVRSSKFRHVFG	3	1832	42.0115	3.6e-05	ENSP00000219150|ENST00000219150|ENSG00000102879|CORO1A coronin 1A [Source:HGNC Symbol;Acc:HGNC:2252]|P31146|A0A024R611	M	Q	1	0	S	Fully	42.0106	Acetyl (S)	S	Anywhere	Post-translational	2	sample_TIL1_HLA-Ip_BR1	PXD006939
20170303_QEh1_LC2_FaMa_ChCh_SA_HLApI_TIL1_3_R1.mgf	20170303_QEh1_LC2_FaMa_ChCh_SA_HLApI_TIL1_3_R1.18619.18619.3	SRQVVRSSKFRHVFG	3	1832	42.011	3.9e-05	ENSP00000219150|ENST00000219150|ENSG00000102879|CORO1A coronin 1A [Source:HGNC Symbol;Acc:HGNC:2252]|P31146|A0A024R611	M	Q	1	0	S	Fully	42.0106	Acetyl (S)	S	Anywhere	Post-translational	2	sample_TIL1_HLA-Ip_BR1	PXD006939
20170413_QEh1_LC2_ChC_FaMa_SA_HLApI_CD165_70Mnew_3_R1.mgf	20170413_QEh1_LC2_ChC_FaMa_SA_HLApI_CD165_70Mnew_3_R1.39291.39291.2	SNTQAERSIIGM	2	1348.65	42.0099	2.5e-09	ENSP00000329008|ENST00000329256|ENSG00000184330|S100A7A S100 calcium binding protein A7A [Source:HGNC Symbol;Acc:HGNC:21657]|Q86SG5	M	I	0.9994	1	S	Fully	42.0106	Acetyl (S)	S	Anywhere	Post-translational	2	sample_CD165_HLA-Ip_BR3	PXD006939
20170402_QEh1_LC1_FaMaChCh_SA_CD165_10M_3_R1.mgf	20170402_QEh1_LC1_FaMaChCh_SA_CD165_10M_3_R1.13496.13496.3	SNVPHKSSLPEGIRPGTV	3	1917.02	42.0109	2.7e-08	ENSP00000313571|ENST00000314980|ENSG00000178934|LGALS7B galectin 7B [Source:HGNC Symbol;Acc:HGNC:34447]|P47929	M	L	0.9994	1	S	Fully	42.0106	Acetyl (S)	S	Anywhere	Post-translational	2	sample_CD165_HLA-Ip_BR3	PXD006939
20170413_QEh1_LC2_ChC_FaMa_SA_HLApI_CD165_70Mnew_3_R1.mgf	20170413_QEh1_LC2_ChC_FaMa_SA_HLApI_CD165_70Mnew_3_R1.29903.29903.2	SNTQAERSIIG	2	1217.61	42.0099	5.4e-06	ENSP00000329008|ENST00000329256|ENSG00000184330|S100A7A S100 calcium binding protein A7A [Source:HGNC Symbol;Acc:HGNC:21657]|Q86SG5	M	M	0.9993	1	S	Fully	42.0106	Acetyl (S)	S	Anywhere	Post-translational	2	sample_CD165_HLA-Ip_BR3	PXD006939
20170302_QEh1_LC2_FaMa_ChCh_SA_HLApI_RA957_1_R2.mgf	20170302_QEh1_LC2_FaMa_ChCh_SA_HLApI_RA957_1_R2.35731.35731.2	SHEKSFLVSGDNYPPPNPG	2	2083.97	42.0101	1.5e-09	ENSP00000314380|ENST00000313269|ENSG00000178719|GRINA glutamate ionotropic receptor NMDA type subunit associated protein 1 [Source:HGNC Symbol;Acc:HGNC:4589]|Q7Z429	M	Y	1	0	S	Fully	42.0106	Acetyl (S)	S	Anywhere	Post-translational	2	sample_RA957_HLA-Ip_BR1	PXD006939
20170302_QEh1_LC2_FaMa_ChCh_SA_HLApI_RA957_3_R1.mgf	20170302_QEh1_LC2_FaMa_ChCh_SA_HLApI_RA957_3_R1.35000.35000.3	SHEKSFLVSGDNYPPPNPG	3	2083.97	42.0094	9.5e-08	ENSP00000314380|ENST00000313269|ENSG00000178719|GRINA glutamate ionotropic receptor NMDA type subunit associated protein 1 [Source:HGNC Symbol;Acc:HGNC:4589]|Q7Z429	M	Y	1	0	S	Fully	42.0106	Acetyl (S)	S	Anywhere	Post-translational	2	sample_RA957_HLA-Ip_BR1	PXD006939
201703011_QEh1_LC2_FaMaChCh_SA_HLApI_3865-DM_1_R1.mgf	201703011_QEh1_LC2_FaMaChCh_SA_HLApI_3865-DM_1_R1.37495.37495.2	SREMQDVDLAEVKP	2	1658.8	42.0103	3.3e-07	ENSP00000319977|ENST00000323851|ENSG00000104419|NDRG1 N-myc downstream regulated 1 [Source:HGNC Symbol;Acc:HGNC:7679]|Q92597	M	L	1	0	S	Fully	42.0106	Acetyl (S)	S	Anywhere	Post-translational	2	sample_3865-DM_HLA-Ip_BR1	PXD006939
201703011_QEh1_LC2_FaMaChCh_SA_HLApI_3865-DM_1_R1.mgf	201703011_QEh1_LC2_FaMaChCh_SA_HLApI_3865-DM_1_R1.14784.14784.2	SGGKYVDSEGH	2	1177.51	42.0111	1.7e-05	ENSP00000339191|ENST00000341049|ENSG00000105974|CAV1 caveolin 1 [Source:HGNC Symbol;Acc:HGNC:1527]|Q03135|Q2TNI1	M	L	1	0	S	Fully	42.0106	Acetyl (S)	S	Anywhere	Post-translational	2	sample_3865-DM_HLA-Ip_BR1	PXD006939
20170413_QEh1_LC2_ChC_FaMa_SA_HLApI_CD165_70Mnew_1_R1.mgf	20170413_QEh1_LC2_ChC_FaMa_SA_HLApI_CD165_70Mnew_1_R1.40083.40083.3	SGSSSVAAMKKVVQQLR	3	1817.99	42.0116	2e-11	ENSP00000359675|ENST00000370641|ENSG00000174021|GNG5 G protein subunit gamma 5 [Source:HGNC Symbol;Acc:HGNC:4408]|P63218	M	L	0.9522	1	S	Fully	42.0106	Acetyl (S)	S	Anywhere	Post-translational	2	sample_CD165_HLA-Ip_BR1	PXD006939
20170413_QEh1_LC2_ChC_FaMa_SA_HLApI_CD165_70Mnew_1_R1.mgf	20170413_QEh1_LC2_ChC_FaMa_SA_HLApI_CD165_70Mnew_1_R1.4266.4266.3	SGRGKGGKGLGKG	3	1200.68	42.0125	2.4e-06	ENSP00000244537|ENST00000244537|ENSG00000274618|HIST1H4F histone cluster 1 H4 family member f [Source:HGNC Symbol;Acc:HGNC:4783]|P62805|B2R4R0	M	G	0.9997	1	S	Fully	42.0106	Acetyl (S)	S	Anywhere	Post-translational	2	sample_CD165_HLA-Ip_BR1	PXD006939
20170303_QEh1_LC2_FaMa_ChCh_SA_HLApI_JY_2_R1_exp2.mgf	20170303_QEh1_LC2_FaMa_ChCh_SA_HLApI_JY_2_R1_exp2.38231.38231.2	SDFDEFERQLNENK	2	1812.8	42.0111	1.7e-14	ENSP00000307863|ENST00000308924|ENSG00000063244|U2AF2 U2 small nuclear RNA auxiliary factor 2 [Source:HGNC Symbol;Acc:HGNC:23156]|P26368	M	Q	1	0	S	Fully	42.0106	Acetyl (S)	S	Anywhere	Post-translational	2	sample_JY_HLA-Ip_BR1	PXD006939
20170303_QEh1_LC2_FaMa_ChCh_SA_HLApI_JY_3_R1_exp2.mgf	20170303_QEh1_LC2_FaMa_ChCh_SA_HLApI_JY_3_R1_exp2.38171.38171.2	SDFDEFERQLNENK	2	1812.8	42.0105	4.4e-12	ENSP00000307863|ENST00000308924|ENSG00000063244|U2AF2 U2 small nuclear RNA auxiliary factor 2 [Source:HGNC Symbol;Acc:HGNC:23156]|P26368	M	Q	1	0	S	Fully	42.0106	Acetyl (S)	S	Anywhere	Post-translational	2	sample_JY_HLA-Ip_BR1	PXD006939
20170303_QEh1_LC2_FaMa_ChCh_SA_HLApI_JY_2_R1_exp2.mgf	20170303_QEh1_LC2_FaMa_ChCh_SA_HLApI_JY_2_R1_exp2.24107.24107.2	SETAPAETATPAPVEK	2	1640.8	42.0116	2e-07	ENSP00000330074|ENST00000331442|ENSG00000184357|HIST1H1B histone cluster 1 H1 family member b [Source:HGNC Symbol;Acc:HGNC:4719]|P16401	M	S	1	0	S	Fully	42.0106	Acetyl (S)	S	Anywhere	Post-translational	2	sample_JY_HLA-Ip_BR1	PXD006939
20170303_QEh1_LC2_FaMa_ChCh_SA_HLApI_JY_1_R1_exp2.mgf	20170303_QEh1_LC2_FaMa_ChCh_SA_HLApI_JY_1_R1_exp2.24118.24118.2	SETAPAETATPAPVEK	2	1640.8	42.0103	1.3e-06	ENSP00000330074|ENST00000331442|ENSG00000184357|HIST1H1B histone cluster 1 H1 family member b [Source:HGNC Symbol;Acc:HGNC:4719]|P16401	M	S	1	0	S	Fully	42.0106	Acetyl (S)	S	Anywhere	Post-translational	2	sample_JY_HLA-Ip_BR1	PXD006939
20170303_QEh1_LC2_FaMa_ChCh_SA_HLApI_JY_3_R1_exp2.mgf	20170303_QEh1_LC2_FaMa_ChCh_SA_HLApI_JY_3_R1_exp2.25958.25958.3	SKPHSEAGTAFIQTQQLH	3	2022	42.0114	1.7e-06	ENSP00000320171|ENST00000319622|ENSG00000067225|PKM pyruvate kinase M1/2 [Source:HGNC Symbol;Acc:HGNC:9021]|P14618|A0A024R5Z9	M	A	1	0	S	Fully	42.0106	Acetyl (S)	S	Anywhere	Post-translational	2	sample_JY_HLA-Ip_BR1	PXD006939
20170303_QEh1_LC2_FaMa_ChCh_SA_HLApI_JY_1_R1_exp2.mgf	20170303_QEh1_LC2_FaMa_ChCh_SA_HLApI_JY_1_R1_exp2.22196.22196.2	SDKPDMAEIEK	2	1304.6	42.0099	6.3e-06	ENSP00000370007|ENST00000380633|ENSG00000205542|TMSB4X thymosin beta 4 X-linked [Source:HGNC Symbol;Acc:HGNC:11881]|P62328|A2VCK8	M	F	1	0	S	Fully	42.0106	Acetyl (S)	S	Anywhere	Post-translational	2	sample_JY_HLA-Ip_BR1	PXD006939
20170303_QEh1_LC2_FaMa_ChCh_SA_HLApI_JY_3_R1_exp2.mgf	20170303_QEh1_LC2_FaMa_ChCh_SA_HLApI_JY_3_R1_exp2.22202.22202.2	SDKPDMAEIEK	2	1304.6	42.0094	1.1e-05	ENSP00000370007|ENST00000380633|ENSG00000205542|TMSB4X thymosin beta 4 X-linked [Source:HGNC Symbol;Acc:HGNC:11881]|P62328|A2VCK8	M	F	1	0	S	Fully	42.0106	Acetyl (S)	S	Anywhere	Post-translational	2	sample_JY_HLA-Ip_BR1	PXD006939
20170303_QEh1_LC2_FaMa_ChCh_SA_HLApI_JY_2_R1_exp2.mgf	20170303_QEh1_LC2_FaMa_ChCh_SA_HLApI_JY_2_R1_exp2.22188.22188.2	SDKPDMAEIEK	2	1304.6	42.0093	7.1e-05	ENSP00000370007|ENST00000380633|ENSG00000205542|TMSB4X thymosin beta 4 X-linked [Source:HGNC Symbol;Acc:HGNC:11881]|P62328|A2VCK8	M	F	1	0	S	Fully	42.0106	Acetyl (S)	S	Anywhere	Post-translational	2	sample_JY_HLA-Ip_BR1	PXD006939
20170306_QEh1_LC2_FaMa_ChCh_SA_HLApI_TIL3_3_R1.mgf	20170306_QEh1_LC2_FaMa_ChCh_SA_HLApI_TIL3_3_R1.27427.27427.2	SSQIRQNYSTDVE	2	1568.72	42.0118	7.8e-08	ENSP00000366525|ENST00000331825|ENSG00000087086|FTL ferritin light chain [Source:HGNC Symbol;Acc:HGNC:3999]|P02792	M	A	0.9999	0	S	Fully	42.0106	Acetyl (S)	S	Anywhere	Post-translational	2	sample_TIL3_HLA-Ip_BR1	PXD006939
20170306_QEh1_LC2_FaMa_ChCh_SA_HLApI_TIL3_3_R1.mgf	20170306_QEh1_LC2_FaMa_ChCh_SA_HLApI_TIL3_3_R1.30131.30131.2	SSQIRQNYSTDVEAA	2	1710.79	42.011	5.2e-07	ENSP00000366525|ENST00000331825|ENSG00000087086|FTL ferritin light chain [Source:HGNC Symbol;Acc:HGNC:3999]|P02792	M	V	0.9999	0	S	Fully	42.0106	Acetyl (S)	S	Anywhere	Post-translational	2	sample_TIL3_HLA-Ip_BR1	PXD006939
20170320_QEh1_LC2_FaMaChCh_SA_HLApI_3830-NJF_2_R1.mgf	20170320_QEh1_LC2_FaMaChCh_SA_HLApI_3830-NJF_2_R1.24295.24295.2	SGGKYVDSEGHLY	2	1453.66	42.009	9.9e-12	ENSP00000339191|ENST00000341049|ENSG00000105974|CAV1 caveolin 1 [Source:HGNC Symbol;Acc:HGNC:1527]|Q03135|Q2TNI1	M	T	0.9991	0	S	Fully	42.0106	Acetyl (S)	S	Anywhere	Post-translational	2	sample_3830-NJF_HLA-Ip_BR2	PXD006939
20170320_QEh1_LC2_FaMaChCh_SA_HLApI_3830-NJF_2_R1.mgf	20170320_QEh1_LC2_FaMaChCh_SA_HLApI_3830-NJF_2_R1.29849.29849.3	SQTRDLQGGKAFGLLK	3	1760.97	42.0106	9.2e-07	ENSP00000365227|ENST00000376059|ENSG00000204472|AIF1 allograft inflammatory factor 1 [Source:HGNC Symbol;Acc:HGNC:352]|P55008|Q4V347	M	A	0.9991	0	S	Fully	42.0106	Acetyl (S)	S	Anywhere	Post-translational	2	sample_3830-NJF_HLA-Ip_BR2	PXD006939
20170311_QEh1_LC2_FaMaChCh_SA_HLApI_3912-BAM_1_R1.mgf	20170311_QEh1_LC2_FaMaChCh_SA_HLApI_3912-BAM_1_R1.28996.28996.2	SGGKYVDSEGHLY	2	1453.66	42.0088	2.2e-11	ENSP00000339191|ENST00000341049|ENSG00000105974|CAV1 caveolin 1 [Source:HGNC Symbol;Acc:HGNC:1527]|Q03135|Q2TNI1	M	T	1	0	S	Fully	42.0106	Acetyl (S)	S	Anywhere	Post-translational	2	sample_3912-BAM_HLA-Ip_BR1	PXD006939
20170311_QEh1_LC2_FaMaChCh_SA_HLApI_3912-BAM_1_R1.mgf	20170311_QEh1_LC2_FaMaChCh_SA_HLApI_3912-BAM_1_R1.37590.37590.2	SGQSLTDRITAAQHSVTG	2	1870.92	42.0094	2.4e-08	ENSP00000348718|ENST00000356360|ENSG00000073921|PICALM phosphatidylinositol binding clathrin assembly protein [Source:HGNC Symbol;Acc:HGNC:15514]|Q13492	M	S	1	0	S	Fully	42.0106	Acetyl (S)	S	Anywhere	Post-translational	2	sample_3912-BAM_HLA-Ip_BR1	PXD006939
20170311_QEh1_LC2_FaMaChCh_SA_HLApI_3912-BAM_1_R1.mgf	20170311_QEh1_LC2_FaMaChCh_SA_HLApI_3912-BAM_1_R1.41299.41299.2	SAHLQWMVVRN	2	1382.7	42.0082	7.2e-07	ENSP00000342787|ENST00000344063|ENSG00000108107|RPL28 ribosomal protein L28 [Source:HGNC Symbol;Acc:HGNC:10330]|P46779	M	C	0.9996	0	S	Fully	42.0106	Acetyl (S)	S	Anywhere	Post-translational	2	sample_3912-BAM_HLA-Ip_BR1	PXD006939
20170320_QEh1_LC2_FaMaChCh_SA_HLApI_3830-NJF_3_R1.mgf	20170320_QEh1_LC2_FaMaChCh_SA_HLApI_3830-NJF_3_R1.24868.24868.2	SGGKYVDSEGHLY	2	1453.66	42.0076	2.3e-11	ENSP00000339191|ENST00000341049|ENSG00000105974|CAV1 caveolin 1 [Source:HGNC Symbol;Acc:HGNC:1527]|Q03135|Q2TNI1	M	T	0.9994	0	S	Fully	42.0106	Acetyl (S)	S	Anywhere	Post-translational	2	sample_3830-NJF_HLA-Ip_BR3	PXD006939
20170320_QEh1_LC2_FaMaChCh_SA_HLApI_3830-NJF_3_R1.mgf	20170320_QEh1_LC2_FaMaChCh_SA_HLApI_3830-NJF_3_R1.26210.26210.3	SDKPDMAEIEKFDKSK	3	1909.92	42.0112	1.5e-10	ENSP00000370007|ENST00000380633|ENSG00000205542|TMSB4X thymosin beta 4 X-linked [Source:HGNC Symbol;Acc:HGNC:11881]|P62328|A2VCK8	M	L	0.9994	0	S	Fully	42.0106	Acetyl (S)	S	Anywhere	Post-translational	2	sample_3830-NJF_HLA-Ip_BR3	PXD006939
20170320_QEh1_LC2_FaMaChCh_SA_HLApI_3830-NJF_3_R1.mgf	20170320_QEh1_LC2_FaMaChCh_SA_HLApI_3830-NJF_3_R1.28824.28824.3	SDKPDMAEIEKFDK	3	1694.79	42.0099	1.5e-05	ENSP00000370007|ENST00000380633|ENSG00000205542|TMSB4X thymosin beta 4 X-linked [Source:HGNC Symbol;Acc:HGNC:11881]|P62328|A2VCK8	M	S	0.9994	0	S	Fully	42.0106	Acetyl (S)	S	Anywhere	Post-translational	2	sample_3830-NJF_HLA-Ip_BR3	PXD006939
20170320_QEh1_LC2_FaMaChCh_SA_HLApI_3830-NJF_3_R1.mgf	20170320_QEh1_LC2_FaMaChCh_SA_HLApI_3830-NJF_3_R1.29378.29378.3	SGGKYVDSEGHLYTVPIREQG	3	2334.14	42.011	1.7e-05	ENSP00000339191|ENST00000341049|ENSG00000105974|CAV1 caveolin 1 [Source:HGNC Symbol;Acc:HGNC:1527]|Q03135|Q2TNI1	M	N	0.9993	0	S	Fully	42.0106	Acetyl (S)	S	Anywhere	Post-translational	2	sample_3830-NJF_HLA-Ip_BR3	PXD006939
20170320_QEh1_LC2_FaMaChCh_SA_HLApI_3830-NJF_3_R1.mgf	20170320_QEh1_LC2_FaMaChCh_SA_HLApI_3830-NJF_3_R1.10775.10775.3	SSGAASGTGRGRPRGGGPGPGD	3	1952.93	42.0103	2.8e-05	ENSP00000246792|ENST00000246792|ENSG00000126458|RRAS RAS related [Source:HGNC Symbol;Acc:HGNC:10447]|P10301|A0A024QZF2	M	P	0.9987	0	S	Fully	42.0106	Acetyl (S)	S	Anywhere	Post-translational	2	sample_3830-NJF_HLA-Ip_BR3	PXD006939
160608_MDM_C1R-C0701_BiolRep#2_W_20%_#5_400-650mz_CIDqisOT_25cm90min7s_msms45_calibrated.mgf	160608_MDM_C1R-C0701_BiolRep#2_W_20%_#5_400-650mz_CIDqisOT_25cm90min7s_msms45.4842.4842.3	SSGNAKIGHPAPNFKA	3	1637.84	42.0127	2.1e-09	ENSP00000361150|ENST00000372079|ENSG00000117450|PRDX1 peroxiredoxin 1 [Source:HGNC Symbol;Acc:HGNC:9352]||A0A0A0MRQ5	M	T	0.9998	0	S	Fully	42.0106	Acetyl (S)	S	Anywhere	Post-translational	2	sample_C1R-C0701_biolrep	PXD009531
160608_MDM_C1R-C0701_BiolRep#2_W_20%_#5_400-650mz_CIDqisOT_25cm90min7s_msms45_calibrated.mgf	160608_MDM_C1R-C0701_BiolRep#2_W_20%_#5_400-650mz_CIDqisOT_25cm90min7s_msms45.24623.24623.2	SVVGIDLGFQ	2	1076.56	42.0106	2.1e-08	ENSP00000302961|ENST00000304858|ENSG00000170606|HSPA4 heat shock protein family A (Hsp70) member 4 [Source:HGNC Symbol;Acc:HGNC:5237]|P34932	M	S	1	0	S	Fully	42.0106	Acetyl (S)	S	Anywhere	Post-translational	2	sample_C1R-C0701_biolrep	PXD009531
160608_MDM_C1R-C0701_BiolRep#2_W_20%_#3_400-650mz_CIDqisOT_25cm90min7s_msms43_calibrated.mgf	160608_MDM_C1R-C0701_BiolRep#2_W_20%_#3_400-650mz_CIDqisOT_25cm90min7s_msms43.24492.24492.2	SVVGIDLGFQ	2	1076.56	42.0114	2.6e-08	ENSP00000302961|ENST00000304858|ENSG00000170606|HSPA4 heat shock protein family A (Hsp70) member 4 [Source:HGNC Symbol;Acc:HGNC:5237]|P34932	M	S	1	0	S	Fully	42.0106	Acetyl (S)	S	Anywhere	Post-translational	2	sample_C1R-C0701_biolrep	PXD009531
160608_MDM_C1R-C0701_BiolRep#2_W_20%_#4_400-650mz_CIDqisOT_25cm90min7s_msms44_calibrated.mgf	160608_MDM_C1R-C0701_BiolRep#2_W_20%_#4_400-650mz_CIDqisOT_25cm90min7s_msms44.23925.23925.2	SVVGIDLGFQS	2	1163.59	42.0099	3.4e-08	ENSP00000302961|ENST00000304858|ENSG00000170606|HSPA4 heat shock protein family A (Hsp70) member 4 [Source:HGNC Symbol;Acc:HGNC:5237]|P34932	M	C	1	0	S	Fully	42.0106	Acetyl (S)	S	Anywhere	Post-translational	2	sample_C1R-C0701_biolrep	PXD009531
160608_MDM_C1R-C0701_BiolRep#2_W_20%_#2_400-650mz_CIDqisOT_25cm90min7s_msms42_calibrated.mgf	160608_MDM_C1R-C0701_BiolRep#2_W_20%_#2_400-650mz_CIDqisOT_25cm90min7s_msms42.24083.24083.2	SVVGIDLGFQS	2	1163.59	42.0103	4.4e-08	ENSP00000302961|ENST00000304858|ENSG00000170606|HSPA4 heat shock protein family A (Hsp70) member 4 [Source:HGNC Symbol;Acc:HGNC:5237]|P34932	M	C	1	0	S	Fully	42.0106	Acetyl (S)	S	Anywhere	Post-translational	2	sample_C1R-C0701_biolrep	PXD009531
160608_MDM_C1R-C0701_BiolRep#2_W_20%_#2_400-650mz_CIDqisOT_25cm90min7s_msms42_calibrated.mgf	160608_MDM_C1R-C0701_BiolRep#2_W_20%_#2_400-650mz_CIDqisOT_25cm90min7s_msms42.24013.24013.2	SVVGIDLGFQS	2	1163.59	42.0099	5.4e-08	ENSP00000302961|ENST00000304858|ENSG00000170606|HSPA4 heat shock protein family A (Hsp70) member 4 [Source:HGNC Symbol;Acc:HGNC:5237]|P34932	M	C	1	0	S	Fully	42.0106	Acetyl (S)	S	Anywhere	Post-translational	2	sample_C1R-C0701_biolrep	PXD009531
160608_MDM_C1R-C0701_BiolRep#2_W_20%_#3_400-650mz_CIDqisOT_25cm90min7s_msms43_calibrated.mgf	160608_MDM_C1R-C0701_BiolRep#2_W_20%_#3_400-650mz_CIDqisOT_25cm90min7s_msms43.24041.24041.2	SVVGIDLGFQS	2	1163.59	42.0096	5.4e-08	ENSP00000302961|ENST00000304858|ENSG00000170606|HSPA4 heat shock protein family A (Hsp70) member 4 [Source:HGNC Symbol;Acc:HGNC:5237]|P34932	M	C	1	0	S	Fully	42.0106	Acetyl (S)	S	Anywhere	Post-translational	2	sample_C1R-C0701_biolrep	PXD009531
160608_MDM_C1R-C0701_BiolRep#2_W_20%_#1_400-650mz_CIDqisOT_25cm90min7s_msms41_calibrated.mgf	160608_MDM_C1R-C0701_BiolRep#2_W_20%_#1_400-650mz_CIDqisOT_25cm90min7s_msms41.24035.24035.2	SVVGIDLGFQS	2	1163.59	42.0096	5.9e-08	ENSP00000302961|ENST00000304858|ENSG00000170606|HSPA4 heat shock protein family A (Hsp70) member 4 [Source:HGNC Symbol;Acc:HGNC:5237]|P34932	M	C	1	0	S	Fully	42.0106	Acetyl (S)	S	Anywhere	Post-translational	2	sample_C1R-C0701_biolrep	PXD009531
160608_MDM_C1R-C0701_BiolRep#2_W_20%_#4_400-650mz_CIDqisOT_25cm90min7s_msms44_calibrated.mgf	160608_MDM_C1R-C0701_BiolRep#2_W_20%_#4_400-650mz_CIDqisOT_25cm90min7s_msms44.3892.3892.3	SSGNAKIGHPAPNFK	3	1566.8	42.0112	1e-07	ENSP00000361150|ENST00000372079|ENSG00000117450|PRDX1 peroxiredoxin 1 [Source:HGNC Symbol;Acc:HGNC:9352]||A0A0A0MRQ5	M	A	1	0	S	Fully	42.0106	Acetyl (S)	S	Anywhere	Post-translational	2	sample_C1R-C0701_biolrep	PXD009531
160608_MDM_C1R-C0701_BiolRep#2_W_20%_#1_400-650mz_CIDqisOT_25cm90min7s_msms41_calibrated.mgf	160608_MDM_C1R-C0701_BiolRep#2_W_20%_#1_400-650mz_CIDqisOT_25cm90min7s_msms41.23972.23972.2	SVVGIDLGFQS	2	1163.6	42.0121	1.1e-07	ENSP00000302961|ENST00000304858|ENSG00000170606|HSPA4 heat shock protein family A (Hsp70) member 4 [Source:HGNC Symbol;Acc:HGNC:5237]|P34932	M	C	1	0	S	Fully	42.0106	Acetyl (S)	S	Anywhere	Post-translational	2	sample_C1R-C0701_biolrep	PXD009531
160608_MDM_C1R-C0701_BiolRep#2_W_20%_#3_400-650mz_CIDqisOT_25cm90min7s_msms43_calibrated.mgf	160608_MDM_C1R-C0701_BiolRep#2_W_20%_#3_400-650mz_CIDqisOT_25cm90min7s_msms43.23972.23972.2	SVVGIDLGFQS	2	1163.59	42.0099	1.1e-07	ENSP00000302961|ENST00000304858|ENSG00000170606|HSPA4 heat shock protein family A (Hsp70) member 4 [Source:HGNC Symbol;Acc:HGNC:5237]|P34932	M	C	1	0	S	Fully	42.0106	Acetyl (S)	S	Anywhere	Post-translational	2	sample_C1R-C0701_biolrep	PXD009531
160608_MDM_C1R-C0701_BiolRep#2_W_20%_#1_400-650mz_CIDqisOT_25cm90min7s_msms41_calibrated.mgf	160608_MDM_C1R-C0701_BiolRep#2_W_20%_#1_400-650mz_CIDqisOT_25cm90min7s_msms41.3987.3987.3	SSGNAKIGHPAPNFK	3	1566.8	42.0103	1.4e-07	ENSP00000361150|ENST00000372079|ENSG00000117450|PRDX1 peroxiredoxin 1 [Source:HGNC Symbol;Acc:HGNC:9352]||A0A0A0MRQ5	M	A	1	0	S	Fully	42.0106	Acetyl (S)	S	Anywhere	Post-translational	2	sample_C1R-C0701_biolrep	PXD009531
160608_MDM_C1R-C0701_BiolRep#2_W_20%_#4_400-650mz_CIDqisOT_25cm90min7s_msms44_calibrated.mgf	160608_MDM_C1R-C0701_BiolRep#2_W_20%_#4_400-650mz_CIDqisOT_25cm90min7s_msms44.23993.23993.2	SVVGIDLGFQS	2	1163.59	42.0107	2e-07	ENSP00000302961|ENST00000304858|ENSG00000170606|HSPA4 heat shock protein family A (Hsp70) member 4 [Source:HGNC Symbol;Acc:HGNC:5237]|P34932	M	C	1	0	S	Fully	42.0106	Acetyl (S)	S	Anywhere	Post-translational	2	sample_C1R-C0701_biolrep	PXD009531
160608_MDM_C1R-C0701_BiolRep#2_W_20%_#5_400-650mz_CIDqisOT_25cm90min7s_msms45_calibrated.mgf	160608_MDM_C1R-C0701_BiolRep#2_W_20%_#5_400-650mz_CIDqisOT_25cm90min7s_msms45.12943.12943.2	SAHLQWMVVR	2	1268.66	42.0109	2.4e-07	ENSP00000342787|ENST00000344063|ENSG00000108107|RPL28 ribosomal protein L28 [Source:HGNC Symbol;Acc:HGNC:10330]|P46779	M	N	0.9978	0	S	Fully	42.0106	Acetyl (S)	S	Anywhere	Post-translational	2	sample_C1R-C0701_biolrep	PXD009531
160608_MDM_C1R-C0701_BiolRep#2_W_20%_#5_400-650mz_CIDqisOT_25cm90min7s_msms45_calibrated.mgf	160608_MDM_C1R-C0701_BiolRep#2_W_20%_#5_400-650mz_CIDqisOT_25cm90min7s_msms45.24585.24585.2	SVVGIDLGFQ	2	1076.56	42.0105	2.5e-07	ENSP00000302961|ENST00000304858|ENSG00000170606|HSPA4 heat shock protein family A (Hsp70) member 4 [Source:HGNC Symbol;Acc:HGNC:5237]|P34932	M	S	1	0	S	Fully	42.0106	Acetyl (S)	S	Anywhere	Post-translational	2	sample_C1R-C0701_biolrep	PXD009531
160608_MDM_C1R-C0701_BiolRep#2_W_20%_#4_400-650mz_CIDqisOT_25cm90min7s_msms44_calibrated.mgf	160608_MDM_C1R-C0701_BiolRep#2_W_20%_#4_400-650mz_CIDqisOT_25cm90min7s_msms44.26271.26271.2	SLVAEAFVSQIA	2	1276.68	42.0101	2.6e-07	ENSP00000249442|ENST00000249442|ENSG00000128654|MTX2 metaxin 2 [Source:HGNC Symbol;Acc:HGNC:7506]|O75431	M	A	0.9995	0	S	Fully	42.0106	Acetyl (S)	S	Anywhere	Post-translational	2	sample_C1R-C0701_biolrep	PXD009531
160608_MDM_C1R-C0701_BiolRep#2_W_20%_#3_400-650mz_CIDqisOT_25cm90min7s_msms43_calibrated.mgf	160608_MDM_C1R-C0701_BiolRep#2_W_20%_#3_400-650mz_CIDqisOT_25cm90min7s_msms43.12839.12839.2	SAHLQWMVVR	2	1268.66	42.011	2.8e-07	ENSP00000342787|ENST00000344063|ENSG00000108107|RPL28 ribosomal protein L28 [Source:HGNC Symbol;Acc:HGNC:10330]|P46779	M	N	0.9978	0	S	Fully	42.0106	Acetyl (S)	S	Anywhere	Post-translational	2	sample_C1R-C0701_biolrep	PXD009531
160608_MDM_C1R-C0701_BiolRep#2_W_20%_#5_400-650mz_CIDqisOT_25cm90min7s_msms45_calibrated.mgf	160608_MDM_C1R-C0701_BiolRep#2_W_20%_#5_400-650mz_CIDqisOT_25cm90min7s_msms45.24131.24131.2	SVVGIDLGFQS	2	1163.59	42.0101	3e-07	ENSP00000302961|ENST00000304858|ENSG00000170606|HSPA4 heat shock protein family A (Hsp70) member 4 [Source:HGNC Symbol;Acc:HGNC:5237]|P34932	M	C	1	0	S	Fully	42.0106	Acetyl (S)	S	Anywhere	Post-translational	2	sample_C1R-C0701_biolrep	PXD009531
160608_MDM_C1R-C0701_BiolRep#2_W_20%_#4_400-650mz_CIDqisOT_25cm90min7s_msms44_calibrated.mgf	160608_MDM_C1R-C0701_BiolRep#2_W_20%_#4_400-650mz_CIDqisOT_25cm90min7s_msms44.12815.12815.2	SAHLQWMVVR	2	1268.66	42.0107	3.1e-07	ENSP00000342787|ENST00000344063|ENSG00000108107|RPL28 ribosomal protein L28 [Source:HGNC Symbol;Acc:HGNC:10330]|P46779	M	N	0.9978	0	S	Fully	42.0106	Acetyl (S)	S	Anywhere	Post-translational	2	sample_C1R-C0701_biolrep	PXD009531
160608_MDM_C1R-C0701_BiolRep#2_W_20%_#4_400-650mz_CIDqisOT_25cm90min7s_msms44_calibrated.mgf	160608_MDM_C1R-C0701_BiolRep#2_W_20%_#4_400-650mz_CIDqisOT_25cm90min7s_msms44.12778.12778.2	SAHLQWMVVR	2	1268.66	42.011	3.5e-07	ENSP00000342787|ENST00000344063|ENSG00000108107|RPL28 ribosomal protein L28 [Source:HGNC Symbol;Acc:HGNC:10330]|P46779	M	N	0.9978	0	S	Fully	42.0106	Acetyl (S)	S	Anywhere	Post-translational	2	sample_C1R-C0701_biolrep	PXD009531
160608_MDM_C1R-C0701_BiolRep#2_W_20%_#1_400-650mz_CIDqisOT_25cm90min7s_msms41_calibrated.mgf	160608_MDM_C1R-C0701_BiolRep#2_W_20%_#1_400-650mz_CIDqisOT_25cm90min7s_msms41.21206.21206.2	SVGFIGAGQLA	2	1061.56	42.0108	4e-07	ENSP00000328858|ENST00000329875|ENSG00000183010|PYCR1 pyrroline-5-carboxylate reductase 1 [Source:HGNC Symbol;Acc:HGNC:9721]|P32322|A0A024R8U9	M	F	1	0	S	Fully	42.0106	Acetyl (S)	S	Anywhere	Post-translational	2	sample_C1R-C0701_biolrep	PXD009531
160608_MDM_C1R-C0701_BiolRep#2_W_20%_#3_400-650mz_CIDqisOT_25cm90min7s_msms43_calibrated.mgf	160608_MDM_C1R-C0701_BiolRep#2_W_20%_#3_400-650mz_CIDqisOT_25cm90min7s_msms43.24008.24008.2	SVVGIDLGFQS	2	1163.59	42.0098	4.4e-07	ENSP00000302961|ENST00000304858|ENSG00000170606|HSPA4 heat shock protein family A (Hsp70) member 4 [Source:HGNC Symbol;Acc:HGNC:5237]|P34932	M	C	1	0	S	Fully	42.0106	Acetyl (S)	S	Anywhere	Post-translational	2	sample_C1R-C0701_biolrep	PXD009531
160608_MDM_C1R-C0701_BiolRep#2_W_20%_#2_400-650mz_CIDqisOT_25cm90min7s_msms42_calibrated.mgf	160608_MDM_C1R-C0701_BiolRep#2_W_20%_#2_400-650mz_CIDqisOT_25cm90min7s_msms42.24049.24049.2	SVVGIDLGFQS	2	1163.59	42.0099	4.7e-07	ENSP00000302961|ENST00000304858|ENSG00000170606|HSPA4 heat shock protein family A (Hsp70) member 4 [Source:HGNC Symbol;Acc:HGNC:5237]|P34932	M	C	1	0	S	Fully	42.0106	Acetyl (S)	S	Anywhere	Post-translational	2	sample_C1R-C0701_biolrep	PXD009531
160608_MDM_C1R-C0701_BiolRep#2_W_20%_#3_400-650mz_CIDqisOT_25cm90min7s_msms43_calibrated.mgf	160608_MDM_C1R-C0701_BiolRep#2_W_20%_#3_400-650mz_CIDqisOT_25cm90min7s_msms43.24458.24458.2	SVVGIDLGFQ	2	1076.56	42.0115	4.7e-07	ENSP00000302961|ENST00000304858|ENSG00000170606|HSPA4 heat shock protein family A (Hsp70) member 4 [Source:HGNC Symbol;Acc:HGNC:5237]|P34932	M	S	1	0	S	Fully	42.0106	Acetyl (S)	S	Anywhere	Post-translational	2	sample_C1R-C0701_biolrep	PXD009531
160608_MDM_C1R-C0701_BiolRep#2_W_20%_#1_400-650mz_CIDqisOT_25cm90min7s_msms41_calibrated.mgf	160608_MDM_C1R-C0701_BiolRep#2_W_20%_#1_400-650mz_CIDqisOT_25cm90min7s_msms41.24005.24005.2	SVVGIDLGFQS	2	1163.59	42.0112	5.3e-07	ENSP00000302961|ENST00000304858|ENSG00000170606|HSPA4 heat shock protein family A (Hsp70) member 4 [Source:HGNC Symbol;Acc:HGNC:5237]|P34932	M	C	1	0	S	Fully	42.0106	Acetyl (S)	S	Anywhere	Post-translational	2	sample_C1R-C0701_biolrep	PXD009531
160608_MDM_C1R-C0701_BiolRep#2_W_20%_#1_400-650mz_CIDqisOT_25cm90min7s_msms41_calibrated.mgf	160608_MDM_C1R-C0701_BiolRep#2_W_20%_#1_400-650mz_CIDqisOT_25cm90min7s_msms41.24470.24470.2	SVVGIDLGFQ	2	1076.56	42.0111	5.7e-07	ENSP00000302961|ENST00000304858|ENSG00000170606|HSPA4 heat shock protein family A (Hsp70) member 4 [Source:HGNC Symbol;Acc:HGNC:5237]|P34932	M	S	1	0	S	Fully	42.0106	Acetyl (S)	S	Anywhere	Post-translational	2	sample_C1R-C0701_biolrep	PXD009531
160608_MDM_C1R-C0701_BiolRep#2_W_20%_#5_400-650mz_CIDqisOT_25cm90min7s_msms45_calibrated.mgf	160608_MDM_C1R-C0701_BiolRep#2_W_20%_#5_400-650mz_CIDqisOT_25cm90min7s_msms45.22828.22828.2	SLVAEAFVSQ	2	1092.56	42.0109	6.7e-07	ENSP00000249442|ENST00000249442|ENSG00000128654|MTX2 metaxin 2 [Source:HGNC Symbol;Acc:HGNC:7506]|O75431	M	I	1	0	S	Fully	42.0106	Acetyl (S)	S	Anywhere	Post-translational	2	sample_C1R-C0701_biolrep	PXD009531
160608_MDM_C1R-C0701_BiolRep#2_W_20%_#4_400-650mz_CIDqisOT_25cm90min7s_msms44_calibrated.mgf	160608_MDM_C1R-C0701_BiolRep#2_W_20%_#4_400-650mz_CIDqisOT_25cm90min7s_msms44.24430.24430.2	SVVGIDLGFQ	2	1076.56	42.0104	6.8e-07	ENSP00000302961|ENST00000304858|ENSG00000170606|HSPA4 heat shock protein family A (Hsp70) member 4 [Source:HGNC Symbol;Acc:HGNC:5237]|P34932	M	S	1	0	S	Fully	42.0106	Acetyl (S)	S	Anywhere	Post-translational	2	sample_C1R-C0701_biolrep	PXD009531
160608_MDM_C1R-C0701_BiolRep#2_W_20%_#1_400-650mz_CIDqisOT_25cm90min7s_msms41_calibrated.mgf	160608_MDM_C1R-C0701_BiolRep#2_W_20%_#1_400-650mz_CIDqisOT_25cm90min7s_msms41.24506.24506.2	SVVGIDLGFQ	2	1076.56	42.0109	7.8e-07	ENSP00000302961|ENST00000304858|ENSG00000170606|HSPA4 heat shock protein family A (Hsp70) member 4 [Source:HGNC Symbol;Acc:HGNC:5237]|P34932	M	S	1	0	S	Fully	42.0106	Acetyl (S)	S	Anywhere	Post-translational	2	sample_C1R-C0701_biolrep	PXD009531
160608_MDM_C1R-C0701_BiolRep#2_W_20%_#2_400-650mz_CIDqisOT_25cm90min7s_msms42_calibrated.mgf	160608_MDM_C1R-C0701_BiolRep#2_W_20%_#2_400-650mz_CIDqisOT_25cm90min7s_msms42.24531.24531.2	SVVGIDLGFQ	2	1076.56	42.0107	1.3e-06	ENSP00000302961|ENST00000304858|ENSG00000170606|HSPA4 heat shock protein family A (Hsp70) member 4 [Source:HGNC Symbol;Acc:HGNC:5237]|P34932	M	S	1	0	S	Fully	42.0106	Acetyl (S)	S	Anywhere	Post-translational	2	sample_C1R-C0701_biolrep	PXD009531
160608_MDM_C1R-C0701_BiolRep#2_W_20%_#2_400-650mz_CIDqisOT_25cm90min7s_msms42_calibrated.mgf	160608_MDM_C1R-C0701_BiolRep#2_W_20%_#2_400-650mz_CIDqisOT_25cm90min7s_msms42.22723.22723.2	SLVAEAFVSQ	2	1092.56	42.0106	1.3e-06	ENSP00000249442|ENST00000249442|ENSG00000128654|MTX2 metaxin 2 [Source:HGNC Symbol;Acc:HGNC:7506]|O75431	M	I	1	0	S	Fully	42.0106	Acetyl (S)	S	Anywhere	Post-translational	2	sample_C1R-C0701_biolrep	PXD009531
160608_MDM_C1R-C0701_BiolRep#2_W_20%_#3_400-650mz_CIDqisOT_25cm90min7s_msms43_calibrated.mgf	160608_MDM_C1R-C0701_BiolRep#2_W_20%_#3_400-650mz_CIDqisOT_25cm90min7s_msms43.4855.4855.3	SSGNAKIGHPAPNFKA	3	1637.84	42.0127	1.4e-06	ENSP00000361150|ENST00000372079|ENSG00000117450|PRDX1 peroxiredoxin 1 [Source:HGNC Symbol;Acc:HGNC:9352]||A0A0A0MRQ5	M	T	0.9999	0	S	Fully	42.0106	Acetyl (S)	S	Anywhere	Post-translational	2	sample_C1R-C0701_biolrep	PXD009531
160608_MDM_C1R-C0701_BiolRep#2_W_20%_#2_400-650mz_CIDqisOT_25cm90min7s_msms42_calibrated.mgf	160608_MDM_C1R-C0701_BiolRep#2_W_20%_#2_400-650mz_CIDqisOT_25cm90min7s_msms42.3995.3995.3	SSGNAKIGHPAPNFK	3	1566.8	42.0105	1.5e-06	ENSP00000361150|ENST00000372079|ENSG00000117450|PRDX1 peroxiredoxin 1 [Source:HGNC Symbol;Acc:HGNC:9352]||A0A0A0MRQ5	M	A	1	0	S	Fully	42.0106	Acetyl (S)	S	Anywhere	Post-translational	2	sample_C1R-C0701_biolrep	PXD009531
160608_MDM_C1R-C0701_BiolRep#2_W_20%_#4_400-650mz_CIDqisOT_25cm90min7s_msms44_calibrated.mgf	160608_MDM_C1R-C0701_BiolRep#2_W_20%_#4_400-650mz_CIDqisOT_25cm90min7s_msms44.23957.23957.2	SVVGIDLGFQS	2	1163.59	42.0103	1.8e-06	ENSP00000302961|ENST00000304858|ENSG00000170606|HSPA4 heat shock protein family A (Hsp70) member 4 [Source:HGNC Symbol;Acc:HGNC:5237]|P34932	M	C	1	0	S	Fully	42.0106	Acetyl (S)	S	Anywhere	Post-translational	2	sample_C1R-C0701_biolrep	PXD009531
160608_MDM_C1R-C0701_BiolRep#2_W_20%_#2_400-650mz_CIDqisOT_25cm90min7s_msms42_calibrated.mgf	160608_MDM_C1R-C0701_BiolRep#2_W_20%_#2_400-650mz_CIDqisOT_25cm90min7s_msms42.21223.21223.2	SVGFIGAGQLA	2	1061.56	42.0109	1.9e-06	ENSP00000328858|ENST00000329875|ENSG00000183010|PYCR1 pyrroline-5-carboxylate reductase 1 [Source:HGNC Symbol;Acc:HGNC:9721]|P32322|A0A024R8U9	M	F	1	0	S	Fully	42.0106	Acetyl (S)	S	Anywhere	Post-translational	2	sample_C1R-C0701_biolrep	PXD009531
160608_MDM_C1R-C0701_BiolRep#2_W_20%_#3_400-650mz_CIDqisOT_25cm90min7s_msms43_calibrated.mgf	160608_MDM_C1R-C0701_BiolRep#2_W_20%_#3_400-650mz_CIDqisOT_25cm90min7s_msms43.12883.12883.2	SAHLQWMVVR	2	1268.66	42.01	1.9e-06	ENSP00000342787|ENST00000344063|ENSG00000108107|RPL28 ribosomal protein L28 [Source:HGNC Symbol;Acc:HGNC:10330]|P46779	M	N	0.9978	0	S	Fully	42.0106	Acetyl (S)	S	Anywhere	Post-translational	2	sample_C1R-C0701_biolrep	PXD009531
160608_MDM_C1R-C0701_BiolRep#2_W_20%_#3_400-650mz_CIDqisOT_25cm90min7s_msms43_calibrated.mgf	160608_MDM_C1R-C0701_BiolRep#2_W_20%_#3_400-650mz_CIDqisOT_25cm90min7s_msms43.12794.12794.2	SAHLQWMVVR	2	1268.66	42.0098	2.1e-06	ENSP00000342787|ENST00000344063|ENSG00000108107|RPL28 ribosomal protein L28 [Source:HGNC Symbol;Acc:HGNC:10330]|P46779	M	N	0.9978	0	S	Fully	42.0106	Acetyl (S)	S	Anywhere	Post-translational	2	sample_C1R-C0701_biolrep	PXD009531
160608_MDM_C1R-C0701_BiolRep#2_W_20%_#5_400-650mz_CIDqisOT_25cm90min7s_msms45_calibrated.mgf	160608_MDM_C1R-C0701_BiolRep#2_W_20%_#5_400-650mz_CIDqisOT_25cm90min7s_msms45.12865.12865.2	SAHLQWMVVR	2	1268.66	42.0114	2.2e-06	ENSP00000342787|ENST00000344063|ENSG00000108107|RPL28 ribosomal protein L28 [Source:HGNC Symbol;Acc:HGNC:10330]|P46779	M	N	0.9978	0	S	Fully	42.0106	Acetyl (S)	S	Anywhere	Post-translational	2	sample_C1R-C0701_biolrep	PXD009531
160608_MDM_C1R-C0701_BiolRep#2_W_20%_#1_400-650mz_CIDqisOT_25cm90min7s_msms41_calibrated.mgf	160608_MDM_C1R-C0701_BiolRep#2_W_20%_#1_400-650mz_CIDqisOT_25cm90min7s_msms41.21251.21251.2	SVGFIGAGQLA	2	1061.56	42.0112	2.2e-06	ENSP00000328858|ENST00000329875|ENSG00000183010|PYCR1 pyrroline-5-carboxylate reductase 1 [Source:HGNC Symbol;Acc:HGNC:9721]|P32322|A0A024R8U9	M	F	1	0	S	Fully	42.0106	Acetyl (S)	S	Anywhere	Post-translational	2	sample_C1R-C0701_biolrep	PXD009531
160608_MDM_C1R-C0701_BiolRep#2_W_20%_#1_400-650mz_CIDqisOT_25cm90min7s_msms41_calibrated.mgf	160608_MDM_C1R-C0701_BiolRep#2_W_20%_#1_400-650mz_CIDqisOT_25cm90min7s_msms41.12815.12815.2	SAHLQWMVVR	2	1268.66	42.0101	2.8e-06	ENSP00000342787|ENST00000344063|ENSG00000108107|RPL28 ribosomal protein L28 [Source:HGNC Symbol;Acc:HGNC:10330]|P46779	M	N	0.9978	0	S	Fully	42.0106	Acetyl (S)	S	Anywhere	Post-translational	2	sample_C1R-C0701_biolrep	PXD009531
160608_MDM_C1R-C0701_BiolRep#2_W_20%_#4_400-650mz_CIDqisOT_25cm90min7s_msms44_calibrated.mgf	160608_MDM_C1R-C0701_BiolRep#2_W_20%_#4_400-650mz_CIDqisOT_25cm90min7s_msms44.12736.12736.2	SAHLQWMVVR	2	1268.65	42.0083	2.8e-06	ENSP00000342787|ENST00000344063|ENSG00000108107|RPL28 ribosomal protein L28 [Source:HGNC Symbol;Acc:HGNC:10330]|P46779	M	N	0.9978	0	S	Fully	42.0106	Acetyl (S)	S	Anywhere	Post-translational	2	sample_C1R-C0701_biolrep	PXD009531
160608_MDM_C1R-C0701_BiolRep#2_W_20%_#5_400-650mz_CIDqisOT_25cm90min7s_msms45_calibrated.mgf	160608_MDM_C1R-C0701_BiolRep#2_W_20%_#5_400-650mz_CIDqisOT_25cm90min7s_msms45.12902.12902.2	SAHLQWMVVR	2	1268.66	42.0104	3e-06	ENSP00000342787|ENST00000344063|ENSG00000108107|RPL28 ribosomal protein L28 [Source:HGNC Symbol;Acc:HGNC:10330]|P46779	M	N	0.9978	0	S	Fully	42.0106	Acetyl (S)	S	Anywhere	Post-translational	2	sample_C1R-C0701_biolrep	PXD009531
160608_MDM_C1R-C0701_BiolRep#2_W_20%_#5_400-650mz_CIDqisOT_25cm90min7s_msms45_calibrated.mgf	160608_MDM_C1R-C0701_BiolRep#2_W_20%_#5_400-650mz_CIDqisOT_25cm90min7s_msms45.4747.4747.2	SSAHFNRGPAY	2	1248.57	42.0084	1.4e-05	ENSP00000252456|ENST00000252456|ENSG00000130176|CNN1 calponin 1 [Source:HGNC Symbol;Acc:HGNC:2155]|P51911|V9HWA5	M	G	0.9978	0	S	Fully	42.0106	Acetyl (S)	S	Anywhere	Post-translational	2	sample_C1R-C0701_biolrep	PXD009531
160608_MDM_C1R-C0701_BiolRep#2_W_20%_#2_400-650mz_CIDqisOT_25cm90min7s_msms42_calibrated.mgf	160608_MDM_C1R-C0701_BiolRep#2_W_20%_#2_400-650mz_CIDqisOT_25cm90min7s_msms42.24494.24494.2	SVVGIDLGFQ	2	1076.56	42.0096	1.5e-05	ENSP00000302961|ENST00000304858|ENSG00000170606|HSPA4 heat shock protein family A (Hsp70) member 4 [Source:HGNC Symbol;Acc:HGNC:5237]|P34932	M	S	1	0	S	Fully	42.0106	Acetyl (S)	S	Anywhere	Post-translational	2	sample_C1R-C0701_biolrep	PXD009531
160608_MDM_C1R-C0701_BiolRep#2_W_20%_#1_400-650mz_CIDqisOT_25cm90min7s_msms41_calibrated.mgf	160608_MDM_C1R-C0701_BiolRep#2_W_20%_#1_400-650mz_CIDqisOT_25cm90min7s_msms41.3969.3969.3	SSGNAKIGHPAPNFK	3	1566.8	42.0107	4e-05	ENSP00000361150|ENST00000372079|ENSG00000117450|PRDX1 peroxiredoxin 1 [Source:HGNC Symbol;Acc:HGNC:9352]||A0A0A0MRQ5	M	A	1	0	S	Fully	42.0106	Acetyl (S)	S	Anywhere	Post-translational	2	sample_C1R-C0701_biolrep	PXD009531
160608_MDM_C1R-C0701_BiolRep#2_W_20%_#1_400-650mz_CIDqisOT_25cm90min7s_msms41_calibrated.mgf	160608_MDM_C1R-C0701_BiolRep#2_W_20%_#1_400-650mz_CIDqisOT_25cm90min7s_msms41.2902.2902.2	SKPHSEAGTAF	2	1173.55	42.0107	6.1e-05	ENSP00000320171|ENST00000319622|ENSG00000067225|PKM pyruvate kinase M1/2 [Source:HGNC Symbol;Acc:HGNC:9021]|P14618|A0A024R5Z9	M	I	1	0	S	Fully	42.0106	Acetyl (S)	S	Anywhere	Post-translational	2	sample_C1R-C0701_biolrep	PXD009531
160608_MDM_C1R-C0701_BiolRep#2_W_20%_#5_400-650mz_CIDqisOT_25cm90min7s_msms45_calibrated.mgf	160608_MDM_C1R-C0701_BiolRep#2_W_20%_#5_400-650mz_CIDqisOT_25cm90min7s_msms45.2869.2869.2	SKPHSEAGTAF	2	1173.55	42.0101	6.3e-05	ENSP00000320171|ENST00000319622|ENSG00000067225|PKM pyruvate kinase M1/2 [Source:HGNC Symbol;Acc:HGNC:9021]|P14618|A0A024R5Z9	M	I	1	0	S	Fully	42.0106	Acetyl (S)	S	Anywhere	Post-translational	2	sample_C1R-C0701_biolrep	PXD009531
160608_MDM_C1R-C0701_BiolRep#2_W_20%_#4_400-650mz_CIDqisOT_25cm90min7s_msms44_calibrated.mgf	160608_MDM_C1R-C0701_BiolRep#2_W_20%_#4_400-650mz_CIDqisOT_25cm90min7s_msms44.4817.4817.3	SSGNAKIGHPAPNFKA	3	1637.84	42.0106	7.1e-05	ENSP00000361150|ENST00000372079|ENSG00000117450|PRDX1 peroxiredoxin 1 [Source:HGNC Symbol;Acc:HGNC:9352]||A0A0A0MRQ5	M	T	0.9999	0	S	Fully	42.0106	Acetyl (S)	S	Anywhere	Post-translational	2	sample_C1R-C0701_biolrep	PXD009531
160608_MDM_C1R-C0701_BiolRep#2_W_20%_#4_400-650mz_CIDqisOT_25cm90min7s_msms44_calibrated.mgf	160608_MDM_C1R-C0701_BiolRep#2_W_20%_#4_400-650mz_CIDqisOT_25cm90min7s_msms44.4835.4835.3	SSGNAKIGHPAPNFKA	3	1637.84	42.0117	9.7e-05	ENSP00000361150|ENST00000372079|ENSG00000117450|PRDX1 peroxiredoxin 1 [Source:HGNC Symbol;Acc:HGNC:9352]||A0A0A0MRQ5	M	T	0.9997	0	S	Fully	42.0106	Acetyl (S)	S	Anywhere	Post-translational	2	sample_C1R-C0701_biolrep	PXD009531
160608_MDM_C1R-C0701_BiolRep#2_W_20%_#2_400-650mz_CIDqisOT_25cm90min7s_msms42_calibrated.mgf	160608_MDM_C1R-C0701_BiolRep#2_W_20%_#2_400-650mz_CIDqisOT_25cm90min7s_msms42.4772.4772.2	SSAHFNRGPAY	2	1248.57	42.0099	0.000117	ENSP00000252456|ENST00000252456|ENSG00000130176|CNN1 calponin 1 [Source:HGNC Symbol;Acc:HGNC:2155]|P51911|V9HWA5	M	G	0.9983	0	S	Fully	42.0106	Acetyl (S)	S	Anywhere	Post-translational	2	sample_C1R-C0701_biolrep	PXD009531
160608_MDM_C1R-C0701_BiolRep#2_W_20%_#2_400-650mz_CIDqisOT_25cm90min7s_msms42_calibrated.mgf	160608_MDM_C1R-C0701_BiolRep#2_W_20%_#2_400-650mz_CIDqisOT_25cm90min7s_msms42.12246.12246.2	SKGPAVGIDLG	2	1055.57	42.0101	0.00013	ENSP00000227378|ENST00000227378|ENSG00000109971|HSPA8 heat shock protein family A (Hsp70) member 8 [Source:HGNC Symbol;Acc:HGNC:5241]|P11142|V9HW22	M	T	0.9999	0	S	Fully	42.0106	Acetyl (S)	S	Anywhere	Post-translational	2	sample_C1R-C0701_biolrep	PXD009531
160608_MDM_C1R-C0701_BiolRep#2_W_20%_#1_400-650mz_CIDqisOT_25cm90min7s_msms41_calibrated.mgf	160608_MDM_C1R-C0701_BiolRep#2_W_20%_#1_400-650mz_CIDqisOT_25cm90min7s_msms41.4783.4783.2	SSAHFNRGPAY	2	1248.58	42.0105	0.000142	ENSP00000252456|ENST00000252456|ENSG00000130176|CNN1 calponin 1 [Source:HGNC Symbol;Acc:HGNC:2155]|P51911|V9HWA5	M	G	0.9985	0	S	Fully	42.0106	Acetyl (S)	S	Anywhere	Post-translational	2	sample_C1R-C0701_biolrep	PXD009531
160608_MDM_C1R-C0701_BiolRep#2_W_20%_#4_400-650mz_CIDqisOT_25cm90min7s_msms44_calibrated.mgf	160608_MDM_C1R-C0701_BiolRep#2_W_20%_#4_400-650mz_CIDqisOT_25cm90min7s_msms44.4712.4712.2	SSAHFNRGPAY	2	1248.58	42.0105	0.000148	ENSP00000252456|ENST00000252456|ENSG00000130176|CNN1 calponin 1 [Source:HGNC Symbol;Acc:HGNC:2155]|P51911|V9HWA5	M	G	0.9984	0	S	Fully	42.0106	Acetyl (S)	S	Anywhere	Post-translational	2	sample_C1R-C0701_biolrep	PXD009531
160608_MDM_C1R-C0701_BiolRep#2_W_20%_#3_400-650mz_CIDqisOT_25cm90min7s_msms43_calibrated.mgf	160608_MDM_C1R-C0701_BiolRep#2_W_20%_#3_400-650mz_CIDqisOT_25cm90min7s_msms43.2853.2853.2	SKPHSEAGTAF	2	1173.55	42.0103	0.000403	ENSP00000320171|ENST00000319622|ENSG00000067225|PKM pyruvate kinase M1/2 [Source:HGNC Symbol;Acc:HGNC:9021]|P14618|A0A024R5Z9	M	I	1	0	S	Fully	42.0106	Acetyl (S)	S	Anywhere	Post-translational	2	sample_C1R-C0701_biolrep	PXD009531
160608_MDM_C1R-C0701_BiolRep#2_W_20%_#3_400-650mz_CIDqisOT_25cm90min7s_msms43_calibrated.mgf	160608_MDM_C1R-C0701_BiolRep#2_W_20%_#3_400-650mz_CIDqisOT_25cm90min7s_msms43.4782.4782.2	SSAHFNRGPAY	2	1248.57	42.0098	0.000652	ENSP00000252456|ENST00000252456|ENSG00000130176|CNN1 calponin 1 [Source:HGNC Symbol;Acc:HGNC:2155]|P51911|V9HWA5	M	G	0.9985	0	S	Fully	42.0106	Acetyl (S)	S	Anywhere	Post-translational	2	sample_C1R-C0701_biolrep	PXD009531
160608_MDM_C1R-C0701_BiolRep#2_W_20%_#3_400-650mz_CIDqisOT_25cm90min7s_msms43_calibrated.mgf	160608_MDM_C1R-C0701_BiolRep#2_W_20%_#3_400-650mz_CIDqisOT_25cm90min7s_msms43.4733.4733.2	SSAHFNRGPAY	2	1248.57	42.01	0.001474	ENSP00000252456|ENST00000252456|ENSG00000130176|CNN1 calponin 1 [Source:HGNC Symbol;Acc:HGNC:2155]|P51911|V9HWA5	M	G	0.9985	0	S	Fully	42.0106	Acetyl (S)	S	Anywhere	Post-translational	2	sample_C1R-C0701_biolrep	PXD009531
160608_MDM_C1R-C0701_BiolRep#2_W_20%_#2_400-650mz_CIDqisOT_25cm90min7s_msms42_calibrated.mgf	160608_MDM_C1R-C0701_BiolRep#2_W_20%_#2_400-650mz_CIDqisOT_25cm90min7s_msms42.4819.4819.2	SSAHFNRGPAY	2	1248.58	42.0104	0.0045	ENSP00000252456|ENST00000252456|ENSG00000130176|CNN1 calponin 1 [Source:HGNC Symbol;Acc:HGNC:2155]|P51911|V9HWA5	M	G	0.9978	0	S	Fully	42.0106	Acetyl (S)	S	Anywhere	Post-translational	2	sample_C1R-C0701_biolrep	PXD009531
160608_MDM_C1R-C0701_BiolRep#2_W_20%_#5_400-650mz_CIDqisOT_25cm90min7s_msms45_calibrated.mgf	160608_MDM_C1R-C0701_BiolRep#2_W_20%_#5_400-650mz_CIDqisOT_25cm90min7s_msms45.12214.12214.2	SKGPAVGIDLG	2	1055.57	42.0115	0.007522	ENSP00000227378|ENST00000227378|ENSG00000109971|HSPA8 heat shock protein family A (Hsp70) member 8 [Source:HGNC Symbol;Acc:HGNC:5241]|P11142|V9HW22	M	T	0.9999	0	S	Fully	42.0106	Acetyl (S)	S	Anywhere	Post-translational	2	sample_C1R-C0701_biolrep	PXD009531
160608_MDM_C1R-C0701_BiolRep#2_W_20%_#1_400-650mz_CIDqisOT_25cm90min7s_msms41_calibrated.mgf	160608_MDM_C1R-C0701_BiolRep#2_W_20%_#1_400-650mz_CIDqisOT_25cm90min7s_msms41.573.573.3	SKRGRGGSSGAKFRIS	3	1692.92	42.009	0.01478	ENSP00000377865|ENST00000394332|ENSG00000125691|RPL23 ribosomal protein L23 [Source:HGNC Symbol;Acc:HGNC:10316]|P62829|A0A024R1Q8	M	L	1	0	S	Fully	42.0106	Acetyl (S)	S	Anywhere	Post-translational	2	sample_C1R-C0701_biolrep	PXD009531
160608_MDM_C1R-C0701_BiolRep#2_W_20%_#5_400-650mz_CIDqisOT_25cm90min7s_msms45_calibrated.mgf	160608_MDM_C1R-C0701_BiolRep#2_W_20%_#5_400-650mz_CIDqisOT_25cm90min7s_msms45.9546.9546.3	SDKPDMAEIEKFDK	3	1694.79	42.0106	0.06948	ENSP00000370007|ENST00000380633|ENSG00000205542|TMSB4X thymosin beta 4 X-linked [Source:HGNC Symbol;Acc:HGNC:11881]|P62328|A2VCK8	M	S	1	0	S	Fully	42.0106	Acetyl (S)	S	Anywhere	Post-translational	2	sample_C1R-C0701_biolrep	PXD009531
160324_MDM_C1R-C0303_W_20%_#3_400-650mz_CIDqisOT_25cm90min7s_msms4_calibrated.mgf	160324_MDM_C1R-C0303_W_20%_#3_400-650mz_CIDqisOT_25cm90min7s_msms4.4623.4623.3	SKSESPKEPEQLRKL	3	1797.97	42.0101	2.5e-12	ENSP00000333504|ENST00000330752|ENSG00000135486|HNRNPA1 heterogeneous nuclear ribonucleoprotein A1 [Source:HGNC Symbol;Acc:HGNC:5031]||F8W6I7	M	F	0.9981	0	S	Fully	42.0106	Acetyl (S)	S	Anywhere	Post-translational	2	sample_C1R-C0303	PXD009531
160324_MDM_C1R-C0303_W_20%_#4_400-650mz_CIDqisOT_25cm90min7s_msms5_calibrated.mgf	160324_MDM_C1R-C0303_W_20%_#4_400-650mz_CIDqisOT_25cm90min7s_msms5.5001.5001.3	SKSESPKEPEQLRKL	3	1797.97	42.0111	2.7e-11	ENSP00000333504|ENST00000330752|ENSG00000135486|HNRNPA1 heterogeneous nuclear ribonucleoprotein A1 [Source:HGNC Symbol;Acc:HGNC:5031]||F8W6I7	M	F	0.9981	0	S	Fully	42.0106	Acetyl (S)	S	Anywhere	Post-translational	2	sample_C1R-C0303	PXD009531
160324_MDM_C1R-C0303_W_20%_#5_400-650mz_CIDqisOT_25cm90min7s_msms6_calibrated.mgf	160324_MDM_C1R-C0303_W_20%_#5_400-650mz_CIDqisOT_25cm90min7s_msms6.4967.4967.3	SKSESPKEPEQLRKL	3	1797.97	42.0098	8.1e-11	ENSP00000333504|ENST00000330752|ENSG00000135486|HNRNPA1 heterogeneous nuclear ribonucleoprotein A1 [Source:HGNC Symbol;Acc:HGNC:5031]||F8W6I7	M	F	0.998	0	S	Fully	42.0106	Acetyl (S)	S	Anywhere	Post-translational	2	sample_C1R-C0303	PXD009531
160324_MDM_C1R-C0303_W_20%_#5_400-650mz_CIDqisOT_25cm90min7s_msms6_calibrated.mgf	160324_MDM_C1R-C0303_W_20%_#5_400-650mz_CIDqisOT_25cm90min7s_msms6.4934.4934.3	SKSESPKEPEQLRKL	3	1797.97	42.0109	1.5e-10	ENSP00000333504|ENST00000330752|ENSG00000135486|HNRNPA1 heterogeneous nuclear ribonucleoprotein A1 [Source:HGNC Symbol;Acc:HGNC:5031]||F8W6I7	M	F	0.9981	0	S	Fully	42.0106	Acetyl (S)	S	Anywhere	Post-translational	2	sample_C1R-C0303	PXD009531
160324_MDM_C1R-C0303_W_20%_#1_400-650mz_CIDqisOT_25cm90min7s_msms1_calibrated.mgf	160324_MDM_C1R-C0303_W_20%_#1_400-650mz_CIDqisOT_25cm90min7s_msms1.4648.4648.3	SKSESPKEPEQLRKL	3	1797.97	42.0106	1.8e-10	ENSP00000333504|ENST00000330752|ENSG00000135486|HNRNPA1 heterogeneous nuclear ribonucleoprotein A1 [Source:HGNC Symbol;Acc:HGNC:5031]||F8W6I7	M	F	0.998	0	S	Fully	42.0106	Acetyl (S)	S	Anywhere	Post-translational	2	sample_C1R-C0303	PXD009531
160324_MDM_C1R-C0303_W_20%_#1_400-650mz_CIDqisOT_25cm90min7s_msms1_calibrated.mgf	160324_MDM_C1R-C0303_W_20%_#1_400-650mz_CIDqisOT_25cm90min7s_msms1.4613.4613.3	SKSESPKEPEQLRKL	3	1797.97	42.0112	7.8e-10	ENSP00000333504|ENST00000330752|ENSG00000135486|HNRNPA1 heterogeneous nuclear ribonucleoprotein A1 [Source:HGNC Symbol;Acc:HGNC:5031]||F8W6I7	M	F	0.998	0	S	Fully	42.0106	Acetyl (S)	S	Anywhere	Post-translational	2	sample_C1R-C0303	PXD009531
160324_MDM_C1R-C0303_W_20%_#3_400-650mz_CIDqisOT_25cm90min7s_msms4_calibrated.mgf	160324_MDM_C1R-C0303_W_20%_#3_400-650mz_CIDqisOT_25cm90min7s_msms4.4589.4589.3	SKSESPKEPEQLRKL	3	1797.97	42.0099	9.4e-10	ENSP00000333504|ENST00000330752|ENSG00000135486|HNRNPA1 heterogeneous nuclear ribonucleoprotein A1 [Source:HGNC Symbol;Acc:HGNC:5031]||F8W6I7	M	F	0.9981	0	S	Fully	42.0106	Acetyl (S)	S	Anywhere	Post-translational	2	sample_C1R-C0303	PXD009531
160324_MDM_C1R-C0303_W_20%_#1_400-650mz_CIDqisOT_25cm90min7s_msms1_calibrated.mgf	160324_MDM_C1R-C0303_W_20%_#1_400-650mz_CIDqisOT_25cm90min7s_msms1.4581.4581.3	SKSESPKEPEQLRKL	3	1797.97	42.0114	2.1e-09	ENSP00000333504|ENST00000330752|ENSG00000135486|HNRNPA1 heterogeneous nuclear ribonucleoprotein A1 [Source:HGNC Symbol;Acc:HGNC:5031]||F8W6I7	M	F	0.9981	0	S	Fully	42.0106	Acetyl (S)	S	Anywhere	Post-translational	2	sample_C1R-C0303	PXD009531
160324_MDM_C1R-C0303_W_20%_#1_400-650mz_CIDqisOT_25cm90min7s_msms1_calibrated.mgf	160324_MDM_C1R-C0303_W_20%_#1_400-650mz_CIDqisOT_25cm90min7s_msms1.9608.9608.3	SKSESPKEPEQLRKLF	3	1945.04	42.0112	2.2e-09	ENSP00000333504|ENST00000330752|ENSG00000135486|HNRNPA1 heterogeneous nuclear ribonucleoprotein A1 [Source:HGNC Symbol;Acc:HGNC:5031]||F8W6I7	M	I	0.9981	0	S	Fully	42.0106	Acetyl (S)	S	Anywhere	Post-translational	2	sample_C1R-C0303	PXD009531
160324_MDM_C1R-C0303_W_20%_#2_400-650mz_CIDqisOT_25cm90min7s_msms2_calibrated.mgf	160324_MDM_C1R-C0303_W_20%_#2_400-650mz_CIDqisOT_25cm90min7s_msms2.4804.4804.3	SKSESPKEPEQLRKL	3	1797.97	42.0112	8.9e-09	ENSP00000333504|ENST00000330752|ENSG00000135486|HNRNPA1 heterogeneous nuclear ribonucleoprotein A1 [Source:HGNC Symbol;Acc:HGNC:5031]||F8W6I7	M	F	0.9981	0	S	Fully	42.0106	Acetyl (S)	S	Anywhere	Post-translational	2	sample_C1R-C0303	PXD009531
160324_MDM_C1R-C0303_W_20%_#3_400-650mz_CIDqisOT_25cm90min7s_msms4_calibrated.mgf	160324_MDM_C1R-C0303_W_20%_#3_400-650mz_CIDqisOT_25cm90min7s_msms4.18759.18759.3	SIGVPIKVLHEAEGHIVT	3	1941.08	42.0098	1.3e-08	ENSP00000215829|ENST00000215829|ENSG00000100028|SNRPD3 small nuclear ribonucleoprotein D3 polypeptide [Source:HGNC Symbol;Acc:HGNC:11160]|P62318	M	C	0.9981	0	S	Fully	42.0106	Acetyl (S)	S	Anywhere	Post-translational	2	sample_C1R-C0303	PXD009531
160324_MDM_C1R-C0303_W_20%_#1_400-650mz_CIDqisOT_25cm90min7s_msms1_calibrated.mgf	160324_MDM_C1R-C0303_W_20%_#1_400-650mz_CIDqisOT_25cm90min7s_msms1.18867.18867.3	SIGVPIKVLHEAEGHIVT	3	1941.08	42.012	2.7e-08	ENSP00000215829|ENST00000215829|ENSG00000100028|SNRPD3 small nuclear ribonucleoprotein D3 polypeptide [Source:HGNC Symbol;Acc:HGNC:11160]|P62318	M	C	0.9981	0	S	Fully	42.0106	Acetyl (S)	S	Anywhere	Post-translational	2	sample_C1R-C0303	PXD009531
160324_MDM_C1R-C0303_W_20%_#4_400-650mz_CIDqisOT_25cm90min7s_msms5_calibrated.mgf	160324_MDM_C1R-C0303_W_20%_#4_400-650mz_CIDqisOT_25cm90min7s_msms5.19145.19145.3	SIGVPIKVLHEAEGHIVT	3	1941.08	42.0115	2.8e-08	ENSP00000215829|ENST00000215829|ENSG00000100028|SNRPD3 small nuclear ribonucleoprotein D3 polypeptide [Source:HGNC Symbol;Acc:HGNC:11160]|P62318	M	C	0.9981	0	S	Fully	42.0106	Acetyl (S)	S	Anywhere	Post-translational	2	sample_C1R-C0303	PXD009531
160324_MDM_C1R-C0303_W_20%_#4_400-650mz_CIDqisOT_25cm90min7s_msms5_calibrated.mgf	160324_MDM_C1R-C0303_W_20%_#4_400-650mz_CIDqisOT_25cm90min7s_msms5.4967.4967.3	SKSESPKEPEQLRKL	3	1797.97	42.0116	6.8e-08	ENSP00000333504|ENST00000330752|ENSG00000135486|HNRNPA1 heterogeneous nuclear ribonucleoprotein A1 [Source:HGNC Symbol;Acc:HGNC:5031]||F8W6I7	M	F	0.998	0	S	Fully	42.0106	Acetyl (S)	S	Anywhere	Post-translational	2	sample_C1R-C0303	PXD009531
160324_MDM_C1R-C0303_W_20%_#2_400-650mz_CIDqisOT_25cm90min7s_msms2_calibrated.mgf	160324_MDM_C1R-C0303_W_20%_#2_400-650mz_CIDqisOT_25cm90min7s_msms2.4770.4770.3	SKSESPKEPEQLRKL	3	1797.97	42.009	1e-07	ENSP00000333504|ENST00000330752|ENSG00000135486|HNRNPA1 heterogeneous nuclear ribonucleoprotein A1 [Source:HGNC Symbol;Acc:HGNC:5031]||F8W6I7	M	F	0.998	0	S	Fully	42.0106	Acetyl (S)	S	Anywhere	Post-translational	2	sample_C1R-C0303	PXD009531
160324_MDM_C1R-C0303_W_20%_#5_400-650mz_CIDqisOT_25cm90min7s_msms6_calibrated.mgf	160324_MDM_C1R-C0303_W_20%_#5_400-650mz_CIDqisOT_25cm90min7s_msms6.5003.5003.3	SKSESPKEPEQLRKL	3	1797.97	42.0116	1.3e-07	ENSP00000333504|ENST00000330752|ENSG00000135486|HNRNPA1 heterogeneous nuclear ribonucleoprotein A1 [Source:HGNC Symbol;Acc:HGNC:5031]||F8W6I7	M	F	0.998	0	S	Fully	42.0106	Acetyl (S)	S	Anywhere	Post-translational	2	sample_C1R-C0303	PXD009531
160324_MDM_C1R-C0303_W_20%_#4_400-650mz_CIDqisOT_25cm90min7s_msms5_calibrated.mgf	160324_MDM_C1R-C0303_W_20%_#4_400-650mz_CIDqisOT_25cm90min7s_msms5.19103.19103.3	SIGVPIKVLHEAEGHIVT	3	1941.08	42.0103	2e-07	ENSP00000215829|ENST00000215829|ENSG00000100028|SNRPD3 small nuclear ribonucleoprotein D3 polypeptide [Source:HGNC Symbol;Acc:HGNC:11160]|P62318	M	C	0.9981	0	S	Fully	42.0106	Acetyl (S)	S	Anywhere	Post-translational	2	sample_C1R-C0303	PXD009531
160324_MDM_C1R-C0303_W_20%_#5_400-650mz_CIDqisOT_25cm90min7s_msms6_calibrated.mgf	160324_MDM_C1R-C0303_W_20%_#5_400-650mz_CIDqisOT_25cm90min7s_msms6.19154.19154.3	SIGVPIKVLHEAEGHIVT	3	1941.08	42.0117	4e-07	ENSP00000215829|ENST00000215829|ENSG00000100028|SNRPD3 small nuclear ribonucleoprotein D3 polypeptide [Source:HGNC Symbol;Acc:HGNC:11160]|P62318	M	C	0.9981	0	S	Fully	42.0106	Acetyl (S)	S	Anywhere	Post-translational	2	sample_C1R-C0303	PXD009531
160324_MDM_C1R-C0303_W_20%_#2_400-650mz_CIDqisOT_25cm90min7s_msms2_calibrated.mgf	160324_MDM_C1R-C0303_W_20%_#2_400-650mz_CIDqisOT_25cm90min7s_msms2.14589.14589.2	SAHLQWMVVR	2	1268.66	42.0104	7.2e-07	ENSP00000342787|ENST00000344063|ENSG00000108107|RPL28 ribosomal protein L28 [Source:HGNC Symbol;Acc:HGNC:10330]|P46779	M	N	0.9981	0	S	Fully	42.0106	Acetyl (S)	S	Anywhere	Post-translational	2	sample_C1R-C0303	PXD009531
160324_MDM_C1R-C0303_W_20%_#5_400-650mz_CIDqisOT_25cm90min7s_msms6_calibrated.mgf	160324_MDM_C1R-C0303_W_20%_#5_400-650mz_CIDqisOT_25cm90min7s_msms6.19068.19068.3	SIGVPIKVLHEAEGHIVT	3	1941.08	42.011	7.3e-07	ENSP00000215829|ENST00000215829|ENSG00000100028|SNRPD3 small nuclear ribonucleoprotein D3 polypeptide [Source:HGNC Symbol;Acc:HGNC:11160]|P62318	M	C	0.9981	0	S	Fully	42.0106	Acetyl (S)	S	Anywhere	Post-translational	2	sample_C1R-C0303	PXD009531
160324_MDM_C1R-C0303_W_20%_#2_400-650mz_CIDqisOT_25cm90min7s_msms2_calibrated.mgf	160324_MDM_C1R-C0303_W_20%_#2_400-650mz_CIDqisOT_25cm90min7s_msms2.19011.19011.3	SIGVPIKVLHEAEGHIVT	3	1941.08	42.0115	9e-07	ENSP00000215829|ENST00000215829|ENSG00000100028|SNRPD3 small nuclear ribonucleoprotein D3 polypeptide [Source:HGNC Symbol;Acc:HGNC:11160]|P62318	M	C	0.9981	0	S	Fully	42.0106	Acetyl (S)	S	Anywhere	Post-translational	2	sample_C1R-C0303	PXD009531
160324_MDM_C1R-C0303_W_20%_#2_400-650mz_CIDqisOT_25cm90min7s_msms2_calibrated.mgf	160324_MDM_C1R-C0303_W_20%_#2_400-650mz_CIDqisOT_25cm90min7s_msms2.14681.14681.2	SAHLQWMVVR	2	1268.66	42.0114	1.7e-06	ENSP00000342787|ENST00000344063|ENSG00000108107|RPL28 ribosomal protein L28 [Source:HGNC Symbol;Acc:HGNC:10330]|P46779	M	N	0.9981	0	S	Fully	42.0106	Acetyl (S)	S	Anywhere	Post-translational	2	sample_C1R-C0303	PXD009531
160324_MDM_C1R-C1402_W_20%_#5_400-650mz_CIDqisOT_25cm90min7s_msms12_calibrated.mgf	160324_MDM_C1R-C1402_W_20%_#5_400-650mz_CIDqisOT_25cm90min7s_msms12.5609.5609.3	SKSESPKEPEQLRKL	3	1797.97	42.0105	4.2e-13	ENSP00000333504|ENST00000330752|ENSG00000135486|HNRNPA1 heterogeneous nuclear ribonucleoprotein A1 [Source:HGNC Symbol;Acc:HGNC:5031]||F8W6I7	M	F	0.9975	0	S	Fully	42.0106	Acetyl (S)	S	Anywhere	Post-translational	2	sample_C1R-C1402	PXD009531
160324_MDM_C1R-C1402_W_20%_#1_400-650mz_CIDqisOT_25cm90min7s_msms5_calibrated.mgf	160324_MDM_C1R-C1402_W_20%_#1_400-650mz_CIDqisOT_25cm90min7s_msms5.5739.5739.3	SKSESPKEPEQLRKL	3	1797.97	42.0099	1.8e-12	ENSP00000333504|ENST00000330752|ENSG00000135486|HNRNPA1 heterogeneous nuclear ribonucleoprotein A1 [Source:HGNC Symbol;Acc:HGNC:5031]||F8W6I7	M	F	0.9975	0	S	Fully	42.0106	Acetyl (S)	S	Anywhere	Post-translational	2	sample_C1R-C1402	PXD009531
160324_MDM_C1R-C1402_W_20%_#2_400-650mz_CIDqisOT_25cm90min7s_msms6_calibrated.mgf	160324_MDM_C1R-C1402_W_20%_#2_400-650mz_CIDqisOT_25cm90min7s_msms6.5696.5696.3	SKSESPKEPEQLRKL	3	1797.97	42.0106	2.9e-12	ENSP00000333504|ENST00000330752|ENSG00000135486|HNRNPA1 heterogeneous nuclear ribonucleoprotein A1 [Source:HGNC Symbol;Acc:HGNC:5031]||F8W6I7	M	F	0.9975	0	S	Fully	42.0106	Acetyl (S)	S	Anywhere	Post-translational	2	sample_C1R-C1402	PXD009531
160324_MDM_C1R-C1402_W_20%_#4_400-650mz_CIDqisOT_25cm90min7s_msms11_calibrated.mgf	160324_MDM_C1R-C1402_W_20%_#4_400-650mz_CIDqisOT_25cm90min7s_msms11.5726.5726.3	SKSESPKEPEQLRKL	3	1797.97	42.0099	9.7e-12	ENSP00000333504|ENST00000330752|ENSG00000135486|HNRNPA1 heterogeneous nuclear ribonucleoprotein A1 [Source:HGNC Symbol;Acc:HGNC:5031]||F8W6I7	M	F	0.9975	0	S	Fully	42.0106	Acetyl (S)	S	Anywhere	Post-translational	2	sample_C1R-C1402	PXD009531
160324_MDM_C1R-C1402_W_20%_#3_400-650mz_CIDqisOT_25cm90min7s_msms10_calibrated.mgf	160324_MDM_C1R-C1402_W_20%_#3_400-650mz_CIDqisOT_25cm90min7s_msms10.5693.5693.3	SKSESPKEPEQLRKL	3	1797.97	42.0111	1.2e-11	ENSP00000333504|ENST00000330752|ENSG00000135486|HNRNPA1 heterogeneous nuclear ribonucleoprotein A1 [Source:HGNC Symbol;Acc:HGNC:5031]||F8W6I7	M	F	0.9975	0	S	Fully	42.0106	Acetyl (S)	S	Anywhere	Post-translational	2	sample_C1R-C1402	PXD009531
160324_MDM_C1R-C1402_W_20%_#1_400-650mz_CIDqisOT_25cm90min7s_msms5_calibrated.mgf	160324_MDM_C1R-C1402_W_20%_#1_400-650mz_CIDqisOT_25cm90min7s_msms5.5696.5696.3	SKSESPKEPEQLRKL	3	1797.97	42.0105	1.5e-11	ENSP00000333504|ENST00000330752|ENSG00000135486|HNRNPA1 heterogeneous nuclear ribonucleoprotein A1 [Source:HGNC Symbol;Acc:HGNC:5031]||F8W6I7	M	F	0.9975	0	S	Fully	42.0106	Acetyl (S)	S	Anywhere	Post-translational	2	sample_C1R-C1402	PXD009531
160324_MDM_C1R-C1402_W_20%_#5_400-650mz_CIDqisOT_25cm90min7s_msms12_calibrated.mgf	160324_MDM_C1R-C1402_W_20%_#5_400-650mz_CIDqisOT_25cm90min7s_msms12.5655.5655.3	SKSESPKEPEQLRKL	3	1797.97	42.0116	1.6e-11	ENSP00000333504|ENST00000330752|ENSG00000135486|HNRNPA1 heterogeneous nuclear ribonucleoprotein A1 [Source:HGNC Symbol;Acc:HGNC:5031]||F8W6I7	M	F	0.9975	0	S	Fully	42.0106	Acetyl (S)	S	Anywhere	Post-translational	2	sample_C1R-C1402	PXD009531
160324_MDM_C1R-C1402_W_20%_#5_400-650mz_CIDqisOT_25cm90min7s_msms12_calibrated.mgf	160324_MDM_C1R-C1402_W_20%_#5_400-650mz_CIDqisOT_25cm90min7s_msms12.10811.10811.3	SKSESPKEPEQLRKLF	3	1945.04	42.0115	1.7e-11	ENSP00000333504|ENST00000330752|ENSG00000135486|HNRNPA1 heterogeneous nuclear ribonucleoprotein A1 [Source:HGNC Symbol;Acc:HGNC:5031]||F8W6I7	M	I	0.9975	0	S	Fully	42.0106	Acetyl (S)	S	Anywhere	Post-translational	2	sample_C1R-C1402	PXD009531
160324_MDM_C1R-C1402_W_20%_#5_400-650mz_CIDqisOT_25cm90min7s_msms12_calibrated.mgf	160324_MDM_C1R-C1402_W_20%_#5_400-650mz_CIDqisOT_25cm90min7s_msms12.5699.5699.3	SKSESPKEPEQLRKL	3	1797.97	42.0105	2.6e-11	ENSP00000333504|ENST00000330752|ENSG00000135486|HNRNPA1 heterogeneous nuclear ribonucleoprotein A1 [Source:HGNC Symbol;Acc:HGNC:5031]||F8W6I7	M	F	0.9975	0	S	Fully	42.0106	Acetyl (S)	S	Anywhere	Post-translational	2	sample_C1R-C1402	PXD009531
160324_MDM_C1R-C1402_W_20%_#2_400-650mz_CIDqisOT_25cm90min7s_msms6_calibrated.mgf	160324_MDM_C1R-C1402_W_20%_#2_400-650mz_CIDqisOT_25cm90min7s_msms6.5736.5736.3	SKSESPKEPEQLRKL	3	1797.97	42.0116	2.8e-11	ENSP00000333504|ENST00000330752|ENSG00000135486|HNRNPA1 heterogeneous nuclear ribonucleoprotein A1 [Source:HGNC Symbol;Acc:HGNC:5031]||F8W6I7	M	F	0.9975	0	S	Fully	42.0106	Acetyl (S)	S	Anywhere	Post-translational	2	sample_C1R-C1402	PXD009531
160324_MDM_C1R-C1402_W_20%_#4_400-650mz_CIDqisOT_25cm90min7s_msms11_calibrated.mgf	160324_MDM_C1R-C1402_W_20%_#4_400-650mz_CIDqisOT_25cm90min7s_msms11.5685.5685.3	SKSESPKEPEQLRKL	3	1797.97	42.0109	3.3e-11	ENSP00000333504|ENST00000330752|ENSG00000135486|HNRNPA1 heterogeneous nuclear ribonucleoprotein A1 [Source:HGNC Symbol;Acc:HGNC:5031]||F8W6I7	M	F	0.9975	0	S	Fully	42.0106	Acetyl (S)	S	Anywhere	Post-translational	2	sample_C1R-C1402	PXD009531
160324_MDM_C1R-C1402_W_20%_#1_400-650mz_CIDqisOT_25cm90min7s_msms5_calibrated.mgf	160324_MDM_C1R-C1402_W_20%_#1_400-650mz_CIDqisOT_25cm90min7s_msms5.5780.5780.3	SKSESPKEPEQLRKL	3	1797.97	42.0096	5.4e-11	ENSP00000333504|ENST00000330752|ENSG00000135486|HNRNPA1 heterogeneous nuclear ribonucleoprotein A1 [Source:HGNC Symbol;Acc:HGNC:5031]||F8W6I7	M	F	0.9976	0	S	Fully	42.0106	Acetyl (S)	S	Anywhere	Post-translational	2	sample_C1R-C1402	PXD009531
160324_MDM_C1R-C1402_W_20%_#3_400-650mz_CIDqisOT_25cm90min7s_msms10_calibrated.mgf	160324_MDM_C1R-C1402_W_20%_#3_400-650mz_CIDqisOT_25cm90min7s_msms10.5655.5655.3	SKSESPKEPEQLRKL	3	1797.97	42.0109	5.8e-11	ENSP00000333504|ENST00000330752|ENSG00000135486|HNRNPA1 heterogeneous nuclear ribonucleoprotein A1 [Source:HGNC Symbol;Acc:HGNC:5031]||F8W6I7	M	F	0.9975	0	S	Fully	42.0106	Acetyl (S)	S	Anywhere	Post-translational	2	sample_C1R-C1402	PXD009531
160324_MDM_C1R-C1402_W_20%_#4_400-650mz_CIDqisOT_25cm90min7s_msms11_calibrated.mgf	160324_MDM_C1R-C1402_W_20%_#4_400-650mz_CIDqisOT_25cm90min7s_msms11.5770.5770.3	SKSESPKEPEQLRKL	3	1797.97	42.0109	6.3e-11	ENSP00000333504|ENST00000330752|ENSG00000135486|HNRNPA1 heterogeneous nuclear ribonucleoprotein A1 [Source:HGNC Symbol;Acc:HGNC:5031]||F8W6I7	M	F	0.9975	0	S	Fully	42.0106	Acetyl (S)	S	Anywhere	Post-translational	2	sample_C1R-C1402	PXD009531
160324_MDM_C1R-C1402_W_20%_#3_400-650mz_CIDqisOT_25cm90min7s_msms10_calibrated.mgf	160324_MDM_C1R-C1402_W_20%_#3_400-650mz_CIDqisOT_25cm90min7s_msms10.5736.5736.3	SKSESPKEPEQLRKL	3	1797.97	42.0101	1.2e-10	ENSP00000333504|ENST00000330752|ENSG00000135486|HNRNPA1 heterogeneous nuclear ribonucleoprotein A1 [Source:HGNC Symbol;Acc:HGNC:5031]||F8W6I7	M	F	0.9975	0	S	Fully	42.0106	Acetyl (S)	S	Anywhere	Post-translational	2	sample_C1R-C1402	PXD009531
160324_MDM_C1R-C1402_W_20%_#5_400-650mz_CIDqisOT_25cm90min7s_msms12_calibrated.mgf	160324_MDM_C1R-C1402_W_20%_#5_400-650mz_CIDqisOT_25cm90min7s_msms12.5.5.3	SAARESHPHGVKR	3	1473.77	42.0093	3.3e-10	ENSP00000228136|ENST00000228136|ENSG00000110696|C11orf58 chromosome 11 open reading frame 58 [Source:HGNC Symbol;Acc:HGNC:16990]|O00193	M	S	0.9976	0	S	Fully	42.0106	Acetyl (S)	S	Anywhere	Post-translational	2	sample_C1R-C1402	PXD009531
160324_MDM_C1R-C1402_W_20%_#2_400-650mz_CIDqisOT_25cm90min7s_msms6_calibrated.mgf	160324_MDM_C1R-C1402_W_20%_#2_400-650mz_CIDqisOT_25cm90min7s_msms6.21180.21180.3	SAHLQWMVVRNCSSF	3	1806.84	42.0103	3.8e-10	ENSP00000342787|ENST00000344063|ENSG00000108107|RPL28 ribosomal protein L28 [Source:HGNC Symbol;Acc:HGNC:10330]|P46779	M	L	0.9976	0	S	Fully	42.0106	Acetyl (S)	S	Anywhere	Post-translational	2	sample_C1R-C1402	PXD009531
160324_MDM_C1R-C1402_W_20%_#4_400-650mz_CIDqisOT_25cm90min7s_msms11_calibrated.mgf	160324_MDM_C1R-C1402_W_20%_#4_400-650mz_CIDqisOT_25cm90min7s_msms11.5643.5643.3	SKSESPKEPEQLRKL	3	1797.97	42.0109	3.8e-10	ENSP00000333504|ENST00000330752|ENSG00000135486|HNRNPA1 heterogeneous nuclear ribonucleoprotein A1 [Source:HGNC Symbol;Acc:HGNC:5031]||F8W6I7	M	F	0.9975	0	S	Fully	42.0106	Acetyl (S)	S	Anywhere	Post-translational	2	sample_C1R-C1402	PXD009531
160324_MDM_C1R-C1402_W_20%_#2_400-650mz_CIDqisOT_25cm90min7s_msms6_calibrated.mgf	160324_MDM_C1R-C1402_W_20%_#2_400-650mz_CIDqisOT_25cm90min7s_msms6.10804.10804.3	SKSESPKEPEQLRKLF	3	1945.04	42.0094	5.3e-10	ENSP00000333504|ENST00000330752|ENSG00000135486|HNRNPA1 heterogeneous nuclear ribonucleoprotein A1 [Source:HGNC Symbol;Acc:HGNC:5031]||F8W6I7	M	I	0.9975	0	S	Fully	42.0106	Acetyl (S)	S	Anywhere	Post-translational	2	sample_C1R-C1402	PXD009531
160324_MDM_C1R-C1402_W_20%_#2_400-650mz_CIDqisOT_25cm90min7s_msms6_calibrated.mgf	160324_MDM_C1R-C1402_W_20%_#2_400-650mz_CIDqisOT_25cm90min7s_msms6.10764.10764.3	SKSESPKEPEQLRKLF	3	1945.04	42.0103	9.4e-10	ENSP00000333504|ENST00000330752|ENSG00000135486|HNRNPA1 heterogeneous nuclear ribonucleoprotein A1 [Source:HGNC Symbol;Acc:HGNC:5031]||F8W6I7	M	I	0.9975	0	S	Fully	42.0106	Acetyl (S)	S	Anywhere	Post-translational	2	sample_C1R-C1402	PXD009531
160324_MDM_C1R-C1402_W_20%_#4_400-650mz_CIDqisOT_25cm90min7s_msms11_calibrated.mgf	160324_MDM_C1R-C1402_W_20%_#4_400-650mz_CIDqisOT_25cm90min7s_msms11.1813.1813.3	SKSESPKEPEQLRK	3	1684.89	42.0112	6.7e-09	ENSP00000333504|ENST00000330752|ENSG00000135486|HNRNPA1 heterogeneous nuclear ribonucleoprotein A1 [Source:HGNC Symbol;Acc:HGNC:5031]||F8W6I7	M	L	0.9975	0	S	Fully	42.0106	Acetyl (S)	S	Anywhere	Post-translational	2	sample_C1R-C1402	PXD009531
160324_MDM_C1R-C1402_W_20%_#4_400-650mz_CIDqisOT_25cm90min7s_msms11_calibrated.mgf	160324_MDM_C1R-C1402_W_20%_#4_400-650mz_CIDqisOT_25cm90min7s_msms11.6605.6605.3	SSGNAKIGHPAPNFKA	3	1637.84	42.0114	8.1e-09	ENSP00000361150|ENST00000372079|ENSG00000117450|PRDX1 peroxiredoxin 1 [Source:HGNC Symbol;Acc:HGNC:9352]||A0A0A0MRQ5	M	T	0.9972	0	S	Fully	42.0106	Acetyl (S)	S	Anywhere	Post-translational	2	sample_C1R-C1402	PXD009531
160324_MDM_C1R-C1402_W_20%_#1_400-650mz_CIDqisOT_25cm90min7s_msms5_calibrated.mgf	160324_MDM_C1R-C1402_W_20%_#1_400-650mz_CIDqisOT_25cm90min7s_msms5.10848.10848.3	SKSESPKEPEQLRKLF	3	1945.04	42.0101	1.5e-08	ENSP00000333504|ENST00000330752|ENSG00000135486|HNRNPA1 heterogeneous nuclear ribonucleoprotein A1 [Source:HGNC Symbol;Acc:HGNC:5031]||F8W6I7	M	I	0.9975	0	S	Fully	42.0106	Acetyl (S)	S	Anywhere	Post-translational	2	sample_C1R-C1402	PXD009531
160324_MDM_C1R-C1402_W_20%_#5_400-650mz_CIDqisOT_25cm90min7s_msms12_calibrated.mgf	160324_MDM_C1R-C1402_W_20%_#5_400-650mz_CIDqisOT_25cm90min7s_msms12.6567.6567.3	SSGNAKIGHPAPNFKA	3	1637.84	42.0106	2.8e-08	ENSP00000361150|ENST00000372079|ENSG00000117450|PRDX1 peroxiredoxin 1 [Source:HGNC Symbol;Acc:HGNC:9352]||A0A0A0MRQ5	M	T	0.9971	0	S	Fully	42.0106	Acetyl (S)	S	Anywhere	Post-translational	2	sample_C1R-C1402	PXD009531
160324_MDM_C1R-C1402_W_20%_#3_400-650mz_CIDqisOT_25cm90min7s_msms10_calibrated.mgf	160324_MDM_C1R-C1402_W_20%_#3_400-650mz_CIDqisOT_25cm90min7s_msms10.6543.6543.3	SSGNAKIGHPAPNFKA	3	1637.84	42.0121	3.1e-08	ENSP00000361150|ENST00000372079|ENSG00000117450|PRDX1 peroxiredoxin 1 [Source:HGNC Symbol;Acc:HGNC:9352]||A0A0A0MRQ5	M	T	0.997	0	S	Fully	42.0106	Acetyl (S)	S	Anywhere	Post-translational	2	sample_C1R-C1402	PXD009531
160324_MDM_C1R-C1402_W_20%_#4_400-650mz_CIDqisOT_25cm90min7s_msms11_calibrated.mgf	160324_MDM_C1R-C1402_W_20%_#4_400-650mz_CIDqisOT_25cm90min7s_msms11.10843.10843.3	SKSESPKEPEQLRKLF	3	1945.04	42.0105	3.1e-08	ENSP00000333504|ENST00000330752|ENSG00000135486|HNRNPA1 heterogeneous nuclear ribonucleoprotein A1 [Source:HGNC Symbol;Acc:HGNC:5031]||F8W6I7	M	I	0.9975	0	S	Fully	42.0106	Acetyl (S)	S	Anywhere	Post-translational	2	sample_C1R-C1402	PXD009531
160324_MDM_C1R-C1402_W_20%_#5_400-650mz_CIDqisOT_25cm90min7s_msms12_calibrated.mgf	160324_MDM_C1R-C1402_W_20%_#5_400-650mz_CIDqisOT_25cm90min7s_msms12.6528.6528.3	SSGNAKIGHPAPNFKA	3	1637.84	42.0114	3.3e-08	ENSP00000361150|ENST00000372079|ENSG00000117450|PRDX1 peroxiredoxin 1 [Source:HGNC Symbol;Acc:HGNC:9352]||A0A0A0MRQ5	M	T	0.9972	0	S	Fully	42.0106	Acetyl (S)	S	Anywhere	Post-translational	2	sample_C1R-C1402	PXD009531
160324_MDM_C1R-C1402_W_20%_#1_400-650mz_CIDqisOT_25cm90min7s_msms5_calibrated.mgf	160324_MDM_C1R-C1402_W_20%_#1_400-650mz_CIDqisOT_25cm90min7s_msms5.21161.21161.3	SAHLQWMVVRNCSSF	3	1806.84	42.0092	3.3e-08	ENSP00000342787|ENST00000344063|ENSG00000108107|RPL28 ribosomal protein L28 [Source:HGNC Symbol;Acc:HGNC:10330]|P46779	M	L	0.9976	0	S	Fully	42.0106	Acetyl (S)	S	Anywhere	Post-translational	2	sample_C1R-C1402	PXD009531
160324_MDM_C1R-C1402_W_20%_#1_400-650mz_CIDqisOT_25cm90min7s_msms5_calibrated.mgf	160324_MDM_C1R-C1402_W_20%_#1_400-650mz_CIDqisOT_25cm90min7s_msms5.5656.5656.3	SKSESPKEPEQLRKL	3	1797.97	42.0101	3.8e-08	ENSP00000333504|ENST00000330752|ENSG00000135486|HNRNPA1 heterogeneous nuclear ribonucleoprotein A1 [Source:HGNC Symbol;Acc:HGNC:5031]||F8W6I7	M	F	0.9975	0	S	Fully	42.0106	Acetyl (S)	S	Anywhere	Post-translational	2	sample_C1R-C1402	PXD009531
160324_MDM_C1R-C1402_W_20%_#2_400-650mz_CIDqisOT_25cm90min7s_msms6_calibrated.mgf	160324_MDM_C1R-C1402_W_20%_#2_400-650mz_CIDqisOT_25cm90min7s_msms6.5651.5651.3	SKSESPKEPEQLRKL	3	1797.97	42.0105	6.3e-08	ENSP00000333504|ENST00000330752|ENSG00000135486|HNRNPA1 heterogeneous nuclear ribonucleoprotein A1 [Source:HGNC Symbol;Acc:HGNC:5031]||F8W6I7	M	F	0.9975	0	S	Fully	42.0106	Acetyl (S)	S	Anywhere	Post-translational	2	sample_C1R-C1402	PXD009531
160324_MDM_C1R-C1402_W_20%_#4_400-650mz_CIDqisOT_25cm90min7s_msms11_calibrated.mgf	160324_MDM_C1R-C1402_W_20%_#4_400-650mz_CIDqisOT_25cm90min7s_msms11.10794.10794.3	SKSESPKEPEQLRKLF	3	1945.04	42.0101	6.7e-08	ENSP00000333504|ENST00000330752|ENSG00000135486|HNRNPA1 heterogeneous nuclear ribonucleoprotein A1 [Source:HGNC Symbol;Acc:HGNC:5031]||F8W6I7	M	I	0.9975	0	S	Fully	42.0106	Acetyl (S)	S	Anywhere	Post-translational	2	sample_C1R-C1402	PXD009531
160324_MDM_C1R-C1402_W_20%_#5_400-650mz_CIDqisOT_25cm90min7s_msms12_calibrated.mgf	160324_MDM_C1R-C1402_W_20%_#5_400-650mz_CIDqisOT_25cm90min7s_msms12.5749.5749.3	SKSESPKEPEQLRKL	3	1797.97	42.0112	8e-08	ENSP00000333504|ENST00000330752|ENSG00000135486|HNRNPA1 heterogeneous nuclear ribonucleoprotein A1 [Source:HGNC Symbol;Acc:HGNC:5031]||F8W6I7	M	F	0.9975	0	S	Fully	42.0106	Acetyl (S)	S	Anywhere	Post-translational	2	sample_C1R-C1402	PXD009531
160324_MDM_C1R-C1402_W_20%_#2_400-650mz_CIDqisOT_25cm90min7s_msms6_calibrated.mgf	160324_MDM_C1R-C1402_W_20%_#2_400-650mz_CIDqisOT_25cm90min7s_msms6.1840.1840.3	SKSESPKEPEQLRK	3	1684.89	42.01	8.5e-08	ENSP00000333504|ENST00000330752|ENSG00000135486|HNRNPA1 heterogeneous nuclear ribonucleoprotein A1 [Source:HGNC Symbol;Acc:HGNC:5031]||F8W6I7	M	L	0.9975	0	S	Fully	42.0106	Acetyl (S)	S	Anywhere	Post-translational	2	sample_C1R-C1402	PXD009531
160324_MDM_C1R-C1402_W_20%_#5_400-650mz_CIDqisOT_25cm90min7s_msms12_calibrated.mgf	160324_MDM_C1R-C1402_W_20%_#5_400-650mz_CIDqisOT_25cm90min7s_msms12.1823.1823.3	SKSESPKEPEQLRK	3	1684.89	42.011	8.9e-08	ENSP00000333504|ENST00000330752|ENSG00000135486|HNRNPA1 heterogeneous nuclear ribonucleoprotein A1 [Source:HGNC Symbol;Acc:HGNC:5031]||F8W6I7	M	L	0.9976	0	S	Fully	42.0106	Acetyl (S)	S	Anywhere	Post-translational	2	sample_C1R-C1402	PXD009531
160324_MDM_C1R-C1402_W_20%_#3_400-650mz_CIDqisOT_25cm90min7s_msms10_calibrated.mgf	160324_MDM_C1R-C1402_W_20%_#3_400-650mz_CIDqisOT_25cm90min7s_msms10.6580.6580.3	SSGNAKIGHPAPNFKA	3	1637.84	42.011	1.3e-07	ENSP00000361150|ENST00000372079|ENSG00000117450|PRDX1 peroxiredoxin 1 [Source:HGNC Symbol;Acc:HGNC:9352]||A0A0A0MRQ5	M	T	0.9965	0	S	Fully	42.0106	Acetyl (S)	S	Anywhere	Post-translational	2	sample_C1R-C1402	PXD009531
160324_MDM_C1R-C1402_W_20%_#1_400-650mz_CIDqisOT_25cm90min7s_msms5_calibrated.mgf	160324_MDM_C1R-C1402_W_20%_#1_400-650mz_CIDqisOT_25cm90min7s_msms5.3.3.3	SAARESHPHGVKR	3	1473.77	42.0099	1.5e-07	ENSP00000228136|ENST00000228136|ENSG00000110696|C11orf58 chromosome 11 open reading frame 58 [Source:HGNC Symbol;Acc:HGNC:16990]|O00193	M	S	0.9976	0	S	Fully	42.0106	Acetyl (S)	S	Anywhere	Post-translational	2	sample_C1R-C1402	PXD009531
160324_MDM_C1R-C1402_W_20%_#2_400-650mz_CIDqisOT_25cm90min7s_msms6_calibrated.mgf	160324_MDM_C1R-C1402_W_20%_#2_400-650mz_CIDqisOT_25cm90min7s_msms6.6571.6571.3	SSGNAKIGHPAPNFKA	3	1637.84	42.0114	1.7e-07	ENSP00000361150|ENST00000372079|ENSG00000117450|PRDX1 peroxiredoxin 1 [Source:HGNC Symbol;Acc:HGNC:9352]||A0A0A0MRQ5	M	T	0.9971	0	S	Fully	42.0106	Acetyl (S)	S	Anywhere	Post-translational	2	sample_C1R-C1402	PXD009531
160324_MDM_C1R-C1402_W_20%_#1_400-650mz_CIDqisOT_25cm90min7s_msms5_calibrated.mgf	160324_MDM_C1R-C1402_W_20%_#1_400-650mz_CIDqisOT_25cm90min7s_msms5.21198.21198.3	SAHLQWMVVRNCSSF	3	1806.84	42.0098	1.7e-07	ENSP00000342787|ENST00000344063|ENSG00000108107|RPL28 ribosomal protein L28 [Source:HGNC Symbol;Acc:HGNC:10330]|P46779	M	L	0.9976	0	S	Fully	42.0106	Acetyl (S)	S	Anywhere	Post-translational	2	sample_C1R-C1402	PXD009531
160324_MDM_C1R-C1402_W_20%_#3_400-650mz_CIDqisOT_25cm90min7s_msms10_calibrated.mgf	160324_MDM_C1R-C1402_W_20%_#3_400-650mz_CIDqisOT_25cm90min7s_msms10.10700.10700.3	SKSESPKEPEQLRKLF	3	1945.04	42.0098	2.1e-07	ENSP00000333504|ENST00000330752|ENSG00000135486|HNRNPA1 heterogeneous nuclear ribonucleoprotein A1 [Source:HGNC Symbol;Acc:HGNC:5031]||F8W6I7	M	I	0.9975	0	S	Fully	42.0106	Acetyl (S)	S	Anywhere	Post-translational	2	sample_C1R-C1402	PXD009531
160324_MDM_C1R-C1402_W_20%_#1_400-650mz_CIDqisOT_25cm90min7s_msms5_calibrated.mgf	160324_MDM_C1R-C1402_W_20%_#1_400-650mz_CIDqisOT_25cm90min7s_msms5.6629.6629.3	SSGNAKIGHPAPNFKA	3	1637.84	42.0105	2.3e-07	ENSP00000361150|ENST00000372079|ENSG00000117450|PRDX1 peroxiredoxin 1 [Source:HGNC Symbol;Acc:HGNC:9352]||A0A0A0MRQ5	M	T	0.9971	0	S	Fully	42.0106	Acetyl (S)	S	Anywhere	Post-translational	2	sample_C1R-C1402	PXD009531
160324_MDM_C1R-C1402_W_20%_#2_400-650mz_CIDqisOT_25cm90min7s_msms6_calibrated.mgf	160324_MDM_C1R-C1402_W_20%_#2_400-650mz_CIDqisOT_25cm90min7s_msms6.23.23.3	SAARESHPHGVKR	3	1473.77	42.0095	2.8e-07	ENSP00000228136|ENST00000228136|ENSG00000110696|C11orf58 chromosome 11 open reading frame 58 [Source:HGNC Symbol;Acc:HGNC:16990]|O00193	M	S	0.9976	0	S	Fully	42.0106	Acetyl (S)	S	Anywhere	Post-translational	2	sample_C1R-C1402	PXD009531
160324_MDM_C1R-C1402_W_20%_#2_400-650mz_CIDqisOT_25cm90min7s_msms6_calibrated.mgf	160324_MDM_C1R-C1402_W_20%_#2_400-650mz_CIDqisOT_25cm90min7s_msms6.6612.6612.3	SSGNAKIGHPAPNFKA	3	1637.84	42.0105	4e-07	ENSP00000361150|ENST00000372079|ENSG00000117450|PRDX1 peroxiredoxin 1 [Source:HGNC Symbol;Acc:HGNC:9352]||A0A0A0MRQ5	M	T	0.9971	0	S	Fully	42.0106	Acetyl (S)	S	Anywhere	Post-translational	2	sample_C1R-C1402	PXD009531
160324_MDM_C1R-C1402_W_20%_#1_400-650mz_CIDqisOT_25cm90min7s_msms5_calibrated.mgf	160324_MDM_C1R-C1402_W_20%_#1_400-650mz_CIDqisOT_25cm90min7s_msms5.1868.1868.3	SKSESPKEPEQLRK	3	1684.89	42.0109	5.4e-07	ENSP00000333504|ENST00000330752|ENSG00000135486|HNRNPA1 heterogeneous nuclear ribonucleoprotein A1 [Source:HGNC Symbol;Acc:HGNC:5031]||F8W6I7	M	L	0.9975	0	S	Fully	42.0106	Acetyl (S)	S	Anywhere	Post-translational	2	sample_C1R-C1402	PXD009531
160324_MDM_C1R-C1402_W_20%_#3_400-650mz_CIDqisOT_25cm90min7s_msms10_calibrated.mgf	160324_MDM_C1R-C1402_W_20%_#3_400-650mz_CIDqisOT_25cm90min7s_msms10.13.13.3	SAARESHPHGVKR	3	1473.77	42.0093	5.9e-07	ENSP00000228136|ENST00000228136|ENSG00000110696|C11orf58 chromosome 11 open reading frame 58 [Source:HGNC Symbol;Acc:HGNC:16990]|O00193	M	S	0.9976	0	S	Fully	42.0106	Acetyl (S)	S	Anywhere	Post-translational	2	sample_C1R-C1402	PXD009531
160324_MDM_C1R-C1402_W_20%_#3_400-650mz_CIDqisOT_25cm90min7s_msms10_calibrated.mgf	160324_MDM_C1R-C1402_W_20%_#3_400-650mz_CIDqisOT_25cm90min7s_msms10.5779.5779.3	SKSESPKEPEQLRKL	3	1797.97	42.0111	9.6e-07	ENSP00000333504|ENST00000330752|ENSG00000135486|HNRNPA1 heterogeneous nuclear ribonucleoprotein A1 [Source:HGNC Symbol;Acc:HGNC:5031]||F8W6I7	M	F	0.9975	0	S	Fully	42.0106	Acetyl (S)	S	Anywhere	Post-translational	2	sample_C1R-C1402	PXD009531
160324_MDM_C1R-C1402_W_20%_#1_400-650mz_CIDqisOT_25cm90min7s_msms5_calibrated.mgf	160324_MDM_C1R-C1402_W_20%_#1_400-650mz_CIDqisOT_25cm90min7s_msms5.6580.6580.3	SSGNAKIGHPAPNFKA	3	1637.84	42.0114	1.1e-06	ENSP00000361150|ENST00000372079|ENSG00000117450|PRDX1 peroxiredoxin 1 [Source:HGNC Symbol;Acc:HGNC:9352]||A0A0A0MRQ5	M	T	0.9972	0	S	Fully	42.0106	Acetyl (S)	S	Anywhere	Post-translational	2	sample_C1R-C1402	PXD009531
160324_MDM_C1R-C1402_W_20%_#4_400-650mz_CIDqisOT_25cm90min7s_msms11_calibrated.mgf	160324_MDM_C1R-C1402_W_20%_#4_400-650mz_CIDqisOT_25cm90min7s_msms11.7515.7515.2	SSSPVNVKKL	2	1100.63	42.0112	2.1e-06	ENSP00000283179|ENST00000283179|ENSG00000153187|HNRNPU heterogeneous nuclear ribonucleoprotein U [Source:HGNC Symbol;Acc:HGNC:5048]||A0A1X7SBS1	M	K	0.9956	0	S	Fully	42.0106	Acetyl (S)	S	Anywhere	Post-translational	2	sample_C1R-C1402	PXD009531
160324_MDM_C1R-C1402_W_20%_#5_400-650mz_CIDqisOT_25cm90min7s_msms12_calibrated.mgf	160324_MDM_C1R-C1402_W_20%_#5_400-650mz_CIDqisOT_25cm90min7s_msms12.1785.1785.3	SKSESPKEPEQLRK	3	1684.89	42.0105	2.3e-06	ENSP00000333504|ENST00000330752|ENSG00000135486|HNRNPA1 heterogeneous nuclear ribonucleoprotein A1 [Source:HGNC Symbol;Acc:HGNC:5031]||F8W6I7	M	L	0.9976	0	S	Fully	42.0106	Acetyl (S)	S	Anywhere	Post-translational	2	sample_C1R-C1402	PXD009531
160324_MDM_C1R-C1402_W_20%_#3_400-650mz_CIDqisOT_25cm90min7s_msms10_calibrated.mgf	160324_MDM_C1R-C1402_W_20%_#3_400-650mz_CIDqisOT_25cm90min7s_msms10.1768.1768.3	SKSESPKEPEQLRK	3	1684.89	42.0105	2.3e-06	ENSP00000333504|ENST00000330752|ENSG00000135486|HNRNPA1 heterogeneous nuclear ribonucleoprotein A1 [Source:HGNC Symbol;Acc:HGNC:5031]||F8W6I7	M	L	0.9976	0	S	Fully	42.0106	Acetyl (S)	S	Anywhere	Post-translational	2	sample_C1R-C1402	PXD009531
160324_MDM_C1R-C1402_W_20%_#2_400-650mz_CIDqisOT_25cm90min7s_msms6_calibrated.mgf	160324_MDM_C1R-C1402_W_20%_#2_400-650mz_CIDqisOT_25cm90min7s_msms6.5781.5781.3	SKSESPKEPEQLRKL	3	1797.97	42.0105	2.5e-06	ENSP00000333504|ENST00000330752|ENSG00000135486|HNRNPA1 heterogeneous nuclear ribonucleoprotein A1 [Source:HGNC Symbol;Acc:HGNC:5031]||F8W6I7	M	F	0.9975	0	S	Fully	42.0106	Acetyl (S)	S	Anywhere	Post-translational	2	sample_C1R-C1402	PXD009531
160324_MDM_C1R-C1402_W_20%_#5_400-650mz_CIDqisOT_25cm90min7s_msms12_calibrated.mgf	160324_MDM_C1R-C1402_W_20%_#5_400-650mz_CIDqisOT_25cm90min7s_msms12.3846.3846.2	SKPHSEAGTAF	2	1173.55	42.0106	2.5e-06	ENSP00000320171|ENST00000319622|ENSG00000067225|PKM pyruvate kinase M1/2 [Source:HGNC Symbol;Acc:HGNC:9021]|P14618|A0A024R5Z9	M	I	0.9976	0	S	Fully	42.0106	Acetyl (S)	S	Anywhere	Post-translational	2	sample_C1R-C1402	PXD009531
160324_MDM_C1R-C1402_W_20%_#4_400-650mz_CIDqisOT_25cm90min7s_msms11_calibrated.mgf	160324_MDM_C1R-C1402_W_20%_#4_400-650mz_CIDqisOT_25cm90min7s_msms11.6552.6552.3	SSGNAKIGHPAPNFKA	3	1637.84	42.0115	4.1e-06	ENSP00000361150|ENST00000372079|ENSG00000117450|PRDX1 peroxiredoxin 1 [Source:HGNC Symbol;Acc:HGNC:9352]||A0A0A0MRQ5	M	T	0.9972	0	S	Fully	42.0106	Acetyl (S)	S	Anywhere	Post-translational	2	sample_C1R-C1402	PXD009531
160324_MDM_C1R-C1402_W_20%_#2_400-650mz_CIDqisOT_25cm90min7s_msms6_calibrated.mgf	160324_MDM_C1R-C1402_W_20%_#2_400-650mz_CIDqisOT_25cm90min7s_msms6.7525.7525.2	SSSPVNVKKL	2	1100.63	42.0114	4.6e-06	ENSP00000283179|ENST00000283179|ENSG00000153187|HNRNPU heterogeneous nuclear ribonucleoprotein U [Source:HGNC Symbol;Acc:HGNC:5048]||A0A1X7SBS1	M	K	0.9959	0	S	Fully	42.0106	Acetyl (S)	S	Anywhere	Post-translational	2	sample_C1R-C1402	PXD009531
160324_MDM_C1R-C1402_W_20%_#2_400-650mz_CIDqisOT_25cm90min7s_msms6_calibrated.mgf	160324_MDM_C1R-C1402_W_20%_#2_400-650mz_CIDqisOT_25cm90min7s_msms6.108.108.3	SAARESHPHGVK	3	1317.67	42.0126	4.6e-06	ENSP00000228136|ENST00000228136|ENSG00000110696|C11orf58 chromosome 11 open reading frame 58 [Source:HGNC Symbol;Acc:HGNC:16990]|O00193	M	R	0.9974	0	S	Fully	42.0106	Acetyl (S)	S	Anywhere	Post-translational	2	sample_C1R-C1402	PXD009531
160324_MDM_C1R-C1402_W_20%_#4_400-650mz_CIDqisOT_25cm90min7s_msms11_calibrated.mgf	160324_MDM_C1R-C1402_W_20%_#4_400-650mz_CIDqisOT_25cm90min7s_msms11.3953.3953.2	SKPHSEAGTAF	2	1173.55	42.0109	8.7e-06	ENSP00000320171|ENST00000319622|ENSG00000067225|PKM pyruvate kinase M1/2 [Source:HGNC Symbol;Acc:HGNC:9021]|P14618|A0A024R5Z9	M	I	0.9976	0	S	Fully	42.0106	Acetyl (S)	S	Anywhere	Post-translational	2	sample_C1R-C1402	PXD009531
160324_MDM_C1R-C1402_W_20%_#1_400-650mz_CIDqisOT_25cm90min7s_msms5_calibrated.mgf	160324_MDM_C1R-C1402_W_20%_#1_400-650mz_CIDqisOT_25cm90min7s_msms5.3877.3877.2	SKPHSEAGTAF	2	1173.55	42.0106	9e-06	ENSP00000320171|ENST00000319622|ENSG00000067225|PKM pyruvate kinase M1/2 [Source:HGNC Symbol;Acc:HGNC:9021]|P14618|A0A024R5Z9	M	I	0.9976	0	S	Fully	42.0106	Acetyl (S)	S	Anywhere	Post-translational	2	sample_C1R-C1402	PXD009531
160324_MDM_C1R-C1402_W_20%_#3_400-650mz_CIDqisOT_25cm90min7s_msms10_calibrated.mgf	160324_MDM_C1R-C1402_W_20%_#3_400-650mz_CIDqisOT_25cm90min7s_msms10.1813.1813.3	SKSESPKEPEQLRK	3	1684.89	42.0105	1e-05	ENSP00000333504|ENST00000330752|ENSG00000135486|HNRNPA1 heterogeneous nuclear ribonucleoprotein A1 [Source:HGNC Symbol;Acc:HGNC:5031]||F8W6I7	M	L	0.9976	0	S	Fully	42.0106	Acetyl (S)	S	Anywhere	Post-translational	2	sample_C1R-C1402	PXD009531
160324_MDM_C1R-C1402_W_20%_#3_400-650mz_CIDqisOT_25cm90min7s_msms10_calibrated.mgf	160324_MDM_C1R-C1402_W_20%_#3_400-650mz_CIDqisOT_25cm90min7s_msms10.3895.3895.2	SKPHSEAGTAF	2	1173.55	42.0114	1.3e-05	ENSP00000320171|ENST00000319622|ENSG00000067225|PKM pyruvate kinase M1/2 [Source:HGNC Symbol;Acc:HGNC:9021]|P14618|A0A024R5Z9	M	I	0.9976	0	S	Fully	42.0106	Acetyl (S)	S	Anywhere	Post-translational	2	sample_C1R-C1402	PXD009531
160324_MDM_C1R-C1402_W_20%_#2_400-650mz_CIDqisOT_25cm90min7s_msms6_calibrated.mgf	160324_MDM_C1R-C1402_W_20%_#2_400-650mz_CIDqisOT_25cm90min7s_msms6.3903.3903.2	SKPHSEAGTAF	2	1173.55	42.0111	1.4e-05	ENSP00000320171|ENST00000319622|ENSG00000067225|PKM pyruvate kinase M1/2 [Source:HGNC Symbol;Acc:HGNC:9021]|P14618|A0A024R5Z9	M	I	0.9976	0	S	Fully	42.0106	Acetyl (S)	S	Anywhere	Post-translational	2	sample_C1R-C1402	PXD009531
160324_MDM_C1R-C1402_W_20%_#4_400-650mz_CIDqisOT_25cm90min7s_msms11_calibrated.mgf	160324_MDM_C1R-C1402_W_20%_#4_400-650mz_CIDqisOT_25cm90min7s_msms11.3910.3910.2	SKPHSEAGTAF	2	1173.55	42.0106	1.4e-05	ENSP00000320171|ENST00000319622|ENSG00000067225|PKM pyruvate kinase M1/2 [Source:HGNC Symbol;Acc:HGNC:9021]|P14618|A0A024R5Z9	M	I	0.9976	0	S	Fully	42.0106	Acetyl (S)	S	Anywhere	Post-translational	2	sample_C1R-C1402	PXD009531
160324_MDM_C1R-C1402_W_20%_#4_400-650mz_CIDqisOT_25cm90min7s_msms11_calibrated.mgf	160324_MDM_C1R-C1402_W_20%_#4_400-650mz_CIDqisOT_25cm90min7s_msms11.1849.1849.3	SKSESPKEPEQLRK	3	1684.89	42.01	1.5e-05	ENSP00000333504|ENST00000330752|ENSG00000135486|HNRNPA1 heterogeneous nuclear ribonucleoprotein A1 [Source:HGNC Symbol;Acc:HGNC:5031]||F8W6I7	M	L	0.9975	0	S	Fully	42.0106	Acetyl (S)	S	Anywhere	Post-translational	2	sample_C1R-C1402	PXD009531
160324_MDM_C1R-C1402_W_20%_#2_400-650mz_CIDqisOT_25cm90min7s_msms6_calibrated.mgf	160324_MDM_C1R-C1402_W_20%_#2_400-650mz_CIDqisOT_25cm90min7s_msms6.1889.1889.3	SKSESPKEPEQLRK	3	1684.89	42.0112	1.7e-05	ENSP00000333504|ENST00000330752|ENSG00000135486|HNRNPA1 heterogeneous nuclear ribonucleoprotein A1 [Source:HGNC Symbol;Acc:HGNC:5031]||F8W6I7	M	L	0.9975	0	S	Fully	42.0106	Acetyl (S)	S	Anywhere	Post-translational	2	sample_C1R-C1402	PXD009531
160324_MDM_C1R-C1402_W_20%_#4_400-650mz_CIDqisOT_25cm90min7s_msms11_calibrated.mgf	160324_MDM_C1R-C1402_W_20%_#4_400-650mz_CIDqisOT_25cm90min7s_msms11.1776.1776.3	SKSESPKEPEQLRK	3	1684.89	42.0107	1.8e-05	ENSP00000333504|ENST00000330752|ENSG00000135486|HNRNPA1 heterogeneous nuclear ribonucleoprotein A1 [Source:HGNC Symbol;Acc:HGNC:5031]||F8W6I7	M	L	0.9976	0	S	Fully	42.0106	Acetyl (S)	S	Anywhere	Post-translational	2	sample_C1R-C1402	PXD009531
160324_MDM_C1R-C1402_W_20%_#5_400-650mz_CIDqisOT_25cm90min7s_msms12_calibrated.mgf	160324_MDM_C1R-C1402_W_20%_#5_400-650mz_CIDqisOT_25cm90min7s_msms12.10764.10764.3	SKSESPKEPEQLRKLF	3	1945.04	42.0109	2.6e-05	ENSP00000333504|ENST00000330752|ENSG00000135486|HNRNPA1 heterogeneous nuclear ribonucleoprotein A1 [Source:HGNC Symbol;Acc:HGNC:5031]||F8W6I7	M	I	0.9975	0	S	Fully	42.0106	Acetyl (S)	S	Anywhere	Post-translational	2	sample_C1R-C1402	PXD009531
160324_MDM_C1R-C1402_W_20%_#1_400-650mz_CIDqisOT_25cm90min7s_msms5_calibrated.mgf	160324_MDM_C1R-C1402_W_20%_#1_400-650mz_CIDqisOT_25cm90min7s_msms5.1827.1827.3	SKSESPKEPEQLRK	3	1684.89	42.0107	3.6e-05	ENSP00000333504|ENST00000330752|ENSG00000135486|HNRNPA1 heterogeneous nuclear ribonucleoprotein A1 [Source:HGNC Symbol;Acc:HGNC:5031]||F8W6I7	M	L	0.9975	0	S	Fully	42.0106	Acetyl (S)	S	Anywhere	Post-translational	2	sample_C1R-C1402	PXD009531
160324_MDM_C1R-C1402_W_20%_#3_400-650mz_CIDqisOT_25cm90min7s_msms10_calibrated.mgf	160324_MDM_C1R-C1402_W_20%_#3_400-650mz_CIDqisOT_25cm90min7s_msms10.3932.3932.2	SKPHSEAGTAF	2	1173.55	42.0111	4.1e-05	ENSP00000320171|ENST00000319622|ENSG00000067225|PKM pyruvate kinase M1/2 [Source:HGNC Symbol;Acc:HGNC:9021]|P14618|A0A024R5Z9	M	I	0.9976	0	S	Fully	42.0106	Acetyl (S)	S	Anywhere	Post-translational	2	sample_C1R-C1402	PXD009531
160324_MDM_C1R-C1402_W_20%_#5_400-650mz_CIDqisOT_25cm90min7s_msms12_calibrated.mgf	160324_MDM_C1R-C1402_W_20%_#5_400-650mz_CIDqisOT_25cm90min7s_msms12.1742.1742.3	SKSESPKEPEQLRK	3	1684.89	42.01	5.6e-05	ENSP00000333504|ENST00000330752|ENSG00000135486|HNRNPA1 heterogeneous nuclear ribonucleoprotein A1 [Source:HGNC Symbol;Acc:HGNC:5031]||F8W6I7	M	L	0.9975	0	S	Fully	42.0106	Acetyl (S)	S	Anywhere	Post-translational	2	sample_C1R-C1402	PXD009531
160324_MDM_C1R-C1402_W_20%_#2_400-650mz_CIDqisOT_25cm90min7s_msms6_calibrated.mgf	160324_MDM_C1R-C1402_W_20%_#2_400-650mz_CIDqisOT_25cm90min7s_msms6.1804.1804.3	SKSESPKEPEQLRK	3	1684.89	42.0109	6.5e-05	ENSP00000333504|ENST00000330752|ENSG00000135486|HNRNPA1 heterogeneous nuclear ribonucleoprotein A1 [Source:HGNC Symbol;Acc:HGNC:5031]||F8W6I7	M	L	0.9975	0	S	Fully	42.0106	Acetyl (S)	S	Anywhere	Post-translational	2	sample_C1R-C1402	PXD009531
160324_MDM_C1R-C1402_W_20%_#5_400-650mz_CIDqisOT_25cm90min7s_msms12_calibrated.mgf	160324_MDM_C1R-C1402_W_20%_#5_400-650mz_CIDqisOT_25cm90min7s_msms12.7503.7503.2	SSSPVNVKKL	2	1100.63	42.011	8e-05	ENSP00000283179|ENST00000283179|ENSG00000153187|HNRNPU heterogeneous nuclear ribonucleoprotein U [Source:HGNC Symbol;Acc:HGNC:5048]||A0A1X7SBS1	M	K	0.9952	0	S	Fully	42.0106	Acetyl (S)	S	Anywhere	Post-translational	2	sample_C1R-C1402	PXD009531
160324_MDM_C1R-C1402_W_20%_#4_400-650mz_CIDqisOT_25cm90min7s_msms11_calibrated.mgf	160324_MDM_C1R-C1402_W_20%_#4_400-650mz_CIDqisOT_25cm90min7s_msms11.3872.3872.2	SKPHSEAGTAF	2	1173.55	42.011	8.3e-05	ENSP00000320171|ENST00000319622|ENSG00000067225|PKM pyruvate kinase M1/2 [Source:HGNC Symbol;Acc:HGNC:9021]|P14618|A0A024R5Z9	M	I	0.9976	0	S	Fully	42.0106	Acetyl (S)	S	Anywhere	Post-translational	2	sample_C1R-C1402	PXD009531
160324_MDM_C1R-C1402_W_20%_#2_400-650mz_CIDqisOT_25cm90min7s_msms6_calibrated.mgf	160324_MDM_C1R-C1402_W_20%_#2_400-650mz_CIDqisOT_25cm90min7s_msms6.3941.3941.2	SKPHSEAGTAF	2	1173.55	42.0111	8.8e-05	ENSP00000320171|ENST00000319622|ENSG00000067225|PKM pyruvate kinase M1/2 [Source:HGNC Symbol;Acc:HGNC:9021]|P14618|A0A024R5Z9	M	I	0.9976	0	S	Fully	42.0106	Acetyl (S)	S	Anywhere	Post-translational	2	sample_C1R-C1402	PXD009531
160324_MDM_C1R-C1402_W_20%_#1_400-650mz_CIDqisOT_25cm90min7s_msms5_calibrated.mgf	160324_MDM_C1R-C1402_W_20%_#1_400-650mz_CIDqisOT_25cm90min7s_msms5.10805.10805.3	SKSESPKEPEQLRKLF	3	1945.04	42.0103	0.000104	ENSP00000333504|ENST00000330752|ENSG00000135486|HNRNPA1 heterogeneous nuclear ribonucleoprotein A1 [Source:HGNC Symbol;Acc:HGNC:5031]||F8W6I7	M	I	0.9975	0	S	Fully	42.0106	Acetyl (S)	S	Anywhere	Post-translational	2	sample_C1R-C1402	PXD009531
160324_MDM_C1R-C1402_W_20%_#2_400-650mz_CIDqisOT_25cm90min7s_msms6_calibrated.mgf	160324_MDM_C1R-C1402_W_20%_#2_400-650mz_CIDqisOT_25cm90min7s_msms6.3863.3863.2	SKPHSEAGTAF	2	1173.55	42.0112	0.000106	ENSP00000320171|ENST00000319622|ENSG00000067225|PKM pyruvate kinase M1/2 [Source:HGNC Symbol;Acc:HGNC:9021]|P14618|A0A024R5Z9	M	I	0.9976	0	S	Fully	42.0106	Acetyl (S)	S	Anywhere	Post-translational	2	sample_C1R-C1402	PXD009531
160324_MDM_C1R-C1402_W_20%_#3_400-650mz_CIDqisOT_25cm90min7s_msms10_calibrated.mgf	160324_MDM_C1R-C1402_W_20%_#3_400-650mz_CIDqisOT_25cm90min7s_msms10.3604.3604.2	SSGNAKIGHPAP	2	1177.6	42.01	0.000135	ENSP00000361150|ENST00000372079|ENSG00000117450|PRDX1 peroxiredoxin 1 [Source:HGNC Symbol;Acc:HGNC:9352]||A0A0A0MRQ5	M	N	0.9952	0	S	Fully	42.0106	Acetyl (S)	S	Anywhere	Post-translational	2	sample_C1R-C1402	PXD009531
160324_MDM_C1R-C1402_W_20%_#5_400-650mz_CIDqisOT_25cm90min7s_msms12_calibrated.mgf	160324_MDM_C1R-C1402_W_20%_#5_400-650mz_CIDqisOT_25cm90min7s_msms12.3885.3885.2	SKPHSEAGTAF	2	1173.55	42.0109	0.000149	ENSP00000320171|ENST00000319622|ENSG00000067225|PKM pyruvate kinase M1/2 [Source:HGNC Symbol;Acc:HGNC:9021]|P14618|A0A024R5Z9	M	I	0.9976	0	S	Fully	42.0106	Acetyl (S)	S	Anywhere	Post-translational	2	sample_C1R-C1402	PXD009531
160324_MDM_C1R-C1402_W_20%_#1_400-650mz_CIDqisOT_25cm90min7s_msms5_calibrated.mgf	160324_MDM_C1R-C1402_W_20%_#1_400-650mz_CIDqisOT_25cm90min7s_msms5.3918.3918.2	SKPHSEAGTAF	2	1173.55	42.0109	0.00028	ENSP00000320171|ENST00000319622|ENSG00000067225|PKM pyruvate kinase M1/2 [Source:HGNC Symbol;Acc:HGNC:9021]|P14618|A0A024R5Z9	M	I	0.9976	0	S	Fully	42.0106	Acetyl (S)	S	Anywhere	Post-translational	2	sample_C1R-C1402	PXD009531
160324_MDM_C1R-C1402_W_20%_#2_400-650mz_CIDqisOT_25cm90min7s_msms6_calibrated.mgf	160324_MDM_C1R-C1402_W_20%_#2_400-650mz_CIDqisOT_25cm90min7s_msms6.7574.7574.2	SSSPVNVKKL	2	1100.63	42.0115	0.000508	ENSP00000283179|ENST00000283179|ENSG00000153187|HNRNPU heterogeneous nuclear ribonucleoprotein U [Source:HGNC Symbol;Acc:HGNC:5048]||A0A1X7SBS1	M	K	0.9952	0	S	Fully	42.0106	Acetyl (S)	S	Anywhere	Post-translational	2	sample_C1R-C1402	PXD009531
160324_MDM_C1R-C1402_W_20%_#1_400-650mz_CIDqisOT_25cm90min7s_msms5_calibrated.mgf	160324_MDM_C1R-C1402_W_20%_#1_400-650mz_CIDqisOT_25cm90min7s_msms5.7550.7550.2	SSSPVNVKKL	2	1100.63	42.0115	0.001064	ENSP00000283179|ENST00000283179|ENSG00000153187|HNRNPU heterogeneous nuclear ribonucleoprotein U [Source:HGNC Symbol;Acc:HGNC:5048]||A0A1X7SBS1	M	K	0.9951	0	S	Fully	42.0106	Acetyl (S)	S	Anywhere	Post-translational	2	sample_C1R-C1402	PXD009531
160324_MDM_C1R-C1402_W_20%_#5_400-650mz_CIDqisOT_25cm90min7s_msms12_calibrated.mgf	160324_MDM_C1R-C1402_W_20%_#5_400-650mz_CIDqisOT_25cm90min7s_msms12.3928.3928.2	SKPHSEAGTAF	2	1173.55	42.0114	0.002174	ENSP00000320171|ENST00000319622|ENSG00000067225|PKM pyruvate kinase M1/2 [Source:HGNC Symbol;Acc:HGNC:9021]|P14618|A0A024R5Z9	M	I	0.9976	0	S	Fully	42.0106	Acetyl (S)	S	Anywhere	Post-translational	2	sample_C1R-C1402	PXD009531
160324_MDM_C1R-C1402_W_20%_#5_400-650mz_CIDqisOT_25cm90min7s_msms12_calibrated.mgf	160324_MDM_C1R-C1402_W_20%_#5_400-650mz_CIDqisOT_25cm90min7s_msms12.3574.3574.2	SSGNAKIGHPAP	2	1177.59	42.0094	0.004549	ENSP00000361150|ENST00000372079|ENSG00000117450|PRDX1 peroxiredoxin 1 [Source:HGNC Symbol;Acc:HGNC:9352]||A0A0A0MRQ5	M	N	0.9952	0	S	Fully	42.0106	Acetyl (S)	S	Anywhere	Post-translational	2	sample_C1R-C1402	PXD009531
160324_MDM_C1R-C1402_W_20%_#4_400-650mz_CIDqisOT_25cm90min7s_msms11_calibrated.mgf	160324_MDM_C1R-C1402_W_20%_#4_400-650mz_CIDqisOT_25cm90min7s_msms11.3616.3616.2	SSGNAKIGHPAP	2	1177.6	42.01	0.00705	ENSP00000361150|ENST00000372079|ENSG00000117450|PRDX1 peroxiredoxin 1 [Source:HGNC Symbol;Acc:HGNC:9352]||A0A0A0MRQ5	M	N	0.9952	0	S	Fully	42.0106	Acetyl (S)	S	Anywhere	Post-translational	2	sample_C1R-C1402	PXD009531
160324_MDM_C1R-C1402_W_20%_#1_400-650mz_CIDqisOT_25cm90min7s_msms5_calibrated.mgf	160324_MDM_C1R-C1402_W_20%_#1_400-650mz_CIDqisOT_25cm90min7s_msms5.3612.3612.2	SSGNAKIGHPAP	2	1177.6	42.01	0.007135	ENSP00000361150|ENST00000372079|ENSG00000117450|PRDX1 peroxiredoxin 1 [Source:HGNC Symbol;Acc:HGNC:9352]||A0A0A0MRQ5	M	N	0.9952	0	S	Fully	42.0106	Acetyl (S)	S	Anywhere	Post-translational	2	sample_C1R-C1402	PXD009531
160324_MDM_C1R-C1402_W_20%_#2_400-650mz_CIDqisOT_25cm90min7s_msms6_calibrated.mgf	160324_MDM_C1R-C1402_W_20%_#2_400-650mz_CIDqisOT_25cm90min7s_msms6.10853.10853.3	SKSESPKEPEQLRKLF	3	1945.04	42.0101	0.009942	ENSP00000333504|ENST00000330752|ENSG00000135486|HNRNPA1 heterogeneous nuclear ribonucleoprotein A1 [Source:HGNC Symbol;Acc:HGNC:5031]||F8W6I7	M	I	0.9975	0	S	Fully	42.0106	Acetyl (S)	S	Anywhere	Post-translational	2	sample_C1R-C1402	PXD009531
160324_MDM_C1R-C1402_W_20%_#3_400-650mz_CIDqisOT_25cm90min7s_msms10_calibrated.mgf	160324_MDM_C1R-C1402_W_20%_#3_400-650mz_CIDqisOT_25cm90min7s_msms10.10652.10652.3	SKSESPKEPEQLRKLF	3	1945.04	42.0105	0.02158	ENSP00000333504|ENST00000330752|ENSG00000135486|HNRNPA1 heterogeneous nuclear ribonucleoprotein A1 [Source:HGNC Symbol;Acc:HGNC:5031]||F8W6I7	M	I	0.9975	0	S	Fully	42.0106	Acetyl (S)	S	Anywhere	Post-translational	2	sample_C1R-C1402	PXD009531
160324_MDM_C1R-C1402_W_20%_#3_400-650mz_CIDqisOT_25cm90min7s_msms10_calibrated.mgf	160324_MDM_C1R-C1402_W_20%_#3_400-650mz_CIDqisOT_25cm90min7s_msms10.6626.6626.3	SSGNAKIGHPAPNFKA	3	1637.84	42.0114	0.04951	ENSP00000361150|ENST00000372079|ENSG00000117450|PRDX1 peroxiredoxin 1 [Source:HGNC Symbol;Acc:HGNC:9352]||A0A0A0MRQ5	M	T	0.9967	0	S	Fully	42.0106	Acetyl (S)	S	Anywhere	Post-translational	2	sample_C1R-C1402	PXD009531
160608_MDM_C1R-C0602_BiolRep#1_W_20%_#1_400-650mz_CIDqisOT_25cm90min7s_msms18_calibrated.mgf	160608_MDM_C1R-C0602_BiolRep#1_W_20%_#1_400-650mz_CIDqisOT_25cm90min7s_msms18.23794.23794.2	SVVGIDLGFQS	2	1163.59	42.0099	5.3e-09	ENSP00000302961|ENST00000304858|ENSG00000170606|HSPA4 heat shock protein family A (Hsp70) member 4 [Source:HGNC Symbol;Acc:HGNC:5237]|P34932	M	C	1	0	S	Fully	42.0106	Acetyl (S)	S	Anywhere	Post-translational	2	sample_C1R-C0602_biolrep	PXD009531
160608_MDM_C1R-C0602_BiolRep#1_W_20%_#2_400-650mz_CIDqisOT_25cm90min7s_msms19_calibrated.mgf	160608_MDM_C1R-C0602_BiolRep#1_W_20%_#2_400-650mz_CIDqisOT_25cm90min7s_msms19.23790.23790.2	SVVGIDLGFQS	2	1163.59	42.0087	1.5e-08	ENSP00000302961|ENST00000304858|ENSG00000170606|HSPA4 heat shock protein family A (Hsp70) member 4 [Source:HGNC Symbol;Acc:HGNC:5237]|P34932	M	C	1	0	S	Fully	42.0106	Acetyl (S)	S	Anywhere	Post-translational	2	sample_C1R-C0602_biolrep	PXD009531
160608_MDM_C1R-C0602_BiolRep#1_W_20%_#4_400-650mz_CIDqisOT_25cm90min7s_msms21_calibrated.mgf	160608_MDM_C1R-C0602_BiolRep#1_W_20%_#4_400-650mz_CIDqisOT_25cm90min7s_msms21.23844.23844.2	SVVGIDLGFQS	2	1163.59	42.0103	1.8e-08	ENSP00000302961|ENST00000304858|ENSG00000170606|HSPA4 heat shock protein family A (Hsp70) member 4 [Source:HGNC Symbol;Acc:HGNC:5237]|P34932	M	C	1	0	S	Fully	42.0106	Acetyl (S)	S	Anywhere	Post-translational	2	sample_C1R-C0602_biolrep	PXD009531
160608_MDM_C1R-C0602_BiolRep#1_W_20%_#4_400-650mz_CIDqisOT_25cm90min7s_msms21_calibrated.mgf	160608_MDM_C1R-C0602_BiolRep#1_W_20%_#4_400-650mz_CIDqisOT_25cm90min7s_msms21.23775.23775.2	SVVGIDLGFQS	2	1163.59	42.0094	4.5e-08	ENSP00000302961|ENST00000304858|ENSG00000170606|HSPA4 heat shock protein family A (Hsp70) member 4 [Source:HGNC Symbol;Acc:HGNC:5237]|P34932	M	C	1	0	S	Fully	42.0106	Acetyl (S)	S	Anywhere	Post-translational	2	sample_C1R-C0602_biolrep	PXD009531
160608_MDM_C1R-C0602_BiolRep#1_W_20%_#5_400-650mz_CIDqisOT_25cm90min7s_msms22_calibrated.mgf	160608_MDM_C1R-C0602_BiolRep#1_W_20%_#5_400-650mz_CIDqisOT_25cm90min7s_msms22.23647.23647.2	SVVGIDLGFQS	2	1163.59	42.0104	5.6e-08	ENSP00000302961|ENST00000304858|ENSG00000170606|HSPA4 heat shock protein family A (Hsp70) member 4 [Source:HGNC Symbol;Acc:HGNC:5237]|P34932	M	C	1	0	S	Fully	42.0106	Acetyl (S)	S	Anywhere	Post-translational	2	sample_C1R-C0602_biolrep	PXD009531
160608_MDM_C1R-C0602_BiolRep#1_W_20%_#4_400-650mz_CIDqisOT_25cm90min7s_msms21_calibrated.mgf	160608_MDM_C1R-C0602_BiolRep#1_W_20%_#4_400-650mz_CIDqisOT_25cm90min7s_msms21.23810.23810.2	SVVGIDLGFQS	2	1163.59	42.0089	5.9e-08	ENSP00000302961|ENST00000304858|ENSG00000170606|HSPA4 heat shock protein family A (Hsp70) member 4 [Source:HGNC Symbol;Acc:HGNC:5237]|P34932	M	C	1	0	S	Fully	42.0106	Acetyl (S)	S	Anywhere	Post-translational	2	sample_C1R-C0602_biolrep	PXD009531
160608_MDM_C1R-C0602_BiolRep#1_W_20%_#5_400-650mz_CIDqisOT_25cm90min7s_msms22_calibrated.mgf	160608_MDM_C1R-C0602_BiolRep#1_W_20%_#5_400-650mz_CIDqisOT_25cm90min7s_msms22.23676.23676.2	SVVGIDLGFQS	2	1163.59	42.0096	6.8e-08	ENSP00000302961|ENST00000304858|ENSG00000170606|HSPA4 heat shock protein family A (Hsp70) member 4 [Source:HGNC Symbol;Acc:HGNC:5237]|P34932	M	C	1	0	S	Fully	42.0106	Acetyl (S)	S	Anywhere	Post-translational	2	sample_C1R-C0602_biolrep	PXD009531
160608_MDM_C1R-C0602_BiolRep#1_W_20%_#3_400-650mz_CIDqisOT_25cm90min7s_msms20_calibrated.mgf	160608_MDM_C1R-C0602_BiolRep#1_W_20%_#3_400-650mz_CIDqisOT_25cm90min7s_msms20.23763.23763.2	SVVGIDLGFQS	2	1163.59	42.0094	1.3e-07	ENSP00000302961|ENST00000304858|ENSG00000170606|HSPA4 heat shock protein family A (Hsp70) member 4 [Source:HGNC Symbol;Acc:HGNC:5237]|P34932	M	C	1	0	S	Fully	42.0106	Acetyl (S)	S	Anywhere	Post-translational	2	sample_C1R-C0602_biolrep	PXD009531
160608_MDM_C1R-C0602_BiolRep#1_W_20%_#4_400-650mz_CIDqisOT_25cm90min7s_msms21_calibrated.mgf	160608_MDM_C1R-C0602_BiolRep#1_W_20%_#4_400-650mz_CIDqisOT_25cm90min7s_msms21.12239.12239.2	SAHLQWMVVR	2	1268.66	42.0109	1.7e-07	ENSP00000342787|ENST00000344063|ENSG00000108107|RPL28 ribosomal protein L28 [Source:HGNC Symbol;Acc:HGNC:10330]|P46779	M	N	0.9918	0	S	Fully	42.0106	Acetyl (S)	S	Anywhere	Post-translational	2	sample_C1R-C0602_biolrep	PXD009531
160608_MDM_C1R-C0602_BiolRep#1_W_20%_#2_400-650mz_CIDqisOT_25cm90min7s_msms19_calibrated.mgf	160608_MDM_C1R-C0602_BiolRep#1_W_20%_#2_400-650mz_CIDqisOT_25cm90min7s_msms19.23757.23757.2	SVVGIDLGFQS	2	1163.59	42.0098	2.8e-07	ENSP00000302961|ENST00000304858|ENSG00000170606|HSPA4 heat shock protein family A (Hsp70) member 4 [Source:HGNC Symbol;Acc:HGNC:5237]|P34932	M	C	1	0	S	Fully	42.0106	Acetyl (S)	S	Anywhere	Post-translational	2	sample_C1R-C0602_biolrep	PXD009531
160608_MDM_C1R-C0602_BiolRep#1_W_20%_#5_400-650mz_CIDqisOT_25cm90min7s_msms22_calibrated.mgf	160608_MDM_C1R-C0602_BiolRep#1_W_20%_#5_400-650mz_CIDqisOT_25cm90min7s_msms22.23715.23715.2	SVVGIDLGFQS	2	1163.59	42.0093	3.9e-07	ENSP00000302961|ENST00000304858|ENSG00000170606|HSPA4 heat shock protein family A (Hsp70) member 4 [Source:HGNC Symbol;Acc:HGNC:5237]|P34932	M	C	1	0	S	Fully	42.0106	Acetyl (S)	S	Anywhere	Post-translational	2	sample_C1R-C0602_biolrep	PXD009531
160608_MDM_C1R-C0602_BiolRep#1_W_20%_#3_400-650mz_CIDqisOT_25cm90min7s_msms20_calibrated.mgf	160608_MDM_C1R-C0602_BiolRep#1_W_20%_#3_400-650mz_CIDqisOT_25cm90min7s_msms20.12214.12214.2	SAHLQWMVVR	2	1268.66	42.0099	4e-07	ENSP00000342787|ENST00000344063|ENSG00000108107|RPL28 ribosomal protein L28 [Source:HGNC Symbol;Acc:HGNC:10330]|P46779	M	N	0.9918	0	S	Fully	42.0106	Acetyl (S)	S	Anywhere	Post-translational	2	sample_C1R-C0602_biolrep	PXD009531
160608_MDM_C1R-C0602_BiolRep#1_W_20%_#1_400-650mz_CIDqisOT_25cm90min7s_msms18_calibrated.mgf	160608_MDM_C1R-C0602_BiolRep#1_W_20%_#1_400-650mz_CIDqisOT_25cm90min7s_msms18.23834.23834.2	SVVGIDLGFQS	2	1163.59	42.0096	4.2e-07	ENSP00000302961|ENST00000304858|ENSG00000170606|HSPA4 heat shock protein family A (Hsp70) member 4 [Source:HGNC Symbol;Acc:HGNC:5237]|P34932	M	C	1	0	S	Fully	42.0106	Acetyl (S)	S	Anywhere	Post-translational	2	sample_C1R-C0602_biolrep	PXD009531
160608_MDM_C1R-C0602_BiolRep#1_W_20%_#5_400-650mz_CIDqisOT_25cm90min7s_msms22_calibrated.mgf	160608_MDM_C1R-C0602_BiolRep#1_W_20%_#5_400-650mz_CIDqisOT_25cm90min7s_msms22.23749.23749.2	SVVGIDLGFQS	2	1163.6	42.0116	4.5e-07	ENSP00000302961|ENST00000304858|ENSG00000170606|HSPA4 heat shock protein family A (Hsp70) member 4 [Source:HGNC Symbol;Acc:HGNC:5237]|P34932	M	C	1	0	S	Fully	42.0106	Acetyl (S)	S	Anywhere	Post-translational	2	sample_C1R-C0602_biolrep	PXD009531
160608_MDM_C1R-C0602_BiolRep#1_W_20%_#5_400-650mz_CIDqisOT_25cm90min7s_msms22_calibrated.mgf	160608_MDM_C1R-C0602_BiolRep#1_W_20%_#5_400-650mz_CIDqisOT_25cm90min7s_msms22.12160.12160.2	SAHLQWMVVR	2	1268.66	42.0096	4.5e-07	ENSP00000342787|ENST00000344063|ENSG00000108107|RPL28 ribosomal protein L28 [Source:HGNC Symbol;Acc:HGNC:10330]|P46779	M	N	0.9918	0	S	Fully	42.0106	Acetyl (S)	S	Anywhere	Post-translational	2	sample_C1R-C0602_biolrep	PXD009531
160608_MDM_C1R-C0602_BiolRep#1_W_20%_#5_400-650mz_CIDqisOT_25cm90min7s_msms22_calibrated.mgf	160608_MDM_C1R-C0602_BiolRep#1_W_20%_#5_400-650mz_CIDqisOT_25cm90min7s_msms22.12164.12164.2	SAHLQWMVVR	2	1268.66	42.0094	6e-07	ENSP00000342787|ENST00000344063|ENSG00000108107|RPL28 ribosomal protein L28 [Source:HGNC Symbol;Acc:HGNC:10330]|P46779	M	N	0.9918	0	S	Fully	42.0106	Acetyl (S)	S	Anywhere	Post-translational	2	sample_C1R-C0602_biolrep	PXD009531
160608_MDM_C1R-C0602_BiolRep#1_W_20%_#2_400-650mz_CIDqisOT_25cm90min7s_msms19_calibrated.mgf	160608_MDM_C1R-C0602_BiolRep#1_W_20%_#2_400-650mz_CIDqisOT_25cm90min7s_msms19.12229.12229.2	SAHLQWMVVR	2	1268.66	42.0107	1.7e-06	ENSP00000342787|ENST00000344063|ENSG00000108107|RPL28 ribosomal protein L28 [Source:HGNC Symbol;Acc:HGNC:10330]|P46779	M	N	0.9918	0	S	Fully	42.0106	Acetyl (S)	S	Anywhere	Post-translational	2	sample_C1R-C0602_biolrep	PXD009531
160608_MDM_C1R-C0602_BiolRep#1_W_20%_#5_400-650mz_CIDqisOT_25cm90min7s_msms22_calibrated.mgf	160608_MDM_C1R-C0602_BiolRep#1_W_20%_#5_400-650mz_CIDqisOT_25cm90min7s_msms22.23639.23639.2	SVVGIDLGFQS	2	1163.59	42.0101	1.7e-06	ENSP00000302961|ENST00000304858|ENSG00000170606|HSPA4 heat shock protein family A (Hsp70) member 4 [Source:HGNC Symbol;Acc:HGNC:5237]|P34932	M	C	1	0	S	Fully	42.0106	Acetyl (S)	S	Anywhere	Post-translational	2	sample_C1R-C0602_biolrep	PXD009531
160608_MDM_C1R-C0602_BiolRep#1_W_20%_#5_400-650mz_CIDqisOT_25cm90min7s_msms22_calibrated.mgf	160608_MDM_C1R-C0602_BiolRep#1_W_20%_#5_400-650mz_CIDqisOT_25cm90min7s_msms22.12115.12115.2	SAHLQWMVVR	2	1268.66	42.0109	1.9e-06	ENSP00000342787|ENST00000344063|ENSG00000108107|RPL28 ribosomal protein L28 [Source:HGNC Symbol;Acc:HGNC:10330]|P46779	M	N	0.9918	0	S	Fully	42.0106	Acetyl (S)	S	Anywhere	Post-translational	2	sample_C1R-C0602_biolrep	PXD009531
160608_MDM_C1R-C0602_BiolRep#1_W_20%_#2_400-650mz_CIDqisOT_25cm90min7s_msms19_calibrated.mgf	160608_MDM_C1R-C0602_BiolRep#1_W_20%_#2_400-650mz_CIDqisOT_25cm90min7s_msms19.12179.12179.2	SAHLQWMVVR	2	1268.66	42.0104	2.5e-06	ENSP00000342787|ENST00000344063|ENSG00000108107|RPL28 ribosomal protein L28 [Source:HGNC Symbol;Acc:HGNC:10330]|P46779	M	N	0.9918	0	S	Fully	42.0106	Acetyl (S)	S	Anywhere	Post-translational	2	sample_C1R-C0602_biolrep	PXD009531
160608_MDM_C1R-C0602_BiolRep#1_W_20%_#4_400-650mz_CIDqisOT_25cm90min7s_msms21_calibrated.mgf	160608_MDM_C1R-C0602_BiolRep#1_W_20%_#4_400-650mz_CIDqisOT_25cm90min7s_msms21.12306.12306.2	SAHLQWMVVR	2	1268.66	42.0101	7.5e-06	ENSP00000342787|ENST00000344063|ENSG00000108107|RPL28 ribosomal protein L28 [Source:HGNC Symbol;Acc:HGNC:10330]|P46779	M	N	0.9918	0	S	Fully	42.0106	Acetyl (S)	S	Anywhere	Post-translational	2	sample_C1R-C0602_biolrep	PXD009531
160608_MDM_C1R-C0602_BiolRep#1_W_20%_#3_400-650mz_CIDqisOT_25cm90min7s_msms20_calibrated.mgf	160608_MDM_C1R-C0602_BiolRep#1_W_20%_#3_400-650mz_CIDqisOT_25cm90min7s_msms20.7354.7354.3	SMLRLQKRLA	3	1257.75	42.0107	0.000489	ENSP00000225430|ENST00000225430|ENSG00000108298|RPL19 ribosomal protein L19 [Source:HGNC Symbol;Acc:HGNC:10312]|P84098	M	S	1	0	S	Fully	42.0106	Acetyl (S)	S	Anywhere	Post-translational	2	sample_C1R-C0602_biolrep	PXD009531
160608_MDM_C1R-C0501_W_20%_#1_400-650mz_CIDqisOT_25cm90min7s_msms13_calibrated.mgf	160608_MDM_C1R-C0501_W_20%_#1_400-650mz_CIDqisOT_25cm90min7s_msms13.7942.7942.3	SKSESPKEPEQLRKLF	3	1945.04	42.0103	2e-13	ENSP00000333504|ENST00000330752|ENSG00000135486|HNRNPA1 heterogeneous nuclear ribonucleoprotein A1 [Source:HGNC Symbol;Acc:HGNC:5031]||F8W6I7	M	I	0.9997	0	S	Fully	42.0106	Acetyl (S)	S	Anywhere	Post-translational	2	sample_C1R-C0501	PXD009531
160608_MDM_C1R-C0501_W_20%_#5_400-650mz_CIDqisOT_25cm90min7s_msms17_calibrated.mgf	160608_MDM_C1R-C0501_W_20%_#5_400-650mz_CIDqisOT_25cm90min7s_msms17.28082.28082.2	SVVGIDLGFQSC	2	1266.6	42.0111	5.9e-13	ENSP00000302961|ENST00000304858|ENSG00000170606|HSPA4 heat shock protein family A (Hsp70) member 4 [Source:HGNC Symbol;Acc:HGNC:5237]|P34932	M	Y	0.9997	0	S	Fully	42.0106	Acetyl (S)	S	Anywhere	Post-translational	2	sample_C1R-C0501	PXD009531
160608_MDM_C1R-C0501_W_20%_#3_400-650mz_CIDqisOT_25cm90min7s_msms15_calibrated.mgf	160608_MDM_C1R-C0501_W_20%_#3_400-650mz_CIDqisOT_25cm90min7s_msms15.9122.9122.3	SKSESPKEPEQLRKLF	3	1945.04	42.0105	4.6e-12	ENSP00000333504|ENST00000330752|ENSG00000135486|HNRNPA1 heterogeneous nuclear ribonucleoprotein A1 [Source:HGNC Symbol;Acc:HGNC:5031]||F8W6I7	M	I	0.9997	0	S	Fully	42.0106	Acetyl (S)	S	Anywhere	Post-translational	2	sample_C1R-C0501	PXD009531
160608_MDM_C1R-C0501_W_20%_#2_400-650mz_CIDqisOT_25cm90min7s_msms14_calibrated.mgf	160608_MDM_C1R-C0501_W_20%_#2_400-650mz_CIDqisOT_25cm90min7s_msms14.4604.4604.3	SKSESPKEPEQLRKL	3	1797.97	42.0098	6.9e-12	ENSP00000333504|ENST00000330752|ENSG00000135486|HNRNPA1 heterogeneous nuclear ribonucleoprotein A1 [Source:HGNC Symbol;Acc:HGNC:5031]||F8W6I7	M	F	0.9997	0	S	Fully	42.0106	Acetyl (S)	S	Anywhere	Post-translational	2	sample_C1R-C0501	PXD009531
160608_MDM_C1R-C0501_W_20%_#5_400-650mz_CIDqisOT_25cm90min7s_msms17_calibrated.mgf	160608_MDM_C1R-C0501_W_20%_#5_400-650mz_CIDqisOT_25cm90min7s_msms17.4495.4495.3	SKSESPKEPEQLRKL	3	1797.97	42.0099	1.1e-11	ENSP00000333504|ENST00000330752|ENSG00000135486|HNRNPA1 heterogeneous nuclear ribonucleoprotein A1 [Source:HGNC Symbol;Acc:HGNC:5031]||F8W6I7	M	F	0.9997	0	S	Fully	42.0106	Acetyl (S)	S	Anywhere	Post-translational	2	sample_C1R-C0501	PXD009531
160608_MDM_C1R-C0501_W_20%_#2_400-650mz_CIDqisOT_25cm90min7s_msms14_calibrated.mgf	160608_MDM_C1R-C0501_W_20%_#2_400-650mz_CIDqisOT_25cm90min7s_msms14.4504.4504.3	SKSESPKEPEQLRKL	3	1797.97	42.0101	1.2e-11	ENSP00000333504|ENST00000330752|ENSG00000135486|HNRNPA1 heterogeneous nuclear ribonucleoprotein A1 [Source:HGNC Symbol;Acc:HGNC:5031]||F8W6I7	M	F	0.9997	0	S	Fully	42.0106	Acetyl (S)	S	Anywhere	Post-translational	2	sample_C1R-C0501	PXD009531
160608_MDM_C1R-C0501_W_20%_#4_400-650mz_CIDqisOT_25cm90min7s_msms16_calibrated.mgf	160608_MDM_C1R-C0501_W_20%_#4_400-650mz_CIDqisOT_25cm90min7s_msms16.4567.4567.3	SKSESPKEPEQLRKL	3	1797.97	42.0114	1.3e-11	ENSP00000333504|ENST00000330752|ENSG00000135486|HNRNPA1 heterogeneous nuclear ribonucleoprotein A1 [Source:HGNC Symbol;Acc:HGNC:5031]||F8W6I7	M	F	0.9997	0	S	Fully	42.0106	Acetyl (S)	S	Anywhere	Post-translational	2	sample_C1R-C0501	PXD009531
160608_MDM_C1R-C0501_W_20%_#5_400-650mz_CIDqisOT_25cm90min7s_msms17_calibrated.mgf	160608_MDM_C1R-C0501_W_20%_#5_400-650mz_CIDqisOT_25cm90min7s_msms17.4454.4454.3	SKSESPKEPEQLRKL	3	1797.97	42.0111	1.7e-11	ENSP00000333504|ENST00000330752|ENSG00000135486|HNRNPA1 heterogeneous nuclear ribonucleoprotein A1 [Source:HGNC Symbol;Acc:HGNC:5031]||F8W6I7	M	F	0.9997	0	S	Fully	42.0106	Acetyl (S)	S	Anywhere	Post-translational	2	sample_C1R-C0501	PXD009531
160608_MDM_C1R-C0501_W_20%_#3_400-650mz_CIDqisOT_25cm90min7s_msms15_calibrated.mgf	160608_MDM_C1R-C0501_W_20%_#3_400-650mz_CIDqisOT_25cm90min7s_msms15.4494.4494.3	SKSESPKEPEQLRKL	3	1797.97	42.0098	1.9e-11	ENSP00000333504|ENST00000330752|ENSG00000135486|HNRNPA1 heterogeneous nuclear ribonucleoprotein A1 [Source:HGNC Symbol;Acc:HGNC:5031]||F8W6I7	M	F	0.9997	0	S	Fully	42.0106	Acetyl (S)	S	Anywhere	Post-translational	2	sample_C1R-C0501	PXD009531
160608_MDM_C1R-C0501_W_20%_#3_400-650mz_CIDqisOT_25cm90min7s_msms15_calibrated.mgf	160608_MDM_C1R-C0501_W_20%_#3_400-650mz_CIDqisOT_25cm90min7s_msms15.4409.4409.3	SKSESPKEPEQLRKL	3	1797.97	42.0114	2e-11	ENSP00000333504|ENST00000330752|ENSG00000135486|HNRNPA1 heterogeneous nuclear ribonucleoprotein A1 [Source:HGNC Symbol;Acc:HGNC:5031]||F8W6I7	M	F	0.9997	0	S	Fully	42.0106	Acetyl (S)	S	Anywhere	Post-translational	2	sample_C1R-C0501	PXD009531
160608_MDM_C1R-C0501_W_20%_#3_400-650mz_CIDqisOT_25cm90min7s_msms15_calibrated.mgf	160608_MDM_C1R-C0501_W_20%_#3_400-650mz_CIDqisOT_25cm90min7s_msms15.4543.4543.3	SKSESPKEPEQLRKL	3	1797.97	42.0101	2.3e-11	ENSP00000333504|ENST00000330752|ENSG00000135486|HNRNPA1 heterogeneous nuclear ribonucleoprotein A1 [Source:HGNC Symbol;Acc:HGNC:5031]||F8W6I7	M	F	0.9997	0	S	Fully	42.0106	Acetyl (S)	S	Anywhere	Post-translational	2	sample_C1R-C0501	PXD009531
160608_MDM_C1R-C0501_W_20%_#3_400-650mz_CIDqisOT_25cm90min7s_msms15_calibrated.mgf	160608_MDM_C1R-C0501_W_20%_#3_400-650mz_CIDqisOT_25cm90min7s_msms15.4595.4595.3	SKSESPKEPEQLRKL	3	1797.97	42.0111	2.5e-11	ENSP00000333504|ENST00000330752|ENSG00000135486|HNRNPA1 heterogeneous nuclear ribonucleoprotein A1 [Source:HGNC Symbol;Acc:HGNC:5031]||F8W6I7	M	F	0.9997	0	S	Fully	42.0106	Acetyl (S)	S	Anywhere	Post-translational	2	sample_C1R-C0501	PXD009531
160608_MDM_C1R-C0501_W_20%_#4_400-650mz_CIDqisOT_25cm90min7s_msms16_calibrated.mgf	160608_MDM_C1R-C0501_W_20%_#4_400-650mz_CIDqisOT_25cm90min7s_msms16.4519.4519.3	SKSESPKEPEQLRKL	3	1797.97	42.0114	2.6e-11	ENSP00000333504|ENST00000330752|ENSG00000135486|HNRNPA1 heterogeneous nuclear ribonucleoprotein A1 [Source:HGNC Symbol;Acc:HGNC:5031]||F8W6I7	M	F	0.9997	0	S	Fully	42.0106	Acetyl (S)	S	Anywhere	Post-translational	2	sample_C1R-C0501	PXD009531
160608_MDM_C1R-C0501_W_20%_#5_400-650mz_CIDqisOT_25cm90min7s_msms17_calibrated.mgf	160608_MDM_C1R-C0501_W_20%_#5_400-650mz_CIDqisOT_25cm90min7s_msms17.4405.4405.3	SKSESPKEPEQLRKL	3	1797.97	42.0112	2.6e-11	ENSP00000333504|ENST00000330752|ENSG00000135486|HNRNPA1 heterogeneous nuclear ribonucleoprotein A1 [Source:HGNC Symbol;Acc:HGNC:5031]||F8W6I7	M	F	0.9997	0	S	Fully	42.0106	Acetyl (S)	S	Anywhere	Post-translational	2	sample_C1R-C0501	PXD009531
160608_MDM_C1R-C0501_W_20%_#2_400-650mz_CIDqisOT_25cm90min7s_msms14_calibrated.mgf	160608_MDM_C1R-C0501_W_20%_#2_400-650mz_CIDqisOT_25cm90min7s_msms14.4458.4458.3	SKSESPKEPEQLRKL	3	1797.97	42.0099	3.7e-11	ENSP00000333504|ENST00000330752|ENSG00000135486|HNRNPA1 heterogeneous nuclear ribonucleoprotein A1 [Source:HGNC Symbol;Acc:HGNC:5031]||F8W6I7	M	F	0.9997	0	S	Fully	42.0106	Acetyl (S)	S	Anywhere	Post-translational	2	sample_C1R-C0501	PXD009531
160608_MDM_C1R-C0501_W_20%_#2_400-650mz_CIDqisOT_25cm90min7s_msms14_calibrated.mgf	160608_MDM_C1R-C0501_W_20%_#2_400-650mz_CIDqisOT_25cm90min7s_msms14.4551.4551.3	SKSESPKEPEQLRKL	3	1797.97	42.0101	4e-11	ENSP00000333504|ENST00000330752|ENSG00000135486|HNRNPA1 heterogeneous nuclear ribonucleoprotein A1 [Source:HGNC Symbol;Acc:HGNC:5031]||F8W6I7	M	F	0.9997	0	S	Fully	42.0106	Acetyl (S)	S	Anywhere	Post-translational	2	sample_C1R-C0501	PXD009531
160608_MDM_C1R-C0501_W_20%_#5_400-650mz_CIDqisOT_25cm90min7s_msms17_calibrated.mgf	160608_MDM_C1R-C0501_W_20%_#5_400-650mz_CIDqisOT_25cm90min7s_msms17.4560.4560.3	SKSESPKEPEQLRKL	3	1797.97	42.0101	4.7e-11	ENSP00000333504|ENST00000330752|ENSG00000135486|HNRNPA1 heterogeneous nuclear ribonucleoprotein A1 [Source:HGNC Symbol;Acc:HGNC:5031]||F8W6I7	M	F	0.9997	0	S	Fully	42.0106	Acetyl (S)	S	Anywhere	Post-translational	2	sample_C1R-C0501	PXD009531
160608_MDM_C1R-C0501_W_20%_#5_400-650mz_CIDqisOT_25cm90min7s_msms17_calibrated.mgf	160608_MDM_C1R-C0501_W_20%_#5_400-650mz_CIDqisOT_25cm90min7s_msms17.8973.8973.3	SKSESPKEPEQLRKLF	3	1945.04	42.012	5.6e-11	ENSP00000333504|ENST00000330752|ENSG00000135486|HNRNPA1 heterogeneous nuclear ribonucleoprotein A1 [Source:HGNC Symbol;Acc:HGNC:5031]||F8W6I7	M	I	0.9997	0	S	Fully	42.0106	Acetyl (S)	S	Anywhere	Post-translational	2	sample_C1R-C0501	PXD009531
160608_MDM_C1R-C0501_W_20%_#3_400-650mz_CIDqisOT_25cm90min7s_msms15_calibrated.mgf	160608_MDM_C1R-C0501_W_20%_#3_400-650mz_CIDqisOT_25cm90min7s_msms15.9069.9069.3	SKSESPKEPEQLRKLF	3	1945.04	42.011	5.9e-11	ENSP00000333504|ENST00000330752|ENSG00000135486|HNRNPA1 heterogeneous nuclear ribonucleoprotein A1 [Source:HGNC Symbol;Acc:HGNC:5031]||F8W6I7	M	I	0.9997	0	S	Fully	42.0106	Acetyl (S)	S	Anywhere	Post-translational	2	sample_C1R-C0501	PXD009531
160608_MDM_C1R-C0501_W_20%_#3_400-650mz_CIDqisOT_25cm90min7s_msms15_calibrated.mgf	160608_MDM_C1R-C0501_W_20%_#3_400-650mz_CIDqisOT_25cm90min7s_msms15.4450.4450.3	SKSESPKEPEQLRKL	3	1797.97	42.0101	1.2e-10	ENSP00000333504|ENST00000330752|ENSG00000135486|HNRNPA1 heterogeneous nuclear ribonucleoprotein A1 [Source:HGNC Symbol;Acc:HGNC:5031]||F8W6I7	M	F	0.9997	0	S	Fully	42.0106	Acetyl (S)	S	Anywhere	Post-translational	2	sample_C1R-C0501	PXD009531
160608_MDM_C1R-C0501_W_20%_#4_400-650mz_CIDqisOT_25cm90min7s_msms16_calibrated.mgf	160608_MDM_C1R-C0501_W_20%_#4_400-650mz_CIDqisOT_25cm90min7s_msms16.4624.4624.3	SKSESPKEPEQLRKL	3	1797.97	42.0098	3.1e-10	ENSP00000333504|ENST00000330752|ENSG00000135486|HNRNPA1 heterogeneous nuclear ribonucleoprotein A1 [Source:HGNC Symbol;Acc:HGNC:5031]||F8W6I7	M	F	0.9997	0	S	Fully	42.0106	Acetyl (S)	S	Anywhere	Post-translational	2	sample_C1R-C0501	PXD009531
160608_MDM_C1R-C0501_W_20%_#2_400-650mz_CIDqisOT_25cm90min7s_msms14_calibrated.mgf	160608_MDM_C1R-C0501_W_20%_#2_400-650mz_CIDqisOT_25cm90min7s_msms14.8518.8518.3	SSKVSRDTLYEAVRE	3	1781.9	42.0111	3.4e-10	ENSP00000363018|ENST00000322203|ENSG00000198755|RPL10A ribosomal protein L10a [Source:HGNC Symbol;Acc:HGNC:10299]|P62906	M	V	0.9995	0	S	Fully	42.0106	Acetyl (S)	S	Anywhere	Post-translational	2	sample_C1R-C0501	PXD009531
160608_MDM_C1R-C0501_W_20%_#5_400-650mz_CIDqisOT_25cm90min7s_msms17_calibrated.mgf	160608_MDM_C1R-C0501_W_20%_#5_400-650mz_CIDqisOT_25cm90min7s_msms17.4606.4606.3	SKSESPKEPEQLRKL	3	1797.97	42.0096	4.5e-10	ENSP00000333504|ENST00000330752|ENSG00000135486|HNRNPA1 heterogeneous nuclear ribonucleoprotein A1 [Source:HGNC Symbol;Acc:HGNC:5031]||F8W6I7	M	F	0.9997	0	S	Fully	42.0106	Acetyl (S)	S	Anywhere	Post-translational	2	sample_C1R-C0501	PXD009531
160608_MDM_C1R-C0501_W_20%_#1_400-650mz_CIDqisOT_25cm90min7s_msms13_calibrated.mgf	160608_MDM_C1R-C0501_W_20%_#1_400-650mz_CIDqisOT_25cm90min7s_msms13.7883.7883.3	SKSESPKEPEQLRKLF	3	1945.04	42.0117	5.4e-10	ENSP00000333504|ENST00000330752|ENSG00000135486|HNRNPA1 heterogeneous nuclear ribonucleoprotein A1 [Source:HGNC Symbol;Acc:HGNC:5031]||F8W6I7	M	I	0.9997	0	S	Fully	42.0106	Acetyl (S)	S	Anywhere	Post-translational	2	sample_C1R-C0501	PXD009531
160608_MDM_C1R-C0501_W_20%_#2_400-650mz_CIDqisOT_25cm90min7s_msms14_calibrated.mgf	160608_MDM_C1R-C0501_W_20%_#2_400-650mz_CIDqisOT_25cm90min7s_msms14.4680.4680.3	SKSESPKEPEQLRKL	3	1797.97	42.0111	6.1e-10	ENSP00000333504|ENST00000330752|ENSG00000135486|HNRNPA1 heterogeneous nuclear ribonucleoprotein A1 [Source:HGNC Symbol;Acc:HGNC:5031]||F8W6I7	M	F	0.9997	0	S	Fully	42.0106	Acetyl (S)	S	Anywhere	Post-translational	2	sample_C1R-C0501	PXD009531
160608_MDM_C1R-C0501_W_20%_#2_400-650mz_CIDqisOT_25cm90min7s_msms14_calibrated.mgf	160608_MDM_C1R-C0501_W_20%_#2_400-650mz_CIDqisOT_25cm90min7s_msms14.9146.9146.3	SKSESPKEPEQLRKLF	3	1945.04	42.011	6.6e-10	ENSP00000333504|ENST00000330752|ENSG00000135486|HNRNPA1 heterogeneous nuclear ribonucleoprotein A1 [Source:HGNC Symbol;Acc:HGNC:5031]||F8W6I7	M	I	0.9997	0	S	Fully	42.0106	Acetyl (S)	S	Anywhere	Post-translational	2	sample_C1R-C0501	PXD009531
160608_MDM_C1R-C0501_W_20%_#2_400-650mz_CIDqisOT_25cm90min7s_msms14_calibrated.mgf	160608_MDM_C1R-C0501_W_20%_#2_400-650mz_CIDqisOT_25cm90min7s_msms14.9088.9088.3	SKSESPKEPEQLRKLF	3	1945.04	42.0117	1.1e-09	ENSP00000333504|ENST00000330752|ENSG00000135486|HNRNPA1 heterogeneous nuclear ribonucleoprotein A1 [Source:HGNC Symbol;Acc:HGNC:5031]||F8W6I7	M	I	0.9997	0	S	Fully	42.0106	Acetyl (S)	S	Anywhere	Post-translational	2	sample_C1R-C0501	PXD009531
160608_MDM_C1R-C0501_W_20%_#4_400-650mz_CIDqisOT_25cm90min7s_msms16_calibrated.mgf	160608_MDM_C1R-C0501_W_20%_#4_400-650mz_CIDqisOT_25cm90min7s_msms16.9070.9070.3	SKSESPKEPEQLRKLF	3	1945.04	42.0109	1.2e-09	ENSP00000333504|ENST00000330752|ENSG00000135486|HNRNPA1 heterogeneous nuclear ribonucleoprotein A1 [Source:HGNC Symbol;Acc:HGNC:5031]||F8W6I7	M	I	0.9997	0	S	Fully	42.0106	Acetyl (S)	S	Anywhere	Post-translational	2	sample_C1R-C0501	PXD009531
160608_MDM_C1R-C0501_W_20%_#4_400-650mz_CIDqisOT_25cm90min7s_msms16_calibrated.mgf	160608_MDM_C1R-C0501_W_20%_#4_400-650mz_CIDqisOT_25cm90min7s_msms16.7437.7437.3	SSKVSRDTLYEAVR	3	1652.86	42.0098	3.6e-09	ENSP00000363018|ENST00000322203|ENSG00000198755|RPL10A ribosomal protein L10a [Source:HGNC Symbol;Acc:HGNC:10299]|P62906	M	E	0.9996	0	S	Fully	42.0106	Acetyl (S)	S	Anywhere	Post-translational	2	sample_C1R-C0501	PXD009531
160608_MDM_C1R-C0501_W_20%_#4_400-650mz_CIDqisOT_25cm90min7s_msms16_calibrated.mgf	160608_MDM_C1R-C0501_W_20%_#4_400-650mz_CIDqisOT_25cm90min7s_msms16.3101.3101.2	SKPHSEAGTAF	2	1173.55	42.0114	6.8e-09	ENSP00000320171|ENST00000319622|ENSG00000067225|PKM pyruvate kinase M1/2 [Source:HGNC Symbol;Acc:HGNC:9021]|P14618|A0A024R5Z9	M	I	0.9997	0	S	Fully	42.0106	Acetyl (S)	S	Anywhere	Post-translational	2	sample_C1R-C0501	PXD009531
160608_MDM_C1R-C0501_W_20%_#2_400-650mz_CIDqisOT_25cm90min7s_msms14_calibrated.mgf	160608_MDM_C1R-C0501_W_20%_#2_400-650mz_CIDqisOT_25cm90min7s_msms14.19102.19102.2	SVVGLDVGSQS	2	1089.54	42.0126	7.3e-09	ENSP00000318687|ENST00000320027|ENSG00000120694|HSPH1 heat shock protein family H (Hsp110) member 1 [Source:HGNC Symbol;Acc:HGNC:16969]|Q92598|A0A024RDS1	M	C	0.9997	0	S	Fully	42.0106	Acetyl (S)	S	Anywhere	Post-translational	2	sample_C1R-C0501	PXD009531
160608_MDM_C1R-C0501_W_20%_#5_400-650mz_CIDqisOT_25cm90min7s_msms17_calibrated.mgf	160608_MDM_C1R-C0501_W_20%_#5_400-650mz_CIDqisOT_25cm90min7s_msms17.9032.9032.3	SKSESPKEPEQLRKLF	3	1945.04	42.0112	1.1e-08	ENSP00000333504|ENST00000330752|ENSG00000135486|HNRNPA1 heterogeneous nuclear ribonucleoprotein A1 [Source:HGNC Symbol;Acc:HGNC:5031]||F8W6I7	M	I	0.9997	0	S	Fully	42.0106	Acetyl (S)	S	Anywhere	Post-translational	2	sample_C1R-C0501	PXD009531
160608_MDM_C1R-C0501_W_20%_#4_400-650mz_CIDqisOT_25cm90min7s_msms16_calibrated.mgf	160608_MDM_C1R-C0501_W_20%_#4_400-650mz_CIDqisOT_25cm90min7s_msms16.26437.26437.2	SVVGIDLGFQS	2	1163.6	42.0129	1.3e-08	ENSP00000302961|ENST00000304858|ENSG00000170606|HSPA4 heat shock protein family A (Hsp70) member 4 [Source:HGNC Symbol;Acc:HGNC:5237]|P34932	M	C	0.9997	0	S	Fully	42.0106	Acetyl (S)	S	Anywhere	Post-translational	2	sample_C1R-C0501	PXD009531
160608_MDM_C1R-C0501_W_20%_#1_400-650mz_CIDqisOT_25cm90min7s_msms13_calibrated.mgf	160608_MDM_C1R-C0501_W_20%_#1_400-650mz_CIDqisOT_25cm90min7s_msms13.25876.25876.2	SVVGIDLGFQS	2	1163.59	42.01	1.6e-08	ENSP00000302961|ENST00000304858|ENSG00000170606|HSPA4 heat shock protein family A (Hsp70) member 4 [Source:HGNC Symbol;Acc:HGNC:5237]|P34932	M	C	0.9997	0	S	Fully	42.0106	Acetyl (S)	S	Anywhere	Post-translational	2	sample_C1R-C0501	PXD009531
160608_MDM_C1R-C0501_W_20%_#3_400-650mz_CIDqisOT_25cm90min7s_msms15_calibrated.mgf	160608_MDM_C1R-C0501_W_20%_#3_400-650mz_CIDqisOT_25cm90min7s_msms15.18945.18945.2	SVVGLDVGSQS	2	1089.54	42.0118	1.7e-08	ENSP00000318687|ENST00000320027|ENSG00000120694|HSPH1 heat shock protein family H (Hsp110) member 1 [Source:HGNC Symbol;Acc:HGNC:16969]|Q92598|A0A024RDS1	M	C	0.9997	0	S	Fully	42.0106	Acetyl (S)	S	Anywhere	Post-translational	2	sample_C1R-C0501	PXD009531
160608_MDM_C1R-C0501_W_20%_#4_400-650mz_CIDqisOT_25cm90min7s_msms16_calibrated.mgf	160608_MDM_C1R-C0501_W_20%_#4_400-650mz_CIDqisOT_25cm90min7s_msms16.9125.9125.3	SKSESPKEPEQLRKLF	3	1945.04	42.0117	1.8e-08	ENSP00000333504|ENST00000330752|ENSG00000135486|HNRNPA1 heterogeneous nuclear ribonucleoprotein A1 [Source:HGNC Symbol;Acc:HGNC:5031]||F8W6I7	M	I	0.9997	0	S	Fully	42.0106	Acetyl (S)	S	Anywhere	Post-translational	2	sample_C1R-C0501	PXD009531
160608_MDM_C1R-C0501_W_20%_#5_400-650mz_CIDqisOT_25cm90min7s_msms17_calibrated.mgf	160608_MDM_C1R-C0501_W_20%_#5_400-650mz_CIDqisOT_25cm90min7s_msms17.18735.18735.2	SVVGLDVGSQS	2	1089.54	42.0117	2.7e-08	ENSP00000318687|ENST00000320027|ENSG00000120694|HSPH1 heat shock protein family H (Hsp110) member 1 [Source:HGNC Symbol;Acc:HGNC:16969]|Q92598|A0A024RDS1	M	C	0.9997	0	S	Fully	42.0106	Acetyl (S)	S	Anywhere	Post-translational	2	sample_C1R-C0501	PXD009531
160608_MDM_C1R-C0501_W_20%_#4_400-650mz_CIDqisOT_25cm90min7s_msms16_calibrated.mgf	160608_MDM_C1R-C0501_W_20%_#4_400-650mz_CIDqisOT_25cm90min7s_msms16.18971.18971.2	SVVGLDVGSQS	2	1089.54	42.0122	3.1e-08	ENSP00000318687|ENST00000320027|ENSG00000120694|HSPH1 heat shock protein family H (Hsp110) member 1 [Source:HGNC Symbol;Acc:HGNC:16969]|Q92598|A0A024RDS1	M	C	0.9997	0	S	Fully	42.0106	Acetyl (S)	S	Anywhere	Post-translational	2	sample_C1R-C0501	PXD009531
160608_MDM_C1R-C0501_W_20%_#5_400-650mz_CIDqisOT_25cm90min7s_msms17_calibrated.mgf	160608_MDM_C1R-C0501_W_20%_#5_400-650mz_CIDqisOT_25cm90min7s_msms17.8398.8398.3	SSKVSRDTLYEAVRE	3	1781.9	42.0109	3.2e-08	ENSP00000363018|ENST00000322203|ENSG00000198755|RPL10A ribosomal protein L10a [Source:HGNC Symbol;Acc:HGNC:10299]|P62906	M	V	0.9996	0	S	Fully	42.0106	Acetyl (S)	S	Anywhere	Post-translational	2	sample_C1R-C0501	PXD009531
160608_MDM_C1R-C0501_W_20%_#3_400-650mz_CIDqisOT_25cm90min7s_msms15_calibrated.mgf	160608_MDM_C1R-C0501_W_20%_#3_400-650mz_CIDqisOT_25cm90min7s_msms15.18825.18825.3	SAHLQWMVVRNCSSF	3	1806.84	42.0121	5e-08	ENSP00000342787|ENST00000344063|ENSG00000108107|RPL28 ribosomal protein L28 [Source:HGNC Symbol;Acc:HGNC:10330]|P46779	M	L	0.9993	0	S	Fully	42.0106	Acetyl (S)	S	Anywhere	Post-translational	2	sample_C1R-C0501	PXD009531
160608_MDM_C1R-C0501_W_20%_#1_400-650mz_CIDqisOT_25cm90min7s_msms13_calibrated.mgf	160608_MDM_C1R-C0501_W_20%_#1_400-650mz_CIDqisOT_25cm90min7s_msms13.25790.25790.2	SVVGIDLGFQS	2	1163.59	42.0096	6e-08	ENSP00000302961|ENST00000304858|ENSG00000170606|HSPA4 heat shock protein family A (Hsp70) member 4 [Source:HGNC Symbol;Acc:HGNC:5237]|P34932	M	C	0.9997	0	S	Fully	42.0106	Acetyl (S)	S	Anywhere	Post-translational	2	sample_C1R-C0501	PXD009531
160608_MDM_C1R-C0501_W_20%_#2_400-650mz_CIDqisOT_25cm90min7s_msms14_calibrated.mgf	160608_MDM_C1R-C0501_W_20%_#2_400-650mz_CIDqisOT_25cm90min7s_msms14.26628.26628.2	SVVGIDLGFQS	2	1163.59	42.0099	6.6e-08	ENSP00000302961|ENST00000304858|ENSG00000170606|HSPA4 heat shock protein family A (Hsp70) member 4 [Source:HGNC Symbol;Acc:HGNC:5237]|P34932	M	C	0.9997	0	S	Fully	42.0106	Acetyl (S)	S	Anywhere	Post-translational	2	sample_C1R-C0501	PXD009531
160608_MDM_C1R-C0501_W_20%_#3_400-650mz_CIDqisOT_25cm90min7s_msms15_calibrated.mgf	160608_MDM_C1R-C0501_W_20%_#3_400-650mz_CIDqisOT_25cm90min7s_msms15.26500.26500.2	SVVGIDLGFQS	2	1163.59	42.0103	1.3e-07	ENSP00000302961|ENST00000304858|ENSG00000170606|HSPA4 heat shock protein family A (Hsp70) member 4 [Source:HGNC Symbol;Acc:HGNC:5237]|P34932	M	C	0.9997	0	S	Fully	42.0106	Acetyl (S)	S	Anywhere	Post-translational	2	sample_C1R-C0501	PXD009531
160608_MDM_C1R-C0501_W_20%_#2_400-650mz_CIDqisOT_25cm90min7s_msms14_calibrated.mgf	160608_MDM_C1R-C0501_W_20%_#2_400-650mz_CIDqisOT_25cm90min7s_msms14.27208.27208.2	SVVGIDLGFQ	2	1076.56	42.0105	1.5e-07	ENSP00000302961|ENST00000304858|ENSG00000170606|HSPA4 heat shock protein family A (Hsp70) member 4 [Source:HGNC Symbol;Acc:HGNC:5237]|P34932	M	S	0.9997	0	S	Fully	42.0106	Acetyl (S)	S	Anywhere	Post-translational	2	sample_C1R-C0501	PXD009531
160608_MDM_C1R-C0501_W_20%_#1_400-650mz_CIDqisOT_25cm90min7s_msms13_calibrated.mgf	160608_MDM_C1R-C0501_W_20%_#1_400-650mz_CIDqisOT_25cm90min7s_msms13.26326.26326.2	SVVGIDLGFQ	2	1076.56	42.0094	1.7e-07	ENSP00000302961|ENST00000304858|ENSG00000170606|HSPA4 heat shock protein family A (Hsp70) member 4 [Source:HGNC Symbol;Acc:HGNC:5237]|P34932	M	S	0.9997	0	S	Fully	42.0106	Acetyl (S)	S	Anywhere	Post-translational	2	sample_C1R-C0501	PXD009531
160608_MDM_C1R-C0501_W_20%_#2_400-650mz_CIDqisOT_25cm90min7s_msms14_calibrated.mgf	160608_MDM_C1R-C0501_W_20%_#2_400-650mz_CIDqisOT_25cm90min7s_msms14.5308.5308.3	SSGNAKIGHPAPNFKA	3	1637.84	42.0117	1.9e-07	ENSP00000361150|ENST00000372079|ENSG00000117450|PRDX1 peroxiredoxin 1 [Source:HGNC Symbol;Acc:HGNC:9352]||A0A0A0MRQ5	M	T	0.9997	0	S	Fully	42.0106	Acetyl (S)	S	Anywhere	Post-translational	2	sample_C1R-C0501	PXD009531
160608_MDM_C1R-C0501_W_20%_#5_400-650mz_CIDqisOT_25cm90min7s_msms17_calibrated.mgf	160608_MDM_C1R-C0501_W_20%_#5_400-650mz_CIDqisOT_25cm90min7s_msms17.28117.28117.2	SVVGIDLGFQSC	2	1266.6	42.0109	1.9e-07	ENSP00000302961|ENST00000304858|ENSG00000170606|HSPA4 heat shock protein family A (Hsp70) member 4 [Source:HGNC Symbol;Acc:HGNC:5237]|P34932	M	Y	0.9997	0	S	Fully	42.0106	Acetyl (S)	S	Anywhere	Post-translational	2	sample_C1R-C0501	PXD009531
160608_MDM_C1R-C0501_W_20%_#5_400-650mz_CIDqisOT_25cm90min7s_msms17_calibrated.mgf	160608_MDM_C1R-C0501_W_20%_#5_400-650mz_CIDqisOT_25cm90min7s_msms17.26324.26324.2	SVVGIDLGFQS	2	1163.6	42.0129	2e-07	ENSP00000302961|ENST00000304858|ENSG00000170606|HSPA4 heat shock protein family A (Hsp70) member 4 [Source:HGNC Symbol;Acc:HGNC:5237]|P34932	M	C	0.9997	0	S	Fully	42.0106	Acetyl (S)	S	Anywhere	Post-translational	2	sample_C1R-C0501	PXD009531
160608_MDM_C1R-C0501_W_20%_#3_400-650mz_CIDqisOT_25cm90min7s_msms15_calibrated.mgf	160608_MDM_C1R-C0501_W_20%_#3_400-650mz_CIDqisOT_25cm90min7s_msms15.26936.26936.2	SVVGIDLGFQ	2	1076.56	42.0099	2e-07	ENSP00000302961|ENST00000304858|ENSG00000170606|HSPA4 heat shock protein family A (Hsp70) member 4 [Source:HGNC Symbol;Acc:HGNC:5237]|P34932	M	S	0.9997	0	S	Fully	42.0106	Acetyl (S)	S	Anywhere	Post-translational	2	sample_C1R-C0501	PXD009531
160608_MDM_C1R-C0501_W_20%_#5_400-650mz_CIDqisOT_25cm90min7s_msms17_calibrated.mgf	160608_MDM_C1R-C0501_W_20%_#5_400-650mz_CIDqisOT_25cm90min7s_msms17.18607.18607.3	SAHLQWMVVRNCSSF	3	1806.84	42.0103	3.7e-07	ENSP00000342787|ENST00000344063|ENSG00000108107|RPL28 ribosomal protein L28 [Source:HGNC Symbol;Acc:HGNC:10330]|P46779	M	L	0.9993	0	S	Fully	42.0106	Acetyl (S)	S	Anywhere	Post-translational	2	sample_C1R-C0501	PXD009531
160608_MDM_C1R-C0501_W_20%_#5_400-650mz_CIDqisOT_25cm90min7s_msms17_calibrated.mgf	160608_MDM_C1R-C0501_W_20%_#5_400-650mz_CIDqisOT_25cm90min7s_msms17.5195.5195.3	SSGNAKIGHPAPNFKA	3	1637.84	42.011	3.8e-07	ENSP00000361150|ENST00000372079|ENSG00000117450|PRDX1 peroxiredoxin 1 [Source:HGNC Symbol;Acc:HGNC:9352]||A0A0A0MRQ5	M	T	0.9997	0	S	Fully	42.0106	Acetyl (S)	S	Anywhere	Post-translational	2	sample_C1R-C0501	PXD009531
160608_MDM_C1R-C0501_W_20%_#1_400-650mz_CIDqisOT_25cm90min7s_msms13_calibrated.mgf	160608_MDM_C1R-C0501_W_20%_#1_400-650mz_CIDqisOT_25cm90min7s_msms13.25753.25753.2	SVVGIDLGFQS	2	1163.59	42.0106	3.9e-07	ENSP00000302961|ENST00000304858|ENSG00000170606|HSPA4 heat shock protein family A (Hsp70) member 4 [Source:HGNC Symbol;Acc:HGNC:5237]|P34932	M	C	0.9997	0	S	Fully	42.0106	Acetyl (S)	S	Anywhere	Post-translational	2	sample_C1R-C0501	PXD009531
160608_MDM_C1R-C0501_W_20%_#5_400-650mz_CIDqisOT_25cm90min7s_msms17_calibrated.mgf	160608_MDM_C1R-C0501_W_20%_#5_400-650mz_CIDqisOT_25cm90min7s_msms17.26178.26178.2	SVVGIDLGFQS	2	1163.59	42.0104	4e-07	ENSP00000302961|ENST00000304858|ENSG00000170606|HSPA4 heat shock protein family A (Hsp70) member 4 [Source:HGNC Symbol;Acc:HGNC:5237]|P34932	M	C	0.9997	0	S	Fully	42.0106	Acetyl (S)	S	Anywhere	Post-translational	2	sample_C1R-C0501	PXD009531
160608_MDM_C1R-C0501_W_20%_#5_400-650mz_CIDqisOT_25cm90min7s_msms17_calibrated.mgf	160608_MDM_C1R-C0501_W_20%_#5_400-650mz_CIDqisOT_25cm90min7s_msms17.3087.3087.2	SKPHSEAGTAF	2	1173.55	42.0116	4e-07	ENSP00000320171|ENST00000319622|ENSG00000067225|PKM pyruvate kinase M1/2 [Source:HGNC Symbol;Acc:HGNC:9021]|P14618|A0A024R5Z9	M	I	0.9997	0	S	Fully	42.0106	Acetyl (S)	S	Anywhere	Post-translational	2	sample_C1R-C0501	PXD009531
160608_MDM_C1R-C0501_W_20%_#3_400-650mz_CIDqisOT_25cm90min7s_msms15_calibrated.mgf	160608_MDM_C1R-C0501_W_20%_#3_400-650mz_CIDqisOT_25cm90min7s_msms15.5232.5232.3	SSGNAKIGHPAPNFKA	3	1637.84	42.0107	4.2e-07	ENSP00000361150|ENST00000372079|ENSG00000117450|PRDX1 peroxiredoxin 1 [Source:HGNC Symbol;Acc:HGNC:9352]||A0A0A0MRQ5	M	T	0.9996	0	S	Fully	42.0106	Acetyl (S)	S	Anywhere	Post-translational	2	sample_C1R-C0501	PXD009531
160608_MDM_C1R-C0501_W_20%_#1_400-650mz_CIDqisOT_25cm90min7s_msms13_calibrated.mgf	160608_MDM_C1R-C0501_W_20%_#1_400-650mz_CIDqisOT_25cm90min7s_msms13.25823.25823.2	SVVGIDLGFQS	2	1163.59	42.0094	4.7e-07	ENSP00000302961|ENST00000304858|ENSG00000170606|HSPA4 heat shock protein family A (Hsp70) member 4 [Source:HGNC Symbol;Acc:HGNC:5237]|P34932	M	C	0.9997	0	S	Fully	42.0106	Acetyl (S)	S	Anywhere	Post-translational	2	sample_C1R-C0501	PXD009531
160608_MDM_C1R-C0501_W_20%_#2_400-650mz_CIDqisOT_25cm90min7s_msms14_calibrated.mgf	160608_MDM_C1R-C0501_W_20%_#2_400-650mz_CIDqisOT_25cm90min7s_msms14.1009.1009.3	SKSESPKEPEQLRK	3	1684.89	42.0107	5.1e-07	ENSP00000333504|ENST00000330752|ENSG00000135486|HNRNPA1 heterogeneous nuclear ribonucleoprotein A1 [Source:HGNC Symbol;Acc:HGNC:5031]||F8W6I7	M	L	0.9997	0	S	Fully	42.0106	Acetyl (S)	S	Anywhere	Post-translational	2	sample_C1R-C0501	PXD009531
160608_MDM_C1R-C0501_W_20%_#4_400-650mz_CIDqisOT_25cm90min7s_msms16_calibrated.mgf	160608_MDM_C1R-C0501_W_20%_#4_400-650mz_CIDqisOT_25cm90min7s_msms16.971.971.3	SKSESPKEPEQLRK	3	1684.89	42.0109	5.5e-07	ENSP00000333504|ENST00000330752|ENSG00000135486|HNRNPA1 heterogeneous nuclear ribonucleoprotein A1 [Source:HGNC Symbol;Acc:HGNC:5031]||F8W6I7	M	L	0.9997	0	S	Fully	42.0106	Acetyl (S)	S	Anywhere	Post-translational	2	sample_C1R-C0501	PXD009531
160608_MDM_C1R-C0501_W_20%_#3_400-650mz_CIDqisOT_25cm90min7s_msms15_calibrated.mgf	160608_MDM_C1R-C0501_W_20%_#3_400-650mz_CIDqisOT_25cm90min7s_msms15.26973.26973.2	SVVGIDLGFQ	2	1076.56	42.0101	5.7e-07	ENSP00000302961|ENST00000304858|ENSG00000170606|HSPA4 heat shock protein family A (Hsp70) member 4 [Source:HGNC Symbol;Acc:HGNC:5237]|P34932	M	S	0.9997	0	S	Fully	42.0106	Acetyl (S)	S	Anywhere	Post-translational	2	sample_C1R-C0501	PXD009531
160608_MDM_C1R-C0501_W_20%_#1_400-650mz_CIDqisOT_25cm90min7s_msms13_calibrated.mgf	160608_MDM_C1R-C0501_W_20%_#1_400-650mz_CIDqisOT_25cm90min7s_msms13.22742.22742.2	SVGFIGAGQLA	2	1061.56	42.0119	6.4e-07	ENSP00000328858|ENST00000329875|ENSG00000183010|PYCR1 pyrroline-5-carboxylate reductase 1 [Source:HGNC Symbol;Acc:HGNC:9721]|P32322|A0A024R8U9	M	F	0.9997	0	S	Fully	42.0106	Acetyl (S)	S	Anywhere	Post-translational	2	sample_C1R-C0501	PXD009531
160608_MDM_C1R-C0501_W_20%_#5_400-650mz_CIDqisOT_25cm90min7s_msms17_calibrated.mgf	160608_MDM_C1R-C0501_W_20%_#5_400-650mz_CIDqisOT_25cm90min7s_msms17.26721.26721.2	SVVGIDLGFQ	2	1076.56	42.011	7e-07	ENSP00000302961|ENST00000304858|ENSG00000170606|HSPA4 heat shock protein family A (Hsp70) member 4 [Source:HGNC Symbol;Acc:HGNC:5237]|P34932	M	S	0.9997	0	S	Fully	42.0106	Acetyl (S)	S	Anywhere	Post-translational	2	sample_C1R-C0501	PXD009531
160608_MDM_C1R-C0501_W_20%_#4_400-650mz_CIDqisOT_25cm90min7s_msms16_calibrated.mgf	160608_MDM_C1R-C0501_W_20%_#4_400-650mz_CIDqisOT_25cm90min7s_msms16.14282.14282.2	SAHLQWMVVR	2	1268.66	42.0106	7.3e-07	ENSP00000342787|ENST00000344063|ENSG00000108107|RPL28 ribosomal protein L28 [Source:HGNC Symbol;Acc:HGNC:10330]|P46779	M	N	0.9993	0	S	Fully	42.0106	Acetyl (S)	S	Anywhere	Post-translational	2	sample_C1R-C0501	PXD009531
160608_MDM_C1R-C0501_W_20%_#2_400-650mz_CIDqisOT_25cm90min7s_msms14_calibrated.mgf	160608_MDM_C1R-C0501_W_20%_#2_400-650mz_CIDqisOT_25cm90min7s_msms14.1058.1058.3	SKSESPKEPEQLRK	3	1684.89	42.011	7.4e-07	ENSP00000333504|ENST00000330752|ENSG00000135486|HNRNPA1 heterogeneous nuclear ribonucleoprotein A1 [Source:HGNC Symbol;Acc:HGNC:5031]||F8W6I7	M	L	0.9997	0	S	Fully	42.0106	Acetyl (S)	S	Anywhere	Post-translational	2	sample_C1R-C0501	PXD009531
160608_MDM_C1R-C0501_W_20%_#2_400-650mz_CIDqisOT_25cm90min7s_msms14_calibrated.mgf	160608_MDM_C1R-C0501_W_20%_#2_400-650mz_CIDqisOT_25cm90min7s_msms14.14275.14275.2	SAHLQWMVVR	2	1268.66	42.011	8e-07	ENSP00000342787|ENST00000344063|ENSG00000108107|RPL28 ribosomal protein L28 [Source:HGNC Symbol;Acc:HGNC:10330]|P46779	M	N	0.9993	0	S	Fully	42.0106	Acetyl (S)	S	Anywhere	Post-translational	2	sample_C1R-C0501	PXD009531
160608_MDM_C1R-C0501_W_20%_#3_400-650mz_CIDqisOT_25cm90min7s_msms15_calibrated.mgf	160608_MDM_C1R-C0501_W_20%_#3_400-650mz_CIDqisOT_25cm90min7s_msms15.14232.14232.2	SAHLQWMVVR	2	1268.66	42.0111	8.3e-07	ENSP00000342787|ENST00000344063|ENSG00000108107|RPL28 ribosomal protein L28 [Source:HGNC Symbol;Acc:HGNC:10330]|P46779	M	N	0.9993	0	S	Fully	42.0106	Acetyl (S)	S	Anywhere	Post-translational	2	sample_C1R-C0501	PXD009531
160608_MDM_C1R-C0501_W_20%_#4_400-650mz_CIDqisOT_25cm90min7s_msms16_calibrated.mgf	160608_MDM_C1R-C0501_W_20%_#4_400-650mz_CIDqisOT_25cm90min7s_msms16.23429.23429.2	SVGFIGAGQLA	2	1061.56	42.0113	8.5e-07	ENSP00000328858|ENST00000329875|ENSG00000183010|PYCR1 pyrroline-5-carboxylate reductase 1 [Source:HGNC Symbol;Acc:HGNC:9721]|P32322|A0A024R8U9	M	F	0.9997	0	S	Fully	42.0106	Acetyl (S)	S	Anywhere	Post-translational	2	sample_C1R-C0501	PXD009531
160608_MDM_C1R-C0501_W_20%_#5_400-650mz_CIDqisOT_25cm90min7s_msms17_calibrated.mgf	160608_MDM_C1R-C0501_W_20%_#5_400-650mz_CIDqisOT_25cm90min7s_msms17.23202.23202.2	SVGFIGAGQLA	2	1061.56	42.0097	8.6e-07	ENSP00000328858|ENST00000329875|ENSG00000183010|PYCR1 pyrroline-5-carboxylate reductase 1 [Source:HGNC Symbol;Acc:HGNC:9721]|P32322|A0A024R8U9	M	F	0.9997	0	S	Fully	42.0106	Acetyl (S)	S	Anywhere	Post-translational	2	sample_C1R-C0501	PXD009531
160608_MDM_C1R-C0501_W_20%_#5_400-650mz_CIDqisOT_25cm90min7s_msms17_calibrated.mgf	160608_MDM_C1R-C0501_W_20%_#5_400-650mz_CIDqisOT_25cm90min7s_msms17.28172.28172.2	SVVGIDLGFQSC	2	1266.6	42.0111	8.8e-07	ENSP00000302961|ENST00000304858|ENSG00000170606|HSPA4 heat shock protein family A (Hsp70) member 4 [Source:HGNC Symbol;Acc:HGNC:5237]|P34932	M	Y	0.9997	0	S	Fully	42.0106	Acetyl (S)	S	Anywhere	Post-translational	2	sample_C1R-C0501	PXD009531
160608_MDM_C1R-C0501_W_20%_#2_400-650mz_CIDqisOT_25cm90min7s_msms14_calibrated.mgf	160608_MDM_C1R-C0501_W_20%_#2_400-650mz_CIDqisOT_25cm90min7s_msms14.23619.23619.2	SVGFIGAGQLA	2	1061.56	42.0106	9.8e-07	ENSP00000328858|ENST00000329875|ENSG00000183010|PYCR1 pyrroline-5-carboxylate reductase 1 [Source:HGNC Symbol;Acc:HGNC:9721]|P32322|A0A024R8U9	M	F	0.9997	0	S	Fully	42.0106	Acetyl (S)	S	Anywhere	Post-translational	2	sample_C1R-C0501	PXD009531
160608_MDM_C1R-C0501_W_20%_#4_400-650mz_CIDqisOT_25cm90min7s_msms16_calibrated.mgf	160608_MDM_C1R-C0501_W_20%_#4_400-650mz_CIDqisOT_25cm90min7s_msms16.14232.14232.2	SAHLQWMVVR	2	1268.66	42.0107	1.2e-06	ENSP00000342787|ENST00000344063|ENSG00000108107|RPL28 ribosomal protein L28 [Source:HGNC Symbol;Acc:HGNC:10330]|P46779	M	N	0.9993	0	S	Fully	42.0106	Acetyl (S)	S	Anywhere	Post-translational	2	sample_C1R-C0501	PXD009531
160608_MDM_C1R-C0501_W_20%_#2_400-650mz_CIDqisOT_25cm90min7s_msms14_calibrated.mgf	160608_MDM_C1R-C0501_W_20%_#2_400-650mz_CIDqisOT_25cm90min7s_msms14.14384.14384.2	SAHLQWMVVR	2	1268.66	42.0106	1.5e-06	ENSP00000342787|ENST00000344063|ENSG00000108107|RPL28 ribosomal protein L28 [Source:HGNC Symbol;Acc:HGNC:10330]|P46779	M	N	0.9993	0	S	Fully	42.0106	Acetyl (S)	S	Anywhere	Post-translational	2	sample_C1R-C0501	PXD009531
160608_MDM_C1R-C0501_W_20%_#4_400-650mz_CIDqisOT_25cm90min7s_msms16_calibrated.mgf	160608_MDM_C1R-C0501_W_20%_#4_400-650mz_CIDqisOT_25cm90min7s_msms16.26509.26509.2	SVVGIDLGFQS	2	1163.6	42.0118	1.6e-06	ENSP00000302961|ENST00000304858|ENSG00000170606|HSPA4 heat shock protein family A (Hsp70) member 4 [Source:HGNC Symbol;Acc:HGNC:5237]|P34932	M	C	0.9997	0	S	Fully	42.0106	Acetyl (S)	S	Anywhere	Post-translational	2	sample_C1R-C0501	PXD009531
160608_MDM_C1R-C0501_W_20%_#5_400-650mz_CIDqisOT_25cm90min7s_msms17_calibrated.mgf	160608_MDM_C1R-C0501_W_20%_#5_400-650mz_CIDqisOT_25cm90min7s_msms17.26248.26248.2	SVVGIDLGFQS	2	1163.59	42.0096	1.7e-06	ENSP00000302961|ENST00000304858|ENSG00000170606|HSPA4 heat shock protein family A (Hsp70) member 4 [Source:HGNC Symbol;Acc:HGNC:5237]|P34932	M	C	0.9997	0	S	Fully	42.0106	Acetyl (S)	S	Anywhere	Post-translational	2	sample_C1R-C0501	PXD009531
160608_MDM_C1R-C0501_W_20%_#5_400-650mz_CIDqisOT_25cm90min7s_msms17_calibrated.mgf	160608_MDM_C1R-C0501_W_20%_#5_400-650mz_CIDqisOT_25cm90min7s_msms17.26210.26210.2	SVVGIDLGFQS	2	1163.59	42.0106	1.7e-06	ENSP00000302961|ENST00000304858|ENSG00000170606|HSPA4 heat shock protein family A (Hsp70) member 4 [Source:HGNC Symbol;Acc:HGNC:5237]|P34932	M	C	0.9997	0	S	Fully	42.0106	Acetyl (S)	S	Anywhere	Post-translational	2	sample_C1R-C0501	PXD009531
160608_MDM_C1R-C0501_W_20%_#3_400-650mz_CIDqisOT_25cm90min7s_msms15_calibrated.mgf	160608_MDM_C1R-C0501_W_20%_#3_400-650mz_CIDqisOT_25cm90min7s_msms15.26390.26390.2	SVVGIDLGFQS	2	1163.59	42.0103	1.8e-06	ENSP00000302961|ENST00000304858|ENSG00000170606|HSPA4 heat shock protein family A (Hsp70) member 4 [Source:HGNC Symbol;Acc:HGNC:5237]|P34932	M	C	0.9997	0	S	Fully	42.0106	Acetyl (S)	S	Anywhere	Post-translational	2	sample_C1R-C0501	PXD009531
160608_MDM_C1R-C0501_W_20%_#2_400-650mz_CIDqisOT_25cm90min7s_msms14_calibrated.mgf	160608_MDM_C1R-C0501_W_20%_#2_400-650mz_CIDqisOT_25cm90min7s_msms14.28584.28584.2	SVVGIDLGFQSC	2	1266.6	42.009	1.8e-06	ENSP00000302961|ENST00000304858|ENSG00000170606|HSPA4 heat shock protein family A (Hsp70) member 4 [Source:HGNC Symbol;Acc:HGNC:5237]|P34932	M	Y	0.9997	0	S	Fully	42.0106	Acetyl (S)	S	Anywhere	Post-translational	2	sample_C1R-C0501	PXD009531
160608_MDM_C1R-C0501_W_20%_#3_400-650mz_CIDqisOT_25cm90min7s_msms15_calibrated.mgf	160608_MDM_C1R-C0501_W_20%_#3_400-650mz_CIDqisOT_25cm90min7s_msms15.26461.26461.2	SVVGIDLGFQS	2	1163.59	42.0095	1.8e-06	ENSP00000302961|ENST00000304858|ENSG00000170606|HSPA4 heat shock protein family A (Hsp70) member 4 [Source:HGNC Symbol;Acc:HGNC:5237]|P34932	M	C	0.9997	0	S	Fully	42.0106	Acetyl (S)	S	Anywhere	Post-translational	2	sample_C1R-C0501	PXD009531
160608_MDM_C1R-C0501_W_20%_#3_400-650mz_CIDqisOT_25cm90min7s_msms15_calibrated.mgf	160608_MDM_C1R-C0501_W_20%_#3_400-650mz_CIDqisOT_25cm90min7s_msms15.947.947.3	SKSESPKEPEQLRK	3	1684.89	42.0112	1.9e-06	ENSP00000333504|ENST00000330752|ENSG00000135486|HNRNPA1 heterogeneous nuclear ribonucleoprotein A1 [Source:HGNC Symbol;Acc:HGNC:5031]||F8W6I7	M	L	0.9997	0	S	Fully	42.0106	Acetyl (S)	S	Anywhere	Post-translational	2	sample_C1R-C0501	PXD009531
160608_MDM_C1R-C0501_W_20%_#4_400-650mz_CIDqisOT_25cm90min7s_msms16_calibrated.mgf	160608_MDM_C1R-C0501_W_20%_#4_400-650mz_CIDqisOT_25cm90min7s_msms16.26475.26475.2	SVVGIDLGFQS	2	1163.6	42.0127	2e-06	ENSP00000302961|ENST00000304858|ENSG00000170606|HSPA4 heat shock protein family A (Hsp70) member 4 [Source:HGNC Symbol;Acc:HGNC:5237]|P34932	M	C	0.9997	0	S	Fully	42.0106	Acetyl (S)	S	Anywhere	Post-translational	2	sample_C1R-C0501	PXD009531
160608_MDM_C1R-C0501_W_20%_#3_400-650mz_CIDqisOT_25cm90min7s_msms15_calibrated.mgf	160608_MDM_C1R-C0501_W_20%_#3_400-650mz_CIDqisOT_25cm90min7s_msms15.26427.26427.2	SVVGIDLGFQS	2	1163.59	42.0101	2e-06	ENSP00000302961|ENST00000304858|ENSG00000170606|HSPA4 heat shock protein family A (Hsp70) member 4 [Source:HGNC Symbol;Acc:HGNC:5237]|P34932	M	C	0.9997	0	S	Fully	42.0106	Acetyl (S)	S	Anywhere	Post-translational	2	sample_C1R-C0501	PXD009531
160608_MDM_C1R-C0501_W_20%_#2_400-650mz_CIDqisOT_25cm90min7s_msms14_calibrated.mgf	160608_MDM_C1R-C0501_W_20%_#2_400-650mz_CIDqisOT_25cm90min7s_msms14.14326.14326.2	SAHLQWMVVR	2	1268.66	42.0107	2.4e-06	ENSP00000342787|ENST00000344063|ENSG00000108107|RPL28 ribosomal protein L28 [Source:HGNC Symbol;Acc:HGNC:10330]|P46779	M	N	0.9993	0	S	Fully	42.0106	Acetyl (S)	S	Anywhere	Post-translational	2	sample_C1R-C0501	PXD009531
160608_MDM_C1R-C0501_W_20%_#3_400-650mz_CIDqisOT_25cm90min7s_msms15_calibrated.mgf	160608_MDM_C1R-C0501_W_20%_#3_400-650mz_CIDqisOT_25cm90min7s_msms15.14139.14139.2	SAHLQWMVVR	2	1268.66	42.0117	2.6e-06	ENSP00000342787|ENST00000344063|ENSG00000108107|RPL28 ribosomal protein L28 [Source:HGNC Symbol;Acc:HGNC:10330]|P46779	M	N	0.9993	0	S	Fully	42.0106	Acetyl (S)	S	Anywhere	Post-translational	2	sample_C1R-C0501	PXD009531
160608_MDM_C1R-C0501_W_20%_#5_400-650mz_CIDqisOT_25cm90min7s_msms17_calibrated.mgf	160608_MDM_C1R-C0501_W_20%_#5_400-650mz_CIDqisOT_25cm90min7s_msms17.14038.14038.2	SAHLQWMVVR	2	1268.66	42.0104	2.6e-06	ENSP00000342787|ENST00000344063|ENSG00000108107|RPL28 ribosomal protein L28 [Source:HGNC Symbol;Acc:HGNC:10330]|P46779	M	N	0.9993	0	S	Fully	42.0106	Acetyl (S)	S	Anywhere	Post-translational	2	sample_C1R-C0501	PXD009531
160608_MDM_C1R-C0501_W_20%_#5_400-650mz_CIDqisOT_25cm90min7s_msms17_calibrated.mgf	160608_MDM_C1R-C0501_W_20%_#5_400-650mz_CIDqisOT_25cm90min7s_msms17.13984.13984.2	SAHLQWMVVR	2	1268.66	42.0099	2.7e-06	ENSP00000342787|ENST00000344063|ENSG00000108107|RPL28 ribosomal protein L28 [Source:HGNC Symbol;Acc:HGNC:10330]|P46779	M	N	0.9993	0	S	Fully	42.0106	Acetyl (S)	S	Anywhere	Post-translational	2	sample_C1R-C0501	PXD009531
160608_MDM_C1R-C0501_W_20%_#2_400-650mz_CIDqisOT_25cm90min7s_msms14_calibrated.mgf	160608_MDM_C1R-C0501_W_20%_#2_400-650mz_CIDqisOT_25cm90min7s_msms14.3369.3369.3	SKAHPPELKKF	3	1323.74	42.0098	2.7e-06	ENSP00000272348|ENST00000272348|ENSG00000143977|SNRPG small nuclear ribonucleoprotein polypeptide G [Source:HGNC Symbol;Acc:HGNC:11163]|P62308	M	M	0.9997	0	S	Fully	42.0106	Acetyl (S)	S	Anywhere	Post-translational	2	sample_C1R-C0501	PXD009531
160608_MDM_C1R-C0501_W_20%_#3_400-650mz_CIDqisOT_25cm90min7s_msms15_calibrated.mgf	160608_MDM_C1R-C0501_W_20%_#3_400-650mz_CIDqisOT_25cm90min7s_msms15.3064.3064.2	SKPHSEAGTAF	2	1173.55	42.0118	3.2e-06	ENSP00000320171|ENST00000319622|ENSG00000067225|PKM pyruvate kinase M1/2 [Source:HGNC Symbol;Acc:HGNC:9021]|P14618|A0A024R5Z9	M	I	0.9997	0	S	Fully	42.0106	Acetyl (S)	S	Anywhere	Post-translational	2	sample_C1R-C0501	PXD009531
160608_MDM_C1R-C0501_W_20%_#5_400-650mz_CIDqisOT_25cm90min7s_msms17_calibrated.mgf	160608_MDM_C1R-C0501_W_20%_#5_400-650mz_CIDqisOT_25cm90min7s_msms17.5105.5105.2	SSAHFNRGPAY	2	1248.58	42.0104	3.2e-06	ENSP00000252456|ENST00000252456|ENSG00000130176|CNN1 calponin 1 [Source:HGNC Symbol;Acc:HGNC:2155]|P51911|V9HWA5	M	G	0.9992	0	S	Fully	42.0106	Acetyl (S)	S	Anywhere	Post-translational	2	sample_C1R-C0501	PXD009531
160608_MDM_C1R-C0501_W_20%_#2_400-650mz_CIDqisOT_25cm90min7s_msms14_calibrated.mgf	160608_MDM_C1R-C0501_W_20%_#2_400-650mz_CIDqisOT_25cm90min7s_msms14.5205.5205.2	SSAHFNRGPAY	2	1248.58	42.0111	3.4e-06	ENSP00000252456|ENST00000252456|ENSG00000130176|CNN1 calponin 1 [Source:HGNC Symbol;Acc:HGNC:2155]|P51911|V9HWA5	M	G	0.9991	0	S	Fully	42.0106	Acetyl (S)	S	Anywhere	Post-translational	2	sample_C1R-C0501	PXD009531
160608_MDM_C1R-C0501_W_20%_#3_400-650mz_CIDqisOT_25cm90min7s_msms15_calibrated.mgf	160608_MDM_C1R-C0501_W_20%_#3_400-650mz_CIDqisOT_25cm90min7s_msms15.3335.3335.3	SKAHPPELKKF	3	1323.74	42.0106	3.9e-06	ENSP00000272348|ENST00000272348|ENSG00000143977|SNRPG small nuclear ribonucleoprotein polypeptide G [Source:HGNC Symbol;Acc:HGNC:11163]|P62308	M	M	0.9997	0	S	Fully	42.0106	Acetyl (S)	S	Anywhere	Post-translational	2	sample_C1R-C0501	PXD009531
160608_MDM_C1R-C0501_W_20%_#3_400-650mz_CIDqisOT_25cm90min7s_msms15_calibrated.mgf	160608_MDM_C1R-C0501_W_20%_#3_400-650mz_CIDqisOT_25cm90min7s_msms15.3014.3014.2	SKPHSEAGTAF	2	1173.55	42.0116	4.8e-06	ENSP00000320171|ENST00000319622|ENSG00000067225|PKM pyruvate kinase M1/2 [Source:HGNC Symbol;Acc:HGNC:9021]|P14618|A0A024R5Z9	M	I	0.9997	0	S	Fully	42.0106	Acetyl (S)	S	Anywhere	Post-translational	2	sample_C1R-C0501	PXD009531
160608_MDM_C1R-C0501_W_20%_#3_400-650mz_CIDqisOT_25cm90min7s_msms15_calibrated.mgf	160608_MDM_C1R-C0501_W_20%_#3_400-650mz_CIDqisOT_25cm90min7s_msms15.984.984.3	SKSESPKEPEQLRK	3	1684.89	42.0115	5.3e-06	ENSP00000333504|ENST00000330752|ENSG00000135486|HNRNPA1 heterogeneous nuclear ribonucleoprotein A1 [Source:HGNC Symbol;Acc:HGNC:5031]||F8W6I7	M	L	0.9997	0	S	Fully	42.0106	Acetyl (S)	S	Anywhere	Post-translational	2	sample_C1R-C0501	PXD009531
160608_MDM_C1R-C0501_W_20%_#4_400-650mz_CIDqisOT_25cm90min7s_msms16_calibrated.mgf	160608_MDM_C1R-C0501_W_20%_#4_400-650mz_CIDqisOT_25cm90min7s_msms16.3058.3058.2	SKPHSEAGTAF	2	1173.55	42.012	6e-06	ENSP00000320171|ENST00000319622|ENSG00000067225|PKM pyruvate kinase M1/2 [Source:HGNC Symbol;Acc:HGNC:9021]|P14618|A0A024R5Z9	M	I	0.9997	0	S	Fully	42.0106	Acetyl (S)	S	Anywhere	Post-translational	2	sample_C1R-C0501	PXD009531
160608_MDM_C1R-C0501_W_20%_#2_400-650mz_CIDqisOT_25cm90min7s_msms14_calibrated.mgf	160608_MDM_C1R-C0501_W_20%_#2_400-650mz_CIDqisOT_25cm90min7s_msms14.970.970.3	SKSESPKEPEQLRK	3	1684.89	42.0112	7.5e-06	ENSP00000333504|ENST00000330752|ENSG00000135486|HNRNPA1 heterogeneous nuclear ribonucleoprotein A1 [Source:HGNC Symbol;Acc:HGNC:5031]||F8W6I7	M	L	0.9997	0	S	Fully	42.0106	Acetyl (S)	S	Anywhere	Post-translational	2	sample_C1R-C0501	PXD009531
160608_MDM_C1R-C0501_W_20%_#1_400-650mz_CIDqisOT_25cm90min7s_msms13_calibrated.mgf	160608_MDM_C1R-C0501_W_20%_#1_400-650mz_CIDqisOT_25cm90min7s_msms13.13436.13436.2	SAHLQWMVVR	2	1268.66	42.0112	7.9e-06	ENSP00000342787|ENST00000344063|ENSG00000108107|RPL28 ribosomal protein L28 [Source:HGNC Symbol;Acc:HGNC:10330]|P46779	M	N	0.9993	0	S	Fully	42.0106	Acetyl (S)	S	Anywhere	Post-translational	2	sample_C1R-C0501	PXD009531
160608_MDM_C1R-C0501_W_20%_#3_400-650mz_CIDqisOT_25cm90min7s_msms15_calibrated.mgf	160608_MDM_C1R-C0501_W_20%_#3_400-650mz_CIDqisOT_25cm90min7s_msms15.14181.14181.2	SAHLQWMVVR	2	1268.66	42.0106	9.7e-06	ENSP00000342787|ENST00000344063|ENSG00000108107|RPL28 ribosomal protein L28 [Source:HGNC Symbol;Acc:HGNC:10330]|P46779	M	N	0.9993	0	S	Fully	42.0106	Acetyl (S)	S	Anywhere	Post-translational	2	sample_C1R-C0501	PXD009531
160608_MDM_C1R-C0501_W_20%_#3_400-650mz_CIDqisOT_25cm90min7s_msms15_calibrated.mgf	160608_MDM_C1R-C0501_W_20%_#3_400-650mz_CIDqisOT_25cm90min7s_msms15.28414.28414.2	SVVGIDLGFQSC	2	1266.61	42.0128	1e-05	ENSP00000302961|ENST00000304858|ENSG00000170606|HSPA4 heat shock protein family A (Hsp70) member 4 [Source:HGNC Symbol;Acc:HGNC:5237]|P34932	M	Y	0.9997	0	S	Fully	42.0106	Acetyl (S)	S	Anywhere	Post-translational	2	sample_C1R-C0501	PXD009531
160608_MDM_C1R-C0501_W_20%_#4_400-650mz_CIDqisOT_25cm90min7s_msms16_calibrated.mgf	160608_MDM_C1R-C0501_W_20%_#4_400-650mz_CIDqisOT_25cm90min7s_msms16.5265.5265.3	SSGNAKIGHPAPNFKA	3	1637.84	42.0117	1.1e-05	ENSP00000361150|ENST00000372079|ENSG00000117450|PRDX1 peroxiredoxin 1 [Source:HGNC Symbol;Acc:HGNC:9352]||A0A0A0MRQ5	M	T	0.9997	0	S	Fully	42.0106	Acetyl (S)	S	Anywhere	Post-translational	2	sample_C1R-C0501	PXD009531
160608_MDM_C1R-C0501_W_20%_#1_400-650mz_CIDqisOT_25cm90min7s_msms13_calibrated.mgf	160608_MDM_C1R-C0501_W_20%_#1_400-650mz_CIDqisOT_25cm90min7s_msms13.13383.13383.2	SAHLQWMVVR	2	1268.66	42.0115	1.1e-05	ENSP00000342787|ENST00000344063|ENSG00000108107|RPL28 ribosomal protein L28 [Source:HGNC Symbol;Acc:HGNC:10330]|P46779	M	N	0.9993	0	S	Fully	42.0106	Acetyl (S)	S	Anywhere	Post-translational	2	sample_C1R-C0501	PXD009531
160608_MDM_C1R-C0501_W_20%_#5_400-650mz_CIDqisOT_25cm90min7s_msms17_calibrated.mgf	160608_MDM_C1R-C0501_W_20%_#5_400-650mz_CIDqisOT_25cm90min7s_msms17.996.996.3	SKSESPKEPEQLRK	3	1684.89	42.0107	1.2e-05	ENSP00000333504|ENST00000330752|ENSG00000135486|HNRNPA1 heterogeneous nuclear ribonucleoprotein A1 [Source:HGNC Symbol;Acc:HGNC:5031]||F8W6I7	M	L	0.9997	0	S	Fully	42.0106	Acetyl (S)	S	Anywhere	Post-translational	2	sample_C1R-C0501	PXD009531
160608_MDM_C1R-C0501_W_20%_#1_400-650mz_CIDqisOT_25cm90min7s_msms13_calibrated.mgf	160608_MDM_C1R-C0501_W_20%_#1_400-650mz_CIDqisOT_25cm90min7s_msms13.8011.8011.3	SKSESPKEPEQLRKLF	3	1945.04	42.0122	1.3e-05	ENSP00000333504|ENST00000330752|ENSG00000135486|HNRNPA1 heterogeneous nuclear ribonucleoprotein A1 [Source:HGNC Symbol;Acc:HGNC:5031]||F8W6I7	M	I	0.9997	0	S	Fully	42.0106	Acetyl (S)	S	Anywhere	Post-translational	2	sample_C1R-C0501	PXD009531
160608_MDM_C1R-C0501_W_20%_#3_400-650mz_CIDqisOT_25cm90min7s_msms15_calibrated.mgf	160608_MDM_C1R-C0501_W_20%_#3_400-650mz_CIDqisOT_25cm90min7s_msms15.1074.1074.3	SKSESPKEPEQLRK	3	1684.89	42.0109	1.7e-05	ENSP00000333504|ENST00000330752|ENSG00000135486|HNRNPA1 heterogeneous nuclear ribonucleoprotein A1 [Source:HGNC Symbol;Acc:HGNC:5031]||F8W6I7	M	L	0.9997	0	S	Fully	42.0106	Acetyl (S)	S	Anywhere	Post-translational	2	sample_C1R-C0501	PXD009531
160608_MDM_C1R-C0501_W_20%_#5_400-650mz_CIDqisOT_25cm90min7s_msms17_calibrated.mgf	160608_MDM_C1R-C0501_W_20%_#5_400-650mz_CIDqisOT_25cm90min7s_msms17.3409.3409.3	SKAHPPELKKF	3	1323.74	42.0099	1.8e-05	ENSP00000272348|ENST00000272348|ENSG00000143977|SNRPG small nuclear ribonucleoprotein polypeptide G [Source:HGNC Symbol;Acc:HGNC:11163]|P62308	M	M	0.9997	0	S	Fully	42.0106	Acetyl (S)	S	Anywhere	Post-translational	2	sample_C1R-C0501	PXD009531
160608_MDM_C1R-C0501_W_20%_#5_400-650mz_CIDqisOT_25cm90min7s_msms17_calibrated.mgf	160608_MDM_C1R-C0501_W_20%_#5_400-650mz_CIDqisOT_25cm90min7s_msms17.504.504.2	SKSESPKEPEQ	2	1287.61	42.0112	1.9e-05	ENSP00000333504|ENST00000330752|ENSG00000135486|HNRNPA1 heterogeneous nuclear ribonucleoprotein A1 [Source:HGNC Symbol;Acc:HGNC:5031]||F8W6I7	M	L	0.9997	0	S	Fully	42.0106	Acetyl (S)	S	Anywhere	Post-translational	2	sample_C1R-C0501	PXD009531
160608_MDM_C1R-C0501_W_20%_#5_400-650mz_CIDqisOT_25cm90min7s_msms17_calibrated.mgf	160608_MDM_C1R-C0501_W_20%_#5_400-650mz_CIDqisOT_25cm90min7s_msms17.960.960.3	SKSESPKEPEQLRK	3	1684.89	42.0109	2.1e-05	ENSP00000333504|ENST00000330752|ENSG00000135486|HNRNPA1 heterogeneous nuclear ribonucleoprotein A1 [Source:HGNC Symbol;Acc:HGNC:5031]||F8W6I7	M	L	0.9997	0	S	Fully	42.0106	Acetyl (S)	S	Anywhere	Post-translational	2	sample_C1R-C0501	PXD009531
160608_MDM_C1R-C0501_W_20%_#4_400-650mz_CIDqisOT_25cm90min7s_msms16_calibrated.mgf	160608_MDM_C1R-C0501_W_20%_#4_400-650mz_CIDqisOT_25cm90min7s_msms16.3391.3391.3	SKAHPPELKKF	3	1323.74	42.0098	2.5e-05	ENSP00000272348|ENST00000272348|ENSG00000143977|SNRPG small nuclear ribonucleoprotein polypeptide G [Source:HGNC Symbol;Acc:HGNC:11163]|P62308	M	M	0.9997	0	S	Fully	42.0106	Acetyl (S)	S	Anywhere	Post-translational	2	sample_C1R-C0501	PXD009531
160608_MDM_C1R-C0501_W_20%_#4_400-650mz_CIDqisOT_25cm90min7s_msms16_calibrated.mgf	160608_MDM_C1R-C0501_W_20%_#4_400-650mz_CIDqisOT_25cm90min7s_msms16.14188.14188.2	SAHLQWMVVR	2	1268.66	42.0107	2.6e-05	ENSP00000342787|ENST00000344063|ENSG00000108107|RPL28 ribosomal protein L28 [Source:HGNC Symbol;Acc:HGNC:10330]|P46779	M	N	0.9993	0	S	Fully	42.0106	Acetyl (S)	S	Anywhere	Post-translational	2	sample_C1R-C0501	PXD009531
160608_MDM_C1R-C0501_W_20%_#4_400-650mz_CIDqisOT_25cm90min7s_msms16_calibrated.mgf	160608_MDM_C1R-C0501_W_20%_#4_400-650mz_CIDqisOT_25cm90min7s_msms16.1019.1019.3	SKSESPKEPEQLRK	3	1684.89	42.0122	2.7e-05	ENSP00000333504|ENST00000330752|ENSG00000135486|HNRNPA1 heterogeneous nuclear ribonucleoprotein A1 [Source:HGNC Symbol;Acc:HGNC:5031]||F8W6I7	M	L	0.9997	0	S	Fully	42.0106	Acetyl (S)	S	Anywhere	Post-translational	2	sample_C1R-C0501	PXD009531
160608_MDM_C1R-C0501_W_20%_#4_400-650mz_CIDqisOT_25cm90min7s_msms16_calibrated.mgf	160608_MDM_C1R-C0501_W_20%_#4_400-650mz_CIDqisOT_25cm90min7s_msms16.5169.5169.2	SSAHFNRGPAY	2	1248.57	42.0099	2.8e-05	ENSP00000252456|ENST00000252456|ENSG00000130176|CNN1 calponin 1 [Source:HGNC Symbol;Acc:HGNC:2155]|P51911|V9HWA5	M	G	0.9991	0	S	Fully	42.0106	Acetyl (S)	S	Anywhere	Post-translational	2	sample_C1R-C0501	PXD009531
160608_MDM_C1R-C0501_W_20%_#2_400-650mz_CIDqisOT_25cm90min7s_msms14_calibrated.mgf	160608_MDM_C1R-C0501_W_20%_#2_400-650mz_CIDqisOT_25cm90min7s_msms14.5379.5379.3	SSGNAKIGHPAPNFKA	3	1637.84	42.0128	3e-05	ENSP00000361150|ENST00000372079|ENSG00000117450|PRDX1 peroxiredoxin 1 [Source:HGNC Symbol;Acc:HGNC:9352]||A0A0A0MRQ5	M	T	0.9996	0	S	Fully	42.0106	Acetyl (S)	S	Anywhere	Post-translational	2	sample_C1R-C0501	PXD009531
160608_MDM_C1R-C0501_W_20%_#4_400-650mz_CIDqisOT_25cm90min7s_msms16_calibrated.mgf	160608_MDM_C1R-C0501_W_20%_#4_400-650mz_CIDqisOT_25cm90min7s_msms16.5321.5321.3	SSGNAKIGHPAPNFKA	3	1637.84	42.0107	3.2e-05	ENSP00000361150|ENST00000372079|ENSG00000117450|PRDX1 peroxiredoxin 1 [Source:HGNC Symbol;Acc:HGNC:9352]||A0A0A0MRQ5	M	T	0.9997	0	S	Fully	42.0106	Acetyl (S)	S	Anywhere	Post-translational	2	sample_C1R-C0501	PXD009531
160608_MDM_C1R-C0501_W_20%_#1_400-650mz_CIDqisOT_25cm90min7s_msms13_calibrated.mgf	160608_MDM_C1R-C0501_W_20%_#1_400-650mz_CIDqisOT_25cm90min7s_msms13.26291.26291.2	SVVGIDLGFQ	2	1076.56	42.0098	3.7e-05	ENSP00000302961|ENST00000304858|ENSG00000170606|HSPA4 heat shock protein family A (Hsp70) member 4 [Source:HGNC Symbol;Acc:HGNC:5237]|P34932	M	S	0.9997	0	S	Fully	42.0106	Acetyl (S)	S	Anywhere	Post-translational	2	sample_C1R-C0501	PXD009531
160608_MDM_C1R-C0501_W_20%_#3_400-650mz_CIDqisOT_25cm90min7s_msms15_calibrated.mgf	160608_MDM_C1R-C0501_W_20%_#3_400-650mz_CIDqisOT_25cm90min7s_msms15.1027.1027.3	SKSESPKEPEQLRK	3	1684.89	42.0122	3.7e-05	ENSP00000333504|ENST00000330752|ENSG00000135486|HNRNPA1 heterogeneous nuclear ribonucleoprotein A1 [Source:HGNC Symbol;Acc:HGNC:5031]||F8W6I7	M	L	0.9997	0	S	Fully	42.0106	Acetyl (S)	S	Anywhere	Post-translational	2	sample_C1R-C0501	PXD009531
160608_MDM_C1R-C0501_W_20%_#5_400-650mz_CIDqisOT_25cm90min7s_msms17_calibrated.mgf	160608_MDM_C1R-C0501_W_20%_#5_400-650mz_CIDqisOT_25cm90min7s_msms17.3044.3044.2	SKPHSEAGTAF	2	1173.55	42.011	3.9e-05	ENSP00000320171|ENST00000319622|ENSG00000067225|PKM pyruvate kinase M1/2 [Source:HGNC Symbol;Acc:HGNC:9021]|P14618|A0A024R5Z9	M	I	0.9997	0	S	Fully	42.0106	Acetyl (S)	S	Anywhere	Post-translational	2	sample_C1R-C0501	PXD009531
160608_MDM_C1R-C0501_W_20%_#2_400-650mz_CIDqisOT_25cm90min7s_msms14_calibrated.mgf	160608_MDM_C1R-C0501_W_20%_#2_400-650mz_CIDqisOT_25cm90min7s_msms14.3015.3015.2	SKPHSEAGTAF	2	1173.55	42.0115	4.5e-05	ENSP00000320171|ENST00000319622|ENSG00000067225|PKM pyruvate kinase M1/2 [Source:HGNC Symbol;Acc:HGNC:9021]|P14618|A0A024R5Z9	M	I	0.9997	0	S	Fully	42.0106	Acetyl (S)	S	Anywhere	Post-translational	2	sample_C1R-C0501	PXD009531
160608_MDM_C1R-C0501_W_20%_#2_400-650mz_CIDqisOT_25cm90min7s_msms14_calibrated.mgf	160608_MDM_C1R-C0501_W_20%_#2_400-650mz_CIDqisOT_25cm90min7s_msms14.9274.9274.2	SEKKQPVDLGL	2	1255.69	42.0114	5.3e-05	ENSP00000248566|ENST00000248566|ENSG00000127922|SEM1 SEM1, 26S proteasome complex subunit [Source:HGNC Symbol;Acc:HGNC:10845]|P60896|Q6IBB7	M	L	0.9997	0	S	Fully	42.0106	Acetyl (S)	S	Anywhere	Post-translational	2	sample_C1R-C0501	PXD009531
160608_MDM_C1R-C0501_W_20%_#5_400-650mz_CIDqisOT_25cm90min7s_msms17_calibrated.mgf	160608_MDM_C1R-C0501_W_20%_#5_400-650mz_CIDqisOT_25cm90min7s_msms17.1042.1042.3	SKSESPKEPEQLRK	3	1684.89	42.0107	6e-05	ENSP00000333504|ENST00000330752|ENSG00000135486|HNRNPA1 heterogeneous nuclear ribonucleoprotein A1 [Source:HGNC Symbol;Acc:HGNC:5031]||F8W6I7	M	L	0.9997	0	S	Fully	42.0106	Acetyl (S)	S	Anywhere	Post-translational	2	sample_C1R-C0501	PXD009531
160608_MDM_C1R-C0501_W_20%_#3_400-650mz_CIDqisOT_25cm90min7s_msms15_calibrated.mgf	160608_MDM_C1R-C0501_W_20%_#3_400-650mz_CIDqisOT_25cm90min7s_msms15.4646.4646.3	SKSESPKEPEQLRKL	3	1797.97	42.0098	6.6e-05	ENSP00000333504|ENST00000330752|ENSG00000135486|HNRNPA1 heterogeneous nuclear ribonucleoprotein A1 [Source:HGNC Symbol;Acc:HGNC:5031]||F8W6I7	M	F	0.9997	0	S	Fully	42.0106	Acetyl (S)	S	Anywhere	Post-translational	2	sample_C1R-C0501	PXD009531
160608_MDM_C1R-C0501_W_20%_#4_400-650mz_CIDqisOT_25cm90min7s_msms16_calibrated.mgf	160608_MDM_C1R-C0501_W_20%_#4_400-650mz_CIDqisOT_25cm90min7s_msms16.928.928.3	SKSESPKEPEQLRK	3	1684.89	42.0109	7.5e-05	ENSP00000333504|ENST00000330752|ENSG00000135486|HNRNPA1 heterogeneous nuclear ribonucleoprotein A1 [Source:HGNC Symbol;Acc:HGNC:5031]||F8W6I7	M	L	0.9997	0	S	Fully	42.0106	Acetyl (S)	S	Anywhere	Post-translational	2	sample_C1R-C0501	PXD009531
160608_MDM_C1R-C0501_W_20%_#3_400-650mz_CIDqisOT_25cm90min7s_msms15_calibrated.mgf	160608_MDM_C1R-C0501_W_20%_#3_400-650mz_CIDqisOT_25cm90min7s_msms15.3384.3384.3	SKAHPPELKKF	3	1323.74	42.01	8.5e-05	ENSP00000272348|ENST00000272348|ENSG00000143977|SNRPG small nuclear ribonucleoprotein polypeptide G [Source:HGNC Symbol;Acc:HGNC:11163]|P62308	M	M	0.9997	0	S	Fully	42.0106	Acetyl (S)	S	Anywhere	Post-translational	2	sample_C1R-C0501	PXD009531
160608_MDM_C1R-C0501_W_20%_#2_400-650mz_CIDqisOT_25cm90min7s_msms14_calibrated.mgf	160608_MDM_C1R-C0501_W_20%_#2_400-650mz_CIDqisOT_25cm90min7s_msms14.3416.3416.3	SKAHPPELKKF	3	1323.74	42.0103	0.0001	ENSP00000272348|ENST00000272348|ENSG00000143977|SNRPG small nuclear ribonucleoprotein polypeptide G [Source:HGNC Symbol;Acc:HGNC:11163]|P62308	M	M	0.9997	0	S	Fully	42.0106	Acetyl (S)	S	Anywhere	Post-translational	2	sample_C1R-C0501	PXD009531
160608_MDM_C1R-C0501_W_20%_#1_400-650mz_CIDqisOT_25cm90min7s_msms13_calibrated.mgf	160608_MDM_C1R-C0501_W_20%_#1_400-650mz_CIDqisOT_25cm90min7s_msms13.13003.13003.2	SKGPAVGIDLGTT	2	1257.67	42.0098	0.000105	ENSP00000227378|ENST00000227378|ENSG00000109971|HSPA8 heat shock protein family A (Hsp70) member 8 [Source:HGNC Symbol;Acc:HGNC:5241]|P11142|V9HW22	M	Y	0.9997	0	S	Fully	42.0106	Acetyl (S)	S	Anywhere	Post-translational	2	sample_C1R-C0501	PXD009531
160608_MDM_C1R-C0501_W_20%_#1_400-650mz_CIDqisOT_25cm90min7s_msms13_calibrated.mgf	160608_MDM_C1R-C0501_W_20%_#1_400-650mz_CIDqisOT_25cm90min7s_msms13.7544.7544.2	SEKKQPVDLGL	2	1255.69	42.0101	0.000107	ENSP00000248566|ENST00000248566|ENSG00000127922|SEM1 SEM1, 26S proteasome complex subunit [Source:HGNC Symbol;Acc:HGNC:10845]|P60896|Q6IBB7	M	L	0.9997	0	S	Fully	42.0106	Acetyl (S)	S	Anywhere	Post-translational	2	sample_C1R-C0501	PXD009531
160608_MDM_C1R-C0501_W_20%_#1_400-650mz_CIDqisOT_25cm90min7s_msms13_calibrated.mgf	160608_MDM_C1R-C0501_W_20%_#1_400-650mz_CIDqisOT_25cm90min7s_msms13.7704.7704.2	SEKKQPVDLGL	2	1255.69	42.0096	0.000109	ENSP00000248566|ENST00000248566|ENSG00000127922|SEM1 SEM1, 26S proteasome complex subunit [Source:HGNC Symbol;Acc:HGNC:10845]|P60896|Q6IBB7	M	L	0.9997	0	S	Fully	42.0106	Acetyl (S)	S	Anywhere	Post-translational	2	sample_C1R-C0501	PXD009531
160608_MDM_C1R-C0501_W_20%_#2_400-650mz_CIDqisOT_25cm90min7s_msms14_calibrated.mgf	160608_MDM_C1R-C0501_W_20%_#2_400-650mz_CIDqisOT_25cm90min7s_msms14.3075.3075.2	SKPHSEAGTAF	2	1173.55	42.0122	0.000111	ENSP00000320171|ENST00000319622|ENSG00000067225|PKM pyruvate kinase M1/2 [Source:HGNC Symbol;Acc:HGNC:9021]|P14618|A0A024R5Z9	M	I	0.9997	0	S	Fully	42.0106	Acetyl (S)	S	Anywhere	Post-translational	2	sample_C1R-C0501	PXD009531
160608_MDM_C1R-C0501_W_20%_#4_400-650mz_CIDqisOT_25cm90min7s_msms16_calibrated.mgf	160608_MDM_C1R-C0501_W_20%_#4_400-650mz_CIDqisOT_25cm90min7s_msms16.1063.1063.3	SKSESPKEPEQLRK	3	1684.89	42.011	0.000162	ENSP00000333504|ENST00000330752|ENSG00000135486|HNRNPA1 heterogeneous nuclear ribonucleoprotein A1 [Source:HGNC Symbol;Acc:HGNC:5031]||F8W6I7	M	L	0.9997	0	S	Fully	42.0106	Acetyl (S)	S	Anywhere	Post-translational	2	sample_C1R-C0501	PXD009531
160608_MDM_C1R-C0501_W_20%_#4_400-650mz_CIDqisOT_25cm90min7s_msms16_calibrated.mgf	160608_MDM_C1R-C0501_W_20%_#4_400-650mz_CIDqisOT_25cm90min7s_msms16.3438.3438.3	SKAHPPELKKF	3	1323.74	42.0098	0.000205	ENSP00000272348|ENST00000272348|ENSG00000143977|SNRPG small nuclear ribonucleoprotein polypeptide G [Source:HGNC Symbol;Acc:HGNC:11163]|P62308	M	M	0.9997	0	S	Fully	42.0106	Acetyl (S)	S	Anywhere	Post-translational	2	sample_C1R-C0501	PXD009531
160608_MDM_C1R-C0501_W_20%_#1_400-650mz_CIDqisOT_25cm90min7s_msms13_calibrated.mgf	160608_MDM_C1R-C0501_W_20%_#1_400-650mz_CIDqisOT_25cm90min7s_msms13.7764.7764.2	SEKKQPVDLGL	2	1255.69	42.01	0.000207	ENSP00000248566|ENST00000248566|ENSG00000127922|SEM1 SEM1, 26S proteasome complex subunit [Source:HGNC Symbol;Acc:HGNC:10845]|P60896|Q6IBB7	M	L	0.9997	0	S	Fully	42.0106	Acetyl (S)	S	Anywhere	Post-translational	2	sample_C1R-C0501	PXD009531
160608_MDM_C1R-C0501_W_20%_#2_400-650mz_CIDqisOT_25cm90min7s_msms14_calibrated.mgf	160608_MDM_C1R-C0501_W_20%_#2_400-650mz_CIDqisOT_25cm90min7s_msms14.5436.5436.2	SSKVSRDTLY	2	1197.61	42.0109	0.000284	ENSP00000363018|ENST00000322203|ENSG00000198755|RPL10A ribosomal protein L10a [Source:HGNC Symbol;Acc:HGNC:10299]|P62906	M	E	0.9994	0	S	Fully	42.0106	Acetyl (S)	S	Anywhere	Post-translational	2	sample_C1R-C0501	PXD009531
160608_MDM_C1R-C0501_W_20%_#2_400-650mz_CIDqisOT_25cm90min7s_msms14_calibrated.mgf	160608_MDM_C1R-C0501_W_20%_#2_400-650mz_CIDqisOT_25cm90min7s_msms14.28704.28704.2	SVVGIDLGFQSC	2	1266.6	42.0101	0.000321	ENSP00000302961|ENST00000304858|ENSG00000170606|HSPA4 heat shock protein family A (Hsp70) member 4 [Source:HGNC Symbol;Acc:HGNC:5237]|P34932	M	Y	0.9997	0	S	Fully	42.0106	Acetyl (S)	S	Anywhere	Post-translational	2	sample_C1R-C0501	PXD009531
160608_MDM_C1R-C0501_W_20%_#4_400-650mz_CIDqisOT_25cm90min7s_msms16_calibrated.mgf	160608_MDM_C1R-C0501_W_20%_#4_400-650mz_CIDqisOT_25cm90min7s_msms16.3486.3486.3	SKAHPPELKKF	3	1323.74	42.0099	0.000401	ENSP00000272348|ENST00000272348|ENSG00000143977|SNRPG small nuclear ribonucleoprotein polypeptide G [Source:HGNC Symbol;Acc:HGNC:11163]|P62308	M	M	0.9997	0	S	Fully	42.0106	Acetyl (S)	S	Anywhere	Post-translational	2	sample_C1R-C0501	PXD009531
160608_MDM_C1R-C0501_W_20%_#2_400-650mz_CIDqisOT_25cm90min7s_msms14_calibrated.mgf	160608_MDM_C1R-C0501_W_20%_#2_400-650mz_CIDqisOT_25cm90min7s_msms14.14448.14448.2	SAHLQWMVVR	2	1268.66	42.0125	0.000477	ENSP00000342787|ENST00000344063|ENSG00000108107|RPL28 ribosomal protein L28 [Source:HGNC Symbol;Acc:HGNC:10330]|P46779	M	N	0.9993	0	S	Fully	42.0106	Acetyl (S)	S	Anywhere	Post-translational	2	sample_C1R-C0501	PXD009531
160608_MDM_C1R-C0501_W_20%_#1_400-650mz_CIDqisOT_25cm90min7s_msms13_calibrated.mgf	160608_MDM_C1R-C0501_W_20%_#1_400-650mz_CIDqisOT_25cm90min7s_msms13.7597.7597.2	SEKKQPVDLGL	2	1255.69	42.01	0.000534	ENSP00000248566|ENST00000248566|ENSG00000127922|SEM1 SEM1, 26S proteasome complex subunit [Source:HGNC Symbol;Acc:HGNC:10845]|P60896|Q6IBB7	M	L	0.9997	0	S	Fully	42.0106	Acetyl (S)	S	Anywhere	Post-translational	2	sample_C1R-C0501	PXD009531
160608_MDM_C1R-C0501_W_20%_#4_400-650mz_CIDqisOT_25cm90min7s_msms16_calibrated.mgf	160608_MDM_C1R-C0501_W_20%_#4_400-650mz_CIDqisOT_25cm90min7s_msms16.9217.9217.2	SEKKQPVDLGL	2	1255.69	42.011	0.001043	ENSP00000248566|ENST00000248566|ENSG00000127922|SEM1 SEM1, 26S proteasome complex subunit [Source:HGNC Symbol;Acc:HGNC:10845]|P60896|Q6IBB7	M	L	0.9997	0	S	Fully	42.0106	Acetyl (S)	S	Anywhere	Post-translational	2	sample_C1R-C0501	PXD009531
160608_MDM_C1R-C0501_W_20%_#5_400-650mz_CIDqisOT_25cm90min7s_msms17_calibrated.mgf	160608_MDM_C1R-C0501_W_20%_#5_400-650mz_CIDqisOT_25cm90min7s_msms17.1085.1085.3	SKSESPKEPEQLRK	3	1684.89	42.0098	0.001107	ENSP00000333504|ENST00000330752|ENSG00000135486|HNRNPA1 heterogeneous nuclear ribonucleoprotein A1 [Source:HGNC Symbol;Acc:HGNC:5031]||F8W6I7	M	L	0.9997	0	S	Fully	42.0106	Acetyl (S)	S	Anywhere	Post-translational	2	sample_C1R-C0501	PXD009531
160608_MDM_C1R-C0501_W_20%_#4_400-650mz_CIDqisOT_25cm90min7s_msms16_calibrated.mgf	160608_MDM_C1R-C0501_W_20%_#4_400-650mz_CIDqisOT_25cm90min7s_msms16.4729.4729.3	SKSESPKEPEQLRKL	3	1797.97	42.0089	0.00146	ENSP00000333504|ENST00000330752|ENSG00000135486|HNRNPA1 heterogeneous nuclear ribonucleoprotein A1 [Source:HGNC Symbol;Acc:HGNC:5031]||F8W6I7	M	F	0.9997	0	S	Fully	42.0106	Acetyl (S)	S	Anywhere	Post-translational	2	sample_C1R-C0501	PXD009531
160608_MDM_C1R-C0501_W_20%_#5_400-650mz_CIDqisOT_25cm90min7s_msms17_calibrated.mgf	160608_MDM_C1R-C0501_W_20%_#5_400-650mz_CIDqisOT_25cm90min7s_msms17.9095.9095.2	SEKKQPVDLGL	2	1255.69	42.0103	0.001512	ENSP00000248566|ENST00000248566|ENSG00000127922|SEM1 SEM1, 26S proteasome complex subunit [Source:HGNC Symbol;Acc:HGNC:10845]|P60896|Q6IBB7	M	L	0.9997	0	S	Fully	42.0106	Acetyl (S)	S	Anywhere	Post-translational	2	sample_C1R-C0501	PXD009531
160608_MDM_C1R-C0501_W_20%_#5_400-650mz_CIDqisOT_25cm90min7s_msms17_calibrated.mgf	160608_MDM_C1R-C0501_W_20%_#5_400-650mz_CIDqisOT_25cm90min7s_msms17.3368.3368.3	SKAHPPELKKF	3	1323.74	42.0105	0.002037	ENSP00000272348|ENST00000272348|ENSG00000143977|SNRPG small nuclear ribonucleoprotein polypeptide G [Source:HGNC Symbol;Acc:HGNC:11163]|P62308	M	M	0.9997	0	S	Fully	42.0106	Acetyl (S)	S	Anywhere	Post-translational	2	sample_C1R-C0501	PXD009531
160608_MDM_C1R-C0501_W_20%_#4_400-650mz_CIDqisOT_25cm90min7s_msms16_calibrated.mgf	160608_MDM_C1R-C0501_W_20%_#4_400-650mz_CIDqisOT_25cm90min7s_msms16.8168.8168.2	SMLRLQKRLA	2	1257.75	42.0104	0.003461	ENSP00000225430|ENST00000225430|ENSG00000108298|RPL19 ribosomal protein L19 [Source:HGNC Symbol;Acc:HGNC:10312]|P84098	M	S	0.9997	0	S	Fully	42.0106	Acetyl (S)	S	Anywhere	Post-translational	2	sample_C1R-C0501	PXD009531
160608_MDM_C1R-C0501_W_20%_#3_400-650mz_CIDqisOT_25cm90min7s_msms15_calibrated.mgf	160608_MDM_C1R-C0501_W_20%_#3_400-650mz_CIDqisOT_25cm90min7s_msms15.4514.4514.2	STKNFRVSDGD	2	1267.59	42.0127	0.004247	ENSP00000254821|ENST00000254821|ENSG00000132485|ZRANB2 zinc finger RANBP2-type containing 2 [Source:HGNC Symbol;Acc:HGNC:13058]|O95218	M	W	0.9997	0	S	Fully	42.0106	Acetyl (S)	S	Anywhere	Post-translational	2	sample_C1R-C0501	PXD009531
160608_MDM_C1R-C0501_W_20%_#3_400-650mz_CIDqisOT_25cm90min7s_msms15_calibrated.mgf	160608_MDM_C1R-C0501_W_20%_#3_400-650mz_CIDqisOT_25cm90min7s_msms15.8160.8160.2	SMLRLQKRLA	2	1257.74	42.0094	0.03074	ENSP00000225430|ENST00000225430|ENSG00000108298|RPL19 ribosomal protein L19 [Source:HGNC Symbol;Acc:HGNC:10312]|P84098	M	S	0.9997	0	S	Fully	42.0106	Acetyl (S)	S	Anywhere	Post-translational	2	sample_C1R-C0501	PXD009531
160608_MDM_C1R-C0501_W_20%_#2_400-650mz_CIDqisOT_25cm90min7s_msms14_calibrated.mgf	160608_MDM_C1R-C0501_W_20%_#2_400-650mz_CIDqisOT_25cm90min7s_msms14.3614.3614.3	SKRGRGGSSGAKFRISLG	3	1863.03	42.0109	3.923	ENSP00000377865|ENST00000394332|ENSG00000125691|RPL23 ribosomal protein L23 [Source:HGNC Symbol;Acc:HGNC:10316]|P62829|A0A024R1Q8	M	L	0.9997	0	S	Fully	42.0106	Acetyl (S)	S	Anywhere	Post-translational	2	sample_C1R-C0501	PXD009531
160226_MDM_C1R-C1203_W_20%_Rep#2_400-650mz_CIDqisOT_25cm90min7s_msms24_calibrated.mgf	160226_MDM_C1R-C1203_W_20%_Rep#2_400-650mz_CIDqisOT_25cm90min7s_msms24.5732.5732.3	SKSESPKEPEQLRKL	3	1797.97	42.0106	4.1e-13	ENSP00000333504|ENST00000330752|ENSG00000135486|HNRNPA1 heterogeneous nuclear ribonucleoprotein A1 [Source:HGNC Symbol;Acc:HGNC:5031]||F8W6I7	M	F	0.9998	0	S	Fully	42.0106	Acetyl (S)	S	Anywhere	Post-translational	2	sample_C1R-C1203	PXD009531
160226_MDM_C1R-C1203_W_20%_Rep#2_400-650mz_CIDqisOT_25cm90min7s_msms24_calibrated.mgf	160226_MDM_C1R-C1203_W_20%_Rep#2_400-650mz_CIDqisOT_25cm90min7s_msms24.5697.5697.3	SKSESPKEPEQLRKL	3	1797.97	42.0099	1.2e-12	ENSP00000333504|ENST00000330752|ENSG00000135486|HNRNPA1 heterogeneous nuclear ribonucleoprotein A1 [Source:HGNC Symbol;Acc:HGNC:5031]||F8W6I7	M	F	0.9998	0	S	Fully	42.0106	Acetyl (S)	S	Anywhere	Post-translational	2	sample_C1R-C1203	PXD009531
160226_MDM_C1R-C1203_W_20%_Rep#3_400-650mz_CIDqisOT_25cm90min7s_msms25_calibrated.mgf	160226_MDM_C1R-C1203_W_20%_Rep#3_400-650mz_CIDqisOT_25cm90min7s_msms25.5588.5588.3	SKSESPKEPEQLRKL	3	1797.97	42.0111	2.1e-12	ENSP00000333504|ENST00000330752|ENSG00000135486|HNRNPA1 heterogeneous nuclear ribonucleoprotein A1 [Source:HGNC Symbol;Acc:HGNC:5031]||F8W6I7	M	F	0.9998	0	S	Fully	42.0106	Acetyl (S)	S	Anywhere	Post-translational	2	sample_C1R-C1203	PXD009531
160226_MDM_C1R-C1203_W_20%_Rep#2_400-650mz_CIDqisOT_25cm90min7s_msms24_calibrated.mgf	160226_MDM_C1R-C1203_W_20%_Rep#2_400-650mz_CIDqisOT_25cm90min7s_msms24.5772.5772.3	SKSESPKEPEQLRKL	3	1797.97	42.0096	4.5e-12	ENSP00000333504|ENST00000330752|ENSG00000135486|HNRNPA1 heterogeneous nuclear ribonucleoprotein A1 [Source:HGNC Symbol;Acc:HGNC:5031]||F8W6I7	M	F	0.9998	0	S	Fully	42.0106	Acetyl (S)	S	Anywhere	Post-translational	2	sample_C1R-C1203	PXD009531
160226_MDM_C1R-C1203_W_20%_Rep#5_400-650mz_CIDqisOT_25cm90min7s_msms27_calibrated.mgf	160226_MDM_C1R-C1203_W_20%_Rep#5_400-650mz_CIDqisOT_25cm90min7s_msms27.5622.5622.3	SKSESPKEPEQLRKL	3	1797.97	42.0096	1e-11	ENSP00000333504|ENST00000330752|ENSG00000135486|HNRNPA1 heterogeneous nuclear ribonucleoprotein A1 [Source:HGNC Symbol;Acc:HGNC:5031]||F8W6I7	M	F	0.9998	0	S	Fully	42.0106	Acetyl (S)	S	Anywhere	Post-translational	2	sample_C1R-C1203	PXD009531
160226_MDM_C1R-C1203_W_20%_Rep#4_400-650mz_CIDqisOT_25cm90min7s_msms26_calibrated.mgf	160226_MDM_C1R-C1203_W_20%_Rep#4_400-650mz_CIDqisOT_25cm90min7s_msms26.5619.5619.3	SKSESPKEPEQLRKL	3	1797.97	42.0096	1.2e-11	ENSP00000333504|ENST00000330752|ENSG00000135486|HNRNPA1 heterogeneous nuclear ribonucleoprotein A1 [Source:HGNC Symbol;Acc:HGNC:5031]||F8W6I7	M	F	0.9998	0	S	Fully	42.0106	Acetyl (S)	S	Anywhere	Post-translational	2	sample_C1R-C1203	PXD009531
160226_MDM_C1R-C1203_W_20%_Rep#5_400-650mz_CIDqisOT_25cm90min7s_msms27_calibrated.mgf	160226_MDM_C1R-C1203_W_20%_Rep#5_400-650mz_CIDqisOT_25cm90min7s_msms27.5628.5628.3	SKSESPKEPEQLRKL	3	1797.97	42.0094	1.5e-11	ENSP00000333504|ENST00000330752|ENSG00000135486|HNRNPA1 heterogeneous nuclear ribonucleoprotein A1 [Source:HGNC Symbol;Acc:HGNC:5031]||F8W6I7	M	F	0.9998	0	S	Fully	42.0106	Acetyl (S)	S	Anywhere	Post-translational	2	sample_C1R-C1203	PXD009531
160226_MDM_C1R-C1203_W_20%_Rep#4_400-650mz_CIDqisOT_25cm90min7s_msms26_calibrated.mgf	160226_MDM_C1R-C1203_W_20%_Rep#4_400-650mz_CIDqisOT_25cm90min7s_msms26.5653.5653.3	SKSESPKEPEQLRKL	3	1797.97	42.0098	9.9e-11	ENSP00000333504|ENST00000330752|ENSG00000135486|HNRNPA1 heterogeneous nuclear ribonucleoprotein A1 [Source:HGNC Symbol;Acc:HGNC:5031]||F8W6I7	M	F	0.9998	0	S	Fully	42.0106	Acetyl (S)	S	Anywhere	Post-translational	2	sample_C1R-C1203	PXD009531
160226_MDM_C1R-C1203_W_20%_Rep#4_400-650mz_CIDqisOT_25cm90min7s_msms26_calibrated.mgf	160226_MDM_C1R-C1203_W_20%_Rep#4_400-650mz_CIDqisOT_25cm90min7s_msms26.5582.5582.3	SKSESPKEPEQLRKL	3	1797.97	42.009	2.1e-10	ENSP00000333504|ENST00000330752|ENSG00000135486|HNRNPA1 heterogeneous nuclear ribonucleoprotein A1 [Source:HGNC Symbol;Acc:HGNC:5031]||F8W6I7	M	F	0.9998	0	S	Fully	42.0106	Acetyl (S)	S	Anywhere	Post-translational	2	sample_C1R-C1203	PXD009531
160226_MDM_C1R-C1203_W_20%_Rep#3_400-650mz_CIDqisOT_25cm90min7s_msms25_calibrated.mgf	160226_MDM_C1R-C1203_W_20%_Rep#3_400-650mz_CIDqisOT_25cm90min7s_msms25.6430.6430.3	SSGNAKIGHPAPNFKA	3	1637.84	42.0105	3e-09	ENSP00000361150|ENST00000372079|ENSG00000117450|PRDX1 peroxiredoxin 1 [Source:HGNC Symbol;Acc:HGNC:9352]||A0A0A0MRQ5	M	T	0.9998	0	S	Fully	42.0106	Acetyl (S)	S	Anywhere	Post-translational	2	sample_C1R-C1203	PXD009531
160226_MDM_C1R-C1203_W_20%_Rep#3_400-650mz_CIDqisOT_25cm90min7s_msms25_calibrated.mgf	160226_MDM_C1R-C1203_W_20%_Rep#3_400-650mz_CIDqisOT_25cm90min7s_msms25.3466.3466.3	SKSESPKEPEQLR	3	1556.79	42.0109	3.4e-09	ENSP00000333504|ENST00000330752|ENSG00000135486|HNRNPA1 heterogeneous nuclear ribonucleoprotein A1 [Source:HGNC Symbol;Acc:HGNC:5031]||F8W6I7	M	K	0.9998	0	S	Fully	42.0106	Acetyl (S)	S	Anywhere	Post-translational	2	sample_C1R-C1203	PXD009531
160226_MDM_C1R-C1203_W_20%_Rep#1_400-650mz_CIDqisOT_25cm90min7s_msms23_calibrated.mgf	160226_MDM_C1R-C1203_W_20%_Rep#1_400-650mz_CIDqisOT_25cm90min7s_msms23.6428.6428.3	SSGNAKIGHPAPNFKA	3	1637.84	42.0103	3.6e-09	ENSP00000361150|ENST00000372079|ENSG00000117450|PRDX1 peroxiredoxin 1 [Source:HGNC Symbol;Acc:HGNC:9352]||A0A0A0MRQ5	M	T	0.9998	0	S	Fully	42.0106	Acetyl (S)	S	Anywhere	Post-translational	2	sample_C1R-C1203	PXD009531
160226_MDM_C1R-C1203_W_20%_Rep#5_400-650mz_CIDqisOT_25cm90min7s_msms27_calibrated.mgf	160226_MDM_C1R-C1203_W_20%_Rep#5_400-650mz_CIDqisOT_25cm90min7s_msms27.6433.6433.3	SSGNAKIGHPAPNFKA	3	1637.84	42.0112	4e-09	ENSP00000361150|ENST00000372079|ENSG00000117450|PRDX1 peroxiredoxin 1 [Source:HGNC Symbol;Acc:HGNC:9352]||A0A0A0MRQ5	M	T	0.9998	0	S	Fully	42.0106	Acetyl (S)	S	Anywhere	Post-translational	2	sample_C1R-C1203	PXD009531
160226_MDM_C1R-C1203_W_20%_Rep#1_400-650mz_CIDqisOT_25cm90min7s_msms23_calibrated.mgf	160226_MDM_C1R-C1203_W_20%_Rep#1_400-650mz_CIDqisOT_25cm90min7s_msms23.5562.5562.3	SKSESPKEPEQLRKL	3	1797.97	42.0101	6.7e-09	ENSP00000333504|ENST00000330752|ENSG00000135486|HNRNPA1 heterogeneous nuclear ribonucleoprotein A1 [Source:HGNC Symbol;Acc:HGNC:5031]||F8W6I7	M	F	0.9998	0	S	Fully	42.0106	Acetyl (S)	S	Anywhere	Post-translational	2	sample_C1R-C1203	PXD009531
160226_MDM_C1R-C1203_W_20%_Rep#1_400-650mz_CIDqisOT_25cm90min7s_msms23_calibrated.mgf	160226_MDM_C1R-C1203_W_20%_Rep#1_400-650mz_CIDqisOT_25cm90min7s_msms23.5637.5637.3	SKSESPKEPEQLRKL	3	1797.97	42.0101	1.7e-08	ENSP00000333504|ENST00000330752|ENSG00000135486|HNRNPA1 heterogeneous nuclear ribonucleoprotein A1 [Source:HGNC Symbol;Acc:HGNC:5031]||F8W6I7	M	F	0.9998	0	S	Fully	42.0106	Acetyl (S)	S	Anywhere	Post-translational	2	sample_C1R-C1203	PXD009531
160226_MDM_C1R-C1203_W_20%_Rep#2_400-650mz_CIDqisOT_25cm90min7s_msms24_calibrated.mgf	160226_MDM_C1R-C1203_W_20%_Rep#2_400-650mz_CIDqisOT_25cm90min7s_msms24.2260.2260.3	SKSESPKEPEQLRK	3	1684.89	42.0107	2.1e-08	ENSP00000333504|ENST00000330752|ENSG00000135486|HNRNPA1 heterogeneous nuclear ribonucleoprotein A1 [Source:HGNC Symbol;Acc:HGNC:5031]||F8W6I7	M	L	0.9998	0	S	Fully	42.0106	Acetyl (S)	S	Anywhere	Post-translational	2	sample_C1R-C1203	PXD009531
160226_MDM_C1R-C1203_W_20%_Rep#5_400-650mz_CIDqisOT_25cm90min7s_msms27_calibrated.mgf	160226_MDM_C1R-C1203_W_20%_Rep#5_400-650mz_CIDqisOT_25cm90min7s_msms27.2199.2199.3	SKSESPKEPEQLRK	3	1684.89	42.011	2.4e-08	ENSP00000333504|ENST00000330752|ENSG00000135486|HNRNPA1 heterogeneous nuclear ribonucleoprotein A1 [Source:HGNC Symbol;Acc:HGNC:5031]||F8W6I7	M	L	0.9998	0	S	Fully	42.0106	Acetyl (S)	S	Anywhere	Post-translational	2	sample_C1R-C1203	PXD009531
160226_MDM_C1R-C1203_W_20%_Rep#5_400-650mz_CIDqisOT_25cm90min7s_msms27_calibrated.mgf	160226_MDM_C1R-C1203_W_20%_Rep#5_400-650mz_CIDqisOT_25cm90min7s_msms27.3488.3488.3	SKSESPKEPEQLR	3	1556.79	42.0111	3.3e-08	ENSP00000333504|ENST00000330752|ENSG00000135486|HNRNPA1 heterogeneous nuclear ribonucleoprotein A1 [Source:HGNC Symbol;Acc:HGNC:5031]||F8W6I7	M	K	0.9998	0	S	Fully	42.0106	Acetyl (S)	S	Anywhere	Post-translational	2	sample_C1R-C1203	PXD009531
160226_MDM_C1R-C1203_W_20%_Rep#2_400-650mz_CIDqisOT_25cm90min7s_msms24_calibrated.mgf	160226_MDM_C1R-C1203_W_20%_Rep#2_400-650mz_CIDqisOT_25cm90min7s_msms24.3574.3574.3	SKSESPKEPEQLR	3	1556.79	42.0111	4.2e-08	ENSP00000333504|ENST00000330752|ENSG00000135486|HNRNPA1 heterogeneous nuclear ribonucleoprotein A1 [Source:HGNC Symbol;Acc:HGNC:5031]||F8W6I7	M	K	0.9998	0	S	Fully	42.0106	Acetyl (S)	S	Anywhere	Post-translational	2	sample_C1R-C1203	PXD009531
160226_MDM_C1R-C1203_W_20%_Rep#1_400-650mz_CIDqisOT_25cm90min7s_msms23_calibrated.mgf	160226_MDM_C1R-C1203_W_20%_Rep#1_400-650mz_CIDqisOT_25cm90min7s_msms23.3487.3487.3	SKSESPKEPEQLR	3	1556.79	42.011	4.9e-08	ENSP00000333504|ENST00000330752|ENSG00000135486|HNRNPA1 heterogeneous nuclear ribonucleoprotein A1 [Source:HGNC Symbol;Acc:HGNC:5031]||F8W6I7	M	K	0.9998	0	S	Fully	42.0106	Acetyl (S)	S	Anywhere	Post-translational	2	sample_C1R-C1203	PXD009531
160226_MDM_C1R-C1203_W_20%_Rep#2_400-650mz_CIDqisOT_25cm90min7s_msms24_calibrated.mgf	160226_MDM_C1R-C1203_W_20%_Rep#2_400-650mz_CIDqisOT_25cm90min7s_msms24.8668.8668.3	SSKVSRDTLYEAVR	3	1652.86	42.012	7e-08	ENSP00000363018|ENST00000322203|ENSG00000198755|RPL10A ribosomal protein L10a [Source:HGNC Symbol;Acc:HGNC:10299]|P62906	M	E	0.9997	0	S	Fully	42.0106	Acetyl (S)	S	Anywhere	Post-translational	2	sample_C1R-C1203	PXD009531
160226_MDM_C1R-C1203_W_20%_Rep#5_400-650mz_CIDqisOT_25cm90min7s_msms27_calibrated.mgf	160226_MDM_C1R-C1203_W_20%_Rep#5_400-650mz_CIDqisOT_25cm90min7s_msms27.48.48.3	SKRGRGGSSGAKFR	3	1492.81	42.0106	1.2e-07	ENSP00000377865|ENST00000394332|ENSG00000125691|RPL23 ribosomal protein L23 [Source:HGNC Symbol;Acc:HGNC:10316]|P62829|A0A024R1Q8	M	I	0.9998	0	S	Fully	42.0106	Acetyl (S)	S	Anywhere	Post-translational	2	sample_C1R-C1203	PXD009531
160226_MDM_C1R-C1203_W_20%_Rep#2_400-650mz_CIDqisOT_25cm90min7s_msms24_calibrated.mgf	160226_MDM_C1R-C1203_W_20%_Rep#2_400-650mz_CIDqisOT_25cm90min7s_msms24.3539.3539.3	SKSESPKEPEQLR	3	1556.79	42.0121	1.2e-07	ENSP00000333504|ENST00000330752|ENSG00000135486|HNRNPA1 heterogeneous nuclear ribonucleoprotein A1 [Source:HGNC Symbol;Acc:HGNC:5031]||F8W6I7	M	K	0.9998	0	S	Fully	42.0106	Acetyl (S)	S	Anywhere	Post-translational	2	sample_C1R-C1203	PXD009531
160226_MDM_C1R-C1203_W_20%_Rep#4_400-650mz_CIDqisOT_25cm90min7s_msms26_calibrated.mgf	160226_MDM_C1R-C1203_W_20%_Rep#4_400-650mz_CIDqisOT_25cm90min7s_msms26.14531.14531.2	SAHLQWMVVR	2	1268.66	42.0106	1.4e-07	ENSP00000342787|ENST00000344063|ENSG00000108107|RPL28 ribosomal protein L28 [Source:HGNC Symbol;Acc:HGNC:10330]|P46779	M	N	0.9992	0	S	Fully	42.0106	Acetyl (S)	S	Anywhere	Post-translational	2	sample_C1R-C1203	PXD009531
160226_MDM_C1R-C1203_W_20%_Rep#2_400-650mz_CIDqisOT_25cm90min7s_msms24_calibrated.mgf	160226_MDM_C1R-C1203_W_20%_Rep#2_400-650mz_CIDqisOT_25cm90min7s_msms24.5510.5510.3	SSGNAKIGHPAPNFK	3	1566.8	42.0112	1.5e-07	ENSP00000361150|ENST00000372079|ENSG00000117450|PRDX1 peroxiredoxin 1 [Source:HGNC Symbol;Acc:HGNC:9352]||A0A0A0MRQ5	M	A	0.9998	0	S	Fully	42.0106	Acetyl (S)	S	Anywhere	Post-translational	2	sample_C1R-C1203	PXD009531
160226_MDM_C1R-C1203_W_20%_Rep#2_400-650mz_CIDqisOT_25cm90min7s_msms24_calibrated.mgf	160226_MDM_C1R-C1203_W_20%_Rep#2_400-650mz_CIDqisOT_25cm90min7s_msms24.14654.14654.2	SAHLQWMVVR	2	1268.66	42.0123	1.5e-07	ENSP00000342787|ENST00000344063|ENSG00000108107|RPL28 ribosomal protein L28 [Source:HGNC Symbol;Acc:HGNC:10330]|P46779	M	N	0.9992	0	S	Fully	42.0106	Acetyl (S)	S	Anywhere	Post-translational	2	sample_C1R-C1203	PXD009531
160226_MDM_C1R-C1203_W_20%_Rep#4_400-650mz_CIDqisOT_25cm90min7s_msms26_calibrated.mgf	160226_MDM_C1R-C1203_W_20%_Rep#4_400-650mz_CIDqisOT_25cm90min7s_msms26.6449.6449.3	SSGNAKIGHPAPNFKA	3	1637.84	42.0099	2.7e-07	ENSP00000361150|ENST00000372079|ENSG00000117450|PRDX1 peroxiredoxin 1 [Source:HGNC Symbol;Acc:HGNC:9352]||A0A0A0MRQ5	M	T	0.9998	0	S	Fully	42.0106	Acetyl (S)	S	Anywhere	Post-translational	2	sample_C1R-C1203	PXD009531
160226_MDM_C1R-C1203_W_20%_Rep#3_400-650mz_CIDqisOT_25cm90min7s_msms25_calibrated.mgf	160226_MDM_C1R-C1203_W_20%_Rep#3_400-650mz_CIDqisOT_25cm90min7s_msms25.3435.3435.3	SKSESPKEPEQLR	3	1556.79	42.011	3.6e-07	ENSP00000333504|ENST00000330752|ENSG00000135486|HNRNPA1 heterogeneous nuclear ribonucleoprotein A1 [Source:HGNC Symbol;Acc:HGNC:5031]||F8W6I7	M	K	0.9998	0	S	Fully	42.0106	Acetyl (S)	S	Anywhere	Post-translational	2	sample_C1R-C1203	PXD009531
160226_MDM_C1R-C1203_W_20%_Rep#1_400-650mz_CIDqisOT_25cm90min7s_msms23_calibrated.mgf	160226_MDM_C1R-C1203_W_20%_Rep#1_400-650mz_CIDqisOT_25cm90min7s_msms23.36.36.3	SKRGRGGSSGAKFR	3	1492.81	42.0106	4.9e-07	ENSP00000377865|ENST00000394332|ENSG00000125691|RPL23 ribosomal protein L23 [Source:HGNC Symbol;Acc:HGNC:10316]|P62829|A0A024R1Q8	M	I	0.9998	0	S	Fully	42.0106	Acetyl (S)	S	Anywhere	Post-translational	2	sample_C1R-C1203	PXD009531
160226_MDM_C1R-C1203_W_20%_Rep#4_400-650mz_CIDqisOT_25cm90min7s_msms26_calibrated.mgf	160226_MDM_C1R-C1203_W_20%_Rep#4_400-650mz_CIDqisOT_25cm90min7s_msms26.14489.14489.2	SAHLQWMVVR	2	1268.66	42.0114	5.5e-07	ENSP00000342787|ENST00000344063|ENSG00000108107|RPL28 ribosomal protein L28 [Source:HGNC Symbol;Acc:HGNC:10330]|P46779	M	N	0.9992	0	S	Fully	42.0106	Acetyl (S)	S	Anywhere	Post-translational	2	sample_C1R-C1203	PXD009531
160226_MDM_C1R-C1203_W_20%_Rep#5_400-650mz_CIDqisOT_25cm90min7s_msms27_calibrated.mgf	160226_MDM_C1R-C1203_W_20%_Rep#5_400-650mz_CIDqisOT_25cm90min7s_msms27.14507.14507.2	SAHLQWMVVR	2	1268.66	42.01	6.1e-07	ENSP00000342787|ENST00000344063|ENSG00000108107|RPL28 ribosomal protein L28 [Source:HGNC Symbol;Acc:HGNC:10330]|P46779	M	N	0.9992	0	S	Fully	42.0106	Acetyl (S)	S	Anywhere	Post-translational	2	sample_C1R-C1203	PXD009531
160226_MDM_C1R-C1203_W_20%_Rep#1_400-650mz_CIDqisOT_25cm90min7s_msms23_calibrated.mgf	160226_MDM_C1R-C1203_W_20%_Rep#1_400-650mz_CIDqisOT_25cm90min7s_msms23.14541.14541.2	SAHLQWMVVR	2	1268.66	42.0099	6.7e-07	ENSP00000342787|ENST00000344063|ENSG00000108107|RPL28 ribosomal protein L28 [Source:HGNC Symbol;Acc:HGNC:10330]|P46779	M	N	0.9992	0	S	Fully	42.0106	Acetyl (S)	S	Anywhere	Post-translational	2	sample_C1R-C1203	PXD009531
160226_MDM_C1R-C1203_W_20%_Rep#1_400-650mz_CIDqisOT_25cm90min7s_msms23_calibrated.mgf	160226_MDM_C1R-C1203_W_20%_Rep#1_400-650mz_CIDqisOT_25cm90min7s_msms23.2228.2228.3	SKSESPKEPEQLRK	3	1684.89	42.0109	6.8e-07	ENSP00000333504|ENST00000330752|ENSG00000135486|HNRNPA1 heterogeneous nuclear ribonucleoprotein A1 [Source:HGNC Symbol;Acc:HGNC:5031]||F8W6I7	M	L	0.9998	0	S	Fully	42.0106	Acetyl (S)	S	Anywhere	Post-translational	2	sample_C1R-C1203	PXD009531
160226_MDM_C1R-C1203_W_20%_Rep#2_400-650mz_CIDqisOT_25cm90min7s_msms24_calibrated.mgf	160226_MDM_C1R-C1203_W_20%_Rep#2_400-650mz_CIDqisOT_25cm90min7s_msms24.14606.14606.2	SAHLQWMVVR	2	1268.66	42.0103	7.4e-07	ENSP00000342787|ENST00000344063|ENSG00000108107|RPL28 ribosomal protein L28 [Source:HGNC Symbol;Acc:HGNC:10330]|P46779	M	N	0.9992	0	S	Fully	42.0106	Acetyl (S)	S	Anywhere	Post-translational	2	sample_C1R-C1203	PXD009531
160226_MDM_C1R-C1203_W_20%_Rep#4_400-650mz_CIDqisOT_25cm90min7s_msms26_calibrated.mgf	160226_MDM_C1R-C1203_W_20%_Rep#4_400-650mz_CIDqisOT_25cm90min7s_msms26.2160.2160.3	SKSESPKEPEQLRK	3	1684.89	42.0105	8.4e-07	ENSP00000333504|ENST00000330752|ENSG00000135486|HNRNPA1 heterogeneous nuclear ribonucleoprotein A1 [Source:HGNC Symbol;Acc:HGNC:5031]||F8W6I7	M	L	0.9998	0	S	Fully	42.0106	Acetyl (S)	S	Anywhere	Post-translational	2	sample_C1R-C1203	PXD009531
160226_MDM_C1R-C1203_W_20%_Rep#3_400-650mz_CIDqisOT_25cm90min7s_msms25_calibrated.mgf	160226_MDM_C1R-C1203_W_20%_Rep#3_400-650mz_CIDqisOT_25cm90min7s_msms25.2210.2210.3	SKSESPKEPEQLRK	3	1684.89	42.0103	8.9e-07	ENSP00000333504|ENST00000330752|ENSG00000135486|HNRNPA1 heterogeneous nuclear ribonucleoprotein A1 [Source:HGNC Symbol;Acc:HGNC:5031]||F8W6I7	M	L	0.9998	0	S	Fully	42.0106	Acetyl (S)	S	Anywhere	Post-translational	2	sample_C1R-C1203	PXD009531
160226_MDM_C1R-C1203_W_20%_Rep#4_400-650mz_CIDqisOT_25cm90min7s_msms26_calibrated.mgf	160226_MDM_C1R-C1203_W_20%_Rep#4_400-650mz_CIDqisOT_25cm90min7s_msms26.2228.2228.3	SKSESPKEPEQLRK	3	1684.89	42.0105	9e-07	ENSP00000333504|ENST00000330752|ENSG00000135486|HNRNPA1 heterogeneous nuclear ribonucleoprotein A1 [Source:HGNC Symbol;Acc:HGNC:5031]||F8W6I7	M	L	0.9998	0	S	Fully	42.0106	Acetyl (S)	S	Anywhere	Post-translational	2	sample_C1R-C1203	PXD009531
160226_MDM_C1R-C1203_W_20%_Rep#5_400-650mz_CIDqisOT_25cm90min7s_msms27_calibrated.mgf	160226_MDM_C1R-C1203_W_20%_Rep#5_400-650mz_CIDqisOT_25cm90min7s_msms27.14546.14546.2	SAHLQWMVVR	2	1268.66	42.0095	9.2e-07	ENSP00000342787|ENST00000344063|ENSG00000108107|RPL28 ribosomal protein L28 [Source:HGNC Symbol;Acc:HGNC:10330]|P46779	M	N	0.9992	0	S	Fully	42.0106	Acetyl (S)	S	Anywhere	Post-translational	2	sample_C1R-C1203	PXD009531
160226_MDM_C1R-C1203_W_20%_Rep#2_400-650mz_CIDqisOT_25cm90min7s_msms24_calibrated.mgf	160226_MDM_C1R-C1203_W_20%_Rep#2_400-650mz_CIDqisOT_25cm90min7s_msms24.2327.2327.3	SKSESPKEPEQLRK	3	1684.89	42.0112	9.4e-07	ENSP00000333504|ENST00000330752|ENSG00000135486|HNRNPA1 heterogeneous nuclear ribonucleoprotein A1 [Source:HGNC Symbol;Acc:HGNC:5031]||F8W6I7	M	L	0.9998	0	S	Fully	42.0106	Acetyl (S)	S	Anywhere	Post-translational	2	sample_C1R-C1203	PXD009531
160226_MDM_C1R-C1203_W_20%_Rep#2_400-650mz_CIDqisOT_25cm90min7s_msms24_calibrated.mgf	160226_MDM_C1R-C1203_W_20%_Rep#2_400-650mz_CIDqisOT_25cm90min7s_msms24.6579.6579.3	SSGNAKIGHPAPNFKA	3	1637.84	42.0105	9.6e-07	ENSP00000361150|ENST00000372079|ENSG00000117450|PRDX1 peroxiredoxin 1 [Source:HGNC Symbol;Acc:HGNC:9352]||A0A0A0MRQ5	M	T	0.9997	0	S	Fully	42.0106	Acetyl (S)	S	Anywhere	Post-translational	2	sample_C1R-C1203	PXD009531
160226_MDM_C1R-C1203_W_20%_Rep#4_400-650mz_CIDqisOT_25cm90min7s_msms26_calibrated.mgf	160226_MDM_C1R-C1203_W_20%_Rep#4_400-650mz_CIDqisOT_25cm90min7s_msms26.3463.3463.3	SKSESPKEPEQLR	3	1556.79	42.0106	1e-06	ENSP00000333504|ENST00000330752|ENSG00000135486|HNRNPA1 heterogeneous nuclear ribonucleoprotein A1 [Source:HGNC Symbol;Acc:HGNC:5031]||F8W6I7	M	K	0.9998	0	S	Fully	42.0106	Acetyl (S)	S	Anywhere	Post-translational	2	sample_C1R-C1203	PXD009531
160226_MDM_C1R-C1203_W_20%_Rep#5_400-650mz_CIDqisOT_25cm90min7s_msms27_calibrated.mgf	160226_MDM_C1R-C1203_W_20%_Rep#5_400-650mz_CIDqisOT_25cm90min7s_msms27.3458.3458.3	SKSESPKEPEQLR	3	1556.79	42.0106	1.2e-06	ENSP00000333504|ENST00000330752|ENSG00000135486|HNRNPA1 heterogeneous nuclear ribonucleoprotein A1 [Source:HGNC Symbol;Acc:HGNC:5031]||F8W6I7	M	K	0.9998	0	S	Fully	42.0106	Acetyl (S)	S	Anywhere	Post-translational	2	sample_C1R-C1203	PXD009531
160226_MDM_C1R-C1203_W_20%_Rep#1_400-650mz_CIDqisOT_25cm90min7s_msms23_calibrated.mgf	160226_MDM_C1R-C1203_W_20%_Rep#1_400-650mz_CIDqisOT_25cm90min7s_msms23.2258.2258.3	SKSESPKEPEQLRK	3	1684.89	42.0112	1.3e-06	ENSP00000333504|ENST00000330752|ENSG00000135486|HNRNPA1 heterogeneous nuclear ribonucleoprotein A1 [Source:HGNC Symbol;Acc:HGNC:5031]||F8W6I7	M	L	0.9998	0	S	Fully	42.0106	Acetyl (S)	S	Anywhere	Post-translational	2	sample_C1R-C1203	PXD009531
160226_MDM_C1R-C1203_W_20%_Rep#4_400-650mz_CIDqisOT_25cm90min7s_msms26_calibrated.mgf	160226_MDM_C1R-C1203_W_20%_Rep#4_400-650mz_CIDqisOT_25cm90min7s_msms26.3422.3422.3	SKSESPKEPEQLR	3	1556.79	42.0104	1.4e-06	ENSP00000333504|ENST00000330752|ENSG00000135486|HNRNPA1 heterogeneous nuclear ribonucleoprotein A1 [Source:HGNC Symbol;Acc:HGNC:5031]||F8W6I7	M	K	0.9998	0	S	Fully	42.0106	Acetyl (S)	S	Anywhere	Post-translational	2	sample_C1R-C1203	PXD009531
160226_MDM_C1R-C1203_W_20%_Rep#1_400-650mz_CIDqisOT_25cm90min7s_msms23_calibrated.mgf	160226_MDM_C1R-C1203_W_20%_Rep#1_400-650mz_CIDqisOT_25cm90min7s_msms23.8571.8571.3	SSKVSRDTLYEAVR	3	1652.86	42.0104	1.5e-06	ENSP00000363018|ENST00000322203|ENSG00000198755|RPL10A ribosomal protein L10a [Source:HGNC Symbol;Acc:HGNC:10299]|P62906	M	E	0.9997	0	S	Fully	42.0106	Acetyl (S)	S	Anywhere	Post-translational	2	sample_C1R-C1203	PXD009531
160226_MDM_C1R-C1203_W_20%_Rep#4_400-650mz_CIDqisOT_25cm90min7s_msms26_calibrated.mgf	160226_MDM_C1R-C1203_W_20%_Rep#4_400-650mz_CIDqisOT_25cm90min7s_msms26.8551.8551.3	SSKVSRDTLYEAVR	3	1652.86	42.0126	1.5e-06	ENSP00000363018|ENST00000322203|ENSG00000198755|RPL10A ribosomal protein L10a [Source:HGNC Symbol;Acc:HGNC:10299]|P62906	M	E	0.9997	0	S	Fully	42.0106	Acetyl (S)	S	Anywhere	Post-translational	2	sample_C1R-C1203	PXD009531
160226_MDM_C1R-C1203_W_20%_Rep#5_400-650mz_CIDqisOT_25cm90min7s_msms27_calibrated.mgf	160226_MDM_C1R-C1203_W_20%_Rep#5_400-650mz_CIDqisOT_25cm90min7s_msms27.5410.5410.3	SSGNAKIGHPAPNFK	3	1566.8	42.0094	1.9e-06	ENSP00000361150|ENST00000372079|ENSG00000117450|PRDX1 peroxiredoxin 1 [Source:HGNC Symbol;Acc:HGNC:9352]||A0A0A0MRQ5	M	A	0.9998	0	S	Fully	42.0106	Acetyl (S)	S	Anywhere	Post-translational	2	sample_C1R-C1203	PXD009531
160226_MDM_C1R-C1203_W_20%_Rep#3_400-650mz_CIDqisOT_25cm90min7s_msms25_calibrated.mgf	160226_MDM_C1R-C1203_W_20%_Rep#3_400-650mz_CIDqisOT_25cm90min7s_msms25.14433.14433.2	SAHLQWMVVR	2	1268.66	42.0114	2.9e-06	ENSP00000342787|ENST00000344063|ENSG00000108107|RPL28 ribosomal protein L28 [Source:HGNC Symbol;Acc:HGNC:10330]|P46779	M	N	0.9992	0	S	Fully	42.0106	Acetyl (S)	S	Anywhere	Post-translational	2	sample_C1R-C1203	PXD009531
160226_MDM_C1R-C1203_W_20%_Rep#4_400-650mz_CIDqisOT_25cm90min7s_msms26_calibrated.mgf	160226_MDM_C1R-C1203_W_20%_Rep#4_400-650mz_CIDqisOT_25cm90min7s_msms26.2192.2192.3	SKSESPKEPEQLRK	3	1684.89	42.01	3.2e-06	ENSP00000333504|ENST00000330752|ENSG00000135486|HNRNPA1 heterogeneous nuclear ribonucleoprotein A1 [Source:HGNC Symbol;Acc:HGNC:5031]||F8W6I7	M	L	0.9998	0	S	Fully	42.0106	Acetyl (S)	S	Anywhere	Post-translational	2	sample_C1R-C1203	PXD009531
160226_MDM_C1R-C1203_W_20%_Rep#3_400-650mz_CIDqisOT_25cm90min7s_msms25_calibrated.mgf	160226_MDM_C1R-C1203_W_20%_Rep#3_400-650mz_CIDqisOT_25cm90min7s_msms25.2240.2240.3	SKSESPKEPEQLRK	3	1684.89	42.0098	3.2e-06	ENSP00000333504|ENST00000330752|ENSG00000135486|HNRNPA1 heterogeneous nuclear ribonucleoprotein A1 [Source:HGNC Symbol;Acc:HGNC:5031]||F8W6I7	M	L	0.9998	0	S	Fully	42.0106	Acetyl (S)	S	Anywhere	Post-translational	2	sample_C1R-C1203	PXD009531
160226_MDM_C1R-C1203_W_20%_Rep#5_400-650mz_CIDqisOT_25cm90min7s_msms27_calibrated.mgf	160226_MDM_C1R-C1203_W_20%_Rep#5_400-650mz_CIDqisOT_25cm90min7s_msms27.7.7.3	SKRGRGGSSGAKFR	3	1492.81	42.0107	3.3e-06	ENSP00000377865|ENST00000394332|ENSG00000125691|RPL23 ribosomal protein L23 [Source:HGNC Symbol;Acc:HGNC:10316]|P62829|A0A024R1Q8	M	I	0.9998	0	S	Fully	42.0106	Acetyl (S)	S	Anywhere	Post-translational	2	sample_C1R-C1203	PXD009531
160226_MDM_C1R-C1203_W_20%_Rep#1_400-650mz_CIDqisOT_25cm90min7s_msms23_calibrated.mgf	160226_MDM_C1R-C1203_W_20%_Rep#1_400-650mz_CIDqisOT_25cm90min7s_msms23.14581.14581.2	SAHLQWMVVR	2	1268.66	42.0125	3.4e-06	ENSP00000342787|ENST00000344063|ENSG00000108107|RPL28 ribosomal protein L28 [Source:HGNC Symbol;Acc:HGNC:10330]|P46779	M	N	0.9992	0	S	Fully	42.0106	Acetyl (S)	S	Anywhere	Post-translational	2	sample_C1R-C1203	PXD009531
160226_MDM_C1R-C1203_W_20%_Rep#2_400-650mz_CIDqisOT_25cm90min7s_msms24_calibrated.mgf	160226_MDM_C1R-C1203_W_20%_Rep#2_400-650mz_CIDqisOT_25cm90min7s_msms24.2293.2293.3	SKSESPKEPEQLRK	3	1684.89	42.0115	4e-06	ENSP00000333504|ENST00000330752|ENSG00000135486|HNRNPA1 heterogeneous nuclear ribonucleoprotein A1 [Source:HGNC Symbol;Acc:HGNC:5031]||F8W6I7	M	L	0.9998	0	S	Fully	42.0106	Acetyl (S)	S	Anywhere	Post-translational	2	sample_C1R-C1203	PXD009531
160226_MDM_C1R-C1203_W_20%_Rep#3_400-650mz_CIDqisOT_25cm90min7s_msms25_calibrated.mgf	160226_MDM_C1R-C1203_W_20%_Rep#3_400-650mz_CIDqisOT_25cm90min7s_msms25.14487.14487.2	SAHLQWMVVR	2	1268.66	42.0111	4e-06	ENSP00000342787|ENST00000344063|ENSG00000108107|RPL28 ribosomal protein L28 [Source:HGNC Symbol;Acc:HGNC:10330]|P46779	M	N	0.9992	0	S	Fully	42.0106	Acetyl (S)	S	Anywhere	Post-translational	2	sample_C1R-C1203	PXD009531
160226_MDM_C1R-C1203_W_20%_Rep#1_400-650mz_CIDqisOT_25cm90min7s_msms23_calibrated.mgf	160226_MDM_C1R-C1203_W_20%_Rep#1_400-650mz_CIDqisOT_25cm90min7s_msms23.3456.3456.3	SKSESPKEPEQLR	3	1556.79	42.0111	4.6e-06	ENSP00000333504|ENST00000330752|ENSG00000135486|HNRNPA1 heterogeneous nuclear ribonucleoprotein A1 [Source:HGNC Symbol;Acc:HGNC:5031]||F8W6I7	M	K	0.9998	0	S	Fully	42.0106	Acetyl (S)	S	Anywhere	Post-translational	2	sample_C1R-C1203	PXD009531
160226_MDM_C1R-C1203_W_20%_Rep#1_400-650mz_CIDqisOT_25cm90min7s_msms23_calibrated.mgf	160226_MDM_C1R-C1203_W_20%_Rep#1_400-650mz_CIDqisOT_25cm90min7s_msms23.5374.5374.3	SSGNAKIGHPAPNFK	3	1566.8	42.0095	6.2e-06	ENSP00000361150|ENST00000372079|ENSG00000117450|PRDX1 peroxiredoxin 1 [Source:HGNC Symbol;Acc:HGNC:9352]||A0A0A0MRQ5	M	A	0.9998	0	S	Fully	42.0106	Acetyl (S)	S	Anywhere	Post-translational	2	sample_C1R-C1203	PXD009531
160226_MDM_C1R-C1203_W_20%_Rep#3_400-650mz_CIDqisOT_25cm90min7s_msms25_calibrated.mgf	160226_MDM_C1R-C1203_W_20%_Rep#3_400-650mz_CIDqisOT_25cm90min7s_msms25.5415.5415.3	SSGNAKIGHPAPNFK	3	1566.8	42.009	8e-06	ENSP00000361150|ENST00000372079|ENSG00000117450|PRDX1 peroxiredoxin 1 [Source:HGNC Symbol;Acc:HGNC:9352]||A0A0A0MRQ5	M	A	0.9998	0	S	Fully	42.0106	Acetyl (S)	S	Anywhere	Post-translational	2	sample_C1R-C1203	PXD009531
160226_MDM_C1R-C1203_W_20%_Rep#1_400-650mz_CIDqisOT_25cm90min7s_msms23_calibrated.mgf	160226_MDM_C1R-C1203_W_20%_Rep#1_400-650mz_CIDqisOT_25cm90min7s_msms23.14587.14587.2	SAHLQWMVVR	2	1268.66	42.0125	8.5e-06	ENSP00000342787|ENST00000344063|ENSG00000108107|RPL28 ribosomal protein L28 [Source:HGNC Symbol;Acc:HGNC:10330]|P46779	M	N	0.9992	0	S	Fully	42.0106	Acetyl (S)	S	Anywhere	Post-translational	2	sample_C1R-C1203	PXD009531
160226_MDM_C1R-C1203_W_20%_Rep#5_400-650mz_CIDqisOT_25cm90min7s_msms27_calibrated.mgf	160226_MDM_C1R-C1203_W_20%_Rep#5_400-650mz_CIDqisOT_25cm90min7s_msms27.2262.2262.3	SKSESPKEPEQLRK	3	1684.89	42.01	1.4e-05	ENSP00000333504|ENST00000330752|ENSG00000135486|HNRNPA1 heterogeneous nuclear ribonucleoprotein A1 [Source:HGNC Symbol;Acc:HGNC:5031]||F8W6I7	M	L	0.9998	0	S	Fully	42.0106	Acetyl (S)	S	Anywhere	Post-translational	2	sample_C1R-C1203	PXD009531
160226_MDM_C1R-C1203_W_20%_Rep#3_400-650mz_CIDqisOT_25cm90min7s_msms25_calibrated.mgf	160226_MDM_C1R-C1203_W_20%_Rep#3_400-650mz_CIDqisOT_25cm90min7s_msms25.5395.5395.3	SSGNAKIGHPAPNFK	3	1566.8	42.0107	1.4e-05	ENSP00000361150|ENST00000372079|ENSG00000117450|PRDX1 peroxiredoxin 1 [Source:HGNC Symbol;Acc:HGNC:9352]||A0A0A0MRQ5	M	A	0.9998	0	S	Fully	42.0106	Acetyl (S)	S	Anywhere	Post-translational	2	sample_C1R-C1203	PXD009531
160226_MDM_C1R-C1203_W_20%_Rep#5_400-650mz_CIDqisOT_25cm90min7s_msms27_calibrated.mgf	160226_MDM_C1R-C1203_W_20%_Rep#5_400-650mz_CIDqisOT_25cm90min7s_msms27.2229.2229.3	SKSESPKEPEQLRK	3	1684.89	42.01	1.7e-05	ENSP00000333504|ENST00000330752|ENSG00000135486|HNRNPA1 heterogeneous nuclear ribonucleoprotein A1 [Source:HGNC Symbol;Acc:HGNC:5031]||F8W6I7	M	L	0.9998	0	S	Fully	42.0106	Acetyl (S)	S	Anywhere	Post-translational	2	sample_C1R-C1203	PXD009531
160226_MDM_C1R-C1203_W_20%_Rep#3_400-650mz_CIDqisOT_25cm90min7s_msms25_calibrated.mgf	160226_MDM_C1R-C1203_W_20%_Rep#3_400-650mz_CIDqisOT_25cm90min7s_msms25.22.22.3	SKRGRGGSSGAKFR	3	1492.81	42.0101	1.9e-05	ENSP00000377865|ENST00000394332|ENSG00000125691|RPL23 ribosomal protein L23 [Source:HGNC Symbol;Acc:HGNC:10316]|P62829|A0A024R1Q8	M	I	0.9998	0	S	Fully	42.0106	Acetyl (S)	S	Anywhere	Post-translational	2	sample_C1R-C1203	PXD009531
160226_MDM_C1R-C1203_W_20%_Rep#3_400-650mz_CIDqisOT_25cm90min7s_msms25_calibrated.mgf	160226_MDM_C1R-C1203_W_20%_Rep#3_400-650mz_CIDqisOT_25cm90min7s_msms25.2271.2271.3	SKSESPKEPEQLRK	3	1684.89	42.0101	2.5e-05	ENSP00000333504|ENST00000330752|ENSG00000135486|HNRNPA1 heterogeneous nuclear ribonucleoprotein A1 [Source:HGNC Symbol;Acc:HGNC:5031]||F8W6I7	M	L	0.9998	0	S	Fully	42.0106	Acetyl (S)	S	Anywhere	Post-translational	2	sample_C1R-C1203	PXD009531
160226_MDM_C1R-C1203_W_20%_Rep#1_400-650mz_CIDqisOT_25cm90min7s_msms23_calibrated.mgf	160226_MDM_C1R-C1203_W_20%_Rep#1_400-650mz_CIDqisOT_25cm90min7s_msms23.2293.2293.3	SKSESPKEPEQLRK	3	1684.89	42.011	2.7e-05	ENSP00000333504|ENST00000330752|ENSG00000135486|HNRNPA1 heterogeneous nuclear ribonucleoprotein A1 [Source:HGNC Symbol;Acc:HGNC:5031]||F8W6I7	M	L	0.9998	0	S	Fully	42.0106	Acetyl (S)	S	Anywhere	Post-translational	2	sample_C1R-C1203	PXD009531
160226_MDM_C1R-C1203_W_20%_Rep#2_400-650mz_CIDqisOT_25cm90min7s_msms24_calibrated.mgf	160226_MDM_C1R-C1203_W_20%_Rep#2_400-650mz_CIDqisOT_25cm90min7s_msms24.24.24.3	SKRGRGGSSGAKFR	3	1492.81	42.0106	2.7e-05	ENSP00000377865|ENST00000394332|ENSG00000125691|RPL23 ribosomal protein L23 [Source:HGNC Symbol;Acc:HGNC:10316]|P62829|A0A024R1Q8	M	I	0.9998	0	S	Fully	42.0106	Acetyl (S)	S	Anywhere	Post-translational	2	sample_C1R-C1203	PXD009531
160226_MDM_C1R-C1203_W_20%_Rep#5_400-650mz_CIDqisOT_25cm90min7s_msms27_calibrated.mgf	160226_MDM_C1R-C1203_W_20%_Rep#5_400-650mz_CIDqisOT_25cm90min7s_msms27.8537.8537.3	SSKVSRDTLYEAVR	3	1652.86	42.0111	3e-05	ENSP00000363018|ENST00000322203|ENSG00000198755|RPL10A ribosomal protein L10a [Source:HGNC Symbol;Acc:HGNC:10299]|P62906	M	E	0.9997	0	S	Fully	42.0106	Acetyl (S)	S	Anywhere	Post-translational	2	sample_C1R-C1203	PXD009531
160226_MDM_C1R-C1203_W_20%_Rep#4_400-650mz_CIDqisOT_25cm90min7s_msms26_calibrated.mgf	160226_MDM_C1R-C1203_W_20%_Rep#4_400-650mz_CIDqisOT_25cm90min7s_msms26.5400.5400.3	SSGNAKIGHPAPNFK	3	1566.8	42.0103	5.3e-05	ENSP00000361150|ENST00000372079|ENSG00000117450|PRDX1 peroxiredoxin 1 [Source:HGNC Symbol;Acc:HGNC:9352]||A0A0A0MRQ5	M	A	0.9998	0	S	Fully	42.0106	Acetyl (S)	S	Anywhere	Post-translational	2	sample_C1R-C1203	PXD009531
160226_MDM_C1R-C1203_W_20%_Rep#1_400-650mz_CIDqisOT_25cm90min7s_msms23_calibrated.mgf	160226_MDM_C1R-C1203_W_20%_Rep#1_400-650mz_CIDqisOT_25cm90min7s_msms23.4752.4752.3	SKRGRGGSSGAKFRISLG	3	1863.03	42.012	8.9e-05	ENSP00000377865|ENST00000394332|ENSG00000125691|RPL23 ribosomal protein L23 [Source:HGNC Symbol;Acc:HGNC:10316]|P62829|A0A024R1Q8	M	L	0.9998	0	S	Fully	42.0106	Acetyl (S)	S	Anywhere	Post-translational	2	sample_C1R-C1203	PXD009531
160226_MDM_C1R-C1203_W_20%_Rep#3_400-650mz_CIDqisOT_25cm90min7s_msms25_calibrated.mgf	160226_MDM_C1R-C1203_W_20%_Rep#3_400-650mz_CIDqisOT_25cm90min7s_msms25.9375.9375.3	SMLRLQKRLA	3	1257.75	42.0104	0.000185	ENSP00000225430|ENST00000225430|ENSG00000108298|RPL19 ribosomal protein L19 [Source:HGNC Symbol;Acc:HGNC:10312]|P84098	M	S	0.9998	0	S	Fully	42.0106	Acetyl (S)	S	Anywhere	Post-translational	2	sample_C1R-C1203	PXD009531
160226_MDM_C1R-C1203_W_20%_Rep#1_400-650mz_CIDqisOT_25cm90min7s_msms23_calibrated.mgf	160226_MDM_C1R-C1203_W_20%_Rep#1_400-650mz_CIDqisOT_25cm90min7s_msms23.22366.22366.2	SAFDTNPFAD	2	1126.47	42.012	0.000398	ENSP00000268099|ENST00000268099|ENSG00000140497|SCAMP2 secretory carrier membrane protein 2 [Source:HGNC Symbol;Acc:HGNC:10564]|O15127|A0A140VK92	M	P	0.9995	0	S	Fully	42.0106	Acetyl (S)	S	Anywhere	Post-translational	2	sample_C1R-C1203	PXD009531
160226_MDM_C1R-C1203_W_20%_Rep#2_400-650mz_CIDqisOT_25cm90min7s_msms24_calibrated.mgf	160226_MDM_C1R-C1203_W_20%_Rep#2_400-650mz_CIDqisOT_25cm90min7s_msms24.66.66.3	SKRGRGGSSGAKFR	3	1492.81	42.0106	0.000667	ENSP00000377865|ENST00000394332|ENSG00000125691|RPL23 ribosomal protein L23 [Source:HGNC Symbol;Acc:HGNC:10316]|P62829|A0A024R1Q8	M	I	0.9998	0	S	Fully	42.0106	Acetyl (S)	S	Anywhere	Post-translational	2	sample_C1R-C1203	PXD009531
160226_MDM_C1R-C1203_W_20%_Rep#2_400-650mz_CIDqisOT_25cm90min7s_msms24_calibrated.mgf	160226_MDM_C1R-C1203_W_20%_Rep#2_400-650mz_CIDqisOT_25cm90min7s_msms24.13774.13774.2	SKGPAVGIDLG	2	1055.57	42.0119	0.000845	ENSP00000227378|ENST00000227378|ENSG00000109971|HSPA8 heat shock protein family A (Hsp70) member 8 [Source:HGNC Symbol;Acc:HGNC:5241]|P11142|V9HW22	M	T	0.9997	0	S	Fully	42.0106	Acetyl (S)	S	Anywhere	Post-translational	2	sample_C1R-C1203	PXD009531
160226_MDM_C1R-C1203_W_20%_Rep#3_400-650mz_CIDqisOT_25cm90min7s_msms25_calibrated.mgf	160226_MDM_C1R-C1203_W_20%_Rep#3_400-650mz_CIDqisOT_25cm90min7s_msms25.59.59.3	SKRGRGGSSGAKFR	3	1492.81	42.0106	0.00099	ENSP00000377865|ENST00000394332|ENSG00000125691|RPL23 ribosomal protein L23 [Source:HGNC Symbol;Acc:HGNC:10316]|P62829|A0A024R1Q8	M	I	0.9998	0	S	Fully	42.0106	Acetyl (S)	S	Anywhere	Post-translational	2	sample_C1R-C1203	PXD009531
160226_MDM_C1R-C1203_W_20%_Rep#4_400-650mz_CIDqisOT_25cm90min7s_msms26_calibrated.mgf	160226_MDM_C1R-C1203_W_20%_Rep#4_400-650mz_CIDqisOT_25cm90min7s_msms26.25.25.3	SKRGRGGSSGAKFR	3	1492.81	42.0109	0.001733	ENSP00000377865|ENST00000394332|ENSG00000125691|RPL23 ribosomal protein L23 [Source:HGNC Symbol;Acc:HGNC:10316]|P62829|A0A024R1Q8	M	I	0.9998	0	S	Fully	42.0106	Acetyl (S)	S	Anywhere	Post-translational	2	sample_C1R-C1203	PXD009531
160226_MDM_C1R-C1203_W_20%_Rep#1_400-650mz_CIDqisOT_25cm90min7s_msms23_calibrated.mgf	160226_MDM_C1R-C1203_W_20%_Rep#1_400-650mz_CIDqisOT_25cm90min7s_msms23.9377.9377.3	SMLRLQKRLA	3	1257.75	42.0101	0.001923	ENSP00000225430|ENST00000225430|ENSG00000108298|RPL19 ribosomal protein L19 [Source:HGNC Symbol;Acc:HGNC:10312]|P84098	M	S	0.9998	0	S	Fully	42.0106	Acetyl (S)	S	Anywhere	Post-translational	2	sample_C1R-C1203	PXD009531
160226_MDM_C1R-C1203_W_20%_Rep#5_400-650mz_CIDqisOT_25cm90min7s_msms27_calibrated.mgf	160226_MDM_C1R-C1203_W_20%_Rep#5_400-650mz_CIDqisOT_25cm90min7s_msms27.1128.1128.3	SKRGRGGSSGAKFRIS	3	1692.92	42.0096	0.008772	ENSP00000377865|ENST00000394332|ENSG00000125691|RPL23 ribosomal protein L23 [Source:HGNC Symbol;Acc:HGNC:10316]|P62829|A0A024R1Q8	M	L	0.9998	0	S	Fully	42.0106	Acetyl (S)	S	Anywhere	Post-translational	2	sample_C1R-C1203	PXD009531
160226_MDM_C1R-C1203_W_20%_Rep#4_400-650mz_CIDqisOT_25cm90min7s_msms26_calibrated.mgf	160226_MDM_C1R-C1203_W_20%_Rep#4_400-650mz_CIDqisOT_25cm90min7s_msms26.4735.4735.3	SKRGRGGSSGAKFRISLG	3	1863.03	42.0099	0.00911	ENSP00000377865|ENST00000394332|ENSG00000125691|RPL23 ribosomal protein L23 [Source:HGNC Symbol;Acc:HGNC:10316]|P62829|A0A024R1Q8	M	L	0.9998	0	S	Fully	42.0106	Acetyl (S)	S	Anywhere	Post-translational	2	sample_C1R-C1203	PXD009531
160226_MDM_C1R-C1203_W_20%_Rep#5_400-650mz_CIDqisOT_25cm90min7s_msms27_calibrated.mgf	160226_MDM_C1R-C1203_W_20%_Rep#5_400-650mz_CIDqisOT_25cm90min7s_msms27.1166.1166.3	SKRGRGGSSGAKFRIS	3	1692.92	42.01	0.0169	ENSP00000377865|ENST00000394332|ENSG00000125691|RPL23 ribosomal protein L23 [Source:HGNC Symbol;Acc:HGNC:10316]|P62829|A0A024R1Q8	M	L	0.9998	0	S	Fully	42.0106	Acetyl (S)	S	Anywhere	Post-translational	2	sample_C1R-C1203	PXD009531
160226_MDM_C1R-C1203_W_20%_Rep#3_400-650mz_CIDqisOT_25cm90min7s_msms25_calibrated.mgf	160226_MDM_C1R-C1203_W_20%_Rep#3_400-650mz_CIDqisOT_25cm90min7s_msms25.8540.8540.3	SSKVSRDTLYEAVR	3	1652.86	42.0112	0.05595	ENSP00000363018|ENST00000322203|ENSG00000198755|RPL10A ribosomal protein L10a [Source:HGNC Symbol;Acc:HGNC:10299]|P62906	M	E	0.9997	0	S	Fully	42.0106	Acetyl (S)	S	Anywhere	Post-translational	2	sample_C1R-C1203	PXD009531
160226_MDM_C1R-C1203_W_20%_Rep#2_400-650mz_CIDqisOT_25cm90min7s_msms24_calibrated.mgf	160226_MDM_C1R-C1203_W_20%_Rep#2_400-650mz_CIDqisOT_25cm90min7s_msms24.1210.1210.3	SKRGRGGSSGAKFRIS	3	1692.92	42.01	0.06411	ENSP00000377865|ENST00000394332|ENSG00000125691|RPL23 ribosomal protein L23 [Source:HGNC Symbol;Acc:HGNC:10316]|P62829|A0A024R1Q8	M	L	0.9998	0	S	Fully	42.0106	Acetyl (S)	S	Anywhere	Post-translational	2	sample_C1R-C1203	PXD009531
160416_MDM_C1R-C1601_W_20%_#3_400-650mz_CIDqisOT_25cm90min7s_msms21_calibrated.mgf	160416_MDM_C1R-C1601_W_20%_#3_400-650mz_CIDqisOT_25cm90min7s_msms21.21443.21443.3	SIGVPIKVLHEAEGHIVT	3	1941.08	42.0106	5.1e-10	ENSP00000215829|ENST00000215829|ENSG00000100028|SNRPD3 small nuclear ribonucleoprotein D3 polypeptide [Source:HGNC Symbol;Acc:HGNC:11160]|P62318	M	C	1	0	S	Fully	42.0106	Acetyl (S)	S	Anywhere	Post-translational	2	sample_C1R-C1601	PXD009531
160416_MDM_C1R-C1601_W_20%_#5_400-650mz_CIDqisOT_25cm90min7s_msms23_calibrated.mgf	160416_MDM_C1R-C1601_W_20%_#5_400-650mz_CIDqisOT_25cm90min7s_msms23.21392.21392.3	SIGVPIKVLHEAEGHIVT	3	1941.08	42.0105	5.3e-09	ENSP00000215829|ENST00000215829|ENSG00000100028|SNRPD3 small nuclear ribonucleoprotein D3 polypeptide [Source:HGNC Symbol;Acc:HGNC:11160]|P62318	M	C	1	0	S	Fully	42.0106	Acetyl (S)	S	Anywhere	Post-translational	2	sample_C1R-C1601	PXD009531
160416_MDM_C1R-C1601_W_20%_#3_400-650mz_CIDqisOT_25cm90min7s_msms21_calibrated.mgf	160416_MDM_C1R-C1601_W_20%_#3_400-650mz_CIDqisOT_25cm90min7s_msms21.29977.29977.2	SVVGIDLGFQ	2	1076.56	42.0092	1.6e-08	ENSP00000302961|ENST00000304858|ENSG00000170606|HSPA4 heat shock protein family A (Hsp70) member 4 [Source:HGNC Symbol;Acc:HGNC:5237]|P34932	M	S	1	0	S	Fully	42.0106	Acetyl (S)	S	Anywhere	Post-translational	2	sample_C1R-C1601	PXD009531
160416_MDM_C1R-C1601_W_20%_#1_400-650mz_CIDqisOT_25cm90min7s_msms19_calibrated.mgf	160416_MDM_C1R-C1601_W_20%_#1_400-650mz_CIDqisOT_25cm90min7s_msms19.21356.21356.3	SIGVPIKVLHEAEGHIVT	3	1941.08	42.0114	4.1e-08	ENSP00000215829|ENST00000215829|ENSG00000100028|SNRPD3 small nuclear ribonucleoprotein D3 polypeptide [Source:HGNC Symbol;Acc:HGNC:11160]|P62318	M	C	1	0	S	Fully	42.0106	Acetyl (S)	S	Anywhere	Post-translational	2	sample_C1R-C1601	PXD009531
160416_MDM_C1R-C1601_W_20%_#5_400-650mz_CIDqisOT_25cm90min7s_msms23_calibrated.mgf	160416_MDM_C1R-C1601_W_20%_#5_400-650mz_CIDqisOT_25cm90min7s_msms23.29874.29874.2	SVVGIDLGFQ	2	1076.56	42.0105	1.5e-07	ENSP00000302961|ENST00000304858|ENSG00000170606|HSPA4 heat shock protein family A (Hsp70) member 4 [Source:HGNC Symbol;Acc:HGNC:5237]|P34932	M	S	1	0	S	Fully	42.0106	Acetyl (S)	S	Anywhere	Post-translational	2	sample_C1R-C1601	PXD009531
160416_MDM_C1R-C1601_W_20%_#4_400-650mz_CIDqisOT_25cm90min7s_msms22_calibrated.mgf	160416_MDM_C1R-C1601_W_20%_#4_400-650mz_CIDqisOT_25cm90min7s_msms22.29790.29790.2	SVVGIDLGFQ	2	1076.56	42.01	2.7e-07	ENSP00000302961|ENST00000304858|ENSG00000170606|HSPA4 heat shock protein family A (Hsp70) member 4 [Source:HGNC Symbol;Acc:HGNC:5237]|P34932	M	S	1	0	S	Fully	42.0106	Acetyl (S)	S	Anywhere	Post-translational	2	sample_C1R-C1601	PXD009531
160416_MDM_C1R-C1601_W_20%_#4_400-650mz_CIDqisOT_25cm90min7s_msms22_calibrated.mgf	160416_MDM_C1R-C1601_W_20%_#4_400-650mz_CIDqisOT_25cm90min7s_msms22.29225.29225.2	SVVGIDLGFQS	2	1163.59	42.0112	3.8e-07	ENSP00000302961|ENST00000304858|ENSG00000170606|HSPA4 heat shock protein family A (Hsp70) member 4 [Source:HGNC Symbol;Acc:HGNC:5237]|P34932	M	C	1	0	S	Fully	42.0106	Acetyl (S)	S	Anywhere	Post-translational	2	sample_C1R-C1601	PXD009531
160416_MDM_C1R-C1601_W_20%_#2_400-650mz_CIDqisOT_25cm90min7s_msms20_calibrated.mgf	160416_MDM_C1R-C1601_W_20%_#2_400-650mz_CIDqisOT_25cm90min7s_msms20.29402.29402.2	SVVGIDLGFQS	2	1163.59	42.0114	3.9e-07	ENSP00000302961|ENST00000304858|ENSG00000170606|HSPA4 heat shock protein family A (Hsp70) member 4 [Source:HGNC Symbol;Acc:HGNC:5237]|P34932	M	C	1	0	S	Fully	42.0106	Acetyl (S)	S	Anywhere	Post-translational	2	sample_C1R-C1601	PXD009531
160416_MDM_C1R-C1601_W_20%_#4_400-650mz_CIDqisOT_25cm90min7s_msms22_calibrated.mgf	160416_MDM_C1R-C1601_W_20%_#4_400-650mz_CIDqisOT_25cm90min7s_msms22.21285.21285.3	SIGVPIKVLHEAEGHIVT	3	1941.08	42.0112	3.9e-07	ENSP00000215829|ENST00000215829|ENSG00000100028|SNRPD3 small nuclear ribonucleoprotein D3 polypeptide [Source:HGNC Symbol;Acc:HGNC:11160]|P62318	M	C	1	0	S	Fully	42.0106	Acetyl (S)	S	Anywhere	Post-translational	2	sample_C1R-C1601	PXD009531
160416_MDM_C1R-C1601_W_20%_#3_400-650mz_CIDqisOT_25cm90min7s_msms21_calibrated.mgf	160416_MDM_C1R-C1601_W_20%_#3_400-650mz_CIDqisOT_25cm90min7s_msms21.29939.29939.2	SVVGIDLGFQ	2	1076.56	42.0101	4.3e-07	ENSP00000302961|ENST00000304858|ENSG00000170606|HSPA4 heat shock protein family A (Hsp70) member 4 [Source:HGNC Symbol;Acc:HGNC:5237]|P34932	M	S	1	0	S	Fully	42.0106	Acetyl (S)	S	Anywhere	Post-translational	2	sample_C1R-C1601	PXD009531
160416_MDM_C1R-C1601_W_20%_#1_400-650mz_CIDqisOT_25cm90min7s_msms19_calibrated.mgf	160416_MDM_C1R-C1601_W_20%_#1_400-650mz_CIDqisOT_25cm90min7s_msms19.29821.29821.2	SVVGIDLGFQ	2	1076.56	42.0107	5.1e-07	ENSP00000302961|ENST00000304858|ENSG00000170606|HSPA4 heat shock protein family A (Hsp70) member 4 [Source:HGNC Symbol;Acc:HGNC:5237]|P34932	M	S	1	0	S	Fully	42.0106	Acetyl (S)	S	Anywhere	Post-translational	2	sample_C1R-C1601	PXD009531
160416_MDM_C1R-C1601_W_20%_#2_400-650mz_CIDqisOT_25cm90min7s_msms20_calibrated.mgf	160416_MDM_C1R-C1601_W_20%_#2_400-650mz_CIDqisOT_25cm90min7s_msms20.29989.29989.2	SVVGIDLGFQ	2	1076.56	42.0111	5.1e-07	ENSP00000302961|ENST00000304858|ENSG00000170606|HSPA4 heat shock protein family A (Hsp70) member 4 [Source:HGNC Symbol;Acc:HGNC:5237]|P34932	M	S	1	0	S	Fully	42.0106	Acetyl (S)	S	Anywhere	Post-translational	2	sample_C1R-C1601	PXD009531
160416_MDM_C1R-C1601_W_20%_#3_400-650mz_CIDqisOT_25cm90min7s_msms21_calibrated.mgf	160416_MDM_C1R-C1601_W_20%_#3_400-650mz_CIDqisOT_25cm90min7s_msms21.29383.29383.2	SVVGIDLGFQS	2	1163.59	42.0109	5.2e-07	ENSP00000302961|ENST00000304858|ENSG00000170606|HSPA4 heat shock protein family A (Hsp70) member 4 [Source:HGNC Symbol;Acc:HGNC:5237]|P34932	M	C	1	0	S	Fully	42.0106	Acetyl (S)	S	Anywhere	Post-translational	2	sample_C1R-C1601	PXD009531
160416_MDM_C1R-C1601_W_20%_#1_400-650mz_CIDqisOT_25cm90min7s_msms19_calibrated.mgf	160416_MDM_C1R-C1601_W_20%_#1_400-650mz_CIDqisOT_25cm90min7s_msms19.26244.26244.2	SVGFIGAGQLA	2	1061.56	42.0112	5.4e-07	ENSP00000328858|ENST00000329875|ENSG00000183010|PYCR1 pyrroline-5-carboxylate reductase 1 [Source:HGNC Symbol;Acc:HGNC:9721]|P32322|A0A024R8U9	M	F	1	0	S	Fully	42.0106	Acetyl (S)	S	Anywhere	Post-translational	2	sample_C1R-C1601	PXD009531
160416_MDM_C1R-C1601_W_20%_#2_400-650mz_CIDqisOT_25cm90min7s_msms20_calibrated.mgf	160416_MDM_C1R-C1601_W_20%_#2_400-650mz_CIDqisOT_25cm90min7s_msms20.21510.21510.3	SIGVPIKVLHEAEGHIVT	3	1941.08	42.011	5.8e-07	ENSP00000215829|ENST00000215829|ENSG00000100028|SNRPD3 small nuclear ribonucleoprotein D3 polypeptide [Source:HGNC Symbol;Acc:HGNC:11160]|P62318	M	C	1	0	S	Fully	42.0106	Acetyl (S)	S	Anywhere	Post-translational	2	sample_C1R-C1601	PXD009531
160416_MDM_C1R-C1601_W_20%_#5_400-650mz_CIDqisOT_25cm90min7s_msms23_calibrated.mgf	160416_MDM_C1R-C1601_W_20%_#5_400-650mz_CIDqisOT_25cm90min7s_msms23.29291.29291.2	SVVGIDLGFQS	2	1163.59	42.0111	6.3e-07	ENSP00000302961|ENST00000304858|ENSG00000170606|HSPA4 heat shock protein family A (Hsp70) member 4 [Source:HGNC Symbol;Acc:HGNC:5237]|P34932	M	C	1	0	S	Fully	42.0106	Acetyl (S)	S	Anywhere	Post-translational	2	sample_C1R-C1601	PXD009531
160416_MDM_C1R-C1601_W_20%_#1_400-650mz_CIDqisOT_25cm90min7s_msms19_calibrated.mgf	160416_MDM_C1R-C1601_W_20%_#1_400-650mz_CIDqisOT_25cm90min7s_msms19.29248.29248.2	SVVGIDLGFQS	2	1163.6	42.0115	6.4e-07	ENSP00000302961|ENST00000304858|ENSG00000170606|HSPA4 heat shock protein family A (Hsp70) member 4 [Source:HGNC Symbol;Acc:HGNC:5237]|P34932	M	C	1	0	S	Fully	42.0106	Acetyl (S)	S	Anywhere	Post-translational	2	sample_C1R-C1601	PXD009531
160416_MDM_C1R-C1601_W_20%_#2_400-650mz_CIDqisOT_25cm90min7s_msms20_calibrated.mgf	160416_MDM_C1R-C1601_W_20%_#2_400-650mz_CIDqisOT_25cm90min7s_msms20.26371.26371.2	SVGFIGAGQLA	2	1061.56	42.0113	1.5e-06	ENSP00000328858|ENST00000329875|ENSG00000183010|PYCR1 pyrroline-5-carboxylate reductase 1 [Source:HGNC Symbol;Acc:HGNC:9721]|P32322|A0A024R8U9	M	F	1	0	S	Fully	42.0106	Acetyl (S)	S	Anywhere	Post-translational	2	sample_C1R-C1601	PXD009531
160416_MDM_C1R-C1601_W_20%_#3_400-650mz_CIDqisOT_25cm90min7s_msms21_calibrated.mgf	160416_MDM_C1R-C1601_W_20%_#3_400-650mz_CIDqisOT_25cm90min7s_msms21.26344.26344.2	SVGFIGAGQLA	2	1061.56	42.0118	1.7e-06	ENSP00000328858|ENST00000329875|ENSG00000183010|PYCR1 pyrroline-5-carboxylate reductase 1 [Source:HGNC Symbol;Acc:HGNC:9721]|P32322|A0A024R8U9	M	F	1	0	S	Fully	42.0106	Acetyl (S)	S	Anywhere	Post-translational	2	sample_C1R-C1601	PXD009531
160416_MDM_C1R-C1601_W_20%_#4_400-650mz_CIDqisOT_25cm90min7s_msms22_calibrated.mgf	160416_MDM_C1R-C1601_W_20%_#4_400-650mz_CIDqisOT_25cm90min7s_msms22.26190.26190.2	SVGFIGAGQLA	2	1061.56	42.011	1.8e-06	ENSP00000328858|ENST00000329875|ENSG00000183010|PYCR1 pyrroline-5-carboxylate reductase 1 [Source:HGNC Symbol;Acc:HGNC:9721]|P32322|A0A024R8U9	M	F	1	0	S	Fully	42.0106	Acetyl (S)	S	Anywhere	Post-translational	2	sample_C1R-C1601	PXD009531
160416_MDM_C1R-C1601_W_20%_#5_400-650mz_CIDqisOT_25cm90min7s_msms23_calibrated.mgf	160416_MDM_C1R-C1601_W_20%_#5_400-650mz_CIDqisOT_25cm90min7s_msms23.29331.29331.2	SVVGIDLGFQS	2	1163.6	42.0115	2e-06	ENSP00000302961|ENST00000304858|ENSG00000170606|HSPA4 heat shock protein family A (Hsp70) member 4 [Source:HGNC Symbol;Acc:HGNC:5237]|P34932	M	C	1	0	S	Fully	42.0106	Acetyl (S)	S	Anywhere	Post-translational	2	sample_C1R-C1601	PXD009531
160416_MDM_C1R-C1601_W_20%_#2_400-650mz_CIDqisOT_25cm90min7s_msms20_calibrated.mgf	160416_MDM_C1R-C1601_W_20%_#2_400-650mz_CIDqisOT_25cm90min7s_msms20.21478.21478.3	SIGVPIKVLHEAEGHIVT	3	1941.08	42.01	2.4e-06	ENSP00000215829|ENST00000215829|ENSG00000100028|SNRPD3 small nuclear ribonucleoprotein D3 polypeptide [Source:HGNC Symbol;Acc:HGNC:11160]|P62318	M	C	1	0	S	Fully	42.0106	Acetyl (S)	S	Anywhere	Post-translational	2	sample_C1R-C1601	PXD009531
160416_MDM_C1R-C1601_W_20%_#1_400-650mz_CIDqisOT_25cm90min7s_msms19_calibrated.mgf	160416_MDM_C1R-C1601_W_20%_#1_400-650mz_CIDqisOT_25cm90min7s_msms19.4081.4081.2	SKPHSEAGTAF	2	1173.55	42.0112	3.6e-06	ENSP00000320171|ENST00000319622|ENSG00000067225|PKM pyruvate kinase M1/2 [Source:HGNC Symbol;Acc:HGNC:9021]|P14618|A0A024R5Z9	M	I	1	0	S	Fully	42.0106	Acetyl (S)	S	Anywhere	Post-translational	2	sample_C1R-C1601	PXD009531
160416_MDM_C1R-C1601_W_20%_#1_400-650mz_CIDqisOT_25cm90min7s_msms19_calibrated.mgf	160416_MDM_C1R-C1601_W_20%_#1_400-650mz_CIDqisOT_25cm90min7s_msms19.6862.6862.2	SSKVSRDTLY	2	1197.61	42.0109	6.7e-06	ENSP00000363018|ENST00000322203|ENSG00000198755|RPL10A ribosomal protein L10a [Source:HGNC Symbol;Acc:HGNC:10299]|P62906	M	E	1	0	S	Fully	42.0106	Acetyl (S)	S	Anywhere	Post-translational	2	sample_C1R-C1601	PXD009531
160416_MDM_C1R-C1601_W_20%_#2_400-650mz_CIDqisOT_25cm90min7s_msms20_calibrated.mgf	160416_MDM_C1R-C1601_W_20%_#2_400-650mz_CIDqisOT_25cm90min7s_msms20.15235.15235.3	SMLRLQKRLASSVLR	3	1800.06	42.0095	7.3e-06	ENSP00000225430|ENST00000225430|ENSG00000108298|RPL19 ribosomal protein L19 [Source:HGNC Symbol;Acc:HGNC:10312]|P84098	M	C	1	0	S	Fully	42.0106	Acetyl (S)	S	Anywhere	Post-translational	2	sample_C1R-C1601	PXD009531
160416_MDM_C1R-C1601_W_20%_#1_400-650mz_CIDqisOT_25cm90min7s_msms19_calibrated.mgf	160416_MDM_C1R-C1601_W_20%_#1_400-650mz_CIDqisOT_25cm90min7s_msms19.4144.4144.2	SKPHSEAGTAF	2	1173.55	42.0122	8.7e-06	ENSP00000320171|ENST00000319622|ENSG00000067225|PKM pyruvate kinase M1/2 [Source:HGNC Symbol;Acc:HGNC:9021]|P14618|A0A024R5Z9	M	I	1	0	S	Fully	42.0106	Acetyl (S)	S	Anywhere	Post-translational	2	sample_C1R-C1601	PXD009531
160416_MDM_C1R-C1601_W_20%_#4_400-650mz_CIDqisOT_25cm90min7s_msms22_calibrated.mgf	160416_MDM_C1R-C1601_W_20%_#4_400-650mz_CIDqisOT_25cm90min7s_msms22.15118.15118.3	SMLRLQKRLASSVLR	3	1800.06	42.0092	1.2e-05	ENSP00000225430|ENST00000225430|ENSG00000108298|RPL19 ribosomal protein L19 [Source:HGNC Symbol;Acc:HGNC:10312]|P84098	M	C	1	0	S	Fully	42.0106	Acetyl (S)	S	Anywhere	Post-translational	2	sample_C1R-C1601	PXD009531
160416_MDM_C1R-C1601_W_20%_#4_400-650mz_CIDqisOT_25cm90min7s_msms22_calibrated.mgf	160416_MDM_C1R-C1601_W_20%_#4_400-650mz_CIDqisOT_25cm90min7s_msms22.15140.15140.3	SMLRLQKRLASSVLR	3	1800.06	42.0112	2.3e-05	ENSP00000225430|ENST00000225430|ENSG00000108298|RPL19 ribosomal protein L19 [Source:HGNC Symbol;Acc:HGNC:10312]|P84098	M	C	1	0	S	Fully	42.0106	Acetyl (S)	S	Anywhere	Post-translational	2	sample_C1R-C1601	PXD009531
160416_MDM_C1R-C1601_W_20%_#2_400-650mz_CIDqisOT_25cm90min7s_msms20_calibrated.mgf	160416_MDM_C1R-C1601_W_20%_#2_400-650mz_CIDqisOT_25cm90min7s_msms20.25961.25961.2	SSVAVLTQESF	2	1209.6	42.0118	3.8e-05	ENSP00000312042|ENST00000310931|ENSG00000115677|HDLBP high density lipoprotein binding protein [Source:HGNC Symbol;Acc:HGNC:4857]||A0A024R4E5	M	A	0.9999	0	S	Fully	42.0106	Acetyl (S)	S	Anywhere	Post-translational	2	sample_C1R-C1601	PXD009531
160416_MDM_C1R-C1601_W_20%_#5_400-650mz_CIDqisOT_25cm90min7s_msms23_calibrated.mgf	160416_MDM_C1R-C1601_W_20%_#5_400-650mz_CIDqisOT_25cm90min7s_msms23.7094.7094.2	SSKVSRDTLY	2	1197.61	42.0112	7e-05	ENSP00000363018|ENST00000322203|ENSG00000198755|RPL10A ribosomal protein L10a [Source:HGNC Symbol;Acc:HGNC:10299]|P62906	M	E	1	0	S	Fully	42.0106	Acetyl (S)	S	Anywhere	Post-translational	2	sample_C1R-C1601	PXD009531
160416_MDM_C1R-C1601_W_20%_#3_400-650mz_CIDqisOT_25cm90min7s_msms21_calibrated.mgf	160416_MDM_C1R-C1601_W_20%_#3_400-650mz_CIDqisOT_25cm90min7s_msms21.15757.15757.2	SGGLLKALRSDS	2	1245.68	42.011	8.1e-05	ENSP00000326806|ENST00000321256|ENSG00000114503|NCBP2 nuclear cap binding protein subunit 2 [Source:HGNC Symbol;Acc:HGNC:7659]|P52298	M	Y	1	0	S	Fully	42.0106	Acetyl (S)	S	Anywhere	Post-translational	2	sample_C1R-C1601	PXD009531
160416_MDM_C1R-C1601_W_20%_#3_400-650mz_CIDqisOT_25cm90min7s_msms21_calibrated.mgf	160416_MDM_C1R-C1601_W_20%_#3_400-650mz_CIDqisOT_25cm90min7s_msms21.24686.24686.2	SEEIITPVY	2	1092.55	42.01	8.3e-05	ENSP00000279247|ENST00000279247|ENSG00000014216|CAPN1 calpain 1 [Source:HGNC Symbol;Acc:HGNC:1476]|P07384	M	C	1	0	S	Fully	42.0106	Acetyl (S)	S	Anywhere	Post-translational	2	sample_C1R-C1601	PXD009531
160416_MDM_C1R-C1601_W_20%_#3_400-650mz_CIDqisOT_25cm90min7s_msms21_calibrated.mgf	160416_MDM_C1R-C1601_W_20%_#3_400-650mz_CIDqisOT_25cm90min7s_msms21.7101.7101.2	SSKVSRDTLY	2	1197.61	42.0112	8.8e-05	ENSP00000363018|ENST00000322203|ENSG00000198755|RPL10A ribosomal protein L10a [Source:HGNC Symbol;Acc:HGNC:10299]|P62906	M	E	1	0	S	Fully	42.0106	Acetyl (S)	S	Anywhere	Post-translational	2	sample_C1R-C1601	PXD009531
160416_MDM_C1R-C1601_W_20%_#2_400-650mz_CIDqisOT_25cm90min7s_msms20_calibrated.mgf	160416_MDM_C1R-C1601_W_20%_#2_400-650mz_CIDqisOT_25cm90min7s_msms20.7079.7079.2	SSKVSRDTLY	2	1197.61	42.011	0.00012	ENSP00000363018|ENST00000322203|ENSG00000198755|RPL10A ribosomal protein L10a [Source:HGNC Symbol;Acc:HGNC:10299]|P62906	M	E	1	0	S	Fully	42.0106	Acetyl (S)	S	Anywhere	Post-translational	2	sample_C1R-C1601	PXD009531
160416_MDM_C1R-C1601_W_20%_#1_400-650mz_CIDqisOT_25cm90min7s_msms19_calibrated.mgf	160416_MDM_C1R-C1601_W_20%_#1_400-650mz_CIDqisOT_25cm90min7s_msms19.15133.15133.3	SMLRLQKRLASSVLR	3	1800.06	42.0117	0.000164	ENSP00000225430|ENST00000225430|ENSG00000108298|RPL19 ribosomal protein L19 [Source:HGNC Symbol;Acc:HGNC:10312]|P84098	M	C	1	0	S	Fully	42.0106	Acetyl (S)	S	Anywhere	Post-translational	2	sample_C1R-C1601	PXD009531
160416_MDM_C1R-C1601_W_20%_#1_400-650mz_CIDqisOT_25cm90min7s_msms19_calibrated.mgf	160416_MDM_C1R-C1601_W_20%_#1_400-650mz_CIDqisOT_25cm90min7s_msms19.4199.4199.2	SKPHSEAGTAF	2	1173.55	42.0114	0.000169	ENSP00000320171|ENST00000319622|ENSG00000067225|PKM pyruvate kinase M1/2 [Source:HGNC Symbol;Acc:HGNC:9021]|P14618|A0A024R5Z9	M	I	1	0	S	Fully	42.0106	Acetyl (S)	S	Anywhere	Post-translational	2	sample_C1R-C1601	PXD009531
160416_MDM_C1R-C1601_W_20%_#3_400-650mz_CIDqisOT_25cm90min7s_msms21_calibrated.mgf	160416_MDM_C1R-C1601_W_20%_#3_400-650mz_CIDqisOT_25cm90min7s_msms21.15219.15219.3	SMLRLQKRLASSVLR	3	1800.06	42.0117	0.000205	ENSP00000225430|ENST00000225430|ENSG00000108298|RPL19 ribosomal protein L19 [Source:HGNC Symbol;Acc:HGNC:10312]|P84098	M	C	1	0	S	Fully	42.0106	Acetyl (S)	S	Anywhere	Post-translational	2	sample_C1R-C1601	PXD009531
160416_MDM_C1R-C1601_W_20%_#4_400-650mz_CIDqisOT_25cm90min7s_msms22_calibrated.mgf	160416_MDM_C1R-C1601_W_20%_#4_400-650mz_CIDqisOT_25cm90min7s_msms22.11431.11431.3	SKSESPKEPEQLRKLF	3	1945.04	42.0103	0.000346	ENSP00000333504|ENST00000330752|ENSG00000135486|HNRNPA1 heterogeneous nuclear ribonucleoprotein A1 [Source:HGNC Symbol;Acc:HGNC:5031]||F8W6I7	M	I	1	0	S	Fully	42.0106	Acetyl (S)	S	Anywhere	Post-translational	2	sample_C1R-C1601	PXD009531
160416_MDM_C1R-C1601_W_20%_#1_400-650mz_CIDqisOT_25cm90min7s_msms19_calibrated.mgf	160416_MDM_C1R-C1601_W_20%_#1_400-650mz_CIDqisOT_25cm90min7s_msms19.11465.11465.3	SKSESPKEPEQLRKLF	3	1945.04	42.0122	0.000493	ENSP00000333504|ENST00000330752|ENSG00000135486|HNRNPA1 heterogeneous nuclear ribonucleoprotein A1 [Source:HGNC Symbol;Acc:HGNC:5031]||F8W6I7	M	I	1	0	S	Fully	42.0106	Acetyl (S)	S	Anywhere	Post-translational	2	sample_C1R-C1601	PXD009531
160416_MDM_C1R-C1601_W_20%_#4_400-650mz_CIDqisOT_25cm90min7s_msms22_calibrated.mgf	160416_MDM_C1R-C1601_W_20%_#4_400-650mz_CIDqisOT_25cm90min7s_msms22.25771.25771.2	SSVAVLTQESF	2	1209.6	42.0123	0.000522	ENSP00000312042|ENST00000310931|ENSG00000115677|HDLBP high density lipoprotein binding protein [Source:HGNC Symbol;Acc:HGNC:4857]||A0A024R4E5	M	A	0.9999	0	S	Fully	42.0106	Acetyl (S)	S	Anywhere	Post-translational	2	sample_C1R-C1601	PXD009531
160416_MDM_C1R-C1601_W_20%_#2_400-650mz_CIDqisOT_25cm90min7s_msms20_calibrated.mgf	160416_MDM_C1R-C1601_W_20%_#2_400-650mz_CIDqisOT_25cm90min7s_msms20.25650.25650.2	SGFENLNTDF	2	1185.51	42.0123	0.000767	ENSP00000274496|ENST00000274496|ENSG00000145817|YIPF5 Yip1 domain family member 5 [Source:HGNC Symbol;Acc:HGNC:24877]|Q969M3	M	Y	1	0	S	Fully	42.0106	Acetyl (S)	S	Anywhere	Post-translational	2	sample_C1R-C1601	PXD009531
160416_MDM_C1R-C1601_W_20%_#4_400-650mz_CIDqisOT_25cm90min7s_msms22_calibrated.mgf	160416_MDM_C1R-C1601_W_20%_#4_400-650mz_CIDqisOT_25cm90min7s_msms22.7026.7026.2	SSKVSRDTLY	2	1197.61	42.0109	0.000871	ENSP00000363018|ENST00000322203|ENSG00000198755|RPL10A ribosomal protein L10a [Source:HGNC Symbol;Acc:HGNC:10299]|P62906	M	E	1	0	S	Fully	42.0106	Acetyl (S)	S	Anywhere	Post-translational	2	sample_C1R-C1601	PXD009531
160416_MDM_C1R-C1601_W_20%_#1_400-650mz_CIDqisOT_25cm90min7s_msms19_calibrated.mgf	160416_MDM_C1R-C1601_W_20%_#1_400-650mz_CIDqisOT_25cm90min7s_msms19.25521.25521.2	SGFENLNTDF	2	1185.51	42.0122	0.000906	ENSP00000274496|ENST00000274496|ENSG00000145817|YIPF5 Yip1 domain family member 5 [Source:HGNC Symbol;Acc:HGNC:24877]|Q969M3	M	Y	1	0	S	Fully	42.0106	Acetyl (S)	S	Anywhere	Post-translational	2	sample_C1R-C1601	PXD009531
160416_MDM_C1R-C1601_W_20%_#1_400-650mz_CIDqisOT_25cm90min7s_msms19_calibrated.mgf	160416_MDM_C1R-C1601_W_20%_#1_400-650mz_CIDqisOT_25cm90min7s_msms19.11699.11699.2	SEKKQPVDLGL	2	1255.69	42.0111	0.000985	ENSP00000248566|ENST00000248566|ENSG00000127922|SEM1 SEM1, 26S proteasome complex subunit [Source:HGNC Symbol;Acc:HGNC:10845]|P60896|Q6IBB7	M	L	1	0	S	Fully	42.0106	Acetyl (S)	S	Anywhere	Post-translational	2	sample_C1R-C1601	PXD009531
160416_MDM_C1R-C1601_W_20%_#4_400-650mz_CIDqisOT_25cm90min7s_msms22_calibrated.mgf	160416_MDM_C1R-C1601_W_20%_#4_400-650mz_CIDqisOT_25cm90min7s_msms22.25464.25464.2	SGFENLNTDF	2	1185.51	42.0118	0.001129	ENSP00000274496|ENST00000274496|ENSG00000145817|YIPF5 Yip1 domain family member 5 [Source:HGNC Symbol;Acc:HGNC:24877]|Q969M3	M	Y	1	0	S	Fully	42.0106	Acetyl (S)	S	Anywhere	Post-translational	2	sample_C1R-C1601	PXD009531
160416_MDM_C1R-C1601_W_20%_#5_400-650mz_CIDqisOT_25cm90min7s_msms23_calibrated.mgf	160416_MDM_C1R-C1601_W_20%_#5_400-650mz_CIDqisOT_25cm90min7s_msms23.25554.25554.2	SGFENLNTDF	2	1185.51	42.0123	0.001358	ENSP00000274496|ENST00000274496|ENSG00000145817|YIPF5 Yip1 domain family member 5 [Source:HGNC Symbol;Acc:HGNC:24877]|Q969M3	M	Y	1	0	S	Fully	42.0106	Acetyl (S)	S	Anywhere	Post-translational	2	sample_C1R-C1601	PXD009531
160416_MDM_C1R-C1601_W_20%_#3_400-650mz_CIDqisOT_25cm90min7s_msms21_calibrated.mgf	160416_MDM_C1R-C1601_W_20%_#3_400-650mz_CIDqisOT_25cm90min7s_msms21.25632.25632.2	SGFENLNTDF	2	1185.51	42.0131	0.001472	ENSP00000274496|ENST00000274496|ENSG00000145817|YIPF5 Yip1 domain family member 5 [Source:HGNC Symbol;Acc:HGNC:24877]|Q969M3	M	Y	1	0	S	Fully	42.0106	Acetyl (S)	S	Anywhere	Post-translational	2	sample_C1R-C1601	PXD009531
160416_MDM_C1R-C1601_W_20%_#5_400-650mz_CIDqisOT_25cm90min7s_msms23_calibrated.mgf	160416_MDM_C1R-C1601_W_20%_#5_400-650mz_CIDqisOT_25cm90min7s_msms23.11497.11497.3	SKSESPKEPEQLRKLF	3	1945.04	42.0122	0.01082	ENSP00000333504|ENST00000330752|ENSG00000135486|HNRNPA1 heterogeneous nuclear ribonucleoprotein A1 [Source:HGNC Symbol;Acc:HGNC:5031]||F8W6I7	M	I	1	0	S	Fully	42.0106	Acetyl (S)	S	Anywhere	Post-translational	2	sample_C1R-C1601	PXD009531
160416_MDM_C1R-C1601_W_20%_#5_400-650mz_CIDqisOT_25cm90min7s_msms23_calibrated.mgf	160416_MDM_C1R-C1601_W_20%_#5_400-650mz_CIDqisOT_25cm90min7s_msms23.15164.15164.3	SMLRLQKRLASSVLR	3	1800.06	42.0112	0.01338	ENSP00000225430|ENST00000225430|ENSG00000108298|RPL19 ribosomal protein L19 [Source:HGNC Symbol;Acc:HGNC:10312]|P84098	M	C	1	0	S	Fully	42.0106	Acetyl (S)	S	Anywhere	Post-translational	2	sample_C1R-C1601	PXD009531
160608_MDM_C1R-C0702_W_20%_#1_400-650mz_CIDqisOT_25cm90min7s_msms47_calibrated.mgf	160608_MDM_C1R-C0702_W_20%_#1_400-650mz_CIDqisOT_25cm90min7s_msms47.8475.8475.3	SKSESPKEPEQLRKLF	3	1945.04	42.012	2.6e-13	ENSP00000333504|ENST00000330752|ENSG00000135486|HNRNPA1 heterogeneous nuclear ribonucleoprotein A1 [Source:HGNC Symbol;Acc:HGNC:5031]||F8W6I7	M	I	0.9997	0	S	Fully	42.0106	Acetyl (S)	S	Anywhere	Post-translational	2	sample_C1R-C0702	PXD009531
160608_MDM_C1R-C0702_W_20%_#5_400-650mz_CIDqisOT_25cm90min7s_msms51_calibrated.mgf	160608_MDM_C1R-C0702_W_20%_#5_400-650mz_CIDqisOT_25cm90min7s_msms51.4378.4378.3	SKSESPKEPEQLRKL	3	1797.97	42.0111	3.4e-13	ENSP00000333504|ENST00000330752|ENSG00000135486|HNRNPA1 heterogeneous nuclear ribonucleoprotein A1 [Source:HGNC Symbol;Acc:HGNC:5031]||F8W6I7	M	F	0.9997	0	S	Fully	42.0106	Acetyl (S)	S	Anywhere	Post-translational	2	sample_C1R-C0702	PXD009531
160608_MDM_C1R-C0702_W_20%_#3_400-650mz_CIDqisOT_25cm90min7s_msms49_calibrated.mgf	160608_MDM_C1R-C0702_W_20%_#3_400-650mz_CIDqisOT_25cm90min7s_msms49.4400.4400.3	SKSESPKEPEQLRKL	3	1797.97	42.0114	1.2e-12	ENSP00000333504|ENST00000330752|ENSG00000135486|HNRNPA1 heterogeneous nuclear ribonucleoprotein A1 [Source:HGNC Symbol;Acc:HGNC:5031]||F8W6I7	M	F	0.9997	0	S	Fully	42.0106	Acetyl (S)	S	Anywhere	Post-translational	2	sample_C1R-C0702	PXD009531
160608_MDM_C1R-C0702_W_20%_#1_400-650mz_CIDqisOT_25cm90min7s_msms47_calibrated.mgf	160608_MDM_C1R-C0702_W_20%_#1_400-650mz_CIDqisOT_25cm90min7s_msms47.4313.4313.3	SKSESPKEPEQLRKL	3	1797.97	42.0082	1.3e-12	ENSP00000333504|ENST00000330752|ENSG00000135486|HNRNPA1 heterogeneous nuclear ribonucleoprotein A1 [Source:HGNC Symbol;Acc:HGNC:5031]||F8W6I7	M	F	0.9997	0	S	Fully	42.0106	Acetyl (S)	S	Anywhere	Post-translational	2	sample_C1R-C0702	PXD009531
160608_MDM_C1R-C0702_W_20%_#1_400-650mz_CIDqisOT_25cm90min7s_msms47_calibrated.mgf	160608_MDM_C1R-C0702_W_20%_#1_400-650mz_CIDqisOT_25cm90min7s_msms47.4231.4231.3	SKSESPKEPEQLRKL	3	1797.97	42.0072	1.7e-12	ENSP00000333504|ENST00000330752|ENSG00000135486|HNRNPA1 heterogeneous nuclear ribonucleoprotein A1 [Source:HGNC Symbol;Acc:HGNC:5031]||F8W6I7	M	F	0.9996	0	S	Fully	42.0106	Acetyl (S)	S	Anywhere	Post-translational	2	sample_C1R-C0702	PXD009531
160608_MDM_C1R-C0702_W_20%_#2_400-650mz_CIDqisOT_25cm90min7s_msms48_calibrated.mgf	160608_MDM_C1R-C0702_W_20%_#2_400-650mz_CIDqisOT_25cm90min7s_msms48.4406.4406.3	SKSESPKEPEQLRKL	3	1797.97	42.0099	1.8e-12	ENSP00000333504|ENST00000330752|ENSG00000135486|HNRNPA1 heterogeneous nuclear ribonucleoprotein A1 [Source:HGNC Symbol;Acc:HGNC:5031]||F8W6I7	M	F	0.9997	0	S	Fully	42.0106	Acetyl (S)	S	Anywhere	Post-translational	2	sample_C1R-C0702	PXD009531
160608_MDM_C1R-C0702_W_20%_#2_400-650mz_CIDqisOT_25cm90min7s_msms48_calibrated.mgf	160608_MDM_C1R-C0702_W_20%_#2_400-650mz_CIDqisOT_25cm90min7s_msms48.4445.4445.3	SKSESPKEPEQLRKL	3	1797.97	42.0111	2.9e-12	ENSP00000333504|ENST00000330752|ENSG00000135486|HNRNPA1 heterogeneous nuclear ribonucleoprotein A1 [Source:HGNC Symbol;Acc:HGNC:5031]||F8W6I7	M	F	0.9997	0	S	Fully	42.0106	Acetyl (S)	S	Anywhere	Post-translational	2	sample_C1R-C0702	PXD009531
160608_MDM_C1R-C0702_W_20%_#3_400-650mz_CIDqisOT_25cm90min7s_msms49_calibrated.mgf	160608_MDM_C1R-C0702_W_20%_#3_400-650mz_CIDqisOT_25cm90min7s_msms49.8417.8417.3	SKSESPKEPEQLRKLF	3	1945.04	42.0107	8.3e-12	ENSP00000333504|ENST00000330752|ENSG00000135486|HNRNPA1 heterogeneous nuclear ribonucleoprotein A1 [Source:HGNC Symbol;Acc:HGNC:5031]||F8W6I7	M	I	0.9997	0	S	Fully	42.0106	Acetyl (S)	S	Anywhere	Post-translational	2	sample_C1R-C0702	PXD009531
160608_MDM_C1R-C0702_W_20%_#4_400-650mz_CIDqisOT_25cm90min7s_msms50_calibrated.mgf	160608_MDM_C1R-C0702_W_20%_#4_400-650mz_CIDqisOT_25cm90min7s_msms50.4296.4296.3	SKSESPKEPEQLRKL	3	1797.97	42.0096	8.8e-12	ENSP00000333504|ENST00000330752|ENSG00000135486|HNRNPA1 heterogeneous nuclear ribonucleoprotein A1 [Source:HGNC Symbol;Acc:HGNC:5031]||F8W6I7	M	F	0.9997	0	S	Fully	42.0106	Acetyl (S)	S	Anywhere	Post-translational	2	sample_C1R-C0702	PXD009531
160608_MDM_C1R-C0702_W_20%_#1_400-650mz_CIDqisOT_25cm90min7s_msms47_calibrated.mgf	160608_MDM_C1R-C0702_W_20%_#1_400-650mz_CIDqisOT_25cm90min7s_msms47.4273.4273.3	SKSESPKEPEQLRKL	3	1797.97	42.0074	1e-11	ENSP00000333504|ENST00000330752|ENSG00000135486|HNRNPA1 heterogeneous nuclear ribonucleoprotein A1 [Source:HGNC Symbol;Acc:HGNC:5031]||F8W6I7	M	F	0.9997	0	S	Fully	42.0106	Acetyl (S)	S	Anywhere	Post-translational	2	sample_C1R-C0702	PXD009531
160608_MDM_C1R-C0702_W_20%_#2_400-650mz_CIDqisOT_25cm90min7s_msms48_calibrated.mgf	160608_MDM_C1R-C0702_W_20%_#2_400-650mz_CIDqisOT_25cm90min7s_msms48.4318.4318.3	SKSESPKEPEQLRKL	3	1797.97	42.0094	1.4e-11	ENSP00000333504|ENST00000330752|ENSG00000135486|HNRNPA1 heterogeneous nuclear ribonucleoprotein A1 [Source:HGNC Symbol;Acc:HGNC:5031]||F8W6I7	M	F	0.9997	0	S	Fully	42.0106	Acetyl (S)	S	Anywhere	Post-translational	2	sample_C1R-C0702	PXD009531
160608_MDM_C1R-C0702_W_20%_#4_400-650mz_CIDqisOT_25cm90min7s_msms50_calibrated.mgf	160608_MDM_C1R-C0702_W_20%_#4_400-650mz_CIDqisOT_25cm90min7s_msms50.4384.4384.3	SKSESPKEPEQLRKL	3	1797.97	42.0096	1.5e-11	ENSP00000333504|ENST00000330752|ENSG00000135486|HNRNPA1 heterogeneous nuclear ribonucleoprotein A1 [Source:HGNC Symbol;Acc:HGNC:5031]||F8W6I7	M	F	0.9997	0	S	Fully	42.0106	Acetyl (S)	S	Anywhere	Post-translational	2	sample_C1R-C0702	PXD009531
160608_MDM_C1R-C0702_W_20%_#3_400-650mz_CIDqisOT_25cm90min7s_msms49_calibrated.mgf	160608_MDM_C1R-C0702_W_20%_#3_400-650mz_CIDqisOT_25cm90min7s_msms49.4352.4352.3	SKSESPKEPEQLRKL	3	1797.97	42.0111	1.6e-11	ENSP00000333504|ENST00000330752|ENSG00000135486|HNRNPA1 heterogeneous nuclear ribonucleoprotein A1 [Source:HGNC Symbol;Acc:HGNC:5031]||F8W6I7	M	F	0.9997	0	S	Fully	42.0106	Acetyl (S)	S	Anywhere	Post-translational	2	sample_C1R-C0702	PXD009531
160608_MDM_C1R-C0702_W_20%_#3_400-650mz_CIDqisOT_25cm90min7s_msms49_calibrated.mgf	160608_MDM_C1R-C0702_W_20%_#3_400-650mz_CIDqisOT_25cm90min7s_msms49.4314.4314.3	SKSESPKEPEQLRKL	3	1797.97	42.0114	1.6e-11	ENSP00000333504|ENST00000330752|ENSG00000135486|HNRNPA1 heterogeneous nuclear ribonucleoprotein A1 [Source:HGNC Symbol;Acc:HGNC:5031]||F8W6I7	M	F	0.9997	0	S	Fully	42.0106	Acetyl (S)	S	Anywhere	Post-translational	2	sample_C1R-C0702	PXD009531
160608_MDM_C1R-C0702_W_20%_#5_400-650mz_CIDqisOT_25cm90min7s_msms51_calibrated.mgf	160608_MDM_C1R-C0702_W_20%_#5_400-650mz_CIDqisOT_25cm90min7s_msms51.4297.4297.3	SKSESPKEPEQLRKL	3	1797.97	42.0105	1.8e-11	ENSP00000333504|ENST00000330752|ENSG00000135486|HNRNPA1 heterogeneous nuclear ribonucleoprotein A1 [Source:HGNC Symbol;Acc:HGNC:5031]||F8W6I7	M	F	0.9997	0	S	Fully	42.0106	Acetyl (S)	S	Anywhere	Post-translational	2	sample_C1R-C0702	PXD009531
160608_MDM_C1R-C0702_W_20%_#4_400-650mz_CIDqisOT_25cm90min7s_msms50_calibrated.mgf	160608_MDM_C1R-C0702_W_20%_#4_400-650mz_CIDqisOT_25cm90min7s_msms50.4432.4432.3	SKSESPKEPEQLRKL	3	1797.97	42.0096	2e-11	ENSP00000333504|ENST00000330752|ENSG00000135486|HNRNPA1 heterogeneous nuclear ribonucleoprotein A1 [Source:HGNC Symbol;Acc:HGNC:5031]||F8W6I7	M	F	0.9997	0	S	Fully	42.0106	Acetyl (S)	S	Anywhere	Post-translational	2	sample_C1R-C0702	PXD009531
160608_MDM_C1R-C0702_W_20%_#3_400-650mz_CIDqisOT_25cm90min7s_msms49_calibrated.mgf	160608_MDM_C1R-C0702_W_20%_#3_400-650mz_CIDqisOT_25cm90min7s_msms49.4272.4272.3	SKSESPKEPEQLRKL	3	1797.97	42.0101	2.2e-11	ENSP00000333504|ENST00000330752|ENSG00000135486|HNRNPA1 heterogeneous nuclear ribonucleoprotein A1 [Source:HGNC Symbol;Acc:HGNC:5031]||F8W6I7	M	F	0.9997	0	S	Fully	42.0106	Acetyl (S)	S	Anywhere	Post-translational	2	sample_C1R-C0702	PXD009531
160608_MDM_C1R-C0702_W_20%_#2_400-650mz_CIDqisOT_25cm90min7s_msms48_calibrated.mgf	160608_MDM_C1R-C0702_W_20%_#2_400-650mz_CIDqisOT_25cm90min7s_msms48.4362.4362.3	SKSESPKEPEQLRKL	3	1797.97	42.0098	2.3e-11	ENSP00000333504|ENST00000330752|ENSG00000135486|HNRNPA1 heterogeneous nuclear ribonucleoprotein A1 [Source:HGNC Symbol;Acc:HGNC:5031]||F8W6I7	M	F	0.9997	0	S	Fully	42.0106	Acetyl (S)	S	Anywhere	Post-translational	2	sample_C1R-C0702	PXD009531
160608_MDM_C1R-C0702_W_20%_#4_400-650mz_CIDqisOT_25cm90min7s_msms50_calibrated.mgf	160608_MDM_C1R-C0702_W_20%_#4_400-650mz_CIDqisOT_25cm90min7s_msms50.4257.4257.3	SKSESPKEPEQLRKL	3	1797.97	42.0098	2.7e-11	ENSP00000333504|ENST00000330752|ENSG00000135486|HNRNPA1 heterogeneous nuclear ribonucleoprotein A1 [Source:HGNC Symbol;Acc:HGNC:5031]||F8W6I7	M	F	0.9997	0	S	Fully	42.0106	Acetyl (S)	S	Anywhere	Post-translational	2	sample_C1R-C0702	PXD009531
160608_MDM_C1R-C0702_W_20%_#1_400-650mz_CIDqisOT_25cm90min7s_msms47_calibrated.mgf	160608_MDM_C1R-C0702_W_20%_#1_400-650mz_CIDqisOT_25cm90min7s_msms47.4404.4404.3	SKSESPKEPEQLRKL	3	1797.97	42.0082	2.8e-11	ENSP00000333504|ENST00000330752|ENSG00000135486|HNRNPA1 heterogeneous nuclear ribonucleoprotein A1 [Source:HGNC Symbol;Acc:HGNC:5031]||F8W6I7	M	F	0.9997	0	S	Fully	42.0106	Acetyl (S)	S	Anywhere	Post-translational	2	sample_C1R-C0702	PXD009531
160608_MDM_C1R-C0702_W_20%_#5_400-650mz_CIDqisOT_25cm90min7s_msms51_calibrated.mgf	160608_MDM_C1R-C0702_W_20%_#5_400-650mz_CIDqisOT_25cm90min7s_msms51.4257.4257.3	SKSESPKEPEQLRKL	3	1797.97	42.0099	2.9e-11	ENSP00000333504|ENST00000330752|ENSG00000135486|HNRNPA1 heterogeneous nuclear ribonucleoprotein A1 [Source:HGNC Symbol;Acc:HGNC:5031]||F8W6I7	M	F	0.9997	0	S	Fully	42.0106	Acetyl (S)	S	Anywhere	Post-translational	2	sample_C1R-C0702	PXD009531
160608_MDM_C1R-C0702_W_20%_#1_400-650mz_CIDqisOT_25cm90min7s_msms47_calibrated.mgf	160608_MDM_C1R-C0702_W_20%_#1_400-650mz_CIDqisOT_25cm90min7s_msms47.4193.4193.3	SKSESPKEPEQLRKL	3	1797.97	42.0076	3.5e-11	ENSP00000333504|ENST00000330752|ENSG00000135486|HNRNPA1 heterogeneous nuclear ribonucleoprotein A1 [Source:HGNC Symbol;Acc:HGNC:5031]||F8W6I7	M	F	0.9996	0	S	Fully	42.0106	Acetyl (S)	S	Anywhere	Post-translational	2	sample_C1R-C0702	PXD009531
160608_MDM_C1R-C0702_W_20%_#2_400-650mz_CIDqisOT_25cm90min7s_msms48_calibrated.mgf	160608_MDM_C1R-C0702_W_20%_#2_400-650mz_CIDqisOT_25cm90min7s_msms48.4282.4282.3	SKSESPKEPEQLRKL	3	1797.97	42.0098	3.7e-11	ENSP00000333504|ENST00000330752|ENSG00000135486|HNRNPA1 heterogeneous nuclear ribonucleoprotein A1 [Source:HGNC Symbol;Acc:HGNC:5031]||F8W6I7	M	F	0.9997	0	S	Fully	42.0106	Acetyl (S)	S	Anywhere	Post-translational	2	sample_C1R-C0702	PXD009531
160608_MDM_C1R-C0702_W_20%_#5_400-650mz_CIDqisOT_25cm90min7s_msms51_calibrated.mgf	160608_MDM_C1R-C0702_W_20%_#5_400-650mz_CIDqisOT_25cm90min7s_msms51.4422.4422.3	SKSESPKEPEQLRKL	3	1797.97	42.0096	5e-11	ENSP00000333504|ENST00000330752|ENSG00000135486|HNRNPA1 heterogeneous nuclear ribonucleoprotein A1 [Source:HGNC Symbol;Acc:HGNC:5031]||F8W6I7	M	F	0.9997	0	S	Fully	42.0106	Acetyl (S)	S	Anywhere	Post-translational	2	sample_C1R-C0702	PXD009531
160608_MDM_C1R-C0702_W_20%_#4_400-650mz_CIDqisOT_25cm90min7s_msms50_calibrated.mgf	160608_MDM_C1R-C0702_W_20%_#4_400-650mz_CIDqisOT_25cm90min7s_msms50.8515.8515.3	SKSESPKEPEQLRKLF	3	1945.04	42.0107	5.1e-11	ENSP00000333504|ENST00000330752|ENSG00000135486|HNRNPA1 heterogeneous nuclear ribonucleoprotein A1 [Source:HGNC Symbol;Acc:HGNC:5031]||F8W6I7	M	I	0.9997	0	S	Fully	42.0106	Acetyl (S)	S	Anywhere	Post-translational	2	sample_C1R-C0702	PXD009531
160608_MDM_C1R-C0702_W_20%_#2_400-650mz_CIDqisOT_25cm90min7s_msms48_calibrated.mgf	160608_MDM_C1R-C0702_W_20%_#2_400-650mz_CIDqisOT_25cm90min7s_msms48.9845.9845.2	SEEQFGGDGAAA	2	1180.48	42.0109	5.2e-11	ENSP00000305860|ENST00000352301|ENSG00000138668|HNRNPD heterogeneous nuclear ribonucleoprotein D [Source:HGNC Symbol;Acc:HGNC:5036]|Q14103|A0A024RDB4	M	A	0.9997	0	S	Fully	42.0106	Acetyl (S)	S	Anywhere	Post-translational	2	sample_C1R-C0702	PXD009531
160608_MDM_C1R-C0702_W_20%_#4_400-650mz_CIDqisOT_25cm90min7s_msms50_calibrated.mgf	160608_MDM_C1R-C0702_W_20%_#4_400-650mz_CIDqisOT_25cm90min7s_msms50.9790.9790.2	SEEQFGGDGAAA	2	1180.48	42.0107	5.3e-11	ENSP00000305860|ENST00000352301|ENSG00000138668|HNRNPD heterogeneous nuclear ribonucleoprotein D [Source:HGNC Symbol;Acc:HGNC:5036]|Q14103|A0A024RDB4	M	A	0.9997	0	S	Fully	42.0106	Acetyl (S)	S	Anywhere	Post-translational	2	sample_C1R-C0702	PXD009531
160608_MDM_C1R-C0702_W_20%_#5_400-650mz_CIDqisOT_25cm90min7s_msms51_calibrated.mgf	160608_MDM_C1R-C0702_W_20%_#5_400-650mz_CIDqisOT_25cm90min7s_msms51.9788.9788.2	SEEQFGGDGAAA	2	1180.48	42.0112	5.7e-11	ENSP00000305860|ENST00000352301|ENSG00000138668|HNRNPD heterogeneous nuclear ribonucleoprotein D [Source:HGNC Symbol;Acc:HGNC:5036]|Q14103|A0A024RDB4	M	A	0.9997	0	S	Fully	42.0106	Acetyl (S)	S	Anywhere	Post-translational	2	sample_C1R-C0702	PXD009531
160608_MDM_C1R-C0702_W_20%_#3_400-650mz_CIDqisOT_25cm90min7s_msms49_calibrated.mgf	160608_MDM_C1R-C0702_W_20%_#3_400-650mz_CIDqisOT_25cm90min7s_msms49.9739.9739.2	SEEQFGGDGAAA	2	1180.48	42.0105	7.4e-11	ENSP00000305860|ENST00000352301|ENSG00000138668|HNRNPD heterogeneous nuclear ribonucleoprotein D [Source:HGNC Symbol;Acc:HGNC:5036]|Q14103|A0A024RDB4	M	A	0.9997	0	S	Fully	42.0106	Acetyl (S)	S	Anywhere	Post-translational	2	sample_C1R-C0702	PXD009531
160608_MDM_C1R-C0702_W_20%_#1_400-650mz_CIDqisOT_25cm90min7s_msms47_calibrated.mgf	160608_MDM_C1R-C0702_W_20%_#1_400-650mz_CIDqisOT_25cm90min7s_msms47.9454.9454.2	SEEQFGGDGAAA	2	1180.48	42.0105	8e-11	ENSP00000305860|ENST00000352301|ENSG00000138668|HNRNPD heterogeneous nuclear ribonucleoprotein D [Source:HGNC Symbol;Acc:HGNC:5036]|Q14103|A0A024RDB4	M	A	0.9997	0	S	Fully	42.0106	Acetyl (S)	S	Anywhere	Post-translational	2	sample_C1R-C0702	PXD009531
160608_MDM_C1R-C0702_W_20%_#3_400-650mz_CIDqisOT_25cm90min7s_msms49_calibrated.mgf	160608_MDM_C1R-C0702_W_20%_#3_400-650mz_CIDqisOT_25cm90min7s_msms49.4437.4437.3	SKSESPKEPEQLRKL	3	1797.97	42.0105	1e-10	ENSP00000333504|ENST00000330752|ENSG00000135486|HNRNPA1 heterogeneous nuclear ribonucleoprotein A1 [Source:HGNC Symbol;Acc:HGNC:5031]||F8W6I7	M	F	0.9996	0	S	Fully	42.0106	Acetyl (S)	S	Anywhere	Post-translational	2	sample_C1R-C0702	PXD009531
160608_MDM_C1R-C0702_W_20%_#2_400-650mz_CIDqisOT_25cm90min7s_msms48_calibrated.mgf	160608_MDM_C1R-C0702_W_20%_#2_400-650mz_CIDqisOT_25cm90min7s_msms48.4487.4487.3	SKSESPKEPEQLRKL	3	1797.97	42.0109	1.1e-10	ENSP00000333504|ENST00000330752|ENSG00000135486|HNRNPA1 heterogeneous nuclear ribonucleoprotein A1 [Source:HGNC Symbol;Acc:HGNC:5031]||F8W6I7	M	F	0.9997	0	S	Fully	42.0106	Acetyl (S)	S	Anywhere	Post-translational	2	sample_C1R-C0702	PXD009531
160608_MDM_C1R-C0702_W_20%_#2_400-650mz_CIDqisOT_25cm90min7s_msms48_calibrated.mgf	160608_MDM_C1R-C0702_W_20%_#2_400-650mz_CIDqisOT_25cm90min7s_msms48.8485.8485.3	SKSESPKEPEQLRKLF	3	1945.04	42.0107	1.6e-10	ENSP00000333504|ENST00000330752|ENSG00000135486|HNRNPA1 heterogeneous nuclear ribonucleoprotein A1 [Source:HGNC Symbol;Acc:HGNC:5031]||F8W6I7	M	I	0.9997	0	S	Fully	42.0106	Acetyl (S)	S	Anywhere	Post-translational	2	sample_C1R-C0702	PXD009531
160608_MDM_C1R-C0702_W_20%_#5_400-650mz_CIDqisOT_25cm90min7s_msms51_calibrated.mgf	160608_MDM_C1R-C0702_W_20%_#5_400-650mz_CIDqisOT_25cm90min7s_msms51.7926.7926.3	SSKVSRDTLYEAVRE	3	1781.9	42.0104	1.6e-10	ENSP00000363018|ENST00000322203|ENSG00000198755|RPL10A ribosomal protein L10a [Source:HGNC Symbol;Acc:HGNC:10299]|P62906	M	V	0.9995	0	S	Fully	42.0106	Acetyl (S)	S	Anywhere	Post-translational	2	sample_C1R-C0702	PXD009531
160608_MDM_C1R-C0702_W_20%_#1_400-650mz_CIDqisOT_25cm90min7s_msms47_calibrated.mgf	160608_MDM_C1R-C0702_W_20%_#1_400-650mz_CIDqisOT_25cm90min7s_msms47.9497.9497.2	SEEQFGGDGAAA	2	1180.47	42.0096	2e-10	ENSP00000305860|ENST00000352301|ENSG00000138668|HNRNPD heterogeneous nuclear ribonucleoprotein D [Source:HGNC Symbol;Acc:HGNC:5036]|Q14103|A0A024RDB4	M	A	0.9997	0	S	Fully	42.0106	Acetyl (S)	S	Anywhere	Post-translational	2	sample_C1R-C0702	PXD009531
160608_MDM_C1R-C0702_W_20%_#5_400-650mz_CIDqisOT_25cm90min7s_msms51_calibrated.mgf	160608_MDM_C1R-C0702_W_20%_#5_400-650mz_CIDqisOT_25cm90min7s_msms51.8476.8476.3	SKSESPKEPEQLRKLF	3	1945.04	42.0112	1.2e-09	ENSP00000333504|ENST00000330752|ENSG00000135486|HNRNPA1 heterogeneous nuclear ribonucleoprotein A1 [Source:HGNC Symbol;Acc:HGNC:5031]||F8W6I7	M	I	0.9997	0	S	Fully	42.0106	Acetyl (S)	S	Anywhere	Post-translational	2	sample_C1R-C0702	PXD009531
160608_MDM_C1R-C0702_W_20%_#3_400-650mz_CIDqisOT_25cm90min7s_msms49_calibrated.mgf	160608_MDM_C1R-C0702_W_20%_#3_400-650mz_CIDqisOT_25cm90min7s_msms49.7872.7872.3	SSKVSRDTLYEAVRE	3	1781.9	42.0101	1.4e-09	ENSP00000363018|ENST00000322203|ENSG00000198755|RPL10A ribosomal protein L10a [Source:HGNC Symbol;Acc:HGNC:10299]|P62906	M	V	0.9995	0	S	Fully	42.0106	Acetyl (S)	S	Anywhere	Post-translational	2	sample_C1R-C0702	PXD009531
160608_MDM_C1R-C0702_W_20%_#2_400-650mz_CIDqisOT_25cm90min7s_msms48_calibrated.mgf	160608_MDM_C1R-C0702_W_20%_#2_400-650mz_CIDqisOT_25cm90min7s_msms48.7960.7960.3	SSKVSRDTLYEAVRE	3	1781.9	42.0104	1.4e-09	ENSP00000363018|ENST00000322203|ENSG00000198755|RPL10A ribosomal protein L10a [Source:HGNC Symbol;Acc:HGNC:10299]|P62906	M	V	0.9995	0	S	Fully	42.0106	Acetyl (S)	S	Anywhere	Post-translational	2	sample_C1R-C0702	PXD009531
160608_MDM_C1R-C0702_W_20%_#2_400-650mz_CIDqisOT_25cm90min7s_msms48_calibrated.mgf	160608_MDM_C1R-C0702_W_20%_#2_400-650mz_CIDqisOT_25cm90min7s_msms48.8535.8535.3	SKSESPKEPEQLRKLF	3	1945.04	42.011	1.7e-09	ENSP00000333504|ENST00000330752|ENSG00000135486|HNRNPA1 heterogeneous nuclear ribonucleoprotein A1 [Source:HGNC Symbol;Acc:HGNC:5031]||F8W6I7	M	I	0.9997	0	S	Fully	42.0106	Acetyl (S)	S	Anywhere	Post-translational	2	sample_C1R-C0702	PXD009531
160608_MDM_C1R-C0702_W_20%_#2_400-650mz_CIDqisOT_25cm90min7s_msms48_calibrated.mgf	160608_MDM_C1R-C0702_W_20%_#2_400-650mz_CIDqisOT_25cm90min7s_msms48.5058.5058.3	SSGNAKIGHPAPNFKA	3	1637.84	42.0099	2e-09	ENSP00000361150|ENST00000372079|ENSG00000117450|PRDX1 peroxiredoxin 1 [Source:HGNC Symbol;Acc:HGNC:9352]||A0A0A0MRQ5	M	T	0.9996	0	S	Fully	42.0106	Acetyl (S)	S	Anywhere	Post-translational	2	sample_C1R-C0702	PXD009531
160608_MDM_C1R-C0702_W_20%_#2_400-650mz_CIDqisOT_25cm90min7s_msms48_calibrated.mgf	160608_MDM_C1R-C0702_W_20%_#2_400-650mz_CIDqisOT_25cm90min7s_msms48.961.961.3	SKSESPKEPEQLRK	3	1684.89	42.0103	4.4e-09	ENSP00000333504|ENST00000330752|ENSG00000135486|HNRNPA1 heterogeneous nuclear ribonucleoprotein A1 [Source:HGNC Symbol;Acc:HGNC:5031]||F8W6I7	M	L	0.9997	0	S	Fully	42.0106	Acetyl (S)	S	Anywhere	Post-translational	2	sample_C1R-C0702	PXD009531
160608_MDM_C1R-C0702_W_20%_#1_400-650mz_CIDqisOT_25cm90min7s_msms47_calibrated.mgf	160608_MDM_C1R-C0702_W_20%_#1_400-650mz_CIDqisOT_25cm90min7s_msms47.4912.4912.3	SSGNAKIGHPAPNFKAT	3	1738.89	42.0093	5.9e-09	ENSP00000361150|ENST00000372079|ENSG00000117450|PRDX1 peroxiredoxin 1 [Source:HGNC Symbol;Acc:HGNC:9352]||A0A0A0MRQ5	M	A	0.9993	0	S	Fully	42.0106	Acetyl (S)	S	Anywhere	Post-translational	2	sample_C1R-C0702	PXD009531
160608_MDM_C1R-C0702_W_20%_#4_400-650mz_CIDqisOT_25cm90min7s_msms50_calibrated.mgf	160608_MDM_C1R-C0702_W_20%_#4_400-650mz_CIDqisOT_25cm90min7s_msms50.17029.17029.2	SVVGLDVGSQS	2	1089.54	42.0109	8.1e-09	ENSP00000318687|ENST00000320027|ENSG00000120694|HSPH1 heat shock protein family H (Hsp110) member 1 [Source:HGNC Symbol;Acc:HGNC:16969]|Q92598|A0A024RDS1	M	C	0.9997	0	S	Fully	42.0106	Acetyl (S)	S	Anywhere	Post-translational	2	sample_C1R-C0702	PXD009531
160608_MDM_C1R-C0702_W_20%_#3_400-650mz_CIDqisOT_25cm90min7s_msms49_calibrated.mgf	160608_MDM_C1R-C0702_W_20%_#3_400-650mz_CIDqisOT_25cm90min7s_msms49.7005.7005.3	SSKVSRDTLYEAVR	3	1652.86	42.009	1.2e-08	ENSP00000363018|ENST00000322203|ENSG00000198755|RPL10A ribosomal protein L10a [Source:HGNC Symbol;Acc:HGNC:10299]|P62906	M	E	0.9996	0	S	Fully	42.0106	Acetyl (S)	S	Anywhere	Post-translational	2	sample_C1R-C0702	PXD009531
160608_MDM_C1R-C0702_W_20%_#2_400-650mz_CIDqisOT_25cm90min7s_msms48_calibrated.mgf	160608_MDM_C1R-C0702_W_20%_#2_400-650mz_CIDqisOT_25cm90min7s_msms48.24308.24308.2	SVVGIDLGFQS	2	1163.59	42.0105	1.2e-08	ENSP00000302961|ENST00000304858|ENSG00000170606|HSPA4 heat shock protein family A (Hsp70) member 4 [Source:HGNC Symbol;Acc:HGNC:5237]|P34932	M	C	0.9997	0	S	Fully	42.0106	Acetyl (S)	S	Anywhere	Post-translational	2	sample_C1R-C0702	PXD009531
160608_MDM_C1R-C0702_W_20%_#4_400-650mz_CIDqisOT_25cm90min7s_msms50_calibrated.mgf	160608_MDM_C1R-C0702_W_20%_#4_400-650mz_CIDqisOT_25cm90min7s_msms50.24337.24337.2	SVVGIDLGFQS	2	1163.59	42.0105	1.3e-08	ENSP00000302961|ENST00000304858|ENSG00000170606|HSPA4 heat shock protein family A (Hsp70) member 4 [Source:HGNC Symbol;Acc:HGNC:5237]|P34932	M	C	0.9997	0	S	Fully	42.0106	Acetyl (S)	S	Anywhere	Post-translational	2	sample_C1R-C0702	PXD009531
160608_MDM_C1R-C0702_W_20%_#1_400-650mz_CIDqisOT_25cm90min7s_msms47_calibrated.mgf	160608_MDM_C1R-C0702_W_20%_#1_400-650mz_CIDqisOT_25cm90min7s_msms47.24197.24197.2	SVVGIDLGFQS	2	1163.59	42.0103	1.5e-08	ENSP00000302961|ENST00000304858|ENSG00000170606|HSPA4 heat shock protein family A (Hsp70) member 4 [Source:HGNC Symbol;Acc:HGNC:5237]|P34932	M	C	0.9997	0	S	Fully	42.0106	Acetyl (S)	S	Anywhere	Post-translational	2	sample_C1R-C0702	PXD009531
160608_MDM_C1R-C0702_W_20%_#4_400-650mz_CIDqisOT_25cm90min7s_msms50_calibrated.mgf	160608_MDM_C1R-C0702_W_20%_#4_400-650mz_CIDqisOT_25cm90min7s_msms50.7937.7937.3	SSKVSRDTLYEAVRE	3	1781.9	42.0109	1.8e-08	ENSP00000363018|ENST00000322203|ENSG00000198755|RPL10A ribosomal protein L10a [Source:HGNC Symbol;Acc:HGNC:10299]|P62906	M	V	0.9995	0	S	Fully	42.0106	Acetyl (S)	S	Anywhere	Post-translational	2	sample_C1R-C0702	PXD009531
160608_MDM_C1R-C0702_W_20%_#5_400-650mz_CIDqisOT_25cm90min7s_msms51_calibrated.mgf	160608_MDM_C1R-C0702_W_20%_#5_400-650mz_CIDqisOT_25cm90min7s_msms51.9830.9830.2	SEEQFGGDGAAA	2	1180.47	42.0095	2.4e-08	ENSP00000305860|ENST00000352301|ENSG00000138668|HNRNPD heterogeneous nuclear ribonucleoprotein D [Source:HGNC Symbol;Acc:HGNC:5036]|Q14103|A0A024RDB4	M	A	0.9997	0	S	Fully	42.0106	Acetyl (S)	S	Anywhere	Post-translational	2	sample_C1R-C0702	PXD009531
160608_MDM_C1R-C0702_W_20%_#2_400-650mz_CIDqisOT_25cm90min7s_msms48_calibrated.mgf	160608_MDM_C1R-C0702_W_20%_#2_400-650mz_CIDqisOT_25cm90min7s_msms48.24349.24349.2	SVVGIDLGFQS	2	1163.6	42.0128	2.5e-08	ENSP00000302961|ENST00000304858|ENSG00000170606|HSPA4 heat shock protein family A (Hsp70) member 4 [Source:HGNC Symbol;Acc:HGNC:5237]|P34932	M	C	0.9997	0	S	Fully	42.0106	Acetyl (S)	S	Anywhere	Post-translational	2	sample_C1R-C0702	PXD009531
160608_MDM_C1R-C0702_W_20%_#2_400-650mz_CIDqisOT_25cm90min7s_msms48_calibrated.mgf	160608_MDM_C1R-C0702_W_20%_#2_400-650mz_CIDqisOT_25cm90min7s_msms48.5010.5010.3	SSGNAKIGHPAPNFKAT	3	1738.89	42.0094	2.9e-08	ENSP00000361150|ENST00000372079|ENSG00000117450|PRDX1 peroxiredoxin 1 [Source:HGNC Symbol;Acc:HGNC:9352]||A0A0A0MRQ5	M	A	0.9996	0	S	Fully	42.0106	Acetyl (S)	S	Anywhere	Post-translational	2	sample_C1R-C0702	PXD009531
160608_MDM_C1R-C0702_W_20%_#1_400-650mz_CIDqisOT_25cm90min7s_msms47_calibrated.mgf	160608_MDM_C1R-C0702_W_20%_#1_400-650mz_CIDqisOT_25cm90min7s_msms47.24296.24296.2	SVVGIDLGFQS	2	1163.6	42.0131	3.3e-08	ENSP00000302961|ENST00000304858|ENSG00000170606|HSPA4 heat shock protein family A (Hsp70) member 4 [Source:HGNC Symbol;Acc:HGNC:5237]|P34932	M	C	0.9997	0	S	Fully	42.0106	Acetyl (S)	S	Anywhere	Post-translational	2	sample_C1R-C0702	PXD009531
160608_MDM_C1R-C0702_W_20%_#5_400-650mz_CIDqisOT_25cm90min7s_msms51_calibrated.mgf	160608_MDM_C1R-C0702_W_20%_#5_400-650mz_CIDqisOT_25cm90min7s_msms51.5024.5024.3	SSGNAKIGHPAPNFKAT	3	1738.88	42.0078	3.9e-08	ENSP00000361150|ENST00000372079|ENSG00000117450|PRDX1 peroxiredoxin 1 [Source:HGNC Symbol;Acc:HGNC:9352]||A0A0A0MRQ5	M	A	0.9995	0	S	Fully	42.0106	Acetyl (S)	S	Anywhere	Post-translational	2	sample_C1R-C0702	PXD009531
160608_MDM_C1R-C0702_W_20%_#2_400-650mz_CIDqisOT_25cm90min7s_msms48_calibrated.mgf	160608_MDM_C1R-C0702_W_20%_#2_400-650mz_CIDqisOT_25cm90min7s_msms48.24305.24305.2	SVVGIDLGFQS	2	1163.59	42.0101	4.3e-08	ENSP00000302961|ENST00000304858|ENSG00000170606|HSPA4 heat shock protein family A (Hsp70) member 4 [Source:HGNC Symbol;Acc:HGNC:5237]|P34932	M	C	0.9997	0	S	Fully	42.0106	Acetyl (S)	S	Anywhere	Post-translational	2	sample_C1R-C0702	PXD009531
160608_MDM_C1R-C0702_W_20%_#5_400-650mz_CIDqisOT_25cm90min7s_msms51_calibrated.mgf	160608_MDM_C1R-C0702_W_20%_#5_400-650mz_CIDqisOT_25cm90min7s_msms51.5047.5047.3	SSGNAKIGHPAPNFKAT	3	1738.88	42.0081	4.3e-08	ENSP00000361150|ENST00000372079|ENSG00000117450|PRDX1 peroxiredoxin 1 [Source:HGNC Symbol;Acc:HGNC:9352]||A0A0A0MRQ5	M	A	0.9996	0	S	Fully	42.0106	Acetyl (S)	S	Anywhere	Post-translational	2	sample_C1R-C0702	PXD009531
160608_MDM_C1R-C0702_W_20%_#1_400-650mz_CIDqisOT_25cm90min7s_msms47_calibrated.mgf	160608_MDM_C1R-C0702_W_20%_#1_400-650mz_CIDqisOT_25cm90min7s_msms47.8528.8528.3	SKSESPKEPEQLRKLF	3	1945.04	42.0109	4.7e-08	ENSP00000333504|ENST00000330752|ENSG00000135486|HNRNPA1 heterogeneous nuclear ribonucleoprotein A1 [Source:HGNC Symbol;Acc:HGNC:5031]||F8W6I7	M	I	0.9996	0	S	Fully	42.0106	Acetyl (S)	S	Anywhere	Post-translational	2	sample_C1R-C0702	PXD009531
160608_MDM_C1R-C0702_W_20%_#5_400-650mz_CIDqisOT_25cm90min7s_msms51_calibrated.mgf	160608_MDM_C1R-C0702_W_20%_#5_400-650mz_CIDqisOT_25cm90min7s_msms51.8530.8530.3	SKSESPKEPEQLRKLF	3	1945.04	42.0103	5.2e-08	ENSP00000333504|ENST00000330752|ENSG00000135486|HNRNPA1 heterogeneous nuclear ribonucleoprotein A1 [Source:HGNC Symbol;Acc:HGNC:5031]||F8W6I7	M	I	0.9997	0	S	Fully	42.0106	Acetyl (S)	S	Anywhere	Post-translational	2	sample_C1R-C0702	PXD009531
160608_MDM_C1R-C0702_W_20%_#1_400-650mz_CIDqisOT_25cm90min7s_msms47_calibrated.mgf	160608_MDM_C1R-C0702_W_20%_#1_400-650mz_CIDqisOT_25cm90min7s_msms47.7911.7911.3	SSKVSRDTLYEAVRE	3	1781.9	42.0111	5.8e-08	ENSP00000363018|ENST00000322203|ENSG00000198755|RPL10A ribosomal protein L10a [Source:HGNC Symbol;Acc:HGNC:10299]|P62906	M	V	0.9995	0	S	Fully	42.0106	Acetyl (S)	S	Anywhere	Post-translational	2	sample_C1R-C0702	PXD009531
160608_MDM_C1R-C0702_W_20%_#3_400-650mz_CIDqisOT_25cm90min7s_msms49_calibrated.mgf	160608_MDM_C1R-C0702_W_20%_#3_400-650mz_CIDqisOT_25cm90min7s_msms49.24303.24303.2	SVVGIDLGFQS	2	1163.59	42.0109	7e-08	ENSP00000302961|ENST00000304858|ENSG00000170606|HSPA4 heat shock protein family A (Hsp70) member 4 [Source:HGNC Symbol;Acc:HGNC:5237]|P34932	M	C	0.9997	0	S	Fully	42.0106	Acetyl (S)	S	Anywhere	Post-translational	2	sample_C1R-C0702	PXD009531
160608_MDM_C1R-C0702_W_20%_#4_400-650mz_CIDqisOT_25cm90min7s_msms50_calibrated.mgf	160608_MDM_C1R-C0702_W_20%_#4_400-650mz_CIDqisOT_25cm90min7s_msms50.5088.5088.3	SSGNAKIGHPAPNFKA	3	1637.84	42.0106	9.1e-08	ENSP00000361150|ENST00000372079|ENSG00000117450|PRDX1 peroxiredoxin 1 [Source:HGNC Symbol;Acc:HGNC:9352]||A0A0A0MRQ5	M	T	0.9996	0	S	Fully	42.0106	Acetyl (S)	S	Anywhere	Post-translational	2	sample_C1R-C0702	PXD009531
160608_MDM_C1R-C0702_W_20%_#4_400-650mz_CIDqisOT_25cm90min7s_msms50_calibrated.mgf	160608_MDM_C1R-C0702_W_20%_#4_400-650mz_CIDqisOT_25cm90min7s_msms50.9843.9843.2	SEEQFGGDGAAA	2	1180.48	42.0107	9.9e-08	ENSP00000305860|ENST00000352301|ENSG00000138668|HNRNPD heterogeneous nuclear ribonucleoprotein D [Source:HGNC Symbol;Acc:HGNC:5036]|Q14103|A0A024RDB4	M	A	0.9997	0	S	Fully	42.0106	Acetyl (S)	S	Anywhere	Post-translational	2	sample_C1R-C0702	PXD009531
160608_MDM_C1R-C0702_W_20%_#5_400-650mz_CIDqisOT_25cm90min7s_msms51_calibrated.mgf	160608_MDM_C1R-C0702_W_20%_#5_400-650mz_CIDqisOT_25cm90min7s_msms51.7058.7058.3	SSKVSRDTLYEAVR	3	1652.86	42.0083	1.1e-07	ENSP00000363018|ENST00000322203|ENSG00000198755|RPL10A ribosomal protein L10a [Source:HGNC Symbol;Acc:HGNC:10299]|P62906	M	E	0.9995	0	S	Fully	42.0106	Acetyl (S)	S	Anywhere	Post-translational	2	sample_C1R-C0702	PXD009531
160608_MDM_C1R-C0702_W_20%_#5_400-650mz_CIDqisOT_25cm90min7s_msms51_calibrated.mgf	160608_MDM_C1R-C0702_W_20%_#5_400-650mz_CIDqisOT_25cm90min7s_msms51.5069.5069.3	SSGNAKIGHPAPNFKA	3	1637.84	42.0106	1.3e-07	ENSP00000361150|ENST00000372079|ENSG00000117450|PRDX1 peroxiredoxin 1 [Source:HGNC Symbol;Acc:HGNC:9352]||A0A0A0MRQ5	M	T	0.9996	0	S	Fully	42.0106	Acetyl (S)	S	Anywhere	Post-translational	2	sample_C1R-C0702	PXD009531
160608_MDM_C1R-C0702_W_20%_#1_400-650mz_CIDqisOT_25cm90min7s_msms47_calibrated.mgf	160608_MDM_C1R-C0702_W_20%_#1_400-650mz_CIDqisOT_25cm90min7s_msms47.7048.7048.3	SSKVSRDTLYEAVR	3	1652.86	42.0088	1.4e-07	ENSP00000363018|ENST00000322203|ENSG00000198755|RPL10A ribosomal protein L10a [Source:HGNC Symbol;Acc:HGNC:10299]|P62906	M	E	0.9995	0	S	Fully	42.0106	Acetyl (S)	S	Anywhere	Post-translational	2	sample_C1R-C0702	PXD009531
160608_MDM_C1R-C0702_W_20%_#1_400-650mz_CIDqisOT_25cm90min7s_msms47_calibrated.mgf	160608_MDM_C1R-C0702_W_20%_#1_400-650mz_CIDqisOT_25cm90min7s_msms47.12902.12902.2	SAHLQWMVVR	2	1268.66	42.0107	1.4e-07	ENSP00000342787|ENST00000344063|ENSG00000108107|RPL28 ribosomal protein L28 [Source:HGNC Symbol;Acc:HGNC:10330]|P46779	M	N	0.999	0	S	Fully	42.0106	Acetyl (S)	S	Anywhere	Post-translational	2	sample_C1R-C0702	PXD009531
160608_MDM_C1R-C0702_W_20%_#2_400-650mz_CIDqisOT_25cm90min7s_msms48_calibrated.mgf	160608_MDM_C1R-C0702_W_20%_#2_400-650mz_CIDqisOT_25cm90min7s_msms48.24247.24247.2	SVVGIDLGFQS	2	1163.59	42.0112	1.6e-07	ENSP00000302961|ENST00000304858|ENSG00000170606|HSPA4 heat shock protein family A (Hsp70) member 4 [Source:HGNC Symbol;Acc:HGNC:5237]|P34932	M	C	0.9997	0	S	Fully	42.0106	Acetyl (S)	S	Anywhere	Post-translational	2	sample_C1R-C0702	PXD009531
160608_MDM_C1R-C0702_W_20%_#3_400-650mz_CIDqisOT_25cm90min7s_msms49_calibrated.mgf	160608_MDM_C1R-C0702_W_20%_#3_400-650mz_CIDqisOT_25cm90min7s_msms49.5039.5039.3	SSGNAKIGHPAPNFKA	3	1637.84	42.0083	1.7e-07	ENSP00000361150|ENST00000372079|ENSG00000117450|PRDX1 peroxiredoxin 1 [Source:HGNC Symbol;Acc:HGNC:9352]||A0A0A0MRQ5	M	T	0.9996	0	S	Fully	42.0106	Acetyl (S)	S	Anywhere	Post-translational	2	sample_C1R-C0702	PXD009531
160608_MDM_C1R-C0702_W_20%_#4_400-650mz_CIDqisOT_25cm90min7s_msms50_calibrated.mgf	160608_MDM_C1R-C0702_W_20%_#4_400-650mz_CIDqisOT_25cm90min7s_msms50.24373.24373.2	SVVGIDLGFQS	2	1163.6	42.014	1.7e-07	ENSP00000302961|ENST00000304858|ENSG00000170606|HSPA4 heat shock protein family A (Hsp70) member 4 [Source:HGNC Symbol;Acc:HGNC:5237]|P34932	M	C	0.9997	0	S	Fully	42.0106	Acetyl (S)	S	Anywhere	Post-translational	2	sample_C1R-C0702	PXD009531
160608_MDM_C1R-C0702_W_20%_#3_400-650mz_CIDqisOT_25cm90min7s_msms49_calibrated.mgf	160608_MDM_C1R-C0702_W_20%_#3_400-650mz_CIDqisOT_25cm90min7s_msms49.923.923.3	SKSESPKEPEQLRK	3	1684.89	42.0109	1.7e-07	ENSP00000333504|ENST00000330752|ENSG00000135486|HNRNPA1 heterogeneous nuclear ribonucleoprotein A1 [Source:HGNC Symbol;Acc:HGNC:5031]||F8W6I7	M	L	0.9997	0	S	Fully	42.0106	Acetyl (S)	S	Anywhere	Post-translational	2	sample_C1R-C0702	PXD009531
160608_MDM_C1R-C0702_W_20%_#1_400-650mz_CIDqisOT_25cm90min7s_msms47_calibrated.mgf	160608_MDM_C1R-C0702_W_20%_#1_400-650mz_CIDqisOT_25cm90min7s_msms47.7006.7006.3	SSKVSRDTLYEAVR	3	1652.86	42.0088	2.1e-07	ENSP00000363018|ENST00000322203|ENSG00000198755|RPL10A ribosomal protein L10a [Source:HGNC Symbol;Acc:HGNC:10299]|P62906	M	E	0.9995	0	S	Fully	42.0106	Acetyl (S)	S	Anywhere	Post-translational	2	sample_C1R-C0702	PXD009531
160608_MDM_C1R-C0702_W_20%_#5_400-650mz_CIDqisOT_25cm90min7s_msms51_calibrated.mgf	160608_MDM_C1R-C0702_W_20%_#5_400-650mz_CIDqisOT_25cm90min7s_msms51.24354.24354.2	SVVGIDLGFQS	2	1163.6	42.0126	2.1e-07	ENSP00000302961|ENST00000304858|ENSG00000170606|HSPA4 heat shock protein family A (Hsp70) member 4 [Source:HGNC Symbol;Acc:HGNC:5237]|P34932	M	C	0.9997	0	S	Fully	42.0106	Acetyl (S)	S	Anywhere	Post-translational	2	sample_C1R-C0702	PXD009531
160608_MDM_C1R-C0702_W_20%_#4_400-650mz_CIDqisOT_25cm90min7s_msms50_calibrated.mgf	160608_MDM_C1R-C0702_W_20%_#4_400-650mz_CIDqisOT_25cm90min7s_msms50.24280.24280.2	SVVGIDLGFQS	2	1163.59	42.0105	2.1e-07	ENSP00000302961|ENST00000304858|ENSG00000170606|HSPA4 heat shock protein family A (Hsp70) member 4 [Source:HGNC Symbol;Acc:HGNC:5237]|P34932	M	C	0.9997	0	S	Fully	42.0106	Acetyl (S)	S	Anywhere	Post-translational	2	sample_C1R-C0702	PXD009531
160608_MDM_C1R-C0702_W_20%_#2_400-650mz_CIDqisOT_25cm90min7s_msms48_calibrated.mgf	160608_MDM_C1R-C0702_W_20%_#2_400-650mz_CIDqisOT_25cm90min7s_msms48.24338.24338.2	SVVGIDLGFQS	2	1163.6	42.0137	2.1e-07	ENSP00000302961|ENST00000304858|ENSG00000170606|HSPA4 heat shock protein family A (Hsp70) member 4 [Source:HGNC Symbol;Acc:HGNC:5237]|P34932	M	C	0.9997	0	S	Fully	42.0106	Acetyl (S)	S	Anywhere	Post-translational	2	sample_C1R-C0702	PXD009531
160608_MDM_C1R-C0702_W_20%_#5_400-650mz_CIDqisOT_25cm90min7s_msms51_calibrated.mgf	160608_MDM_C1R-C0702_W_20%_#5_400-650mz_CIDqisOT_25cm90min7s_msms51.12966.12966.2	SAHLQWMVVR	2	1268.66	42.0105	2.4e-07	ENSP00000342787|ENST00000344063|ENSG00000108107|RPL28 ribosomal protein L28 [Source:HGNC Symbol;Acc:HGNC:10330]|P46779	M	N	0.999	0	S	Fully	42.0106	Acetyl (S)	S	Anywhere	Post-translational	2	sample_C1R-C0702	PXD009531
160608_MDM_C1R-C0702_W_20%_#4_400-650mz_CIDqisOT_25cm90min7s_msms50_calibrated.mgf	160608_MDM_C1R-C0702_W_20%_#4_400-650mz_CIDqisOT_25cm90min7s_msms50.7055.7055.3	SSKVSRDTLYEAVR	3	1652.86	42.01	2.5e-07	ENSP00000363018|ENST00000322203|ENSG00000198755|RPL10A ribosomal protein L10a [Source:HGNC Symbol;Acc:HGNC:10299]|P62906	M	E	0.9995	0	S	Fully	42.0106	Acetyl (S)	S	Anywhere	Post-translational	2	sample_C1R-C0702	PXD009531
160608_MDM_C1R-C0702_W_20%_#3_400-650mz_CIDqisOT_25cm90min7s_msms49_calibrated.mgf	160608_MDM_C1R-C0702_W_20%_#3_400-650mz_CIDqisOT_25cm90min7s_msms49.24234.24234.2	SVVGIDLGFQS	2	1163.59	42.0104	2.7e-07	ENSP00000302961|ENST00000304858|ENSG00000170606|HSPA4 heat shock protein family A (Hsp70) member 4 [Source:HGNC Symbol;Acc:HGNC:5237]|P34932	M	C	0.9997	0	S	Fully	42.0106	Acetyl (S)	S	Anywhere	Post-translational	2	sample_C1R-C0702	PXD009531
160608_MDM_C1R-C0702_W_20%_#2_400-650mz_CIDqisOT_25cm90min7s_msms48_calibrated.mgf	160608_MDM_C1R-C0702_W_20%_#2_400-650mz_CIDqisOT_25cm90min7s_msms48.4119.4119.3	SSGNAKIGHPAPNFK	3	1566.8	42.0083	3.6e-07	ENSP00000361150|ENST00000372079|ENSG00000117450|PRDX1 peroxiredoxin 1 [Source:HGNC Symbol;Acc:HGNC:9352]||A0A0A0MRQ5	M	A	0.9996	0	S	Fully	42.0106	Acetyl (S)	S	Anywhere	Post-translational	2	sample_C1R-C0702	PXD009531
160608_MDM_C1R-C0702_W_20%_#3_400-650mz_CIDqisOT_25cm90min7s_msms49_calibrated.mgf	160608_MDM_C1R-C0702_W_20%_#3_400-650mz_CIDqisOT_25cm90min7s_msms49.24262.24262.2	SVVGIDLGFQS	2	1163.59	42.01	4.4e-07	ENSP00000302961|ENST00000304858|ENSG00000170606|HSPA4 heat shock protein family A (Hsp70) member 4 [Source:HGNC Symbol;Acc:HGNC:5237]|P34932	M	C	0.9997	0	S	Fully	42.0106	Acetyl (S)	S	Anywhere	Post-translational	2	sample_C1R-C0702	PXD009531
160608_MDM_C1R-C0702_W_20%_#2_400-650mz_CIDqisOT_25cm90min7s_msms48_calibrated.mgf	160608_MDM_C1R-C0702_W_20%_#2_400-650mz_CIDqisOT_25cm90min7s_msms48.24276.24276.2	SVVGIDLGFQS	2	1163.59	42.0106	4.5e-07	ENSP00000302961|ENST00000304858|ENSG00000170606|HSPA4 heat shock protein family A (Hsp70) member 4 [Source:HGNC Symbol;Acc:HGNC:5237]|P34932	M	C	0.9997	0	S	Fully	42.0106	Acetyl (S)	S	Anywhere	Post-translational	2	sample_C1R-C0702	PXD009531
160608_MDM_C1R-C0702_W_20%_#3_400-650mz_CIDqisOT_25cm90min7s_msms49_calibrated.mgf	160608_MDM_C1R-C0702_W_20%_#3_400-650mz_CIDqisOT_25cm90min7s_msms49.21403.21403.2	SVGFIGAGQLA	2	1061.56	42.0106	5e-07	ENSP00000328858|ENST00000329875|ENSG00000183010|PYCR1 pyrroline-5-carboxylate reductase 1 [Source:HGNC Symbol;Acc:HGNC:9721]|P32322|A0A024R8U9	M	F	0.9997	0	S	Fully	42.0106	Acetyl (S)	S	Anywhere	Post-translational	2	sample_C1R-C0702	PXD009531
160608_MDM_C1R-C0702_W_20%_#4_400-650mz_CIDqisOT_25cm90min7s_msms50_calibrated.mgf	160608_MDM_C1R-C0702_W_20%_#4_400-650mz_CIDqisOT_25cm90min7s_msms50.879.879.3	SKSESPKEPEQLRK	3	1684.89	42.011	5.3e-07	ENSP00000333504|ENST00000330752|ENSG00000135486|HNRNPA1 heterogeneous nuclear ribonucleoprotein A1 [Source:HGNC Symbol;Acc:HGNC:5031]||F8W6I7	M	L	0.9997	0	S	Fully	42.0106	Acetyl (S)	S	Anywhere	Post-translational	2	sample_C1R-C0702	PXD009531
160608_MDM_C1R-C0702_W_20%_#5_400-650mz_CIDqisOT_25cm90min7s_msms51_calibrated.mgf	160608_MDM_C1R-C0702_W_20%_#5_400-650mz_CIDqisOT_25cm90min7s_msms51.24309.24309.2	SVVGIDLGFQS	2	1163.59	42.0098	5.4e-07	ENSP00000302961|ENST00000304858|ENSG00000170606|HSPA4 heat shock protein family A (Hsp70) member 4 [Source:HGNC Symbol;Acc:HGNC:5237]|P34932	M	C	0.9997	0	S	Fully	42.0106	Acetyl (S)	S	Anywhere	Post-translational	2	sample_C1R-C0702	PXD009531
160608_MDM_C1R-C0702_W_20%_#4_400-650mz_CIDqisOT_25cm90min7s_msms50_calibrated.mgf	160608_MDM_C1R-C0702_W_20%_#4_400-650mz_CIDqisOT_25cm90min7s_msms50.12980.12980.2	SAHLQWMVVR	2	1268.66	42.011	5.6e-07	ENSP00000342787|ENST00000344063|ENSG00000108107|RPL28 ribosomal protein L28 [Source:HGNC Symbol;Acc:HGNC:10330]|P46779	M	N	0.999	0	S	Fully	42.0106	Acetyl (S)	S	Anywhere	Post-translational	2	sample_C1R-C0702	PXD009531
160608_MDM_C1R-C0702_W_20%_#5_400-650mz_CIDqisOT_25cm90min7s_msms51_calibrated.mgf	160608_MDM_C1R-C0702_W_20%_#5_400-650mz_CIDqisOT_25cm90min7s_msms51.24327.24327.2	SVVGIDLGFQS	2	1163.59	42.0103	5.7e-07	ENSP00000302961|ENST00000304858|ENSG00000170606|HSPA4 heat shock protein family A (Hsp70) member 4 [Source:HGNC Symbol;Acc:HGNC:5237]|P34932	M	C	0.9997	0	S	Fully	42.0106	Acetyl (S)	S	Anywhere	Post-translational	2	sample_C1R-C0702	PXD009531
160608_MDM_C1R-C0702_W_20%_#4_400-650mz_CIDqisOT_25cm90min7s_msms50_calibrated.mgf	160608_MDM_C1R-C0702_W_20%_#4_400-650mz_CIDqisOT_25cm90min7s_msms50.22930.22930.2	SLVAEAFVSQ	2	1092.56	42.0109	5.8e-07	ENSP00000249442|ENST00000249442|ENSG00000128654|MTX2 metaxin 2 [Source:HGNC Symbol;Acc:HGNC:7506]|O75431	M	I	0.9997	0	S	Fully	42.0106	Acetyl (S)	S	Anywhere	Post-translational	2	sample_C1R-C0702	PXD009531
160608_MDM_C1R-C0702_W_20%_#5_400-650mz_CIDqisOT_25cm90min7s_msms51_calibrated.mgf	160608_MDM_C1R-C0702_W_20%_#5_400-650mz_CIDqisOT_25cm90min7s_msms51.946.946.3	SKSESPKEPEQLRK	3	1684.89	42.0109	6.5e-07	ENSP00000333504|ENST00000330752|ENSG00000135486|HNRNPA1 heterogeneous nuclear ribonucleoprotein A1 [Source:HGNC Symbol;Acc:HGNC:5031]||F8W6I7	M	L	0.9997	0	S	Fully	42.0106	Acetyl (S)	S	Anywhere	Post-translational	2	sample_C1R-C0702	PXD009531
160608_MDM_C1R-C0702_W_20%_#4_400-650mz_CIDqisOT_25cm90min7s_msms50_calibrated.mgf	160608_MDM_C1R-C0702_W_20%_#4_400-650mz_CIDqisOT_25cm90min7s_msms50.12839.12839.2	SAHLQWMVVR	2	1268.66	42.0098	6.5e-07	ENSP00000342787|ENST00000344063|ENSG00000108107|RPL28 ribosomal protein L28 [Source:HGNC Symbol;Acc:HGNC:10330]|P46779	M	N	0.999	0	S	Fully	42.0106	Acetyl (S)	S	Anywhere	Post-translational	2	sample_C1R-C0702	PXD009531
160608_MDM_C1R-C0702_W_20%_#2_400-650mz_CIDqisOT_25cm90min7s_msms48_calibrated.mgf	160608_MDM_C1R-C0702_W_20%_#2_400-650mz_CIDqisOT_25cm90min7s_msms48.13020.13020.2	SAHLQWMVVR	2	1268.66	42.0105	6.9e-07	ENSP00000342787|ENST00000344063|ENSG00000108107|RPL28 ribosomal protein L28 [Source:HGNC Symbol;Acc:HGNC:10330]|P46779	M	N	0.999	0	S	Fully	42.0106	Acetyl (S)	S	Anywhere	Post-translational	2	sample_C1R-C0702	PXD009531
160608_MDM_C1R-C0702_W_20%_#3_400-650mz_CIDqisOT_25cm90min7s_msms49_calibrated.mgf	160608_MDM_C1R-C0702_W_20%_#3_400-650mz_CIDqisOT_25cm90min7s_msms49.8470.8470.3	SKSESPKEPEQLRKLF	3	1945.04	42.0103	7.2e-07	ENSP00000333504|ENST00000330752|ENSG00000135486|HNRNPA1 heterogeneous nuclear ribonucleoprotein A1 [Source:HGNC Symbol;Acc:HGNC:5031]||F8W6I7	M	I	0.9997	0	S	Fully	42.0106	Acetyl (S)	S	Anywhere	Post-translational	2	sample_C1R-C0702	PXD009531
160608_MDM_C1R-C0702_W_20%_#3_400-650mz_CIDqisOT_25cm90min7s_msms49_calibrated.mgf	160608_MDM_C1R-C0702_W_20%_#3_400-650mz_CIDqisOT_25cm90min7s_msms49.7047.7047.3	SSKVSRDTLYEAVR	3	1652.86	42.0105	9.4e-07	ENSP00000363018|ENST00000322203|ENSG00000198755|RPL10A ribosomal protein L10a [Source:HGNC Symbol;Acc:HGNC:10299]|P62906	M	E	0.9996	0	S	Fully	42.0106	Acetyl (S)	S	Anywhere	Post-translational	2	sample_C1R-C0702	PXD009531
160608_MDM_C1R-C0702_W_20%_#2_400-650mz_CIDqisOT_25cm90min7s_msms48_calibrated.mgf	160608_MDM_C1R-C0702_W_20%_#2_400-650mz_CIDqisOT_25cm90min7s_msms48.919.919.3	SKSESPKEPEQLRK	3	1684.88	42.009	1e-06	ENSP00000333504|ENST00000330752|ENSG00000135486|HNRNPA1 heterogeneous nuclear ribonucleoprotein A1 [Source:HGNC Symbol;Acc:HGNC:5031]||F8W6I7	M	L	0.9997	0	S	Fully	42.0106	Acetyl (S)	S	Anywhere	Post-translational	2	sample_C1R-C0702	PXD009531
160608_MDM_C1R-C0702_W_20%_#4_400-650mz_CIDqisOT_25cm90min7s_msms50_calibrated.mgf	160608_MDM_C1R-C0702_W_20%_#4_400-650mz_CIDqisOT_25cm90min7s_msms50.8470.8470.3	SKSESPKEPEQLRKLF	3	1945.04	42.0109	1.1e-06	ENSP00000333504|ENST00000330752|ENSG00000135486|HNRNPA1 heterogeneous nuclear ribonucleoprotein A1 [Source:HGNC Symbol;Acc:HGNC:5031]||F8W6I7	M	I	0.9997	0	S	Fully	42.0106	Acetyl (S)	S	Anywhere	Post-translational	2	sample_C1R-C0702	PXD009531
160608_MDM_C1R-C0702_W_20%_#2_400-650mz_CIDqisOT_25cm90min7s_msms48_calibrated.mgf	160608_MDM_C1R-C0702_W_20%_#2_400-650mz_CIDqisOT_25cm90min7s_msms48.1001.1001.3	SKSESPKEPEQLRK	3	1684.89	42.0095	1.1e-06	ENSP00000333504|ENST00000330752|ENSG00000135486|HNRNPA1 heterogeneous nuclear ribonucleoprotein A1 [Source:HGNC Symbol;Acc:HGNC:5031]||F8W6I7	M	L	0.9997	0	S	Fully	42.0106	Acetyl (S)	S	Anywhere	Post-translational	2	sample_C1R-C0702	PXD009531
160608_MDM_C1R-C0702_W_20%_#2_400-650mz_CIDqisOT_25cm90min7s_msms48_calibrated.mgf	160608_MDM_C1R-C0702_W_20%_#2_400-650mz_CIDqisOT_25cm90min7s_msms48.3207.3207.3	SKAHPPELKKF	3	1323.74	42.0106	1.4e-06	ENSP00000272348|ENST00000272348|ENSG00000143977|SNRPG small nuclear ribonucleoprotein polypeptide G [Source:HGNC Symbol;Acc:HGNC:11163]|P62308	M	M	0.9996	0	S	Fully	42.0106	Acetyl (S)	S	Anywhere	Post-translational	2	sample_C1R-C0702	PXD009531
160608_MDM_C1R-C0702_W_20%_#4_400-650mz_CIDqisOT_25cm90min7s_msms50_calibrated.mgf	160608_MDM_C1R-C0702_W_20%_#4_400-650mz_CIDqisOT_25cm90min7s_msms50.24308.24308.2	SVVGIDLGFQS	2	1163.59	42.0103	1.6e-06	ENSP00000302961|ENST00000304858|ENSG00000170606|HSPA4 heat shock protein family A (Hsp70) member 4 [Source:HGNC Symbol;Acc:HGNC:5237]|P34932	M	C	0.9997	0	S	Fully	42.0106	Acetyl (S)	S	Anywhere	Post-translational	2	sample_C1R-C0702	PXD009531
160608_MDM_C1R-C0702_W_20%_#2_400-650mz_CIDqisOT_25cm90min7s_msms48_calibrated.mgf	160608_MDM_C1R-C0702_W_20%_#2_400-650mz_CIDqisOT_25cm90min7s_msms48.13025.13025.2	SAHLQWMVVR	2	1268.66	42.0093	1.7e-06	ENSP00000342787|ENST00000344063|ENSG00000108107|RPL28 ribosomal protein L28 [Source:HGNC Symbol;Acc:HGNC:10330]|P46779	M	N	0.999	0	S	Fully	42.0106	Acetyl (S)	S	Anywhere	Post-translational	2	sample_C1R-C0702	PXD009531
160608_MDM_C1R-C0702_W_20%_#4_400-650mz_CIDqisOT_25cm90min7s_msms50_calibrated.mgf	160608_MDM_C1R-C0702_W_20%_#4_400-650mz_CIDqisOT_25cm90min7s_msms50.3181.3181.3	SKAHPPELKKF	3	1323.74	42.0104	1.8e-06	ENSP00000272348|ENST00000272348|ENSG00000143977|SNRPG small nuclear ribonucleoprotein polypeptide G [Source:HGNC Symbol;Acc:HGNC:11163]|P62308	M	M	0.9996	0	S	Fully	42.0106	Acetyl (S)	S	Anywhere	Post-translational	2	sample_C1R-C0702	PXD009531
160608_MDM_C1R-C0702_W_20%_#2_400-650mz_CIDqisOT_25cm90min7s_msms48_calibrated.mgf	160608_MDM_C1R-C0702_W_20%_#2_400-650mz_CIDqisOT_25cm90min7s_msms48.2280.2280.3	SKSESPKEPEQLR	3	1556.79	42.0099	1.9e-06	ENSP00000333504|ENST00000330752|ENSG00000135486|HNRNPA1 heterogeneous nuclear ribonucleoprotein A1 [Source:HGNC Symbol;Acc:HGNC:5031]||F8W6I7	M	K	0.9996	0	S	Fully	42.0106	Acetyl (S)	S	Anywhere	Post-translational	2	sample_C1R-C0702	PXD009531
160608_MDM_C1R-C0702_W_20%_#1_400-650mz_CIDqisOT_25cm90min7s_msms47_calibrated.mgf	160608_MDM_C1R-C0702_W_20%_#1_400-650mz_CIDqisOT_25cm90min7s_msms47.12940.12940.2	SAHLQWMVVR	2	1268.66	42.0115	1.9e-06	ENSP00000342787|ENST00000344063|ENSG00000108107|RPL28 ribosomal protein L28 [Source:HGNC Symbol;Acc:HGNC:10330]|P46779	M	N	0.999	0	S	Fully	42.0106	Acetyl (S)	S	Anywhere	Post-translational	2	sample_C1R-C0702	PXD009531
160608_MDM_C1R-C0702_W_20%_#5_400-650mz_CIDqisOT_25cm90min7s_msms51_calibrated.mgf	160608_MDM_C1R-C0702_W_20%_#5_400-650mz_CIDqisOT_25cm90min7s_msms51.3224.3224.3	SKAHPPELKKF	3	1323.74	42.0105	2e-06	ENSP00000272348|ENST00000272348|ENSG00000143977|SNRPG small nuclear ribonucleoprotein polypeptide G [Source:HGNC Symbol;Acc:HGNC:11163]|P62308	M	M	0.9996	0	S	Fully	42.0106	Acetyl (S)	S	Anywhere	Post-translational	2	sample_C1R-C0702	PXD009531
160608_MDM_C1R-C0702_W_20%_#3_400-650mz_CIDqisOT_25cm90min7s_msms49_calibrated.mgf	160608_MDM_C1R-C0702_W_20%_#3_400-650mz_CIDqisOT_25cm90min7s_msms49.12908.12908.2	SAHLQWMVVR	2	1268.66	42.0111	2.1e-06	ENSP00000342787|ENST00000344063|ENSG00000108107|RPL28 ribosomal protein L28 [Source:HGNC Symbol;Acc:HGNC:10330]|P46779	M	N	0.999	0	S	Fully	42.0106	Acetyl (S)	S	Anywhere	Post-translational	2	sample_C1R-C0702	PXD009531
160608_MDM_C1R-C0702_W_20%_#5_400-650mz_CIDqisOT_25cm90min7s_msms51_calibrated.mgf	160608_MDM_C1R-C0702_W_20%_#5_400-650mz_CIDqisOT_25cm90min7s_msms51.2252.2252.3	SKSESPKEPEQLR	3	1556.79	42.0101	2.1e-06	ENSP00000333504|ENST00000330752|ENSG00000135486|HNRNPA1 heterogeneous nuclear ribonucleoprotein A1 [Source:HGNC Symbol;Acc:HGNC:5031]||F8W6I7	M	K	0.9996	0	S	Fully	42.0106	Acetyl (S)	S	Anywhere	Post-translational	2	sample_C1R-C0702	PXD009531
160608_MDM_C1R-C0702_W_20%_#1_400-650mz_CIDqisOT_25cm90min7s_msms47_calibrated.mgf	160608_MDM_C1R-C0702_W_20%_#1_400-650mz_CIDqisOT_25cm90min7s_msms47.12763.12763.2	SAHLQWMVVR	2	1268.66	42.0112	2.3e-06	ENSP00000342787|ENST00000344063|ENSG00000108107|RPL28 ribosomal protein L28 [Source:HGNC Symbol;Acc:HGNC:10330]|P46779	M	N	0.999	0	S	Fully	42.0106	Acetyl (S)	S	Anywhere	Post-translational	2	sample_C1R-C0702	PXD009531
160608_MDM_C1R-C0702_W_20%_#4_400-650mz_CIDqisOT_25cm90min7s_msms50_calibrated.mgf	160608_MDM_C1R-C0702_W_20%_#4_400-650mz_CIDqisOT_25cm90min7s_msms50.1734.1734.2	STRSVSSSSYR	2	1258.6	42.0109	2.3e-06	ENSP00000224237|ENST00000224237|ENSG00000026025|VIM vimentin [Source:HGNC Symbol;Acc:HGNC:12692]|P08670|V9HWE1	M	R	0.9996	0	S	Fully	42.0106	Acetyl (S)	S	Anywhere	Post-translational	2	sample_C1R-C0702	PXD009531
160608_MDM_C1R-C0702_W_20%_#4_400-650mz_CIDqisOT_25cm90min7s_msms50_calibrated.mgf	160608_MDM_C1R-C0702_W_20%_#4_400-650mz_CIDqisOT_25cm90min7s_msms50.845.845.3	SKSESPKEPEQLRK	3	1684.89	42.011	2.7e-06	ENSP00000333504|ENST00000330752|ENSG00000135486|HNRNPA1 heterogeneous nuclear ribonucleoprotein A1 [Source:HGNC Symbol;Acc:HGNC:5031]||F8W6I7	M	L	0.9997	0	S	Fully	42.0106	Acetyl (S)	S	Anywhere	Post-translational	2	sample_C1R-C0702	PXD009531
160608_MDM_C1R-C0702_W_20%_#5_400-650mz_CIDqisOT_25cm90min7s_msms51_calibrated.mgf	160608_MDM_C1R-C0702_W_20%_#5_400-650mz_CIDqisOT_25cm90min7s_msms51.9635.9635.3	SDKPDMAEIEKFDK	3	1694.79	42.0101	2.7e-06	ENSP00000370007|ENST00000380633|ENSG00000205542|TMSB4X thymosin beta 4 X-linked [Source:HGNC Symbol;Acc:HGNC:11881]|P62328|A2VCK8	M	S	0.9997	0	S	Fully	42.0106	Acetyl (S)	S	Anywhere	Post-translational	2	sample_C1R-C0702	PXD009531
160608_MDM_C1R-C0702_W_20%_#2_400-650mz_CIDqisOT_25cm90min7s_msms48_calibrated.mgf	160608_MDM_C1R-C0702_W_20%_#2_400-650mz_CIDqisOT_25cm90min7s_msms48.12874.12874.2	SAHLQWMVVR	2	1268.66	42.0103	2.8e-06	ENSP00000342787|ENST00000344063|ENSG00000108107|RPL28 ribosomal protein L28 [Source:HGNC Symbol;Acc:HGNC:10330]|P46779	M	N	0.999	0	S	Fully	42.0106	Acetyl (S)	S	Anywhere	Post-translational	2	sample_C1R-C0702	PXD009531
160608_MDM_C1R-C0702_W_20%_#4_400-650mz_CIDqisOT_25cm90min7s_msms50_calibrated.mgf	160608_MDM_C1R-C0702_W_20%_#4_400-650mz_CIDqisOT_25cm90min7s_msms50.12847.12847.2	SAHLQWMVVR	2	1268.66	42.0111	2.9e-06	ENSP00000342787|ENST00000344063|ENSG00000108107|RPL28 ribosomal protein L28 [Source:HGNC Symbol;Acc:HGNC:10330]|P46779	M	N	0.999	0	S	Fully	42.0106	Acetyl (S)	S	Anywhere	Post-translational	2	sample_C1R-C0702	PXD009531
160608_MDM_C1R-C0702_W_20%_#5_400-650mz_CIDqisOT_25cm90min7s_msms51_calibrated.mgf	160608_MDM_C1R-C0702_W_20%_#5_400-650mz_CIDqisOT_25cm90min7s_msms51.12922.12922.2	SAHLQWMVVR	2	1268.66	42.0104	3.1e-06	ENSP00000342787|ENST00000344063|ENSG00000108107|RPL28 ribosomal protein L28 [Source:HGNC Symbol;Acc:HGNC:10330]|P46779	M	N	0.999	0	S	Fully	42.0106	Acetyl (S)	S	Anywhere	Post-translational	2	sample_C1R-C0702	PXD009531
160608_MDM_C1R-C0702_W_20%_#3_400-650mz_CIDqisOT_25cm90min7s_msms49_calibrated.mgf	160608_MDM_C1R-C0702_W_20%_#3_400-650mz_CIDqisOT_25cm90min7s_msms49.12861.12861.2	SAHLQWMVVR	2	1268.66	42.0109	3.1e-06	ENSP00000342787|ENST00000344063|ENSG00000108107|RPL28 ribosomal protein L28 [Source:HGNC Symbol;Acc:HGNC:10330]|P46779	M	N	0.999	0	S	Fully	42.0106	Acetyl (S)	S	Anywhere	Post-translational	2	sample_C1R-C0702	PXD009531
160608_MDM_C1R-C0702_W_20%_#2_400-650mz_CIDqisOT_25cm90min7s_msms48_calibrated.mgf	160608_MDM_C1R-C0702_W_20%_#2_400-650mz_CIDqisOT_25cm90min7s_msms48.7091.7091.3	SSKVSRDTLYEAVR	3	1652.86	42.0107	3.2e-06	ENSP00000363018|ENST00000322203|ENSG00000198755|RPL10A ribosomal protein L10a [Source:HGNC Symbol;Acc:HGNC:10299]|P62906	M	E	0.9996	0	S	Fully	42.0106	Acetyl (S)	S	Anywhere	Post-translational	2	sample_C1R-C0702	PXD009531
160608_MDM_C1R-C0702_W_20%_#5_400-650mz_CIDqisOT_25cm90min7s_msms51_calibrated.mgf	160608_MDM_C1R-C0702_W_20%_#5_400-650mz_CIDqisOT_25cm90min7s_msms51.24392.24392.2	SVVGIDLGFQS	2	1163.6	42.0125	3.2e-06	ENSP00000302961|ENST00000304858|ENSG00000170606|HSPA4 heat shock protein family A (Hsp70) member 4 [Source:HGNC Symbol;Acc:HGNC:5237]|P34932	M	C	0.9997	0	S	Fully	42.0106	Acetyl (S)	S	Anywhere	Post-translational	2	sample_C1R-C0702	PXD009531
160608_MDM_C1R-C0702_W_20%_#2_400-650mz_CIDqisOT_25cm90min7s_msms48_calibrated.mgf	160608_MDM_C1R-C0702_W_20%_#2_400-650mz_CIDqisOT_25cm90min7s_msms48.1043.1043.3	SKSESPKEPEQLRK	3	1684.89	42.0098	3.3e-06	ENSP00000333504|ENST00000330752|ENSG00000135486|HNRNPA1 heterogeneous nuclear ribonucleoprotein A1 [Source:HGNC Symbol;Acc:HGNC:5031]||F8W6I7	M	L	0.9997	0	S	Fully	42.0106	Acetyl (S)	S	Anywhere	Post-translational	2	sample_C1R-C0702	PXD009531
160608_MDM_C1R-C0702_W_20%_#5_400-650mz_CIDqisOT_25cm90min7s_msms51_calibrated.mgf	160608_MDM_C1R-C0702_W_20%_#5_400-650mz_CIDqisOT_25cm90min7s_msms51.22933.22933.2	SLVAEAFVSQ	2	1092.56	42.0105	3.5e-06	ENSP00000249442|ENST00000249442|ENSG00000128654|MTX2 metaxin 2 [Source:HGNC Symbol;Acc:HGNC:7506]|O75431	M	I	0.9997	0	S	Fully	42.0106	Acetyl (S)	S	Anywhere	Post-translational	2	sample_C1R-C0702	PXD009531
160608_MDM_C1R-C0702_W_20%_#2_400-650mz_CIDqisOT_25cm90min7s_msms48_calibrated.mgf	160608_MDM_C1R-C0702_W_20%_#2_400-650mz_CIDqisOT_25cm90min7s_msms48.7134.7134.3	SSKVSRDTLYEAVR	3	1652.86	42.0095	3.7e-06	ENSP00000363018|ENST00000322203|ENSG00000198755|RPL10A ribosomal protein L10a [Source:HGNC Symbol;Acc:HGNC:10299]|P62906	M	E	0.9995	0	S	Fully	42.0106	Acetyl (S)	S	Anywhere	Post-translational	2	sample_C1R-C0702	PXD009531
160608_MDM_C1R-C0702_W_20%_#3_400-650mz_CIDqisOT_25cm90min7s_msms49_calibrated.mgf	160608_MDM_C1R-C0702_W_20%_#3_400-650mz_CIDqisOT_25cm90min7s_msms49.3231.3231.3	SKAHPPELKKF	3	1323.74	42.0109	3.8e-06	ENSP00000272348|ENST00000272348|ENSG00000143977|SNRPG small nuclear ribonucleoprotein polypeptide G [Source:HGNC Symbol;Acc:HGNC:11163]|P62308	M	M	0.9996	0	S	Fully	42.0106	Acetyl (S)	S	Anywhere	Post-translational	2	sample_C1R-C0702	PXD009531
160608_MDM_C1R-C0702_W_20%_#5_400-650mz_CIDqisOT_25cm90min7s_msms51_calibrated.mgf	160608_MDM_C1R-C0702_W_20%_#5_400-650mz_CIDqisOT_25cm90min7s_msms51.21481.21481.2	SVGFIGAGQLA	2	1061.56	42.0103	4.1e-06	ENSP00000328858|ENST00000329875|ENSG00000183010|PYCR1 pyrroline-5-carboxylate reductase 1 [Source:HGNC Symbol;Acc:HGNC:9721]|P32322|A0A024R8U9	M	F	0.9997	0	S	Fully	42.0106	Acetyl (S)	S	Anywhere	Post-translational	2	sample_C1R-C0702	PXD009531
160608_MDM_C1R-C0702_W_20%_#3_400-650mz_CIDqisOT_25cm90min7s_msms49_calibrated.mgf	160608_MDM_C1R-C0702_W_20%_#3_400-650mz_CIDqisOT_25cm90min7s_msms49.4112.4112.3	SSGNAKIGHPAPNFK	3	1566.8	42.0087	4.3e-06	ENSP00000361150|ENST00000372079|ENSG00000117450|PRDX1 peroxiredoxin 1 [Source:HGNC Symbol;Acc:HGNC:9352]||A0A0A0MRQ5	M	A	0.9996	0	S	Fully	42.0106	Acetyl (S)	S	Anywhere	Post-translational	2	sample_C1R-C0702	PXD009531
160608_MDM_C1R-C0702_W_20%_#3_400-650mz_CIDqisOT_25cm90min7s_msms49_calibrated.mgf	160608_MDM_C1R-C0702_W_20%_#3_400-650mz_CIDqisOT_25cm90min7s_msms49.1807.1807.2	STRSVSSSSYR	2	1258.6	42.0114	4.6e-06	ENSP00000224237|ENST00000224237|ENSG00000026025|VIM vimentin [Source:HGNC Symbol;Acc:HGNC:12692]|P08670|V9HWE1	M	R	0.9997	0	S	Fully	42.0106	Acetyl (S)	S	Anywhere	Post-translational	2	sample_C1R-C0702	PXD009531
160608_MDM_C1R-C0702_W_20%_#3_400-650mz_CIDqisOT_25cm90min7s_msms49_calibrated.mgf	160608_MDM_C1R-C0702_W_20%_#3_400-650mz_CIDqisOT_25cm90min7s_msms49.887.887.3	SKSESPKEPEQLRK	3	1684.89	42.0098	4.7e-06	ENSP00000333504|ENST00000330752|ENSG00000135486|HNRNPA1 heterogeneous nuclear ribonucleoprotein A1 [Source:HGNC Symbol;Acc:HGNC:5031]||F8W6I7	M	L	0.9997	0	S	Fully	42.0106	Acetyl (S)	S	Anywhere	Post-translational	2	sample_C1R-C0702	PXD009531
160608_MDM_C1R-C0702_W_20%_#3_400-650mz_CIDqisOT_25cm90min7s_msms49_calibrated.mgf	160608_MDM_C1R-C0702_W_20%_#3_400-650mz_CIDqisOT_25cm90min7s_msms49.5025.5025.3	SSGNAKIGHPAPNFKAT	3	1738.89	42.0107	5e-06	ENSP00000361150|ENST00000372079|ENSG00000117450|PRDX1 peroxiredoxin 1 [Source:HGNC Symbol;Acc:HGNC:9352]||A0A0A0MRQ5	M	A	0.9995	0	S	Fully	42.0106	Acetyl (S)	S	Anywhere	Post-translational	2	sample_C1R-C0702	PXD009531
160608_MDM_C1R-C0702_W_20%_#1_400-650mz_CIDqisOT_25cm90min7s_msms47_calibrated.mgf	160608_MDM_C1R-C0702_W_20%_#1_400-650mz_CIDqisOT_25cm90min7s_msms47.231.231.3	SSHKTFRIKR	3	1301.74	42.0084	5.9e-06	ENSP00000355315|ENST00000361575|ENSG00000198918|RPL39 ribosomal protein L39 [Source:HGNC Symbol;Acc:HGNC:10350]|P62891	M	F	0.9995	0	S	Fully	42.0106	Acetyl (S)	S	Anywhere	Post-translational	2	sample_C1R-C0702	PXD009531
160608_MDM_C1R-C0702_W_20%_#2_400-650mz_CIDqisOT_25cm90min7s_msms48_calibrated.mgf	160608_MDM_C1R-C0702_W_20%_#2_400-650mz_CIDqisOT_25cm90min7s_msms48.1884.1884.2	STRSVSSSSYR	2	1258.6	42.0105	6e-06	ENSP00000224237|ENST00000224237|ENSG00000026025|VIM vimentin [Source:HGNC Symbol;Acc:HGNC:12692]|P08670|V9HWE1	M	R	0.9996	0	S	Fully	42.0106	Acetyl (S)	S	Anywhere	Post-translational	2	sample_C1R-C0702	PXD009531
160608_MDM_C1R-C0702_W_20%_#1_400-650mz_CIDqisOT_25cm90min7s_msms47_calibrated.mgf	160608_MDM_C1R-C0702_W_20%_#1_400-650mz_CIDqisOT_25cm90min7s_msms47.3168.3168.3	SKAHPPELKKF	3	1323.74	42.0109	6e-06	ENSP00000272348|ENST00000272348|ENSG00000143977|SNRPG small nuclear ribonucleoprotein polypeptide G [Source:HGNC Symbol;Acc:HGNC:11163]|P62308	M	M	0.9996	0	S	Fully	42.0106	Acetyl (S)	S	Anywhere	Post-translational	2	sample_C1R-C0702	PXD009531
160608_MDM_C1R-C0702_W_20%_#3_400-650mz_CIDqisOT_25cm90min7s_msms49_calibrated.mgf	160608_MDM_C1R-C0702_W_20%_#3_400-650mz_CIDqisOT_25cm90min7s_msms49.959.959.3	SKSESPKEPEQLRK	3	1684.89	42.0105	6.2e-06	ENSP00000333504|ENST00000330752|ENSG00000135486|HNRNPA1 heterogeneous nuclear ribonucleoprotein A1 [Source:HGNC Symbol;Acc:HGNC:5031]||F8W6I7	M	L	0.9997	0	S	Fully	42.0106	Acetyl (S)	S	Anywhere	Post-translational	2	sample_C1R-C0702	PXD009531
160608_MDM_C1R-C0702_W_20%_#3_400-650mz_CIDqisOT_25cm90min7s_msms49_calibrated.mgf	160608_MDM_C1R-C0702_W_20%_#3_400-650mz_CIDqisOT_25cm90min7s_msms49.5081.5081.3	SSGNAKIGHPAPNFKA	3	1637.84	42.0105	7.2e-06	ENSP00000361150|ENST00000372079|ENSG00000117450|PRDX1 peroxiredoxin 1 [Source:HGNC Symbol;Acc:HGNC:9352]||A0A0A0MRQ5	M	T	0.9996	0	S	Fully	42.0106	Acetyl (S)	S	Anywhere	Post-translational	2	sample_C1R-C0702	PXD009531
160608_MDM_C1R-C0702_W_20%_#5_400-650mz_CIDqisOT_25cm90min7s_msms51_calibrated.mgf	160608_MDM_C1R-C0702_W_20%_#5_400-650mz_CIDqisOT_25cm90min7s_msms51.12831.12831.2	SAHLQWMVVR	2	1268.66	42.0112	9.7e-06	ENSP00000342787|ENST00000344063|ENSG00000108107|RPL28 ribosomal protein L28 [Source:HGNC Symbol;Acc:HGNC:10330]|P46779	M	N	0.999	0	S	Fully	42.0106	Acetyl (S)	S	Anywhere	Post-translational	2	sample_C1R-C0702	PXD009531
160608_MDM_C1R-C0702_W_20%_#4_400-650mz_CIDqisOT_25cm90min7s_msms50_calibrated.mgf	160608_MDM_C1R-C0702_W_20%_#4_400-650mz_CIDqisOT_25cm90min7s_msms50.12934.12934.2	SAHLQWMVVR	2	1268.66	42.0107	1e-05	ENSP00000342787|ENST00000344063|ENSG00000108107|RPL28 ribosomal protein L28 [Source:HGNC Symbol;Acc:HGNC:10330]|P46779	M	N	0.999	0	S	Fully	42.0106	Acetyl (S)	S	Anywhere	Post-translational	2	sample_C1R-C0702	PXD009531
160608_MDM_C1R-C0702_W_20%_#4_400-650mz_CIDqisOT_25cm90min7s_msms50_calibrated.mgf	160608_MDM_C1R-C0702_W_20%_#4_400-650mz_CIDqisOT_25cm90min7s_msms50.917.917.3	SKSESPKEPEQLRK	3	1684.89	42.0107	1e-05	ENSP00000333504|ENST00000330752|ENSG00000135486|HNRNPA1 heterogeneous nuclear ribonucleoprotein A1 [Source:HGNC Symbol;Acc:HGNC:5031]||F8W6I7	M	L	0.9997	0	S	Fully	42.0106	Acetyl (S)	S	Anywhere	Post-translational	2	sample_C1R-C0702	PXD009531
160608_MDM_C1R-C0702_W_20%_#4_400-650mz_CIDqisOT_25cm90min7s_msms50_calibrated.mgf	160608_MDM_C1R-C0702_W_20%_#4_400-650mz_CIDqisOT_25cm90min7s_msms50.7101.7101.3	SSKVSRDTLYEAVR	3	1652.86	42.0103	1.1e-05	ENSP00000363018|ENST00000322203|ENSG00000198755|RPL10A ribosomal protein L10a [Source:HGNC Symbol;Acc:HGNC:10299]|P62906	M	E	0.9996	0	S	Fully	42.0106	Acetyl (S)	S	Anywhere	Post-translational	2	sample_C1R-C0702	PXD009531
160608_MDM_C1R-C0702_W_20%_#2_400-650mz_CIDqisOT_25cm90min7s_msms48_calibrated.mgf	160608_MDM_C1R-C0702_W_20%_#2_400-650mz_CIDqisOT_25cm90min7s_msms48.12919.12919.2	SAHLQWMVVR	2	1268.66	42.0107	1.2e-05	ENSP00000342787|ENST00000344063|ENSG00000108107|RPL28 ribosomal protein L28 [Source:HGNC Symbol;Acc:HGNC:10330]|P46779	M	N	0.999	0	S	Fully	42.0106	Acetyl (S)	S	Anywhere	Post-translational	2	sample_C1R-C0702	PXD009531
160608_MDM_C1R-C0702_W_20%_#1_400-650mz_CIDqisOT_25cm90min7s_msms47_calibrated.mgf	160608_MDM_C1R-C0702_W_20%_#1_400-650mz_CIDqisOT_25cm90min7s_msms47.22818.22818.2	SLVAEAFVSQ	2	1092.56	42.0104	1.3e-05	ENSP00000249442|ENST00000249442|ENSG00000128654|MTX2 metaxin 2 [Source:HGNC Symbol;Acc:HGNC:7506]|O75431	M	I	0.9997	0	S	Fully	42.0106	Acetyl (S)	S	Anywhere	Post-translational	2	sample_C1R-C0702	PXD009531
160608_MDM_C1R-C0702_W_20%_#5_400-650mz_CIDqisOT_25cm90min7s_msms51_calibrated.mgf	160608_MDM_C1R-C0702_W_20%_#5_400-650mz_CIDqisOT_25cm90min7s_msms51.3180.3180.3	SKAHPPELKKF	3	1323.74	42.011	1.4e-05	ENSP00000272348|ENST00000272348|ENSG00000143977|SNRPG small nuclear ribonucleoprotein polypeptide G [Source:HGNC Symbol;Acc:HGNC:11163]|P62308	M	M	0.9996	0	S	Fully	42.0106	Acetyl (S)	S	Anywhere	Post-translational	2	sample_C1R-C0702	PXD009531
160608_MDM_C1R-C0702_W_20%_#5_400-650mz_CIDqisOT_25cm90min7s_msms51_calibrated.mgf	160608_MDM_C1R-C0702_W_20%_#5_400-650mz_CIDqisOT_25cm90min7s_msms51.873.873.3	SKSESPKEPEQLRK	3	1684.89	42.0115	1.7e-05	ENSP00000333504|ENST00000330752|ENSG00000135486|HNRNPA1 heterogeneous nuclear ribonucleoprotein A1 [Source:HGNC Symbol;Acc:HGNC:5031]||F8W6I7	M	L	0.9997	0	S	Fully	42.0106	Acetyl (S)	S	Anywhere	Post-translational	2	sample_C1R-C0702	PXD009531
160608_MDM_C1R-C0702_W_20%_#3_400-650mz_CIDqisOT_25cm90min7s_msms49_calibrated.mgf	160608_MDM_C1R-C0702_W_20%_#3_400-650mz_CIDqisOT_25cm90min7s_msms49.12971.12971.2	SAHLQWMVVR	2	1268.66	42.0109	1.8e-05	ENSP00000342787|ENST00000344063|ENSG00000108107|RPL28 ribosomal protein L28 [Source:HGNC Symbol;Acc:HGNC:10330]|P46779	M	N	0.999	0	S	Fully	42.0106	Acetyl (S)	S	Anywhere	Post-translational	2	sample_C1R-C0702	PXD009531
160608_MDM_C1R-C0702_W_20%_#1_400-650mz_CIDqisOT_25cm90min7s_msms47_calibrated.mgf	160608_MDM_C1R-C0702_W_20%_#1_400-650mz_CIDqisOT_25cm90min7s_msms47.2584.2584.2	SKPHSEAGTAF	2	1173.55	42.0112	1.9e-05	ENSP00000320171|ENST00000319622|ENSG00000067225|PKM pyruvate kinase M1/2 [Source:HGNC Symbol;Acc:HGNC:9021]|P14618|A0A024R5Z9	M	I	0.9997	0	S	Fully	42.0106	Acetyl (S)	S	Anywhere	Post-translational	2	sample_C1R-C0702	PXD009531
160608_MDM_C1R-C0702_W_20%_#4_400-650mz_CIDqisOT_25cm90min7s_msms50_calibrated.mgf	160608_MDM_C1R-C0702_W_20%_#4_400-650mz_CIDqisOT_25cm90min7s_msms50.3223.3223.3	SKAHPPELKKF	3	1323.74	42.0107	2.2e-05	ENSP00000272348|ENST00000272348|ENSG00000143977|SNRPG small nuclear ribonucleoprotein polypeptide G [Source:HGNC Symbol;Acc:HGNC:11163]|P62308	M	M	0.9996	0	S	Fully	42.0106	Acetyl (S)	S	Anywhere	Post-translational	2	sample_C1R-C0702	PXD009531
160608_MDM_C1R-C0702_W_20%_#2_400-650mz_CIDqisOT_25cm90min7s_msms48_calibrated.mgf	160608_MDM_C1R-C0702_W_20%_#2_400-650mz_CIDqisOT_25cm90min7s_msms48.2943.2943.2	SKPHSEAGTAF	2	1173.55	42.0104	2.4e-05	ENSP00000320171|ENST00000319622|ENSG00000067225|PKM pyruvate kinase M1/2 [Source:HGNC Symbol;Acc:HGNC:9021]|P14618|A0A024R5Z9	M	I	0.9997	0	S	Fully	42.0106	Acetyl (S)	S	Anywhere	Post-translational	2	sample_C1R-C0702	PXD009531
160608_MDM_C1R-C0702_W_20%_#4_400-650mz_CIDqisOT_25cm90min7s_msms50_calibrated.mgf	160608_MDM_C1R-C0702_W_20%_#4_400-650mz_CIDqisOT_25cm90min7s_msms50.12220.12220.2	SKGPAVGIDLG	2	1055.57	42.0108	2.4e-05	ENSP00000227378|ENST00000227378|ENSG00000109971|HSPA8 heat shock protein family A (Hsp70) member 8 [Source:HGNC Symbol;Acc:HGNC:5241]|P11142|V9HW22	M	T	0.9996	0	S	Fully	42.0106	Acetyl (S)	S	Anywhere	Post-translational	2	sample_C1R-C0702	PXD009531
160608_MDM_C1R-C0702_W_20%_#5_400-650mz_CIDqisOT_25cm90min7s_msms51_calibrated.mgf	160608_MDM_C1R-C0702_W_20%_#5_400-650mz_CIDqisOT_25cm90min7s_msms51.12213.12213.2	SKGPAVGIDLG	2	1055.57	42.0113	2.6e-05	ENSP00000227378|ENST00000227378|ENSG00000109971|HSPA8 heat shock protein family A (Hsp70) member 8 [Source:HGNC Symbol;Acc:HGNC:5241]|P11142|V9HW22	M	T	0.9996	0	S	Fully	42.0106	Acetyl (S)	S	Anywhere	Post-translational	2	sample_C1R-C0702	PXD009531
160608_MDM_C1R-C0702_W_20%_#3_400-650mz_CIDqisOT_25cm90min7s_msms49_calibrated.mgf	160608_MDM_C1R-C0702_W_20%_#3_400-650mz_CIDqisOT_25cm90min7s_msms49.997.997.3	SKSESPKEPEQLRK	3	1684.89	42.0112	2.6e-05	ENSP00000333504|ENST00000330752|ENSG00000135486|HNRNPA1 heterogeneous nuclear ribonucleoprotein A1 [Source:HGNC Symbol;Acc:HGNC:5031]||F8W6I7	M	L	0.9997	0	S	Fully	42.0106	Acetyl (S)	S	Anywhere	Post-translational	2	sample_C1R-C0702	PXD009531
160608_MDM_C1R-C0702_W_20%_#4_400-650mz_CIDqisOT_25cm90min7s_msms50_calibrated.mgf	160608_MDM_C1R-C0702_W_20%_#4_400-650mz_CIDqisOT_25cm90min7s_msms50.352.352.3	SSHKTFRIKR	3	1301.74	42.0092	3.1e-05	ENSP00000355315|ENST00000361575|ENSG00000198918|RPL39 ribosomal protein L39 [Source:HGNC Symbol;Acc:HGNC:10350]|P62891	M	F	0.9996	0	S	Fully	42.0106	Acetyl (S)	S	Anywhere	Post-translational	2	sample_C1R-C0702	PXD009531
160608_MDM_C1R-C0702_W_20%_#4_400-650mz_CIDqisOT_25cm90min7s_msms50_calibrated.mgf	160608_MDM_C1R-C0702_W_20%_#4_400-650mz_CIDqisOT_25cm90min7s_msms50.1787.1787.2	STRSVSSSSYR	2	1258.6	42.0107	3.2e-05	ENSP00000224237|ENST00000224237|ENSG00000026025|VIM vimentin [Source:HGNC Symbol;Acc:HGNC:12692]|P08670|V9HWE1	M	R	0.9997	0	S	Fully	42.0106	Acetyl (S)	S	Anywhere	Post-translational	2	sample_C1R-C0702	PXD009531
160608_MDM_C1R-C0702_W_20%_#3_400-650mz_CIDqisOT_25cm90min7s_msms49_calibrated.mgf	160608_MDM_C1R-C0702_W_20%_#3_400-650mz_CIDqisOT_25cm90min7s_msms49.12816.12816.2	SAHLQWMVVR	2	1268.66	42.0109	3.2e-05	ENSP00000342787|ENST00000344063|ENSG00000108107|RPL28 ribosomal protein L28 [Source:HGNC Symbol;Acc:HGNC:10330]|P46779	M	N	0.999	0	S	Fully	42.0106	Acetyl (S)	S	Anywhere	Post-translational	2	sample_C1R-C0702	PXD009531
160608_MDM_C1R-C0702_W_20%_#1_400-650mz_CIDqisOT_25cm90min7s_msms47_calibrated.mgf	160608_MDM_C1R-C0702_W_20%_#1_400-650mz_CIDqisOT_25cm90min7s_msms47.12852.12852.2	SAHLQWMVVR	2	1268.66	42.011	3.8e-05	ENSP00000342787|ENST00000344063|ENSG00000108107|RPL28 ribosomal protein L28 [Source:HGNC Symbol;Acc:HGNC:10330]|P46779	M	N	0.999	0	S	Fully	42.0106	Acetyl (S)	S	Anywhere	Post-translational	2	sample_C1R-C0702	PXD009531
160608_MDM_C1R-C0702_W_20%_#2_400-650mz_CIDqisOT_25cm90min7s_msms48_calibrated.mgf	160608_MDM_C1R-C0702_W_20%_#2_400-650mz_CIDqisOT_25cm90min7s_msms48.12964.12964.2	SAHLQWMVVR	2	1268.66	42.0105	4e-05	ENSP00000342787|ENST00000344063|ENSG00000108107|RPL28 ribosomal protein L28 [Source:HGNC Symbol;Acc:HGNC:10330]|P46779	M	N	0.999	0	S	Fully	42.0106	Acetyl (S)	S	Anywhere	Post-translational	2	sample_C1R-C0702	PXD009531
160608_MDM_C1R-C0702_W_20%_#5_400-650mz_CIDqisOT_25cm90min7s_msms51_calibrated.mgf	160608_MDM_C1R-C0702_W_20%_#5_400-650mz_CIDqisOT_25cm90min7s_msms51.24762.24762.2	SVVGIDLGFQ	2	1076.56	42.0095	4e-05	ENSP00000302961|ENST00000304858|ENSG00000170606|HSPA4 heat shock protein family A (Hsp70) member 4 [Source:HGNC Symbol;Acc:HGNC:5237]|P34932	M	S	0.9997	0	S	Fully	42.0106	Acetyl (S)	S	Anywhere	Post-translational	2	sample_C1R-C0702	PXD009531
160608_MDM_C1R-C0702_W_20%_#4_400-650mz_CIDqisOT_25cm90min7s_msms50_calibrated.mgf	160608_MDM_C1R-C0702_W_20%_#4_400-650mz_CIDqisOT_25cm90min7s_msms50.12890.12890.2	SAHLQWMVVR	2	1268.66	42.0105	4.1e-05	ENSP00000342787|ENST00000344063|ENSG00000108107|RPL28 ribosomal protein L28 [Source:HGNC Symbol;Acc:HGNC:10330]|P46779	M	N	0.999	0	S	Fully	42.0106	Acetyl (S)	S	Anywhere	Post-translational	2	sample_C1R-C0702	PXD009531
160608_MDM_C1R-C0702_W_20%_#5_400-650mz_CIDqisOT_25cm90min7s_msms51_calibrated.mgf	160608_MDM_C1R-C0702_W_20%_#5_400-650mz_CIDqisOT_25cm90min7s_msms51.12876.12876.2	SAHLQWMVVR	2	1268.66	42.0106	4.3e-05	ENSP00000342787|ENST00000344063|ENSG00000108107|RPL28 ribosomal protein L28 [Source:HGNC Symbol;Acc:HGNC:10330]|P46779	M	N	0.999	0	S	Fully	42.0106	Acetyl (S)	S	Anywhere	Post-translational	2	sample_C1R-C0702	PXD009531
160608_MDM_C1R-C0702_W_20%_#1_400-650mz_CIDqisOT_25cm90min7s_msms47_calibrated.mgf	160608_MDM_C1R-C0702_W_20%_#1_400-650mz_CIDqisOT_25cm90min7s_msms47.12807.12807.2	SAHLQWMVVR	2	1268.66	42.0106	4.3e-05	ENSP00000342787|ENST00000344063|ENSG00000108107|RPL28 ribosomal protein L28 [Source:HGNC Symbol;Acc:HGNC:10330]|P46779	M	N	0.999	0	S	Fully	42.0106	Acetyl (S)	S	Anywhere	Post-translational	2	sample_C1R-C0702	PXD009531
160608_MDM_C1R-C0702_W_20%_#3_400-650mz_CIDqisOT_25cm90min7s_msms49_calibrated.mgf	160608_MDM_C1R-C0702_W_20%_#3_400-650mz_CIDqisOT_25cm90min7s_msms49.2958.2958.2	SKPHSEAGTAF	2	1173.55	42.0107	5.2e-05	ENSP00000320171|ENST00000319622|ENSG00000067225|PKM pyruvate kinase M1/2 [Source:HGNC Symbol;Acc:HGNC:9021]|P14618|A0A024R5Z9	M	I	0.9997	0	S	Fully	42.0106	Acetyl (S)	S	Anywhere	Post-translational	2	sample_C1R-C0702	PXD009531
160608_MDM_C1R-C0702_W_20%_#2_400-650mz_CIDqisOT_25cm90min7s_msms48_calibrated.mgf	160608_MDM_C1R-C0702_W_20%_#2_400-650mz_CIDqisOT_25cm90min7s_msms48.3247.3247.3	SKAHPPELKKF	3	1323.74	42.0116	5.3e-05	ENSP00000272348|ENST00000272348|ENSG00000143977|SNRPG small nuclear ribonucleoprotein polypeptide G [Source:HGNC Symbol;Acc:HGNC:11163]|P62308	M	M	0.9994	0	S	Fully	42.0106	Acetyl (S)	S	Anywhere	Post-translational	2	sample_C1R-C0702	PXD009531
160608_MDM_C1R-C0702_W_20%_#4_400-650mz_CIDqisOT_25cm90min7s_msms50_calibrated.mgf	160608_MDM_C1R-C0702_W_20%_#4_400-650mz_CIDqisOT_25cm90min7s_msms50.2894.2894.2	SKPHSEAGTAF	2	1173.55	42.011	5.5e-05	ENSP00000320171|ENST00000319622|ENSG00000067225|PKM pyruvate kinase M1/2 [Source:HGNC Symbol;Acc:HGNC:9021]|P14618|A0A024R5Z9	M	I	0.9997	0	S	Fully	42.0106	Acetyl (S)	S	Anywhere	Post-translational	2	sample_C1R-C0702	PXD009531
160608_MDM_C1R-C0702_W_20%_#4_400-650mz_CIDqisOT_25cm90min7s_msms50_calibrated.mgf	160608_MDM_C1R-C0702_W_20%_#4_400-650mz_CIDqisOT_25cm90min7s_msms50.477.477.2	SKSESPKEPEQ	2	1287.61	42.0101	6.5e-05	ENSP00000333504|ENST00000330752|ENSG00000135486|HNRNPA1 heterogeneous nuclear ribonucleoprotein A1 [Source:HGNC Symbol;Acc:HGNC:5031]||F8W6I7	M	L	0.9996	0	S	Fully	42.0106	Acetyl (S)	S	Anywhere	Post-translational	2	sample_C1R-C0702	PXD009531
160608_MDM_C1R-C0702_W_20%_#2_400-650mz_CIDqisOT_25cm90min7s_msms48_calibrated.mgf	160608_MDM_C1R-C0702_W_20%_#2_400-650mz_CIDqisOT_25cm90min7s_msms48.496.496.2	SKSESPKEPEQ	2	1287.61	42.0112	7e-05	ENSP00000333504|ENST00000330752|ENSG00000135486|HNRNPA1 heterogeneous nuclear ribonucleoprotein A1 [Source:HGNC Symbol;Acc:HGNC:5031]||F8W6I7	M	L	0.9996	0	S	Fully	42.0106	Acetyl (S)	S	Anywhere	Post-translational	2	sample_C1R-C0702	PXD009531
160608_MDM_C1R-C0702_W_20%_#3_400-650mz_CIDqisOT_25cm90min7s_msms49_calibrated.mgf	160608_MDM_C1R-C0702_W_20%_#3_400-650mz_CIDqisOT_25cm90min7s_msms49.1849.1849.2	STRSVSSSSYR	2	1258.6	42.0109	7e-05	ENSP00000224237|ENST00000224237|ENSG00000026025|VIM vimentin [Source:HGNC Symbol;Acc:HGNC:12692]|P08670|V9HWE1	M	R	0.9997	0	S	Fully	42.0106	Acetyl (S)	S	Anywhere	Post-translational	2	sample_C1R-C0702	PXD009531
160608_MDM_C1R-C0702_W_20%_#4_400-650mz_CIDqisOT_25cm90min7s_msms50_calibrated.mgf	160608_MDM_C1R-C0702_W_20%_#4_400-650mz_CIDqisOT_25cm90min7s_msms50.5021.5021.3	SSGNAKIGHPAPNFKAT	3	1738.89	42.0095	7e-05	ENSP00000361150|ENST00000372079|ENSG00000117450|PRDX1 peroxiredoxin 1 [Source:HGNC Symbol;Acc:HGNC:9352]||A0A0A0MRQ5	M	A	0.9996	0	S	Fully	42.0106	Acetyl (S)	S	Anywhere	Post-translational	2	sample_C1R-C0702	PXD009531
160608_MDM_C1R-C0702_W_20%_#4_400-650mz_CIDqisOT_25cm90min7s_msms50_calibrated.mgf	160608_MDM_C1R-C0702_W_20%_#4_400-650mz_CIDqisOT_25cm90min7s_msms50.3137.3137.3	SKAHPPELKKF	3	1323.74	42.01	7e-05	ENSP00000272348|ENST00000272348|ENSG00000143977|SNRPG small nuclear ribonucleoprotein polypeptide G [Source:HGNC Symbol;Acc:HGNC:11163]|P62308	M	M	0.9996	0	S	Fully	42.0106	Acetyl (S)	S	Anywhere	Post-translational	2	sample_C1R-C0702	PXD009531
160608_MDM_C1R-C0702_W_20%_#5_400-650mz_CIDqisOT_25cm90min7s_msms51_calibrated.mgf	160608_MDM_C1R-C0702_W_20%_#5_400-650mz_CIDqisOT_25cm90min7s_msms51.908.908.3	SKSESPKEPEQLRK	3	1684.89	42.0112	7.3e-05	ENSP00000333504|ENST00000330752|ENSG00000135486|HNRNPA1 heterogeneous nuclear ribonucleoprotein A1 [Source:HGNC Symbol;Acc:HGNC:5031]||F8W6I7	M	L	0.9997	0	S	Fully	42.0106	Acetyl (S)	S	Anywhere	Post-translational	2	sample_C1R-C0702	PXD009531
160608_MDM_C1R-C0702_W_20%_#5_400-650mz_CIDqisOT_25cm90min7s_msms51_calibrated.mgf	160608_MDM_C1R-C0702_W_20%_#5_400-650mz_CIDqisOT_25cm90min7s_msms51.374.374.3	SSHKTFRIKR	3	1301.74	42.0109	8e-05	ENSP00000355315|ENST00000361575|ENSG00000198918|RPL39 ribosomal protein L39 [Source:HGNC Symbol;Acc:HGNC:10350]|P62891	M	F	0.9996	0	S	Fully	42.0106	Acetyl (S)	S	Anywhere	Post-translational	2	sample_C1R-C0702	PXD009531
160608_MDM_C1R-C0702_W_20%_#5_400-650mz_CIDqisOT_25cm90min7s_msms51_calibrated.mgf	160608_MDM_C1R-C0702_W_20%_#5_400-650mz_CIDqisOT_25cm90min7s_msms51.3259.3259.3	SKAHPPELKKF	3	1323.74	42.0106	8.9e-05	ENSP00000272348|ENST00000272348|ENSG00000143977|SNRPG small nuclear ribonucleoprotein polypeptide G [Source:HGNC Symbol;Acc:HGNC:11163]|P62308	M	M	0.9996	0	S	Fully	42.0106	Acetyl (S)	S	Anywhere	Post-translational	2	sample_C1R-C0702	PXD009531
160608_MDM_C1R-C0702_W_20%_#1_400-650mz_CIDqisOT_25cm90min7s_msms47_calibrated.mgf	160608_MDM_C1R-C0702_W_20%_#1_400-650mz_CIDqisOT_25cm90min7s_msms47.4977.4977.3	SSGNAKIGHPAPNFKA	3	1637.84	42.011	9e-05	ENSP00000361150|ENST00000372079|ENSG00000117450|PRDX1 peroxiredoxin 1 [Source:HGNC Symbol;Acc:HGNC:9352]||A0A0A0MRQ5	M	T	0.9994	0	S	Fully	42.0106	Acetyl (S)	S	Anywhere	Post-translational	2	sample_C1R-C0702	PXD009531
160608_MDM_C1R-C0702_W_20%_#3_400-650mz_CIDqisOT_25cm90min7s_msms49_calibrated.mgf	160608_MDM_C1R-C0702_W_20%_#3_400-650mz_CIDqisOT_25cm90min7s_msms49.2914.2914.2	SKPHSEAGTAF	2	1173.55	42.011	9.5e-05	ENSP00000320171|ENST00000319622|ENSG00000067225|PKM pyruvate kinase M1/2 [Source:HGNC Symbol;Acc:HGNC:9021]|P14618|A0A024R5Z9	M	I	0.9997	0	S	Fully	42.0106	Acetyl (S)	S	Anywhere	Post-translational	2	sample_C1R-C0702	PXD009531
160608_MDM_C1R-C0702_W_20%_#5_400-650mz_CIDqisOT_25cm90min7s_msms51_calibrated.mgf	160608_MDM_C1R-C0702_W_20%_#5_400-650mz_CIDqisOT_25cm90min7s_msms51.7103.7103.3	SSKVSRDTLYEAVR	3	1652.86	42.0089	0.000104	ENSP00000363018|ENST00000322203|ENSG00000198755|RPL10A ribosomal protein L10a [Source:HGNC Symbol;Acc:HGNC:10299]|P62906	M	E	0.9996	0	S	Fully	42.0106	Acetyl (S)	S	Anywhere	Post-translational	2	sample_C1R-C0702	PXD009531
160608_MDM_C1R-C0702_W_20%_#1_400-650mz_CIDqisOT_25cm90min7s_msms47_calibrated.mgf	160608_MDM_C1R-C0702_W_20%_#1_400-650mz_CIDqisOT_25cm90min7s_msms47.3133.3133.3	SKAHPPELKKF	3	1323.74	42.0118	0.000109	ENSP00000272348|ENST00000272348|ENSG00000143977|SNRPG small nuclear ribonucleoprotein polypeptide G [Source:HGNC Symbol;Acc:HGNC:11163]|P62308	M	M	0.9996	0	S	Fully	42.0106	Acetyl (S)	S	Anywhere	Post-translational	2	sample_C1R-C0702	PXD009531
160608_MDM_C1R-C0702_W_20%_#2_400-650mz_CIDqisOT_25cm90min7s_msms48_calibrated.mgf	160608_MDM_C1R-C0702_W_20%_#2_400-650mz_CIDqisOT_25cm90min7s_msms48.4331.4331.2	STKNFRVSDGD	2	1267.59	42.0112	0.000132	ENSP00000254821|ENST00000254821|ENSG00000132485|ZRANB2 zinc finger RANBP2-type containing 2 [Source:HGNC Symbol;Acc:HGNC:13058]|O95218	M	W	0.9997	0	S	Fully	42.0106	Acetyl (S)	S	Anywhere	Post-translational	2	sample_C1R-C0702	PXD009531
160608_MDM_C1R-C0702_W_20%_#2_400-650mz_CIDqisOT_25cm90min7s_msms48_calibrated.mgf	160608_MDM_C1R-C0702_W_20%_#2_400-650mz_CIDqisOT_25cm90min7s_msms48.383.383.3	SSHKTFRIKR	3	1301.74	42.0096	0.000175	ENSP00000355315|ENST00000361575|ENSG00000198918|RPL39 ribosomal protein L39 [Source:HGNC Symbol;Acc:HGNC:10350]|P62891	M	F	0.9996	0	S	Fully	42.0106	Acetyl (S)	S	Anywhere	Post-translational	2	sample_C1R-C0702	PXD009531
160608_MDM_C1R-C0702_W_20%_#2_400-650mz_CIDqisOT_25cm90min7s_msms48_calibrated.mgf	160608_MDM_C1R-C0702_W_20%_#2_400-650mz_CIDqisOT_25cm90min7s_msms48.2991.2991.2	SKPHSEAGTAF	2	1173.55	42.0101	0.000186	ENSP00000320171|ENST00000319622|ENSG00000067225|PKM pyruvate kinase M1/2 [Source:HGNC Symbol;Acc:HGNC:9021]|P14618|A0A024R5Z9	M	I	0.9997	0	S	Fully	42.0106	Acetyl (S)	S	Anywhere	Post-translational	2	sample_C1R-C0702	PXD009531
160608_MDM_C1R-C0702_W_20%_#3_400-650mz_CIDqisOT_25cm90min7s_msms49_calibrated.mgf	160608_MDM_C1R-C0702_W_20%_#3_400-650mz_CIDqisOT_25cm90min7s_msms49.3272.3272.3	SKAHPPELKKF	3	1323.74	42.0106	0.000191	ENSP00000272348|ENST00000272348|ENSG00000143977|SNRPG small nuclear ribonucleoprotein polypeptide G [Source:HGNC Symbol;Acc:HGNC:11163]|P62308	M	M	0.9996	0	S	Fully	42.0106	Acetyl (S)	S	Anywhere	Post-translational	2	sample_C1R-C0702	PXD009531
160608_MDM_C1R-C0702_W_20%_#3_400-650mz_CIDqisOT_25cm90min7s_msms49_calibrated.mgf	160608_MDM_C1R-C0702_W_20%_#3_400-650mz_CIDqisOT_25cm90min7s_msms49.3189.3189.3	SKAHPPELKKF	3	1323.74	42.0114	0.000284	ENSP00000272348|ENST00000272348|ENSG00000143977|SNRPG small nuclear ribonucleoprotein polypeptide G [Source:HGNC Symbol;Acc:HGNC:11163]|P62308	M	M	0.9996	0	S	Fully	42.0106	Acetyl (S)	S	Anywhere	Post-translational	2	sample_C1R-C0702	PXD009531
160608_MDM_C1R-C0702_W_20%_#1_400-650mz_CIDqisOT_25cm90min7s_msms47_calibrated.mgf	160608_MDM_C1R-C0702_W_20%_#1_400-650mz_CIDqisOT_25cm90min7s_msms47.3211.3211.3	SKAHPPELKKF	3	1323.74	42.0106	0.000287	ENSP00000272348|ENST00000272348|ENSG00000143977|SNRPG small nuclear ribonucleoprotein polypeptide G [Source:HGNC Symbol;Acc:HGNC:11163]|P62308	M	M	0.9996	0	S	Fully	42.0106	Acetyl (S)	S	Anywhere	Post-translational	2	sample_C1R-C0702	PXD009531
160608_MDM_C1R-C0702_W_20%_#5_400-650mz_CIDqisOT_25cm90min7s_msms51_calibrated.mgf	160608_MDM_C1R-C0702_W_20%_#5_400-650mz_CIDqisOT_25cm90min7s_msms51.5164.5164.2	SSKVSRDTLY	2	1197.61	42.0105	0.000291	ENSP00000363018|ENST00000322203|ENSG00000198755|RPL10A ribosomal protein L10a [Source:HGNC Symbol;Acc:HGNC:10299]|P62906	M	E	0.9993	0	S	Fully	42.0106	Acetyl (S)	S	Anywhere	Post-translational	2	sample_C1R-C0702	PXD009531
160608_MDM_C1R-C0702_W_20%_#2_400-650mz_CIDqisOT_25cm90min7s_msms48_calibrated.mgf	160608_MDM_C1R-C0702_W_20%_#2_400-650mz_CIDqisOT_25cm90min7s_msms48.5128.5128.2	SSKVSRDTLY	2	1197.61	42.0109	0.00032	ENSP00000363018|ENST00000322203|ENSG00000198755|RPL10A ribosomal protein L10a [Source:HGNC Symbol;Acc:HGNC:10299]|P62906	M	E	0.9994	0	S	Fully	42.0106	Acetyl (S)	S	Anywhere	Post-translational	2	sample_C1R-C0702	PXD009531
160608_MDM_C1R-C0702_W_20%_#1_400-650mz_CIDqisOT_25cm90min7s_msms47_calibrated.mgf	160608_MDM_C1R-C0702_W_20%_#1_400-650mz_CIDqisOT_25cm90min7s_msms47.4953.4953.2	SSKVSRDTLY	2	1197.61	42.009	0.00034	ENSP00000363018|ENST00000322203|ENSG00000198755|RPL10A ribosomal protein L10a [Source:HGNC Symbol;Acc:HGNC:10299]|P62906	M	E	0.9993	0	S	Fully	42.0106	Acetyl (S)	S	Anywhere	Post-translational	2	sample_C1R-C0702	PXD009531
160608_MDM_C1R-C0702_W_20%_#4_400-650mz_CIDqisOT_25cm90min7s_msms50_calibrated.mgf	160608_MDM_C1R-C0702_W_20%_#4_400-650mz_CIDqisOT_25cm90min7s_msms50.5128.5128.2	SSKVSRDTLY	2	1197.61	42.0105	0.000347	ENSP00000363018|ENST00000322203|ENSG00000198755|RPL10A ribosomal protein L10a [Source:HGNC Symbol;Acc:HGNC:10299]|P62906	M	E	0.9994	0	S	Fully	42.0106	Acetyl (S)	S	Anywhere	Post-translational	2	sample_C1R-C0702	PXD009531
160608_MDM_C1R-C0702_W_20%_#5_400-650mz_CIDqisOT_25cm90min7s_msms51_calibrated.mgf	160608_MDM_C1R-C0702_W_20%_#5_400-650mz_CIDqisOT_25cm90min7s_msms51.3302.3302.3	SKAHPPELKKF	3	1323.74	42.0105	0.000362	ENSP00000272348|ENST00000272348|ENSG00000143977|SNRPG small nuclear ribonucleoprotein polypeptide G [Source:HGNC Symbol;Acc:HGNC:11163]|P62308	M	M	0.9996	0	S	Fully	42.0106	Acetyl (S)	S	Anywhere	Post-translational	2	sample_C1R-C0702	PXD009531
160608_MDM_C1R-C0702_W_20%_#2_400-650mz_CIDqisOT_25cm90min7s_msms48_calibrated.mgf	160608_MDM_C1R-C0702_W_20%_#2_400-650mz_CIDqisOT_25cm90min7s_msms48.3161.3161.3	SKAHPPELKKF	3	1323.74	42.0098	0.000417	ENSP00000272348|ENST00000272348|ENSG00000143977|SNRPG small nuclear ribonucleoprotein polypeptide G [Source:HGNC Symbol;Acc:HGNC:11163]|P62308	M	M	0.9996	0	S	Fully	42.0106	Acetyl (S)	S	Anywhere	Post-translational	2	sample_C1R-C0702	PXD009531
160608_MDM_C1R-C0702_W_20%_#3_400-650mz_CIDqisOT_25cm90min7s_msms49_calibrated.mgf	160608_MDM_C1R-C0702_W_20%_#3_400-650mz_CIDqisOT_25cm90min7s_msms49.4986.4986.3	SSGNAKIGHPAPNFKAT	3	1738.89	42.0093	0.000426	ENSP00000361150|ENST00000372079|ENSG00000117450|PRDX1 peroxiredoxin 1 [Source:HGNC Symbol;Acc:HGNC:9352]||A0A0A0MRQ5	M	A	0.9995	0	S	Fully	42.0106	Acetyl (S)	S	Anywhere	Post-translational	2	sample_C1R-C0702	PXD009531
160608_MDM_C1R-C0702_W_20%_#2_400-650mz_CIDqisOT_25cm90min7s_msms48_calibrated.mgf	160608_MDM_C1R-C0702_W_20%_#2_400-650mz_CIDqisOT_25cm90min7s_msms48.1103.1103.3	SKSESPKEPEQLRK	3	1684.89	42.0103	0.000487	ENSP00000333504|ENST00000330752|ENSG00000135486|HNRNPA1 heterogeneous nuclear ribonucleoprotein A1 [Source:HGNC Symbol;Acc:HGNC:5031]||F8W6I7	M	L	0.9996	0	S	Fully	42.0106	Acetyl (S)	S	Anywhere	Post-translational	2	sample_C1R-C0702	PXD009531
160608_MDM_C1R-C0702_W_20%_#1_400-650mz_CIDqisOT_25cm90min7s_msms47_calibrated.mgf	160608_MDM_C1R-C0702_W_20%_#1_400-650mz_CIDqisOT_25cm90min7s_msms47.3094.3094.3	SKAHPPELKKF	3	1323.74	42.0107	0.000643	ENSP00000272348|ENST00000272348|ENSG00000143977|SNRPG small nuclear ribonucleoprotein polypeptide G [Source:HGNC Symbol;Acc:HGNC:11163]|P62308	M	M	0.9996	0	S	Fully	42.0106	Acetyl (S)	S	Anywhere	Post-translational	2	sample_C1R-C0702	PXD009531
160608_MDM_C1R-C0702_W_20%_#1_400-650mz_CIDqisOT_25cm90min7s_msms47_calibrated.mgf	160608_MDM_C1R-C0702_W_20%_#1_400-650mz_CIDqisOT_25cm90min7s_msms47.8548.8548.2	SEKKQPVDLGL	2	1255.69	42.0099	0.0007	ENSP00000248566|ENST00000248566|ENSG00000127922|SEM1 SEM1, 26S proteasome complex subunit [Source:HGNC Symbol;Acc:HGNC:10845]|P60896|Q6IBB7	M	L	0.9997	0	S	Fully	42.0106	Acetyl (S)	S	Anywhere	Post-translational	2	sample_C1R-C0702	PXD009531
160608_MDM_C1R-C0702_W_20%_#1_400-650mz_CIDqisOT_25cm90min7s_msms47_calibrated.mgf	160608_MDM_C1R-C0702_W_20%_#1_400-650mz_CIDqisOT_25cm90min7s_msms47.3992.3992.3	SSGNAKIGHPAPNFK	3	1566.8	42.0107	0.000806	ENSP00000361150|ENST00000372079|ENSG00000117450|PRDX1 peroxiredoxin 1 [Source:HGNC Symbol;Acc:HGNC:9352]||A0A0A0MRQ5	M	A	0.9996	0	S	Fully	42.0106	Acetyl (S)	S	Anywhere	Post-translational	2	sample_C1R-C0702	PXD009531
160608_MDM_C1R-C0702_W_20%_#2_400-650mz_CIDqisOT_25cm90min7s_msms48_calibrated.mgf	160608_MDM_C1R-C0702_W_20%_#2_400-650mz_CIDqisOT_25cm90min7s_msms48.12478.12478.2	SLVIPEKFQH	2	1239.67	42.0094	0.000932	ENSP00000211372|ENST00000211372|ENSG00000096150|RPS18 ribosomal protein S18 [Source:HGNC Symbol;Acc:HGNC:10401]|P62269	M	I	0.9997	0	S	Fully	42.0106	Acetyl (S)	S	Anywhere	Post-translational	2	sample_C1R-C0702	PXD009531
160608_MDM_C1R-C0702_W_20%_#3_400-650mz_CIDqisOT_25cm90min7s_msms49_calibrated.mgf	160608_MDM_C1R-C0702_W_20%_#3_400-650mz_CIDqisOT_25cm90min7s_msms49.8505.8505.2	SEKKQPVDLGL	2	1255.69	42.0101	0.000933	ENSP00000248566|ENST00000248566|ENSG00000127922|SEM1 SEM1, 26S proteasome complex subunit [Source:HGNC Symbol;Acc:HGNC:10845]|P60896|Q6IBB7	M	L	0.9997	0	S	Fully	42.0106	Acetyl (S)	S	Anywhere	Post-translational	2	sample_C1R-C0702	PXD009531
160608_MDM_C1R-C0702_W_20%_#1_400-650mz_CIDqisOT_25cm90min7s_msms47_calibrated.mgf	160608_MDM_C1R-C0702_W_20%_#1_400-650mz_CIDqisOT_25cm90min7s_msms47.4034.4034.3	SSGNAKIGHPAPNFK	3	1566.8	42.0101	0.001163	ENSP00000361150|ENST00000372079|ENSG00000117450|PRDX1 peroxiredoxin 1 [Source:HGNC Symbol;Acc:HGNC:9352]||A0A0A0MRQ5	M	A	0.9996	0	S	Fully	42.0106	Acetyl (S)	S	Anywhere	Post-translational	2	sample_C1R-C0702	PXD009531
160608_MDM_C1R-C0702_W_20%_#1_400-650mz_CIDqisOT_25cm90min7s_msms47_calibrated.mgf	160608_MDM_C1R-C0702_W_20%_#1_400-650mz_CIDqisOT_25cm90min7s_msms47.2062.2062.3	SSHKTFRIKRF	3	1448.81	42.009	0.001292	ENSP00000355315|ENST00000361575|ENSG00000198918|RPL39 ribosomal protein L39 [Source:HGNC Symbol;Acc:HGNC:10350]|P62891	M	L	0.9996	0	S	Fully	42.0106	Acetyl (S)	S	Anywhere	Post-translational	2	sample_C1R-C0702	PXD009531
160608_MDM_C1R-C0702_W_20%_#5_400-650mz_CIDqisOT_25cm90min7s_msms51_calibrated.mgf	160608_MDM_C1R-C0702_W_20%_#5_400-650mz_CIDqisOT_25cm90min7s_msms51.2951.2951.2	SKPHSEAGTAF	2	1173.55	42.0105	0.001294	ENSP00000320171|ENST00000319622|ENSG00000067225|PKM pyruvate kinase M1/2 [Source:HGNC Symbol;Acc:HGNC:9021]|P14618|A0A024R5Z9	M	I	0.9997	0	S	Fully	42.0106	Acetyl (S)	S	Anywhere	Post-translational	2	sample_C1R-C0702	PXD009531
160608_MDM_C1R-C0702_W_20%_#5_400-650mz_CIDqisOT_25cm90min7s_msms51_calibrated.mgf	160608_MDM_C1R-C0702_W_20%_#5_400-650mz_CIDqisOT_25cm90min7s_msms51.2168.2168.3	SSHKTFRIKRF	3	1448.81	42.01	0.001458	ENSP00000355315|ENST00000361575|ENSG00000198918|RPL39 ribosomal protein L39 [Source:HGNC Symbol;Acc:HGNC:10350]|P62891	M	L	0.9996	0	S	Fully	42.0106	Acetyl (S)	S	Anywhere	Post-translational	2	sample_C1R-C0702	PXD009531
160608_MDM_C1R-C0702_W_20%_#5_400-650mz_CIDqisOT_25cm90min7s_msms51_calibrated.mgf	160608_MDM_C1R-C0702_W_20%_#5_400-650mz_CIDqisOT_25cm90min7s_msms51.3142.3142.3	SKAHPPELKKF	3	1323.74	42.0104	0.00147	ENSP00000272348|ENST00000272348|ENSG00000143977|SNRPG small nuclear ribonucleoprotein polypeptide G [Source:HGNC Symbol;Acc:HGNC:11163]|P62308	M	M	0.9995	0	S	Fully	42.0106	Acetyl (S)	S	Anywhere	Post-translational	2	sample_C1R-C0702	PXD009531
160608_MDM_C1R-C0702_W_20%_#1_400-650mz_CIDqisOT_25cm90min7s_msms47_calibrated.mgf	160608_MDM_C1R-C0702_W_20%_#1_400-650mz_CIDqisOT_25cm90min7s_msms47.2028.2028.3	SSHKTFRIKRF	3	1448.81	42.0094	0.001493	ENSP00000355315|ENST00000361575|ENSG00000198918|RPL39 ribosomal protein L39 [Source:HGNC Symbol;Acc:HGNC:10350]|P62891	M	L	0.9996	0	S	Fully	42.0106	Acetyl (S)	S	Anywhere	Post-translational	2	sample_C1R-C0702	PXD009531
160608_MDM_C1R-C0702_W_20%_#4_400-650mz_CIDqisOT_25cm90min7s_msms50_calibrated.mgf	160608_MDM_C1R-C0702_W_20%_#4_400-650mz_CIDqisOT_25cm90min7s_msms50.3262.3262.3	SKAHPPELKKF	3	1323.74	42.0104	0.00168	ENSP00000272348|ENST00000272348|ENSG00000143977|SNRPG small nuclear ribonucleoprotein polypeptide G [Source:HGNC Symbol;Acc:HGNC:11163]|P62308	M	M	0.9996	0	S	Fully	42.0106	Acetyl (S)	S	Anywhere	Post-translational	2	sample_C1R-C0702	PXD009531
160608_MDM_C1R-C0702_W_20%_#4_400-650mz_CIDqisOT_25cm90min7s_msms50_calibrated.mgf	160608_MDM_C1R-C0702_W_20%_#4_400-650mz_CIDqisOT_25cm90min7s_msms50.2850.2850.2	SKPHSEAGTAF	2	1173.55	42.0101	0.002476	ENSP00000320171|ENST00000319622|ENSG00000067225|PKM pyruvate kinase M1/2 [Source:HGNC Symbol;Acc:HGNC:9021]|P14618|A0A024R5Z9	M	I	0.9997	0	S	Fully	42.0106	Acetyl (S)	S	Anywhere	Post-translational	2	sample_C1R-C0702	PXD009531
160608_MDM_C1R-C0702_W_20%_#1_400-650mz_CIDqisOT_25cm90min7s_msms47_calibrated.mgf	160608_MDM_C1R-C0702_W_20%_#1_400-650mz_CIDqisOT_25cm90min7s_msms47.2543.2543.2	SKPHSEAGTAF	2	1173.55	42.0112	0.003358	ENSP00000320171|ENST00000319622|ENSG00000067225|PKM pyruvate kinase M1/2 [Source:HGNC Symbol;Acc:HGNC:9021]|P14618|A0A024R5Z9	M	I	0.9997	0	S	Fully	42.0106	Acetyl (S)	S	Anywhere	Post-translational	2	sample_C1R-C0702	PXD009531
160608_MDM_C1R-C0702_W_20%_#4_400-650mz_CIDqisOT_25cm90min7s_msms50_calibrated.mgf	160608_MDM_C1R-C0702_W_20%_#4_400-650mz_CIDqisOT_25cm90min7s_msms50.2112.2112.3	SSHKTFRIKRF	3	1448.81	42.0101	0.00477	ENSP00000355315|ENST00000361575|ENSG00000198918|RPL39 ribosomal protein L39 [Source:HGNC Symbol;Acc:HGNC:10350]|P62891	M	L	0.9996	0	S	Fully	42.0106	Acetyl (S)	S	Anywhere	Post-translational	2	sample_C1R-C0702	PXD009531
160608_MDM_C1R-C0702_W_20%_#2_400-650mz_CIDqisOT_25cm90min7s_msms48_calibrated.mgf	160608_MDM_C1R-C0702_W_20%_#2_400-650mz_CIDqisOT_25cm90min7s_msms48.2168.2168.3	SSHKTFRIKRF	3	1448.81	42.0098	0.00504	ENSP00000355315|ENST00000361575|ENSG00000198918|RPL39 ribosomal protein L39 [Source:HGNC Symbol;Acc:HGNC:10350]|P62891	M	L	0.9996	0	S	Fully	42.0106	Acetyl (S)	S	Anywhere	Post-translational	2	sample_C1R-C0702	PXD009531
160608_MDM_C1R-C0702_W_20%_#4_400-650mz_CIDqisOT_25cm90min7s_msms50_calibrated.mgf	160608_MDM_C1R-C0702_W_20%_#4_400-650mz_CIDqisOT_25cm90min7s_msms50.2077.2077.3	SSHKTFRIKRF	3	1448.81	42.0104	0.01854	ENSP00000355315|ENST00000361575|ENSG00000198918|RPL39 ribosomal protein L39 [Source:HGNC Symbol;Acc:HGNC:10350]|P62891	M	L	0.9996	0	S	Fully	42.0106	Acetyl (S)	S	Anywhere	Post-translational	2	sample_C1R-C0702	PXD009531
160608_MDM_C1R-C0702_W_20%_#3_400-650mz_CIDqisOT_25cm90min7s_msms49_calibrated.mgf	160608_MDM_C1R-C0702_W_20%_#3_400-650mz_CIDqisOT_25cm90min7s_msms49.4322.4322.2	STKNFRVSDGD	2	1267.59	42.0118	0.01876	ENSP00000254821|ENST00000254821|ENSG00000132485|ZRANB2 zinc finger RANBP2-type containing 2 [Source:HGNC Symbol;Acc:HGNC:13058]|O95218	M	W	0.9997	0	S	Fully	42.0106	Acetyl (S)	S	Anywhere	Post-translational	2	sample_C1R-C0702	PXD009531
160608_MDM_C1R-C0702_W_20%_#1_400-650mz_CIDqisOT_25cm90min7s_msms47_calibrated.mgf	160608_MDM_C1R-C0702_W_20%_#1_400-650mz_CIDqisOT_25cm90min7s_msms47.3969.3969.2	STKNFRVSDGD	2	1267.59	42.0112	0.02347	ENSP00000254821|ENST00000254821|ENSG00000132485|ZRANB2 zinc finger RANBP2-type containing 2 [Source:HGNC Symbol;Acc:HGNC:13058]|O95218	M	W	0.9997	0	S	Fully	42.0106	Acetyl (S)	S	Anywhere	Post-translational	2	sample_C1R-C0702	PXD009531
160608_MDM_C1R-C0702_W_20%_#4_400-650mz_CIDqisOT_25cm90min7s_msms50_calibrated.mgf	160608_MDM_C1R-C0702_W_20%_#4_400-650mz_CIDqisOT_25cm90min7s_msms50.4310.4310.2	STKNFRVSDGD	2	1267.59	42.0121	0.04253	ENSP00000254821|ENST00000254821|ENSG00000132485|ZRANB2 zinc finger RANBP2-type containing 2 [Source:HGNC Symbol;Acc:HGNC:13058]|O95218	M	W	0.9997	0	S	Fully	42.0106	Acetyl (S)	S	Anywhere	Post-translational	2	sample_C1R-C0702	PXD009531
160608_MDM_C1R-C0702_W_20%_#5_400-650mz_CIDqisOT_25cm90min7s_msms51_calibrated.mgf	160608_MDM_C1R-C0702_W_20%_#5_400-650mz_CIDqisOT_25cm90min7s_msms51.8125.8125.2	SLSNKLTLDK	2	1160.65	42.0114	0.2972	ENSP00000362413|ENST00000373316|ENSG00000102144|PGK1 phosphoglycerate kinase 1 [Source:HGNC Symbol;Acc:HGNC:8896]|P00558|V9HWF4	M	L	0.9996	0	S	Fully	42.0106	Acetyl (S)	S	Anywhere	Post-translational	2	sample_C1R-C0702	PXD009531
160416_MDM_C1R-C0802_W_20%_#1_400-650mz_CIDqisOT_25cm90min7s_msms13_calibrated.mgf	160416_MDM_C1R-C0802_W_20%_#1_400-650mz_CIDqisOT_25cm90min7s_msms13.19941.19941.3	SAHLQWMVVRNCSSF	3	1806.84	42.0112	4.9e-10	ENSP00000342787|ENST00000344063|ENSG00000108107|RPL28 ribosomal protein L28 [Source:HGNC Symbol;Acc:HGNC:10330]|P46779	M	L	0.9988	0	S	Fully	42.0106	Acetyl (S)	S	Anywhere	Post-translational	2	sample_C1R-C0802	PXD009531
160416_MDM_C1R-C0802_W_20%_#5_400-650mz_CIDqisOT_25cm90min7s_msms17_calibrated.mgf	160416_MDM_C1R-C0802_W_20%_#5_400-650mz_CIDqisOT_25cm90min7s_msms17.20044.20044.3	SAHLQWMVVRNCSSF	3	1806.84	42.0098	8.7e-10	ENSP00000342787|ENST00000344063|ENSG00000108107|RPL28 ribosomal protein L28 [Source:HGNC Symbol;Acc:HGNC:10330]|P46779	M	L	0.9988	0	S	Fully	42.0106	Acetyl (S)	S	Anywhere	Post-translational	2	sample_C1R-C0802	PXD009531
160416_MDM_C1R-C0802_W_20%_#3_400-650mz_CIDqisOT_25cm90min7s_msms15_calibrated.mgf	160416_MDM_C1R-C0802_W_20%_#3_400-650mz_CIDqisOT_25cm90min7s_msms15.19859.19859.3	SAHLQWMVVRNCSSF	3	1806.84	42.0093	2.9e-09	ENSP00000342787|ENST00000344063|ENSG00000108107|RPL28 ribosomal protein L28 [Source:HGNC Symbol;Acc:HGNC:10330]|P46779	M	L	0.9991	0	S	Fully	42.0106	Acetyl (S)	S	Anywhere	Post-translational	2	sample_C1R-C0802	PXD009531
160416_MDM_C1R-C0802_W_20%_#4_400-650mz_CIDqisOT_25cm90min7s_msms16_calibrated.mgf	160416_MDM_C1R-C0802_W_20%_#4_400-650mz_CIDqisOT_25cm90min7s_msms16.19948.19948.3	SAHLQWMVVRNCSSF	3	1806.84	42.0093	1.1e-08	ENSP00000342787|ENST00000344063|ENSG00000108107|RPL28 ribosomal protein L28 [Source:HGNC Symbol;Acc:HGNC:10330]|P46779	M	L	0.9988	0	S	Fully	42.0106	Acetyl (S)	S	Anywhere	Post-translational	2	sample_C1R-C0802	PXD009531
160416_MDM_C1R-C0802_W_20%_#4_400-650mz_CIDqisOT_25cm90min7s_msms16_calibrated.mgf	160416_MDM_C1R-C0802_W_20%_#4_400-650mz_CIDqisOT_25cm90min7s_msms16.19992.19992.3	SAHLQWMVVRNCSSF	3	1806.84	42.01	1.7e-08	ENSP00000342787|ENST00000344063|ENSG00000108107|RPL28 ribosomal protein L28 [Source:HGNC Symbol;Acc:HGNC:10330]|P46779	M	L	0.9988	0	S	Fully	42.0106	Acetyl (S)	S	Anywhere	Post-translational	2	sample_C1R-C0802	PXD009531
160416_MDM_C1R-C0802_W_20%_#3_400-650mz_CIDqisOT_25cm90min7s_msms15_calibrated.mgf	160416_MDM_C1R-C0802_W_20%_#3_400-650mz_CIDqisOT_25cm90min7s_msms15.24179.24179.2	SVGFIGAGQLA	2	1061.56	42.0107	1.5e-07	ENSP00000328858|ENST00000329875|ENSG00000183010|PYCR1 pyrroline-5-carboxylate reductase 1 [Source:HGNC Symbol;Acc:HGNC:9721]|P32322|A0A024R8U9	M	F	1	0	S	Fully	42.0106	Acetyl (S)	S	Anywhere	Post-translational	2	sample_C1R-C0802	PXD009531
160416_MDM_C1R-C0802_W_20%_#5_400-650mz_CIDqisOT_25cm90min7s_msms17_calibrated.mgf	160416_MDM_C1R-C0802_W_20%_#5_400-650mz_CIDqisOT_25cm90min7s_msms17.19998.19998.3	SAHLQWMVVRNCSSF	3	1806.84	42.0105	1.5e-07	ENSP00000342787|ENST00000344063|ENSG00000108107|RPL28 ribosomal protein L28 [Source:HGNC Symbol;Acc:HGNC:10330]|P46779	M	L	0.9988	0	S	Fully	42.0106	Acetyl (S)	S	Anywhere	Post-translational	2	sample_C1R-C0802	PXD009531
160416_MDM_C1R-C0802_W_20%_#4_400-650mz_CIDqisOT_25cm90min7s_msms16_calibrated.mgf	160416_MDM_C1R-C0802_W_20%_#4_400-650mz_CIDqisOT_25cm90min7s_msms16.24387.24387.2	SVGFIGAGQLA	2	1061.56	42.0106	2e-07	ENSP00000328858|ENST00000329875|ENSG00000183010|PYCR1 pyrroline-5-carboxylate reductase 1 [Source:HGNC Symbol;Acc:HGNC:9721]|P32322|A0A024R8U9	M	F	1	0	S	Fully	42.0106	Acetyl (S)	S	Anywhere	Post-translational	2	sample_C1R-C0802	PXD009531
160416_MDM_C1R-C0802_W_20%_#5_400-650mz_CIDqisOT_25cm90min7s_msms17_calibrated.mgf	160416_MDM_C1R-C0802_W_20%_#5_400-650mz_CIDqisOT_25cm90min7s_msms17.24324.24324.2	SVGFIGAGQLA	2	1061.56	42.0106	2e-07	ENSP00000328858|ENST00000329875|ENSG00000183010|PYCR1 pyrroline-5-carboxylate reductase 1 [Source:HGNC Symbol;Acc:HGNC:9721]|P32322|A0A024R8U9	M	F	1	0	S	Fully	42.0106	Acetyl (S)	S	Anywhere	Post-translational	2	sample_C1R-C0802	PXD009531
160416_MDM_C1R-C0802_W_20%_#3_400-650mz_CIDqisOT_25cm90min7s_msms15_calibrated.mgf	160416_MDM_C1R-C0802_W_20%_#3_400-650mz_CIDqisOT_25cm90min7s_msms15.19906.19906.3	SAHLQWMVVRNCSSF	3	1806.84	42.0105	2.3e-07	ENSP00000342787|ENST00000344063|ENSG00000108107|RPL28 ribosomal protein L28 [Source:HGNC Symbol;Acc:HGNC:10330]|P46779	M	L	0.9988	0	S	Fully	42.0106	Acetyl (S)	S	Anywhere	Post-translational	2	sample_C1R-C0802	PXD009531
160416_MDM_C1R-C0802_W_20%_#2_400-650mz_CIDqisOT_25cm90min7s_msms14_calibrated.mgf	160416_MDM_C1R-C0802_W_20%_#2_400-650mz_CIDqisOT_25cm90min7s_msms14.24326.24326.2	SVGFIGAGQLA	2	1061.56	42.0108	2.6e-07	ENSP00000328858|ENST00000329875|ENSG00000183010|PYCR1 pyrroline-5-carboxylate reductase 1 [Source:HGNC Symbol;Acc:HGNC:9721]|P32322|A0A024R8U9	M	F	1	0	S	Fully	42.0106	Acetyl (S)	S	Anywhere	Post-translational	2	sample_C1R-C0802	PXD009531
160416_MDM_C1R-C0802_W_20%_#1_400-650mz_CIDqisOT_25cm90min7s_msms13_calibrated.mgf	160416_MDM_C1R-C0802_W_20%_#1_400-650mz_CIDqisOT_25cm90min7s_msms13.20041.20041.3	SAHLQWMVVRNCSSF	3	1806.84	42.0112	3.4e-07	ENSP00000342787|ENST00000344063|ENSG00000108107|RPL28 ribosomal protein L28 [Source:HGNC Symbol;Acc:HGNC:10330]|P46779	M	L	0.9988	0	S	Fully	42.0106	Acetyl (S)	S	Anywhere	Post-translational	2	sample_C1R-C0802	PXD009531
160416_MDM_C1R-C0802_W_20%_#3_400-650mz_CIDqisOT_25cm90min7s_msms15_calibrated.mgf	160416_MDM_C1R-C0802_W_20%_#3_400-650mz_CIDqisOT_25cm90min7s_msms15.24225.24225.2	SVGFIGAGQLA	2	1061.56	42.0109	5.2e-07	ENSP00000328858|ENST00000329875|ENSG00000183010|PYCR1 pyrroline-5-carboxylate reductase 1 [Source:HGNC Symbol;Acc:HGNC:9721]|P32322|A0A024R8U9	M	F	1	0	S	Fully	42.0106	Acetyl (S)	S	Anywhere	Post-translational	2	sample_C1R-C0802	PXD009531
160416_MDM_C1R-C0802_W_20%_#1_400-650mz_CIDqisOT_25cm90min7s_msms13_calibrated.mgf	160416_MDM_C1R-C0802_W_20%_#1_400-650mz_CIDqisOT_25cm90min7s_msms13.24361.24361.2	SVGFIGAGQLA	2	1061.56	42.0112	5.3e-07	ENSP00000328858|ENST00000329875|ENSG00000183010|PYCR1 pyrroline-5-carboxylate reductase 1 [Source:HGNC Symbol;Acc:HGNC:9721]|P32322|A0A024R8U9	M	F	1	0	S	Fully	42.0106	Acetyl (S)	S	Anywhere	Post-translational	2	sample_C1R-C0802	PXD009531
160416_MDM_C1R-C0802_W_20%_#5_400-650mz_CIDqisOT_25cm90min7s_msms17_calibrated.mgf	160416_MDM_C1R-C0802_W_20%_#5_400-650mz_CIDqisOT_25cm90min7s_msms17.27824.27824.2	SVVGIDLGFQ	2	1076.56	42.0106	5.5e-07	ENSP00000302961|ENST00000304858|ENSG00000170606|HSPA4 heat shock protein family A (Hsp70) member 4 [Source:HGNC Symbol;Acc:HGNC:5237]|P34932	M	S	1	0	S	Fully	42.0106	Acetyl (S)	S	Anywhere	Post-translational	2	sample_C1R-C0802	PXD009531
160416_MDM_C1R-C0802_W_20%_#4_400-650mz_CIDqisOT_25cm90min7s_msms16_calibrated.mgf	160416_MDM_C1R-C0802_W_20%_#4_400-650mz_CIDqisOT_25cm90min7s_msms16.27901.27901.2	SVVGIDLGFQ	2	1076.56	42.0109	6.1e-07	ENSP00000302961|ENST00000304858|ENSG00000170606|HSPA4 heat shock protein family A (Hsp70) member 4 [Source:HGNC Symbol;Acc:HGNC:5237]|P34932	M	S	1	0	S	Fully	42.0106	Acetyl (S)	S	Anywhere	Post-translational	2	sample_C1R-C0802	PXD009531
160416_MDM_C1R-C0802_W_20%_#5_400-650mz_CIDqisOT_25cm90min7s_msms17_calibrated.mgf	160416_MDM_C1R-C0802_W_20%_#5_400-650mz_CIDqisOT_25cm90min7s_msms17.23915.23915.2	SSVAVLTQESF	2	1209.6	42.0115	9.2e-07	ENSP00000312042|ENST00000310931|ENSG00000115677|HDLBP high density lipoprotein binding protein [Source:HGNC Symbol;Acc:HGNC:4857]||A0A024R4E5	M	A	0.9999	0	S	Fully	42.0106	Acetyl (S)	S	Anywhere	Post-translational	2	sample_C1R-C0802	PXD009531
160416_MDM_C1R-C0802_W_20%_#3_400-650mz_CIDqisOT_25cm90min7s_msms15_calibrated.mgf	160416_MDM_C1R-C0802_W_20%_#3_400-650mz_CIDqisOT_25cm90min7s_msms15.4108.4108.2	SKPHSEAGTAF	2	1173.56	42.0125	1.4e-06	ENSP00000320171|ENST00000319622|ENSG00000067225|PKM pyruvate kinase M1/2 [Source:HGNC Symbol;Acc:HGNC:9021]|P14618|A0A024R5Z9	M	I	1	0	S	Fully	42.0106	Acetyl (S)	S	Anywhere	Post-translational	2	sample_C1R-C0802	PXD009531
160416_MDM_C1R-C0802_W_20%_#2_400-650mz_CIDqisOT_25cm90min7s_msms14_calibrated.mgf	160416_MDM_C1R-C0802_W_20%_#2_400-650mz_CIDqisOT_25cm90min7s_msms14.23929.23929.2	SSVAVLTQESF	2	1209.6	42.0117	3.6e-06	ENSP00000312042|ENST00000310931|ENSG00000115677|HDLBP high density lipoprotein binding protein [Source:HGNC Symbol;Acc:HGNC:4857]||A0A024R4E5	M	A	0.9999	0	S	Fully	42.0106	Acetyl (S)	S	Anywhere	Post-translational	2	sample_C1R-C0802	PXD009531
160416_MDM_C1R-C0802_W_20%_#2_400-650mz_CIDqisOT_25cm90min7s_msms14_calibrated.mgf	160416_MDM_C1R-C0802_W_20%_#2_400-650mz_CIDqisOT_25cm90min7s_msms14.24365.24365.2	SVGFIGAGQLA	2	1061.56	42.0103	3.8e-06	ENSP00000328858|ENST00000329875|ENSG00000183010|PYCR1 pyrroline-5-carboxylate reductase 1 [Source:HGNC Symbol;Acc:HGNC:9721]|P32322|A0A024R8U9	M	F	1	0	S	Fully	42.0106	Acetyl (S)	S	Anywhere	Post-translational	2	sample_C1R-C0802	PXD009531
160416_MDM_C1R-C0802_W_20%_#5_400-650mz_CIDqisOT_25cm90min7s_msms17_calibrated.mgf	160416_MDM_C1R-C0802_W_20%_#5_400-650mz_CIDqisOT_25cm90min7s_msms17.4115.4115.2	SKPHSEAGTAF	2	1173.56	42.0125	5.2e-06	ENSP00000320171|ENST00000319622|ENSG00000067225|PKM pyruvate kinase M1/2 [Source:HGNC Symbol;Acc:HGNC:9021]|P14618|A0A024R5Z9	M	I	1	0	S	Fully	42.0106	Acetyl (S)	S	Anywhere	Post-translational	2	sample_C1R-C0802	PXD009531
160416_MDM_C1R-C0802_W_20%_#1_400-650mz_CIDqisOT_25cm90min7s_msms13_calibrated.mgf	160416_MDM_C1R-C0802_W_20%_#1_400-650mz_CIDqisOT_25cm90min7s_msms13.4012.4012.2	SKPHSEAGTAF	2	1173.55	42.0118	5.3e-06	ENSP00000320171|ENST00000319622|ENSG00000067225|PKM pyruvate kinase M1/2 [Source:HGNC Symbol;Acc:HGNC:9021]|P14618|A0A024R5Z9	M	I	1	0	S	Fully	42.0106	Acetyl (S)	S	Anywhere	Post-translational	2	sample_C1R-C0802	PXD009531
160416_MDM_C1R-C0802_W_20%_#1_400-650mz_CIDqisOT_25cm90min7s_msms13_calibrated.mgf	160416_MDM_C1R-C0802_W_20%_#1_400-650mz_CIDqisOT_25cm90min7s_msms13.4117.4117.2	SKPHSEAGTAF	2	1173.56	42.0128	8.6e-06	ENSP00000320171|ENST00000319622|ENSG00000067225|PKM pyruvate kinase M1/2 [Source:HGNC Symbol;Acc:HGNC:9021]|P14618|A0A024R5Z9	M	I	1	0	S	Fully	42.0106	Acetyl (S)	S	Anywhere	Post-translational	2	sample_C1R-C0802	PXD009531
160416_MDM_C1R-C0802_W_20%_#4_400-650mz_CIDqisOT_25cm90min7s_msms16_calibrated.mgf	160416_MDM_C1R-C0802_W_20%_#4_400-650mz_CIDqisOT_25cm90min7s_msms16.4070.4070.2	SKPHSEAGTAF	2	1173.55	42.012	3e-05	ENSP00000320171|ENST00000319622|ENSG00000067225|PKM pyruvate kinase M1/2 [Source:HGNC Symbol;Acc:HGNC:9021]|P14618|A0A024R5Z9	M	I	1	0	S	Fully	42.0106	Acetyl (S)	S	Anywhere	Post-translational	2	sample_C1R-C0802	PXD009531
160416_MDM_C1R-C0802_W_20%_#3_400-650mz_CIDqisOT_25cm90min7s_msms15_calibrated.mgf	160416_MDM_C1R-C0802_W_20%_#3_400-650mz_CIDqisOT_25cm90min7s_msms15.27635.27635.2	SVVGIDLGFQ	2	1076.56	42.0109	5.6e-05	ENSP00000302961|ENST00000304858|ENSG00000170606|HSPA4 heat shock protein family A (Hsp70) member 4 [Source:HGNC Symbol;Acc:HGNC:5237]|P34932	M	S	1	0	S	Fully	42.0106	Acetyl (S)	S	Anywhere	Post-translational	2	sample_C1R-C0802	PXD009531
160416_MDM_C1R-C0802_W_20%_#5_400-650mz_CIDqisOT_25cm90min7s_msms17_calibrated.mgf	160416_MDM_C1R-C0802_W_20%_#5_400-650mz_CIDqisOT_25cm90min7s_msms17.4164.4164.2	SKPHSEAGTAF	2	1173.55	42.0122	8.9e-05	ENSP00000320171|ENST00000319622|ENSG00000067225|PKM pyruvate kinase M1/2 [Source:HGNC Symbol;Acc:HGNC:9021]|P14618|A0A024R5Z9	M	I	1	0	S	Fully	42.0106	Acetyl (S)	S	Anywhere	Post-translational	2	sample_C1R-C0802	PXD009531
160416_MDM_C1R-C0802_W_20%_#2_400-650mz_CIDqisOT_25cm90min7s_msms14_calibrated.mgf	160416_MDM_C1R-C0802_W_20%_#2_400-650mz_CIDqisOT_25cm90min7s_msms14.27812.27812.2	SVVGIDLGFQ	2	1076.56	42.0096	0.00011	ENSP00000302961|ENST00000304858|ENSG00000170606|HSPA4 heat shock protein family A (Hsp70) member 4 [Source:HGNC Symbol;Acc:HGNC:5237]|P34932	M	S	1	0	S	Fully	42.0106	Acetyl (S)	S	Anywhere	Post-translational	2	sample_C1R-C0802	PXD009531
160416_MDM_C1R-C0802_W_20%_#1_400-650mz_CIDqisOT_25cm90min7s_msms13_calibrated.mgf	160416_MDM_C1R-C0802_W_20%_#1_400-650mz_CIDqisOT_25cm90min7s_msms13.4066.4066.2	SKPHSEAGTAF	2	1173.55	42.0118	0.000126	ENSP00000320171|ENST00000319622|ENSG00000067225|PKM pyruvate kinase M1/2 [Source:HGNC Symbol;Acc:HGNC:9021]|P14618|A0A024R5Z9	M	I	1	0	S	Fully	42.0106	Acetyl (S)	S	Anywhere	Post-translational	2	sample_C1R-C0802	PXD009531
160416_MDM_C1R-C0802_W_20%_#2_400-650mz_CIDqisOT_25cm90min7s_msms14_calibrated.mgf	160416_MDM_C1R-C0802_W_20%_#2_400-650mz_CIDqisOT_25cm90min7s_msms14.4145.4145.2	SKPHSEAGTAF	2	1173.55	42.0122	0.00016	ENSP00000320171|ENST00000319622|ENSG00000067225|PKM pyruvate kinase M1/2 [Source:HGNC Symbol;Acc:HGNC:9021]|P14618|A0A024R5Z9	M	I	1	0	S	Fully	42.0106	Acetyl (S)	S	Anywhere	Post-translational	2	sample_C1R-C0802	PXD009531
160416_MDM_C1R-C0802_W_20%_#3_400-650mz_CIDqisOT_25cm90min7s_msms15_calibrated.mgf	160416_MDM_C1R-C0802_W_20%_#3_400-650mz_CIDqisOT_25cm90min7s_msms15.4153.4153.2	SKPHSEAGTAF	2	1173.55	42.0117	0.00033	ENSP00000320171|ENST00000319622|ENSG00000067225|PKM pyruvate kinase M1/2 [Source:HGNC Symbol;Acc:HGNC:9021]|P14618|A0A024R5Z9	M	I	1	0	S	Fully	42.0106	Acetyl (S)	S	Anywhere	Post-translational	2	sample_C1R-C0802	PXD009531
160416_MDM_C1R-C0802_W_20%_#3_400-650mz_CIDqisOT_25cm90min7s_msms15_calibrated.mgf	160416_MDM_C1R-C0802_W_20%_#3_400-650mz_CIDqisOT_25cm90min7s_msms15.23508.23508.2	SGFENLNTDF	2	1185.51	42.0107	0.001081	ENSP00000274496|ENST00000274496|ENSG00000145817|YIPF5 Yip1 domain family member 5 [Source:HGNC Symbol;Acc:HGNC:24877]|Q969M3	M	Y	1	0	S	Fully	42.0106	Acetyl (S)	S	Anywhere	Post-translational	2	sample_C1R-C0802	PXD009531
160416_MDM_C1R-C0802_W_20%_#4_400-650mz_CIDqisOT_25cm90min7s_msms16_calibrated.mgf	160416_MDM_C1R-C0802_W_20%_#4_400-650mz_CIDqisOT_25cm90min7s_msms16.4123.4123.2	SKPHSEAGTAF	2	1173.55	42.0121	0.001237	ENSP00000320171|ENST00000319622|ENSG00000067225|PKM pyruvate kinase M1/2 [Source:HGNC Symbol;Acc:HGNC:9021]|P14618|A0A024R5Z9	M	I	1	0	S	Fully	42.0106	Acetyl (S)	S	Anywhere	Post-translational	2	sample_C1R-C0802	PXD009531
160416_MDM_C1R-C0802_W_20%_#1_400-650mz_CIDqisOT_25cm90min7s_msms13_calibrated.mgf	160416_MDM_C1R-C0802_W_20%_#1_400-650mz_CIDqisOT_25cm90min7s_msms13.6491.6491.2	SSKVSRDTLY	2	1197.61	42.0115	0.001842	ENSP00000363018|ENST00000322203|ENSG00000198755|RPL10A ribosomal protein L10a [Source:HGNC Symbol;Acc:HGNC:10299]|P62906	M	E	1	0	S	Fully	42.0106	Acetyl (S)	S	Anywhere	Post-translational	2	sample_C1R-C0802	PXD009531
160416_MDM_C1R-C0802_W_20%_#5_400-650mz_CIDqisOT_25cm90min7s_msms17_calibrated.mgf	160416_MDM_C1R-C0802_W_20%_#5_400-650mz_CIDqisOT_25cm90min7s_msms17.4215.4215.2	SKPHSEAGTAF	2	1173.55	42.0112	0.002609	ENSP00000320171|ENST00000319622|ENSG00000067225|PKM pyruvate kinase M1/2 [Source:HGNC Symbol;Acc:HGNC:9021]|P14618|A0A024R5Z9	M	I	1	0	S	Fully	42.0106	Acetyl (S)	S	Anywhere	Post-translational	2	sample_C1R-C0802	PXD009531
160416_MDM_C1R-C0802_W_20%_#5_400-650mz_CIDqisOT_25cm90min7s_msms17_calibrated.mgf	160416_MDM_C1R-C0802_W_20%_#5_400-650mz_CIDqisOT_25cm90min7s_msms17.23659.23659.2	SGFENLNTDF	2	1185.51	42.0114	0.1298	ENSP00000274496|ENST00000274496|ENSG00000145817|YIPF5 Yip1 domain family member 5 [Source:HGNC Symbol;Acc:HGNC:24877]|Q969M3	M	Y	1	0	S	Fully	42.0106	Acetyl (S)	S	Anywhere	Post-translational	2	sample_C1R-C0802	PXD009531
160416_MDM_C1R-C0802_W_20%_#4_400-650mz_CIDqisOT_25cm90min7s_msms16_calibrated.mgf	160416_MDM_C1R-C0802_W_20%_#4_400-650mz_CIDqisOT_25cm90min7s_msms16.23737.23737.2	SGFENLNTDF	2	1185.51	42.0116	0.2854	ENSP00000274496|ENST00000274496|ENSG00000145817|YIPF5 Yip1 domain family member 5 [Source:HGNC Symbol;Acc:HGNC:24877]|Q969M3	M	Y	1	0	S	Fully	42.0106	Acetyl (S)	S	Anywhere	Post-translational	2	sample_C1R-C0802	PXD009531
160608_MDM_C1R-C0304_W_20%_#2_400-650mz_CIDqisOT_25cm90min7s_msms32_calibrated.mgf	160608_MDM_C1R-C0304_W_20%_#2_400-650mz_CIDqisOT_25cm90min7s_msms32.4466.4466.3	SKSESPKEPEQLRKL	3	1797.97	42.0087	7e-12	ENSP00000333504|ENST00000330752|ENSG00000135486|HNRNPA1 heterogeneous nuclear ribonucleoprotein A1 [Source:HGNC Symbol;Acc:HGNC:5031]||F8W6I7	M	F	1	0	S	Fully	42.0106	Acetyl (S)	S	Anywhere	Post-translational	2	sample_C1R-C0304	PXD009531
160608_MDM_C1R-C0304_W_20%_#2_400-650mz_CIDqisOT_25cm90min7s_msms32_calibrated.mgf	160608_MDM_C1R-C0304_W_20%_#2_400-650mz_CIDqisOT_25cm90min7s_msms32.4421.4421.3	SKSESPKEPEQLRKL	3	1797.97	42.0096	7.6e-12	ENSP00000333504|ENST00000330752|ENSG00000135486|HNRNPA1 heterogeneous nuclear ribonucleoprotein A1 [Source:HGNC Symbol;Acc:HGNC:5031]||F8W6I7	M	F	1	0	S	Fully	42.0106	Acetyl (S)	S	Anywhere	Post-translational	2	sample_C1R-C0304	PXD009531
160608_MDM_C1R-C0304_W_20%_#3_400-650mz_CIDqisOT_25cm90min7s_msms33_calibrated.mgf	160608_MDM_C1R-C0304_W_20%_#3_400-650mz_CIDqisOT_25cm90min7s_msms33.4379.4379.3	SKSESPKEPEQLRKL	3	1797.97	42.009	9.2e-12	ENSP00000333504|ENST00000330752|ENSG00000135486|HNRNPA1 heterogeneous nuclear ribonucleoprotein A1 [Source:HGNC Symbol;Acc:HGNC:5031]||F8W6I7	M	F	1	0	S	Fully	42.0106	Acetyl (S)	S	Anywhere	Post-translational	2	sample_C1R-C0304	PXD009531
160608_MDM_C1R-C0304_W_20%_#4_400-650mz_CIDqisOT_25cm90min7s_msms34_calibrated.mgf	160608_MDM_C1R-C0304_W_20%_#4_400-650mz_CIDqisOT_25cm90min7s_msms34.4390.4390.3	SKSESPKEPEQLRKL	3	1797.97	42.0104	2.5e-11	ENSP00000333504|ENST00000330752|ENSG00000135486|HNRNPA1 heterogeneous nuclear ribonucleoprotein A1 [Source:HGNC Symbol;Acc:HGNC:5031]||F8W6I7	M	F	1	0	S	Fully	42.0106	Acetyl (S)	S	Anywhere	Post-translational	2	sample_C1R-C0304	PXD009531
160608_MDM_C1R-C0304_W_20%_#2_400-650mz_CIDqisOT_25cm90min7s_msms32_calibrated.mgf	160608_MDM_C1R-C0304_W_20%_#2_400-650mz_CIDqisOT_25cm90min7s_msms32.4372.4372.3	SKSESPKEPEQLRKL	3	1797.97	42.0079	2.5e-11	ENSP00000333504|ENST00000330752|ENSG00000135486|HNRNPA1 heterogeneous nuclear ribonucleoprotein A1 [Source:HGNC Symbol;Acc:HGNC:5031]||F8W6I7	M	F	1	0	S	Fully	42.0106	Acetyl (S)	S	Anywhere	Post-translational	2	sample_C1R-C0304	PXD009531
160608_MDM_C1R-C0304_W_20%_#5_400-650mz_CIDqisOT_25cm90min7s_msms35_calibrated.mgf	160608_MDM_C1R-C0304_W_20%_#5_400-650mz_CIDqisOT_25cm90min7s_msms35.4452.4452.3	SKSESPKEPEQLRKL	3	1797.97	42.0099	2.8e-11	ENSP00000333504|ENST00000330752|ENSG00000135486|HNRNPA1 heterogeneous nuclear ribonucleoprotein A1 [Source:HGNC Symbol;Acc:HGNC:5031]||F8W6I7	M	F	1	0	S	Fully	42.0106	Acetyl (S)	S	Anywhere	Post-translational	2	sample_C1R-C0304	PXD009531
160608_MDM_C1R-C0304_W_20%_#4_400-650mz_CIDqisOT_25cm90min7s_msms34_calibrated.mgf	160608_MDM_C1R-C0304_W_20%_#4_400-650mz_CIDqisOT_25cm90min7s_msms34.9443.9443.3	SKSESPKEPEQLRKLF	3	1945.04	42.0127	6.3e-11	ENSP00000333504|ENST00000330752|ENSG00000135486|HNRNPA1 heterogeneous nuclear ribonucleoprotein A1 [Source:HGNC Symbol;Acc:HGNC:5031]||F8W6I7	M	I	1	0	S	Fully	42.0106	Acetyl (S)	S	Anywhere	Post-translational	2	sample_C1R-C0304	PXD009531
160608_MDM_C1R-C0304_W_20%_#3_400-650mz_CIDqisOT_25cm90min7s_msms33_calibrated.mgf	160608_MDM_C1R-C0304_W_20%_#3_400-650mz_CIDqisOT_25cm90min7s_msms33.4337.4337.3	SKSESPKEPEQLRKL	3	1797.97	42.0087	6.8e-11	ENSP00000333504|ENST00000330752|ENSG00000135486|HNRNPA1 heterogeneous nuclear ribonucleoprotein A1 [Source:HGNC Symbol;Acc:HGNC:5031]||F8W6I7	M	F	1	0	S	Fully	42.0106	Acetyl (S)	S	Anywhere	Post-translational	2	sample_C1R-C0304	PXD009531
160608_MDM_C1R-C0304_W_20%_#5_400-650mz_CIDqisOT_25cm90min7s_msms35_calibrated.mgf	160608_MDM_C1R-C0304_W_20%_#5_400-650mz_CIDqisOT_25cm90min7s_msms35.4496.4496.3	SKSESPKEPEQLRKL	3	1797.97	42.0094	8.8e-11	ENSP00000333504|ENST00000330752|ENSG00000135486|HNRNPA1 heterogeneous nuclear ribonucleoprotein A1 [Source:HGNC Symbol;Acc:HGNC:5031]||F8W6I7	M	F	1	0	S	Fully	42.0106	Acetyl (S)	S	Anywhere	Post-translational	2	sample_C1R-C0304	PXD009531
160608_MDM_C1R-C0304_W_20%_#3_400-650mz_CIDqisOT_25cm90min7s_msms33_calibrated.mgf	160608_MDM_C1R-C0304_W_20%_#3_400-650mz_CIDqisOT_25cm90min7s_msms33.9396.9396.3	SKSESPKEPEQLRKLF	3	1945.04	42.0122	2.4e-10	ENSP00000333504|ENST00000330752|ENSG00000135486|HNRNPA1 heterogeneous nuclear ribonucleoprotein A1 [Source:HGNC Symbol;Acc:HGNC:5031]||F8W6I7	M	I	1	0	S	Fully	42.0106	Acetyl (S)	S	Anywhere	Post-translational	2	sample_C1R-C0304	PXD009531
160608_MDM_C1R-C0304_W_20%_#1_400-650mz_CIDqisOT_25cm90min7s_msms31_calibrated.mgf	160608_MDM_C1R-C0304_W_20%_#1_400-650mz_CIDqisOT_25cm90min7s_msms31.16982.16982.3	SAHLQWMVVRNCSSF	3	1806.84	42.0107	3.4e-10	ENSP00000342787|ENST00000344063|ENSG00000108107|RPL28 ribosomal protein L28 [Source:HGNC Symbol;Acc:HGNC:10330]|P46779	M	L	0.9987	0	S	Fully	42.0106	Acetyl (S)	S	Anywhere	Post-translational	2	sample_C1R-C0304	PXD009531
160608_MDM_C1R-C0304_W_20%_#1_400-650mz_CIDqisOT_25cm90min7s_msms31_calibrated.mgf	160608_MDM_C1R-C0304_W_20%_#1_400-650mz_CIDqisOT_25cm90min7s_msms31.7057.7057.3	SKSESPKEPEQLRKLF	3	1945.04	42.0109	9.1e-10	ENSP00000333504|ENST00000330752|ENSG00000135486|HNRNPA1 heterogeneous nuclear ribonucleoprotein A1 [Source:HGNC Symbol;Acc:HGNC:5031]||F8W6I7	M	I	1	0	S	Fully	42.0106	Acetyl (S)	S	Anywhere	Post-translational	2	sample_C1R-C0304	PXD009531
160608_MDM_C1R-C0304_W_20%_#2_400-650mz_CIDqisOT_25cm90min7s_msms32_calibrated.mgf	160608_MDM_C1R-C0304_W_20%_#2_400-650mz_CIDqisOT_25cm90min7s_msms32.4523.4523.3	SKSESPKEPEQLRKL	3	1797.97	42.0087	1.1e-09	ENSP00000333504|ENST00000330752|ENSG00000135486|HNRNPA1 heterogeneous nuclear ribonucleoprotein A1 [Source:HGNC Symbol;Acc:HGNC:5031]||F8W6I7	M	F	1	0	S	Fully	42.0106	Acetyl (S)	S	Anywhere	Post-translational	2	sample_C1R-C0304	PXD009531
160608_MDM_C1R-C0304_W_20%_#3_400-650mz_CIDqisOT_25cm90min7s_msms33_calibrated.mgf	160608_MDM_C1R-C0304_W_20%_#3_400-650mz_CIDqisOT_25cm90min7s_msms33.9412.9412.3	SKSESPKEPEQLRKLF	3	1945.04	42.0123	1.2e-09	ENSP00000333504|ENST00000330752|ENSG00000135486|HNRNPA1 heterogeneous nuclear ribonucleoprotein A1 [Source:HGNC Symbol;Acc:HGNC:5031]||F8W6I7	M	I	1	0	S	Fully	42.0106	Acetyl (S)	S	Anywhere	Post-translational	2	sample_C1R-C0304	PXD009531
160608_MDM_C1R-C0304_W_20%_#5_400-650mz_CIDqisOT_25cm90min7s_msms35_calibrated.mgf	160608_MDM_C1R-C0304_W_20%_#5_400-650mz_CIDqisOT_25cm90min7s_msms35.9277.9277.3	SKSESPKEPEQLRKLF	3	1945.04	42.0116	4.6e-09	ENSP00000333504|ENST00000330752|ENSG00000135486|HNRNPA1 heterogeneous nuclear ribonucleoprotein A1 [Source:HGNC Symbol;Acc:HGNC:5031]||F8W6I7	M	I	1	0	S	Fully	42.0106	Acetyl (S)	S	Anywhere	Post-translational	2	sample_C1R-C0304	PXD009531
160608_MDM_C1R-C0304_W_20%_#2_400-650mz_CIDqisOT_25cm90min7s_msms32_calibrated.mgf	160608_MDM_C1R-C0304_W_20%_#2_400-650mz_CIDqisOT_25cm90min7s_msms32.26948.26948.2	SVVGIDLGFQS	2	1163.59	42.0106	9.9e-09	ENSP00000302961|ENST00000304858|ENSG00000170606|HSPA4 heat shock protein family A (Hsp70) member 4 [Source:HGNC Symbol;Acc:HGNC:5237]|P34932	M	C	1	0	S	Fully	42.0106	Acetyl (S)	S	Anywhere	Post-translational	2	sample_C1R-C0304	PXD009531
160608_MDM_C1R-C0304_W_20%_#3_400-650mz_CIDqisOT_25cm90min7s_msms33_calibrated.mgf	160608_MDM_C1R-C0304_W_20%_#3_400-650mz_CIDqisOT_25cm90min7s_msms33.4432.4432.3	SKSESPKEPEQLRKL	3	1797.97	42.0094	1.5e-08	ENSP00000333504|ENST00000330752|ENSG00000135486|HNRNPA1 heterogeneous nuclear ribonucleoprotein A1 [Source:HGNC Symbol;Acc:HGNC:5031]||F8W6I7	M	F	1	0	S	Fully	42.0106	Acetyl (S)	S	Anywhere	Post-translational	2	sample_C1R-C0304	PXD009531
160608_MDM_C1R-C0304_W_20%_#5_400-650mz_CIDqisOT_25cm90min7s_msms35_calibrated.mgf	160608_MDM_C1R-C0304_W_20%_#5_400-650mz_CIDqisOT_25cm90min7s_msms35.26624.26624.2	SVVGIDLGFQS	2	1163.59	42.0074	1.7e-08	ENSP00000302961|ENST00000304858|ENSG00000170606|HSPA4 heat shock protein family A (Hsp70) member 4 [Source:HGNC Symbol;Acc:HGNC:5237]|P34932	M	C	1	0	S	Fully	42.0106	Acetyl (S)	S	Anywhere	Post-translational	2	sample_C1R-C0304	PXD009531
160608_MDM_C1R-C0304_W_20%_#1_400-650mz_CIDqisOT_25cm90min7s_msms31_calibrated.mgf	160608_MDM_C1R-C0304_W_20%_#1_400-650mz_CIDqisOT_25cm90min7s_msms31.24605.24605.2	SVVGIDLGFQS	2	1163.59	42.0099	1.8e-08	ENSP00000302961|ENST00000304858|ENSG00000170606|HSPA4 heat shock protein family A (Hsp70) member 4 [Source:HGNC Symbol;Acc:HGNC:5237]|P34932	M	C	1	0	S	Fully	42.0106	Acetyl (S)	S	Anywhere	Post-translational	2	sample_C1R-C0304	PXD009531
160608_MDM_C1R-C0304_W_20%_#1_400-650mz_CIDqisOT_25cm90min7s_msms31_calibrated.mgf	160608_MDM_C1R-C0304_W_20%_#1_400-650mz_CIDqisOT_25cm90min7s_msms31.24965.24965.2	SVVGIDLGFQ	2	1076.56	42.0104	2.9e-08	ENSP00000302961|ENST00000304858|ENSG00000170606|HSPA4 heat shock protein family A (Hsp70) member 4 [Source:HGNC Symbol;Acc:HGNC:5237]|P34932	M	S	1	0	S	Fully	42.0106	Acetyl (S)	S	Anywhere	Post-translational	2	sample_C1R-C0304	PXD009531
160608_MDM_C1R-C0304_W_20%_#1_400-650mz_CIDqisOT_25cm90min7s_msms31_calibrated.mgf	160608_MDM_C1R-C0304_W_20%_#1_400-650mz_CIDqisOT_25cm90min7s_msms31.22417.22417.2	SLFGTTSGFG	2	1015.47	42.0107	2.9e-08	ENSP00000360286|ENST00000371242|ENSG00000101146|RAE1 ribonucleic acid export 1 [Source:HGNC Symbol;Acc:HGNC:9828]|P78406	M	T	1	0	S	Fully	42.0106	Acetyl (S)	S	Anywhere	Post-translational	2	sample_C1R-C0304	PXD009531
160608_MDM_C1R-C0304_W_20%_#4_400-650mz_CIDqisOT_25cm90min7s_msms34_calibrated.mgf	160608_MDM_C1R-C0304_W_20%_#4_400-650mz_CIDqisOT_25cm90min7s_msms34.19371.19371.2	SVVGLDVGSQS	2	1089.54	42.0112	4.7e-08	ENSP00000318687|ENST00000320027|ENSG00000120694|HSPH1 heat shock protein family H (Hsp110) member 1 [Source:HGNC Symbol;Acc:HGNC:16969]|Q92598|A0A024RDS1	M	C	1	0	S	Fully	42.0106	Acetyl (S)	S	Anywhere	Post-translational	2	sample_C1R-C0304	PXD009531
160608_MDM_C1R-C0304_W_20%_#5_400-650mz_CIDqisOT_25cm90min7s_msms35_calibrated.mgf	160608_MDM_C1R-C0304_W_20%_#5_400-650mz_CIDqisOT_25cm90min7s_msms35.19197.19197.2	SVVGLDVGSQS	2	1089.54	42.0114	5.8e-08	ENSP00000318687|ENST00000320027|ENSG00000120694|HSPH1 heat shock protein family H (Hsp110) member 1 [Source:HGNC Symbol;Acc:HGNC:16969]|Q92598|A0A024RDS1	M	C	1	0	S	Fully	42.0106	Acetyl (S)	S	Anywhere	Post-translational	2	sample_C1R-C0304	PXD009531
160608_MDM_C1R-C0304_W_20%_#2_400-650mz_CIDqisOT_25cm90min7s_msms32_calibrated.mgf	160608_MDM_C1R-C0304_W_20%_#2_400-650mz_CIDqisOT_25cm90min7s_msms32.19464.19464.2	SVVGLDVGSQS	2	1089.54	42.0111	6.2e-08	ENSP00000318687|ENST00000320027|ENSG00000120694|HSPH1 heat shock protein family H (Hsp110) member 1 [Source:HGNC Symbol;Acc:HGNC:16969]|Q92598|A0A024RDS1	M	C	1	0	S	Fully	42.0106	Acetyl (S)	S	Anywhere	Post-translational	2	sample_C1R-C0304	PXD009531
160608_MDM_C1R-C0304_W_20%_#4_400-650mz_CIDqisOT_25cm90min7s_msms34_calibrated.mgf	160608_MDM_C1R-C0304_W_20%_#4_400-650mz_CIDqisOT_25cm90min7s_msms34.23826.23826.2	SVGFIGAGQLA	2	1061.56	42.0101	7.2e-08	ENSP00000328858|ENST00000329875|ENSG00000183010|PYCR1 pyrroline-5-carboxylate reductase 1 [Source:HGNC Symbol;Acc:HGNC:9721]|P32322|A0A024R8U9	M	F	1	0	S	Fully	42.0106	Acetyl (S)	S	Anywhere	Post-translational	2	sample_C1R-C0304	PXD009531
160608_MDM_C1R-C0304_W_20%_#2_400-650mz_CIDqisOT_25cm90min7s_msms32_calibrated.mgf	160608_MDM_C1R-C0304_W_20%_#2_400-650mz_CIDqisOT_25cm90min7s_msms32.23929.23929.2	SVGFIGAGQLA	2	1061.56	42.0097	7.2e-08	ENSP00000328858|ENST00000329875|ENSG00000183010|PYCR1 pyrroline-5-carboxylate reductase 1 [Source:HGNC Symbol;Acc:HGNC:9721]|P32322|A0A024R8U9	M	F	1	0	S	Fully	42.0106	Acetyl (S)	S	Anywhere	Post-translational	2	sample_C1R-C0304	PXD009531
160608_MDM_C1R-C0304_W_20%_#2_400-650mz_CIDqisOT_25cm90min7s_msms32_calibrated.mgf	160608_MDM_C1R-C0304_W_20%_#2_400-650mz_CIDqisOT_25cm90min7s_msms32.29266.29266.2	SLVAEAFVSQIA	2	1276.68	42.0099	7.7e-08	ENSP00000249442|ENST00000249442|ENSG00000128654|MTX2 metaxin 2 [Source:HGNC Symbol;Acc:HGNC:7506]|O75431	M	A	0.9985	0	S	Fully	42.0106	Acetyl (S)	S	Anywhere	Post-translational	2	sample_C1R-C0304	PXD009531
160608_MDM_C1R-C0304_W_20%_#2_400-650mz_CIDqisOT_25cm90min7s_msms32_calibrated.mgf	160608_MDM_C1R-C0304_W_20%_#2_400-650mz_CIDqisOT_25cm90min7s_msms32.24793.24793.2	SLFGTTSGFG	2	1015.47	42.0107	9e-08	ENSP00000360286|ENST00000371242|ENSG00000101146|RAE1 ribonucleic acid export 1 [Source:HGNC Symbol;Acc:HGNC:9828]|P78406	M	T	1	0	S	Fully	42.0106	Acetyl (S)	S	Anywhere	Post-translational	2	sample_C1R-C0304	PXD009531
160608_MDM_C1R-C0304_W_20%_#2_400-650mz_CIDqisOT_25cm90min7s_msms32_calibrated.mgf	160608_MDM_C1R-C0304_W_20%_#2_400-650mz_CIDqisOT_25cm90min7s_msms32.23884.23884.2	SVGFIGAGQLA	2	1061.56	42.0101	9e-08	ENSP00000328858|ENST00000329875|ENSG00000183010|PYCR1 pyrroline-5-carboxylate reductase 1 [Source:HGNC Symbol;Acc:HGNC:9721]|P32322|A0A024R8U9	M	F	1	0	S	Fully	42.0106	Acetyl (S)	S	Anywhere	Post-translational	2	sample_C1R-C0304	PXD009531
160608_MDM_C1R-C0304_W_20%_#1_400-650mz_CIDqisOT_25cm90min7s_msms31_calibrated.mgf	160608_MDM_C1R-C0304_W_20%_#1_400-650mz_CIDqisOT_25cm90min7s_msms31.24581.24581.2	SVVGIDLGFQS	2	1163.59	42.0112	9.3e-08	ENSP00000302961|ENST00000304858|ENSG00000170606|HSPA4 heat shock protein family A (Hsp70) member 4 [Source:HGNC Symbol;Acc:HGNC:5237]|P34932	M	C	1	0	S	Fully	42.0106	Acetyl (S)	S	Anywhere	Post-translational	2	sample_C1R-C0304	PXD009531
160608_MDM_C1R-C0304_W_20%_#3_400-650mz_CIDqisOT_25cm90min7s_msms33_calibrated.mgf	160608_MDM_C1R-C0304_W_20%_#3_400-650mz_CIDqisOT_25cm90min7s_msms33.26880.26880.2	SVVGIDLGFQS	2	1163.59	42.0111	9.5e-08	ENSP00000302961|ENST00000304858|ENSG00000170606|HSPA4 heat shock protein family A (Hsp70) member 4 [Source:HGNC Symbol;Acc:HGNC:5237]|P34932	M	C	1	0	S	Fully	42.0106	Acetyl (S)	S	Anywhere	Post-translational	2	sample_C1R-C0304	PXD009531
160608_MDM_C1R-C0304_W_20%_#5_400-650mz_CIDqisOT_25cm90min7s_msms35_calibrated.mgf	160608_MDM_C1R-C0304_W_20%_#5_400-650mz_CIDqisOT_25cm90min7s_msms35.23653.23653.2	SVGFIGAGQLA	2	1061.56	42.0099	9.5e-08	ENSP00000328858|ENST00000329875|ENSG00000183010|PYCR1 pyrroline-5-carboxylate reductase 1 [Source:HGNC Symbol;Acc:HGNC:9721]|P32322|A0A024R8U9	M	F	1	0	S	Fully	42.0106	Acetyl (S)	S	Anywhere	Post-translational	2	sample_C1R-C0304	PXD009531
160608_MDM_C1R-C0304_W_20%_#1_400-650mz_CIDqisOT_25cm90min7s_msms31_calibrated.mgf	160608_MDM_C1R-C0304_W_20%_#1_400-650mz_CIDqisOT_25cm90min7s_msms31.21585.21585.2	SVGFIGAGQLA	2	1061.56	42.0104	9.6e-08	ENSP00000328858|ENST00000329875|ENSG00000183010|PYCR1 pyrroline-5-carboxylate reductase 1 [Source:HGNC Symbol;Acc:HGNC:9721]|P32322|A0A024R8U9	M	F	1	0	S	Fully	42.0106	Acetyl (S)	S	Anywhere	Post-translational	2	sample_C1R-C0304	PXD009531
160608_MDM_C1R-C0304_W_20%_#2_400-650mz_CIDqisOT_25cm90min7s_msms32_calibrated.mgf	160608_MDM_C1R-C0304_W_20%_#2_400-650mz_CIDqisOT_25cm90min7s_msms32.26956.26956.2	SVVGIDLGFQS	2	1163.59	42.0099	9.6e-08	ENSP00000302961|ENST00000304858|ENSG00000170606|HSPA4 heat shock protein family A (Hsp70) member 4 [Source:HGNC Symbol;Acc:HGNC:5237]|P34932	M	C	1	0	S	Fully	42.0106	Acetyl (S)	S	Anywhere	Post-translational	2	sample_C1R-C0304	PXD009531
160608_MDM_C1R-C0304_W_20%_#1_400-650mz_CIDqisOT_25cm90min7s_msms31_calibrated.mgf	160608_MDM_C1R-C0304_W_20%_#1_400-650mz_CIDqisOT_25cm90min7s_msms31.21549.21549.2	SVGFIGAGQLA	2	1061.56	42.0101	9.8e-08	ENSP00000328858|ENST00000329875|ENSG00000183010|PYCR1 pyrroline-5-carboxylate reductase 1 [Source:HGNC Symbol;Acc:HGNC:9721]|P32322|A0A024R8U9	M	F	1	0	S	Fully	42.0106	Acetyl (S)	S	Anywhere	Post-translational	2	sample_C1R-C0304	PXD009531
160608_MDM_C1R-C0304_W_20%_#3_400-650mz_CIDqisOT_25cm90min7s_msms33_calibrated.mgf	160608_MDM_C1R-C0304_W_20%_#3_400-650mz_CIDqisOT_25cm90min7s_msms33.19403.19403.2	SVVGLDVGSQS	2	1089.54	42.0115	1e-07	ENSP00000318687|ENST00000320027|ENSG00000120694|HSPH1 heat shock protein family H (Hsp110) member 1 [Source:HGNC Symbol;Acc:HGNC:16969]|Q92598|A0A024RDS1	M	C	1	0	S	Fully	42.0106	Acetyl (S)	S	Anywhere	Post-translational	2	sample_C1R-C0304	PXD009531
160608_MDM_C1R-C0304_W_20%_#3_400-650mz_CIDqisOT_25cm90min7s_msms33_calibrated.mgf	160608_MDM_C1R-C0304_W_20%_#3_400-650mz_CIDqisOT_25cm90min7s_msms33.23821.23821.2	SVGFIGAGQLA	2	1061.56	42.0091	1.1e-07	ENSP00000328858|ENST00000329875|ENSG00000183010|PYCR1 pyrroline-5-carboxylate reductase 1 [Source:HGNC Symbol;Acc:HGNC:9721]|P32322|A0A024R8U9	M	F	1	0	S	Fully	42.0106	Acetyl (S)	S	Anywhere	Post-translational	2	sample_C1R-C0304	PXD009531
160608_MDM_C1R-C0304_W_20%_#1_400-650mz_CIDqisOT_25cm90min7s_msms31_calibrated.mgf	160608_MDM_C1R-C0304_W_20%_#1_400-650mz_CIDqisOT_25cm90min7s_msms31.22456.22456.2	SLFGTTSGFG	2	1015.47	42.0114	1.1e-07	ENSP00000360286|ENST00000371242|ENSG00000101146|RAE1 ribonucleic acid export 1 [Source:HGNC Symbol;Acc:HGNC:9828]|P78406	M	T	1	0	S	Fully	42.0106	Acetyl (S)	S	Anywhere	Post-translational	2	sample_C1R-C0304	PXD009531
160608_MDM_C1R-C0304_W_20%_#3_400-650mz_CIDqisOT_25cm90min7s_msms33_calibrated.mgf	160608_MDM_C1R-C0304_W_20%_#3_400-650mz_CIDqisOT_25cm90min7s_msms33.27395.27395.2	SVVGIDLGFQ	2	1076.56	42.0107	1.1e-07	ENSP00000302961|ENST00000304858|ENSG00000170606|HSPA4 heat shock protein family A (Hsp70) member 4 [Source:HGNC Symbol;Acc:HGNC:5237]|P34932	M	S	1	0	S	Fully	42.0106	Acetyl (S)	S	Anywhere	Post-translational	2	sample_C1R-C0304	PXD009531
160608_MDM_C1R-C0304_W_20%_#3_400-650mz_CIDqisOT_25cm90min7s_msms33_calibrated.mgf	160608_MDM_C1R-C0304_W_20%_#3_400-650mz_CIDqisOT_25cm90min7s_msms33.23861.23861.2	SVGFIGAGQLA	2	1061.56	42.0098	1.2e-07	ENSP00000328858|ENST00000329875|ENSG00000183010|PYCR1 pyrroline-5-carboxylate reductase 1 [Source:HGNC Symbol;Acc:HGNC:9721]|P32322|A0A024R8U9	M	F	1	0	S	Fully	42.0106	Acetyl (S)	S	Anywhere	Post-translational	2	sample_C1R-C0304	PXD009531
160608_MDM_C1R-C0304_W_20%_#4_400-650mz_CIDqisOT_25cm90min7s_msms34_calibrated.mgf	160608_MDM_C1R-C0304_W_20%_#4_400-650mz_CIDqisOT_25cm90min7s_msms34.27249.27249.2	SVVGIDLGFQ	2	1076.56	42.0085	1.2e-07	ENSP00000302961|ENST00000304858|ENSG00000170606|HSPA4 heat shock protein family A (Hsp70) member 4 [Source:HGNC Symbol;Acc:HGNC:5237]|P34932	M	S	1	0	S	Fully	42.0106	Acetyl (S)	S	Anywhere	Post-translational	2	sample_C1R-C0304	PXD009531
160608_MDM_C1R-C0304_W_20%_#4_400-650mz_CIDqisOT_25cm90min7s_msms34_calibrated.mgf	160608_MDM_C1R-C0304_W_20%_#4_400-650mz_CIDqisOT_25cm90min7s_msms34.26952.26952.2	SVVGIDLGFQS	2	1163.6	42.0129	1.3e-07	ENSP00000302961|ENST00000304858|ENSG00000170606|HSPA4 heat shock protein family A (Hsp70) member 4 [Source:HGNC Symbol;Acc:HGNC:5237]|P34932	M	C	1	0	S	Fully	42.0106	Acetyl (S)	S	Anywhere	Post-translational	2	sample_C1R-C0304	PXD009531
160608_MDM_C1R-C0304_W_20%_#3_400-650mz_CIDqisOT_25cm90min7s_msms33_calibrated.mgf	160608_MDM_C1R-C0304_W_20%_#3_400-650mz_CIDqisOT_25cm90min7s_msms33.4492.4492.3	SKSESPKEPEQLRKL	3	1797.97	42.0087	1.4e-07	ENSP00000333504|ENST00000330752|ENSG00000135486|HNRNPA1 heterogeneous nuclear ribonucleoprotein A1 [Source:HGNC Symbol;Acc:HGNC:5031]||F8W6I7	M	F	1	0	S	Fully	42.0106	Acetyl (S)	S	Anywhere	Post-translational	2	sample_C1R-C0304	PXD009531
160608_MDM_C1R-C0304_W_20%_#4_400-650mz_CIDqisOT_25cm90min7s_msms34_calibrated.mgf	160608_MDM_C1R-C0304_W_20%_#4_400-650mz_CIDqisOT_25cm90min7s_msms34.26879.26879.2	SVVGIDLGFQS	2	1163.59	42.0109	1.5e-07	ENSP00000302961|ENST00000304858|ENSG00000170606|HSPA4 heat shock protein family A (Hsp70) member 4 [Source:HGNC Symbol;Acc:HGNC:5237]|P34932	M	C	1	0	S	Fully	42.0106	Acetyl (S)	S	Anywhere	Post-translational	2	sample_C1R-C0304	PXD009531
160608_MDM_C1R-C0304_W_20%_#2_400-650mz_CIDqisOT_25cm90min7s_msms32_calibrated.mgf	160608_MDM_C1R-C0304_W_20%_#2_400-650mz_CIDqisOT_25cm90min7s_msms32.19353.19353.3	SAHLQWMVVRNCSSF	3	1806.84	42.0115	1.5e-07	ENSP00000342787|ENST00000344063|ENSG00000108107|RPL28 ribosomal protein L28 [Source:HGNC Symbol;Acc:HGNC:10330]|P46779	M	L	0.9985	0	S	Fully	42.0106	Acetyl (S)	S	Anywhere	Post-translational	2	sample_C1R-C0304	PXD009531
160608_MDM_C1R-C0304_W_20%_#2_400-650mz_CIDqisOT_25cm90min7s_msms32_calibrated.mgf	160608_MDM_C1R-C0304_W_20%_#2_400-650mz_CIDqisOT_25cm90min7s_msms32.23847.23847.2	SVGFIGAGQLA	2	1061.56	42.0101	1.5e-07	ENSP00000328858|ENST00000329875|ENSG00000183010|PYCR1 pyrroline-5-carboxylate reductase 1 [Source:HGNC Symbol;Acc:HGNC:9721]|P32322|A0A024R8U9	M	F	1	0	S	Fully	42.0106	Acetyl (S)	S	Anywhere	Post-translational	2	sample_C1R-C0304	PXD009531
160608_MDM_C1R-C0304_W_20%_#5_400-650mz_CIDqisOT_25cm90min7s_msms35_calibrated.mgf	160608_MDM_C1R-C0304_W_20%_#5_400-650mz_CIDqisOT_25cm90min7s_msms35.26699.26699.2	SVVGIDLGFQS	2	1163.59	42.0078	1.7e-07	ENSP00000302961|ENST00000304858|ENSG00000170606|HSPA4 heat shock protein family A (Hsp70) member 4 [Source:HGNC Symbol;Acc:HGNC:5237]|P34932	M	C	1	0	S	Fully	42.0106	Acetyl (S)	S	Anywhere	Post-translational	2	sample_C1R-C0304	PXD009531
160608_MDM_C1R-C0304_W_20%_#4_400-650mz_CIDqisOT_25cm90min7s_msms34_calibrated.mgf	160608_MDM_C1R-C0304_W_20%_#4_400-650mz_CIDqisOT_25cm90min7s_msms34.27363.27363.2	SVVGIDLGFQ	2	1076.56	42.0082	2e-07	ENSP00000302961|ENST00000304858|ENSG00000170606|HSPA4 heat shock protein family A (Hsp70) member 4 [Source:HGNC Symbol;Acc:HGNC:5237]|P34932	M	S	1	0	S	Fully	42.0106	Acetyl (S)	S	Anywhere	Post-translational	2	sample_C1R-C0304	PXD009531
160608_MDM_C1R-C0304_W_20%_#4_400-650mz_CIDqisOT_25cm90min7s_msms34_calibrated.mgf	160608_MDM_C1R-C0304_W_20%_#4_400-650mz_CIDqisOT_25cm90min7s_msms34.26870.26870.2	SVVGIDLGFQS	2	1163.59	42.0107	2.7e-07	ENSP00000302961|ENST00000304858|ENSG00000170606|HSPA4 heat shock protein family A (Hsp70) member 4 [Source:HGNC Symbol;Acc:HGNC:5237]|P34932	M	C	1	0	S	Fully	42.0106	Acetyl (S)	S	Anywhere	Post-translational	2	sample_C1R-C0304	PXD009531
160608_MDM_C1R-C0304_W_20%_#5_400-650mz_CIDqisOT_25cm90min7s_msms35_calibrated.mgf	160608_MDM_C1R-C0304_W_20%_#5_400-650mz_CIDqisOT_25cm90min7s_msms35.26692.26692.2	SVVGIDLGFQS	2	1163.59	42.0082	3.5e-07	ENSP00000302961|ENST00000304858|ENSG00000170606|HSPA4 heat shock protein family A (Hsp70) member 4 [Source:HGNC Symbol;Acc:HGNC:5237]|P34932	M	C	1	0	S	Fully	42.0106	Acetyl (S)	S	Anywhere	Post-translational	2	sample_C1R-C0304	PXD009531
160608_MDM_C1R-C0304_W_20%_#2_400-650mz_CIDqisOT_25cm90min7s_msms32_calibrated.mgf	160608_MDM_C1R-C0304_W_20%_#2_400-650mz_CIDqisOT_25cm90min7s_msms32.26913.26913.2	SVVGIDLGFQS	2	1163.59	42.0101	3.7e-07	ENSP00000302961|ENST00000304858|ENSG00000170606|HSPA4 heat shock protein family A (Hsp70) member 4 [Source:HGNC Symbol;Acc:HGNC:5237]|P34932	M	C	1	0	S	Fully	42.0106	Acetyl (S)	S	Anywhere	Post-translational	2	sample_C1R-C0304	PXD009531
160608_MDM_C1R-C0304_W_20%_#4_400-650mz_CIDqisOT_25cm90min7s_msms34_calibrated.mgf	160608_MDM_C1R-C0304_W_20%_#4_400-650mz_CIDqisOT_25cm90min7s_msms34.23780.23780.2	SVGFIGAGQLA	2	1061.56	42.0103	3.8e-07	ENSP00000328858|ENST00000329875|ENSG00000183010|PYCR1 pyrroline-5-carboxylate reductase 1 [Source:HGNC Symbol;Acc:HGNC:9721]|P32322|A0A024R8U9	M	F	1	0	S	Fully	42.0106	Acetyl (S)	S	Anywhere	Post-translational	2	sample_C1R-C0304	PXD009531
160608_MDM_C1R-C0304_W_20%_#3_400-650mz_CIDqisOT_25cm90min7s_msms33_calibrated.mgf	160608_MDM_C1R-C0304_W_20%_#3_400-650mz_CIDqisOT_25cm90min7s_msms33.23775.23775.2	SVGFIGAGQLA	2	1061.56	42.0098	4.4e-07	ENSP00000328858|ENST00000329875|ENSG00000183010|PYCR1 pyrroline-5-carboxylate reductase 1 [Source:HGNC Symbol;Acc:HGNC:9721]|P32322|A0A024R8U9	M	F	1	0	S	Fully	42.0106	Acetyl (S)	S	Anywhere	Post-translational	2	sample_C1R-C0304	PXD009531
160608_MDM_C1R-C0304_W_20%_#4_400-650mz_CIDqisOT_25cm90min7s_msms34_calibrated.mgf	160608_MDM_C1R-C0304_W_20%_#4_400-650mz_CIDqisOT_25cm90min7s_msms34.23902.23902.2	SVGFIGAGQLA	2	1061.56	42.0099	4.7e-07	ENSP00000328858|ENST00000329875|ENSG00000183010|PYCR1 pyrroline-5-carboxylate reductase 1 [Source:HGNC Symbol;Acc:HGNC:9721]|P32322|A0A024R8U9	M	F	1	0	S	Fully	42.0106	Acetyl (S)	S	Anywhere	Post-translational	2	sample_C1R-C0304	PXD009531
160608_MDM_C1R-C0304_W_20%_#3_400-650mz_CIDqisOT_25cm90min7s_msms33_calibrated.mgf	160608_MDM_C1R-C0304_W_20%_#3_400-650mz_CIDqisOT_25cm90min7s_msms33.27255.27255.2	SVVGIDLGFQ	2	1076.56	42.0111	4.8e-07	ENSP00000302961|ENST00000304858|ENSG00000170606|HSPA4 heat shock protein family A (Hsp70) member 4 [Source:HGNC Symbol;Acc:HGNC:5237]|P34932	M	S	1	0	S	Fully	42.0106	Acetyl (S)	S	Anywhere	Post-translational	2	sample_C1R-C0304	PXD009531
160608_MDM_C1R-C0304_W_20%_#2_400-650mz_CIDqisOT_25cm90min7s_msms32_calibrated.mgf	160608_MDM_C1R-C0304_W_20%_#2_400-650mz_CIDqisOT_25cm90min7s_msms32.9411.9411.3	SKSESPKEPEQLRKLF	3	1945.04	42.0112	4.9e-07	ENSP00000333504|ENST00000330752|ENSG00000135486|HNRNPA1 heterogeneous nuclear ribonucleoprotein A1 [Source:HGNC Symbol;Acc:HGNC:5031]||F8W6I7	M	I	1	0	S	Fully	42.0106	Acetyl (S)	S	Anywhere	Post-translational	2	sample_C1R-C0304	PXD009531
160608_MDM_C1R-C0304_W_20%_#1_400-650mz_CIDqisOT_25cm90min7s_msms31_calibrated.mgf	160608_MDM_C1R-C0304_W_20%_#1_400-650mz_CIDqisOT_25cm90min7s_msms31.21506.21506.2	SVGFIGAGQLA	2	1061.56	42.0097	4.9e-07	ENSP00000328858|ENST00000329875|ENSG00000183010|PYCR1 pyrroline-5-carboxylate reductase 1 [Source:HGNC Symbol;Acc:HGNC:9721]|P32322|A0A024R8U9	M	F	1	0	S	Fully	42.0106	Acetyl (S)	S	Anywhere	Post-translational	2	sample_C1R-C0304	PXD009531
160608_MDM_C1R-C0304_W_20%_#2_400-650mz_CIDqisOT_25cm90min7s_msms32_calibrated.mgf	160608_MDM_C1R-C0304_W_20%_#2_400-650mz_CIDqisOT_25cm90min7s_msms32.23967.23967.2	SVGFIGAGQLA	2	1061.56	42.0104	5.5e-07	ENSP00000328858|ENST00000329875|ENSG00000183010|PYCR1 pyrroline-5-carboxylate reductase 1 [Source:HGNC Symbol;Acc:HGNC:9721]|P32322|A0A024R8U9	M	F	1	0	S	Fully	42.0106	Acetyl (S)	S	Anywhere	Post-translational	2	sample_C1R-C0304	PXD009531
160608_MDM_C1R-C0304_W_20%_#4_400-650mz_CIDqisOT_25cm90min7s_msms34_calibrated.mgf	160608_MDM_C1R-C0304_W_20%_#4_400-650mz_CIDqisOT_25cm90min7s_msms34.27321.27321.2	SVVGIDLGFQ	2	1076.56	42.0085	5.6e-07	ENSP00000302961|ENST00000304858|ENSG00000170606|HSPA4 heat shock protein family A (Hsp70) member 4 [Source:HGNC Symbol;Acc:HGNC:5237]|P34932	M	S	1	0	S	Fully	42.0106	Acetyl (S)	S	Anywhere	Post-translational	2	sample_C1R-C0304	PXD009531
160608_MDM_C1R-C0304_W_20%_#5_400-650mz_CIDqisOT_25cm90min7s_msms35_calibrated.mgf	160608_MDM_C1R-C0304_W_20%_#5_400-650mz_CIDqisOT_25cm90min7s_msms35.23701.23701.2	SVGFIGAGQLA	2	1061.56	42.0103	5.7e-07	ENSP00000328858|ENST00000329875|ENSG00000183010|PYCR1 pyrroline-5-carboxylate reductase 1 [Source:HGNC Symbol;Acc:HGNC:9721]|P32322|A0A024R8U9	M	F	1	0	S	Fully	42.0106	Acetyl (S)	S	Anywhere	Post-translational	2	sample_C1R-C0304	PXD009531
160608_MDM_C1R-C0304_W_20%_#1_400-650mz_CIDqisOT_25cm90min7s_msms31_calibrated.mgf	160608_MDM_C1R-C0304_W_20%_#1_400-650mz_CIDqisOT_25cm90min7s_msms31.24542.24542.2	SVVGIDLGFQS	2	1163.59	42.0105	5.8e-07	ENSP00000302961|ENST00000304858|ENSG00000170606|HSPA4 heat shock protein family A (Hsp70) member 4 [Source:HGNC Symbol;Acc:HGNC:5237]|P34932	M	C	1	0	S	Fully	42.0106	Acetyl (S)	S	Anywhere	Post-translational	2	sample_C1R-C0304	PXD009531
160608_MDM_C1R-C0304_W_20%_#3_400-650mz_CIDqisOT_25cm90min7s_msms33_calibrated.mgf	160608_MDM_C1R-C0304_W_20%_#3_400-650mz_CIDqisOT_25cm90min7s_msms33.26732.26732.2	SVVGIDLGFQS	2	1163.59	42.0111	5.8e-07	ENSP00000302961|ENST00000304858|ENSG00000170606|HSPA4 heat shock protein family A (Hsp70) member 4 [Source:HGNC Symbol;Acc:HGNC:5237]|P34932	M	C	1	0	S	Fully	42.0106	Acetyl (S)	S	Anywhere	Post-translational	2	sample_C1R-C0304	PXD009531
160608_MDM_C1R-C0304_W_20%_#4_400-650mz_CIDqisOT_25cm90min7s_msms34_calibrated.mgf	160608_MDM_C1R-C0304_W_20%_#4_400-650mz_CIDqisOT_25cm90min7s_msms34.26723.26723.2	SVVGIDLGFQS	2	1163.59	42.0094	6e-07	ENSP00000302961|ENST00000304858|ENSG00000170606|HSPA4 heat shock protein family A (Hsp70) member 4 [Source:HGNC Symbol;Acc:HGNC:5237]|P34932	M	C	1	0	S	Fully	42.0106	Acetyl (S)	S	Anywhere	Post-translational	2	sample_C1R-C0304	PXD009531
160608_MDM_C1R-C0304_W_20%_#2_400-650mz_CIDqisOT_25cm90min7s_msms32_calibrated.mgf	160608_MDM_C1R-C0304_W_20%_#2_400-650mz_CIDqisOT_25cm90min7s_msms32.26845.26845.2	SVVGIDLGFQS	2	1163.59	42.011	6.2e-07	ENSP00000302961|ENST00000304858|ENSG00000170606|HSPA4 heat shock protein family A (Hsp70) member 4 [Source:HGNC Symbol;Acc:HGNC:5237]|P34932	M	C	1	0	S	Fully	42.0106	Acetyl (S)	S	Anywhere	Post-translational	2	sample_C1R-C0304	PXD009531
160608_MDM_C1R-C0304_W_20%_#1_400-650mz_CIDqisOT_25cm90min7s_msms31_calibrated.mgf	160608_MDM_C1R-C0304_W_20%_#1_400-650mz_CIDqisOT_25cm90min7s_msms31.24436.24436.2	SVVGIDLGFQS	2	1163.59	42.0107	6.4e-07	ENSP00000302961|ENST00000304858|ENSG00000170606|HSPA4 heat shock protein family A (Hsp70) member 4 [Source:HGNC Symbol;Acc:HGNC:5237]|P34932	M	C	1	0	S	Fully	42.0106	Acetyl (S)	S	Anywhere	Post-translational	2	sample_C1R-C0304	PXD009531
160608_MDM_C1R-C0304_W_20%_#5_400-650mz_CIDqisOT_25cm90min7s_msms35_calibrated.mgf	160608_MDM_C1R-C0304_W_20%_#5_400-650mz_CIDqisOT_25cm90min7s_msms35.14593.14593.2	SAHLQWMVVR	2	1268.66	42.0103	6.7e-07	ENSP00000342787|ENST00000344063|ENSG00000108107|RPL28 ribosomal protein L28 [Source:HGNC Symbol;Acc:HGNC:10330]|P46779	M	N	0.9985	0	S	Fully	42.0106	Acetyl (S)	S	Anywhere	Post-translational	2	sample_C1R-C0304	PXD009531
160608_MDM_C1R-C0304_W_20%_#1_400-650mz_CIDqisOT_25cm90min7s_msms31_calibrated.mgf	160608_MDM_C1R-C0304_W_20%_#1_400-650mz_CIDqisOT_25cm90min7s_msms31.23063.23063.2	SLVAEAFVSQ	2	1092.56	42.0111	6.9e-07	ENSP00000249442|ENST00000249442|ENSG00000128654|MTX2 metaxin 2 [Source:HGNC Symbol;Acc:HGNC:7506]|O75431	M	I	1	0	S	Fully	42.0106	Acetyl (S)	S	Anywhere	Post-translational	2	sample_C1R-C0304	PXD009531
160608_MDM_C1R-C0304_W_20%_#5_400-650mz_CIDqisOT_25cm90min7s_msms35_calibrated.mgf	160608_MDM_C1R-C0304_W_20%_#5_400-650mz_CIDqisOT_25cm90min7s_msms35.26589.26589.2	SVVGIDLGFQS	2	1163.59	42.0079	7.4e-07	ENSP00000302961|ENST00000304858|ENSG00000170606|HSPA4 heat shock protein family A (Hsp70) member 4 [Source:HGNC Symbol;Acc:HGNC:5237]|P34932	M	C	1	0	S	Fully	42.0106	Acetyl (S)	S	Anywhere	Post-translational	2	sample_C1R-C0304	PXD009531
160608_MDM_C1R-C0304_W_20%_#2_400-650mz_CIDqisOT_25cm90min7s_msms32_calibrated.mgf	160608_MDM_C1R-C0304_W_20%_#2_400-650mz_CIDqisOT_25cm90min7s_msms32.3261.3261.3	SKAHPPELKKF	3	1323.74	42.0112	7.4e-07	ENSP00000272348|ENST00000272348|ENSG00000143977|SNRPG small nuclear ribonucleoprotein polypeptide G [Source:HGNC Symbol;Acc:HGNC:11163]|P62308	M	M	0.9998	0	S	Fully	42.0106	Acetyl (S)	S	Anywhere	Post-translational	2	sample_C1R-C0304	PXD009531
160608_MDM_C1R-C0304_W_20%_#2_400-650mz_CIDqisOT_25cm90min7s_msms32_calibrated.mgf	160608_MDM_C1R-C0304_W_20%_#2_400-650mz_CIDqisOT_25cm90min7s_msms32.14796.14796.2	SAHLQWMVVR	2	1268.66	42.011	7.5e-07	ENSP00000342787|ENST00000344063|ENSG00000108107|RPL28 ribosomal protein L28 [Source:HGNC Symbol;Acc:HGNC:10330]|P46779	M	N	0.9985	0	S	Fully	42.0106	Acetyl (S)	S	Anywhere	Post-translational	2	sample_C1R-C0304	PXD009531
160608_MDM_C1R-C0304_W_20%_#3_400-650mz_CIDqisOT_25cm90min7s_msms33_calibrated.mgf	160608_MDM_C1R-C0304_W_20%_#3_400-650mz_CIDqisOT_25cm90min7s_msms33.27324.27324.2	SVVGIDLGFQ	2	1076.56	42.0115	7.5e-07	ENSP00000302961|ENST00000304858|ENSG00000170606|HSPA4 heat shock protein family A (Hsp70) member 4 [Source:HGNC Symbol;Acc:HGNC:5237]|P34932	M	S	1	0	S	Fully	42.0106	Acetyl (S)	S	Anywhere	Post-translational	2	sample_C1R-C0304	PXD009531
160608_MDM_C1R-C0304_W_20%_#1_400-650mz_CIDqisOT_25cm90min7s_msms31_calibrated.mgf	160608_MDM_C1R-C0304_W_20%_#1_400-650mz_CIDqisOT_25cm90min7s_msms31.25040.25040.2	SVVGIDLGFQ	2	1076.56	42.0111	7.7e-07	ENSP00000302961|ENST00000304858|ENSG00000170606|HSPA4 heat shock protein family A (Hsp70) member 4 [Source:HGNC Symbol;Acc:HGNC:5237]|P34932	M	S	1	0	S	Fully	42.0106	Acetyl (S)	S	Anywhere	Post-translational	2	sample_C1R-C0304	PXD009531
160608_MDM_C1R-C0304_W_20%_#3_400-650mz_CIDqisOT_25cm90min7s_msms33_calibrated.mgf	160608_MDM_C1R-C0304_W_20%_#3_400-650mz_CIDqisOT_25cm90min7s_msms33.27290.27290.2	SVVGIDLGFQ	2	1076.56	42.0115	7.8e-07	ENSP00000302961|ENST00000304858|ENSG00000170606|HSPA4 heat shock protein family A (Hsp70) member 4 [Source:HGNC Symbol;Acc:HGNC:5237]|P34932	M	S	1	0	S	Fully	42.0106	Acetyl (S)	S	Anywhere	Post-translational	2	sample_C1R-C0304	PXD009531
160608_MDM_C1R-C0304_W_20%_#2_400-650mz_CIDqisOT_25cm90min7s_msms32_calibrated.mgf	160608_MDM_C1R-C0304_W_20%_#2_400-650mz_CIDqisOT_25cm90min7s_msms32.27363.27363.2	SVVGIDLGFQ	2	1076.56	42.0109	7.9e-07	ENSP00000302961|ENST00000304858|ENSG00000170606|HSPA4 heat shock protein family A (Hsp70) member 4 [Source:HGNC Symbol;Acc:HGNC:5237]|P34932	M	S	1	0	S	Fully	42.0106	Acetyl (S)	S	Anywhere	Post-translational	2	sample_C1R-C0304	PXD009531
160608_MDM_C1R-C0304_W_20%_#2_400-650mz_CIDqisOT_25cm90min7s_msms32_calibrated.mgf	160608_MDM_C1R-C0304_W_20%_#2_400-650mz_CIDqisOT_25cm90min7s_msms32.27400.27400.2	SVVGIDLGFQ	2	1076.56	42.011	7.9e-07	ENSP00000302961|ENST00000304858|ENSG00000170606|HSPA4 heat shock protein family A (Hsp70) member 4 [Source:HGNC Symbol;Acc:HGNC:5237]|P34932	M	S	1	0	S	Fully	42.0106	Acetyl (S)	S	Anywhere	Post-translational	2	sample_C1R-C0304	PXD009531
160608_MDM_C1R-C0304_W_20%_#4_400-650mz_CIDqisOT_25cm90min7s_msms34_calibrated.mgf	160608_MDM_C1R-C0304_W_20%_#4_400-650mz_CIDqisOT_25cm90min7s_msms34.23862.23862.2	SVGFIGAGQLA	2	1061.56	42.0099	8e-07	ENSP00000328858|ENST00000329875|ENSG00000183010|PYCR1 pyrroline-5-carboxylate reductase 1 [Source:HGNC Symbol;Acc:HGNC:9721]|P32322|A0A024R8U9	M	F	1	0	S	Fully	42.0106	Acetyl (S)	S	Anywhere	Post-translational	2	sample_C1R-C0304	PXD009531
160608_MDM_C1R-C0304_W_20%_#1_400-650mz_CIDqisOT_25cm90min7s_msms31_calibrated.mgf	160608_MDM_C1R-C0304_W_20%_#1_400-650mz_CIDqisOT_25cm90min7s_msms31.25079.25079.2	SVVGIDLGFQ	2	1076.56	42.0111	8.1e-07	ENSP00000302961|ENST00000304858|ENSG00000170606|HSPA4 heat shock protein family A (Hsp70) member 4 [Source:HGNC Symbol;Acc:HGNC:5237]|P34932	M	S	1	0	S	Fully	42.0106	Acetyl (S)	S	Anywhere	Post-translational	2	sample_C1R-C0304	PXD009531
160608_MDM_C1R-C0304_W_20%_#2_400-650mz_CIDqisOT_25cm90min7s_msms32_calibrated.mgf	160608_MDM_C1R-C0304_W_20%_#2_400-650mz_CIDqisOT_25cm90min7s_msms32.23459.23459.2	SSVAVLTQESF	2	1209.6	42.0098	8.3e-07	ENSP00000312042|ENST00000310931|ENSG00000115677|HDLBP high density lipoprotein binding protein [Source:HGNC Symbol;Acc:HGNC:4857]||A0A024R4E5	M	A	0.9999	0	S	Fully	42.0106	Acetyl (S)	S	Anywhere	Post-translational	2	sample_C1R-C0304	PXD009531
160608_MDM_C1R-C0304_W_20%_#4_400-650mz_CIDqisOT_25cm90min7s_msms34_calibrated.mgf	160608_MDM_C1R-C0304_W_20%_#4_400-650mz_CIDqisOT_25cm90min7s_msms34.27285.27285.2	SVVGIDLGFQ	2	1076.56	42.0087	8.4e-07	ENSP00000302961|ENST00000304858|ENSG00000170606|HSPA4 heat shock protein family A (Hsp70) member 4 [Source:HGNC Symbol;Acc:HGNC:5237]|P34932	M	S	1	0	S	Fully	42.0106	Acetyl (S)	S	Anywhere	Post-translational	2	sample_C1R-C0304	PXD009531
160608_MDM_C1R-C0304_W_20%_#1_400-650mz_CIDqisOT_25cm90min7s_msms31_calibrated.mgf	160608_MDM_C1R-C0304_W_20%_#1_400-650mz_CIDqisOT_25cm90min7s_msms31.25002.25002.2	SVVGIDLGFQ	2	1076.56	42.011	8.8e-07	ENSP00000302961|ENST00000304858|ENSG00000170606|HSPA4 heat shock protein family A (Hsp70) member 4 [Source:HGNC Symbol;Acc:HGNC:5237]|P34932	M	S	1	0	S	Fully	42.0106	Acetyl (S)	S	Anywhere	Post-translational	2	sample_C1R-C0304	PXD009531
160608_MDM_C1R-C0304_W_20%_#5_400-650mz_CIDqisOT_25cm90min7s_msms35_calibrated.mgf	160608_MDM_C1R-C0304_W_20%_#5_400-650mz_CIDqisOT_25cm90min7s_msms35.14537.14537.2	SAHLQWMVVR	2	1268.66	42.0106	9.7e-07	ENSP00000342787|ENST00000344063|ENSG00000108107|RPL28 ribosomal protein L28 [Source:HGNC Symbol;Acc:HGNC:10330]|P46779	M	N	0.9985	0	S	Fully	42.0106	Acetyl (S)	S	Anywhere	Post-translational	2	sample_C1R-C0304	PXD009531
160608_MDM_C1R-C0304_W_20%_#3_400-650mz_CIDqisOT_25cm90min7s_msms33_calibrated.mgf	160608_MDM_C1R-C0304_W_20%_#3_400-650mz_CIDqisOT_25cm90min7s_msms33.922.922.3	SKSESPKEPEQLRK	3	1684.89	42.0115	1e-06	ENSP00000333504|ENST00000330752|ENSG00000135486|HNRNPA1 heterogeneous nuclear ribonucleoprotein A1 [Source:HGNC Symbol;Acc:HGNC:5031]||F8W6I7	M	L	1	0	S	Fully	42.0106	Acetyl (S)	S	Anywhere	Post-translational	2	sample_C1R-C0304	PXD009531
160608_MDM_C1R-C0304_W_20%_#3_400-650mz_CIDqisOT_25cm90min7s_msms33_calibrated.mgf	160608_MDM_C1R-C0304_W_20%_#3_400-650mz_CIDqisOT_25cm90min7s_msms33.23383.23383.2	SSVAVLTQESF	2	1209.6	42.0112	1.2e-06	ENSP00000312042|ENST00000310931|ENSG00000115677|HDLBP high density lipoprotein binding protein [Source:HGNC Symbol;Acc:HGNC:4857]||A0A024R4E5	M	A	0.9999	0	S	Fully	42.0106	Acetyl (S)	S	Anywhere	Post-translational	2	sample_C1R-C0304	PXD009531
160608_MDM_C1R-C0304_W_20%_#3_400-650mz_CIDqisOT_25cm90min7s_msms33_calibrated.mgf	160608_MDM_C1R-C0304_W_20%_#3_400-650mz_CIDqisOT_25cm90min7s_msms33.27360.27360.2	SVVGIDLGFQ	2	1076.56	42.011	1.2e-06	ENSP00000302961|ENST00000304858|ENSG00000170606|HSPA4 heat shock protein family A (Hsp70) member 4 [Source:HGNC Symbol;Acc:HGNC:5237]|P34932	M	S	1	0	S	Fully	42.0106	Acetyl (S)	S	Anywhere	Post-translational	2	sample_C1R-C0304	PXD009531
160608_MDM_C1R-C0304_W_20%_#3_400-650mz_CIDqisOT_25cm90min7s_msms33_calibrated.mgf	160608_MDM_C1R-C0304_W_20%_#3_400-650mz_CIDqisOT_25cm90min7s_msms33.25345.25345.2	SLVAEAFVSQ	2	1092.56	42.0098	1.3e-06	ENSP00000249442|ENST00000249442|ENSG00000128654|MTX2 metaxin 2 [Source:HGNC Symbol;Acc:HGNC:7506]|O75431	M	I	1	0	S	Fully	42.0106	Acetyl (S)	S	Anywhere	Post-translational	2	sample_C1R-C0304	PXD009531
160608_MDM_C1R-C0304_W_20%_#2_400-650mz_CIDqisOT_25cm90min7s_msms32_calibrated.mgf	160608_MDM_C1R-C0304_W_20%_#2_400-650mz_CIDqisOT_25cm90min7s_msms32.27435.27435.2	SVVGIDLGFQ	2	1076.56	42.0109	1.3e-06	ENSP00000302961|ENST00000304858|ENSG00000170606|HSPA4 heat shock protein family A (Hsp70) member 4 [Source:HGNC Symbol;Acc:HGNC:5237]|P34932	M	S	1	0	S	Fully	42.0106	Acetyl (S)	S	Anywhere	Post-translational	2	sample_C1R-C0304	PXD009531
160608_MDM_C1R-C0304_W_20%_#3_400-650mz_CIDqisOT_25cm90min7s_msms33_calibrated.mgf	160608_MDM_C1R-C0304_W_20%_#3_400-650mz_CIDqisOT_25cm90min7s_msms33.25335.25335.2	SLVAEAFVSQ	2	1092.56	42.0106	1.4e-06	ENSP00000249442|ENST00000249442|ENSG00000128654|MTX2 metaxin 2 [Source:HGNC Symbol;Acc:HGNC:7506]|O75431	M	I	1	0	S	Fully	42.0106	Acetyl (S)	S	Anywhere	Post-translational	2	sample_C1R-C0304	PXD009531
160608_MDM_C1R-C0304_W_20%_#4_400-650mz_CIDqisOT_25cm90min7s_msms34_calibrated.mgf	160608_MDM_C1R-C0304_W_20%_#4_400-650mz_CIDqisOT_25cm90min7s_msms34.25371.25371.2	SLVAEAFVSQ	2	1092.56	42.0106	1.5e-06	ENSP00000249442|ENST00000249442|ENSG00000128654|MTX2 metaxin 2 [Source:HGNC Symbol;Acc:HGNC:7506]|O75431	M	I	1	0	S	Fully	42.0106	Acetyl (S)	S	Anywhere	Post-translational	2	sample_C1R-C0304	PXD009531
160608_MDM_C1R-C0304_W_20%_#2_400-650mz_CIDqisOT_25cm90min7s_msms32_calibrated.mgf	160608_MDM_C1R-C0304_W_20%_#2_400-650mz_CIDqisOT_25cm90min7s_msms32.27326.27326.2	SVVGIDLGFQ	2	1076.56	42.0112	1.6e-06	ENSP00000302961|ENST00000304858|ENSG00000170606|HSPA4 heat shock protein family A (Hsp70) member 4 [Source:HGNC Symbol;Acc:HGNC:5237]|P34932	M	S	1	0	S	Fully	42.0106	Acetyl (S)	S	Anywhere	Post-translational	2	sample_C1R-C0304	PXD009531
160608_MDM_C1R-C0304_W_20%_#1_400-650mz_CIDqisOT_25cm90min7s_msms31_calibrated.mgf	160608_MDM_C1R-C0304_W_20%_#1_400-650mz_CIDqisOT_25cm90min7s_msms31.24473.24473.2	SVVGIDLGFQS	2	1163.59	42.0112	1.9e-06	ENSP00000302961|ENST00000304858|ENSG00000170606|HSPA4 heat shock protein family A (Hsp70) member 4 [Source:HGNC Symbol;Acc:HGNC:5237]|P34932	M	C	1	0	S	Fully	42.0106	Acetyl (S)	S	Anywhere	Post-translational	2	sample_C1R-C0304	PXD009531
160608_MDM_C1R-C0304_W_20%_#1_400-650mz_CIDqisOT_25cm90min7s_msms31_calibrated.mgf	160608_MDM_C1R-C0304_W_20%_#1_400-650mz_CIDqisOT_25cm90min7s_msms31.25138.25138.2	SVVGIDLGFQ	2	1076.56	42.0116	2e-06	ENSP00000302961|ENST00000304858|ENSG00000170606|HSPA4 heat shock protein family A (Hsp70) member 4 [Source:HGNC Symbol;Acc:HGNC:5237]|P34932	M	S	1	0	S	Fully	42.0106	Acetyl (S)	S	Anywhere	Post-translational	2	sample_C1R-C0304	PXD009531
160608_MDM_C1R-C0304_W_20%_#5_400-650mz_CIDqisOT_25cm90min7s_msms35_calibrated.mgf	160608_MDM_C1R-C0304_W_20%_#5_400-650mz_CIDqisOT_25cm90min7s_msms35.23610.23610.2	SVGFIGAGQLA	2	1061.56	42.0103	2.7e-06	ENSP00000328858|ENST00000329875|ENSG00000183010|PYCR1 pyrroline-5-carboxylate reductase 1 [Source:HGNC Symbol;Acc:HGNC:9721]|P32322|A0A024R8U9	M	F	1	0	S	Fully	42.0106	Acetyl (S)	S	Anywhere	Post-translational	2	sample_C1R-C0304	PXD009531
160608_MDM_C1R-C0304_W_20%_#1_400-650mz_CIDqisOT_25cm90min7s_msms31_calibrated.mgf	160608_MDM_C1R-C0304_W_20%_#1_400-650mz_CIDqisOT_25cm90min7s_msms31.12327.12327.2	SAHLQWMVVR	2	1268.66	42.0104	2.7e-06	ENSP00000342787|ENST00000344063|ENSG00000108107|RPL28 ribosomal protein L28 [Source:HGNC Symbol;Acc:HGNC:10330]|P46779	M	N	0.9985	0	S	Fully	42.0106	Acetyl (S)	S	Anywhere	Post-translational	2	sample_C1R-C0304	PXD009531
160608_MDM_C1R-C0304_W_20%_#4_400-650mz_CIDqisOT_25cm90min7s_msms34_calibrated.mgf	160608_MDM_C1R-C0304_W_20%_#4_400-650mz_CIDqisOT_25cm90min7s_msms34.26797.26797.2	SVVGIDLGFQS	2	1163.59	42.0093	2.8e-06	ENSP00000302961|ENST00000304858|ENSG00000170606|HSPA4 heat shock protein family A (Hsp70) member 4 [Source:HGNC Symbol;Acc:HGNC:5237]|P34932	M	C	1	0	S	Fully	42.0106	Acetyl (S)	S	Anywhere	Post-translational	2	sample_C1R-C0304	PXD009531
160608_MDM_C1R-C0304_W_20%_#2_400-650mz_CIDqisOT_25cm90min7s_msms32_calibrated.mgf	160608_MDM_C1R-C0304_W_20%_#2_400-650mz_CIDqisOT_25cm90min7s_msms32.27502.27502.2	SVVGIDLGFQ	2	1076.56	42.0115	2.9e-06	ENSP00000302961|ENST00000304858|ENSG00000170606|HSPA4 heat shock protein family A (Hsp70) member 4 [Source:HGNC Symbol;Acc:HGNC:5237]|P34932	M	S	1	0	S	Fully	42.0106	Acetyl (S)	S	Anywhere	Post-translational	2	sample_C1R-C0304	PXD009531
160608_MDM_C1R-C0304_W_20%_#1_400-650mz_CIDqisOT_25cm90min7s_msms31_calibrated.mgf	160608_MDM_C1R-C0304_W_20%_#1_400-650mz_CIDqisOT_25cm90min7s_msms31.24508.24508.2	SVVGIDLGFQS	2	1163.59	42.0109	2.9e-06	ENSP00000302961|ENST00000304858|ENSG00000170606|HSPA4 heat shock protein family A (Hsp70) member 4 [Source:HGNC Symbol;Acc:HGNC:5237]|P34932	M	C	1	0	S	Fully	42.0106	Acetyl (S)	S	Anywhere	Post-translational	2	sample_C1R-C0304	PXD009531
160608_MDM_C1R-C0304_W_20%_#3_400-650mz_CIDqisOT_25cm90min7s_msms33_calibrated.mgf	160608_MDM_C1R-C0304_W_20%_#3_400-650mz_CIDqisOT_25cm90min7s_msms33.14589.14589.2	SAHLQWMVVR	2	1268.66	42.0106	3e-06	ENSP00000342787|ENST00000344063|ENSG00000108107|RPL28 ribosomal protein L28 [Source:HGNC Symbol;Acc:HGNC:10330]|P46779	M	N	0.9985	0	S	Fully	42.0106	Acetyl (S)	S	Anywhere	Post-translational	2	sample_C1R-C0304	PXD009531
160608_MDM_C1R-C0304_W_20%_#3_400-650mz_CIDqisOT_25cm90min7s_msms33_calibrated.mgf	160608_MDM_C1R-C0304_W_20%_#3_400-650mz_CIDqisOT_25cm90min7s_msms33.26808.26808.2	SVVGIDLGFQS	2	1163.59	42.011	3.2e-06	ENSP00000302961|ENST00000304858|ENSG00000170606|HSPA4 heat shock protein family A (Hsp70) member 4 [Source:HGNC Symbol;Acc:HGNC:5237]|P34932	M	C	1	0	S	Fully	42.0106	Acetyl (S)	S	Anywhere	Post-translational	2	sample_C1R-C0304	PXD009531
160608_MDM_C1R-C0304_W_20%_#2_400-650mz_CIDqisOT_25cm90min7s_msms32_calibrated.mgf	160608_MDM_C1R-C0304_W_20%_#2_400-650mz_CIDqisOT_25cm90min7s_msms32.26805.26805.2	SVVGIDLGFQS	2	1163.59	42.0111	3.3e-06	ENSP00000302961|ENST00000304858|ENSG00000170606|HSPA4 heat shock protein family A (Hsp70) member 4 [Source:HGNC Symbol;Acc:HGNC:5237]|P34932	M	C	1	0	S	Fully	42.0106	Acetyl (S)	S	Anywhere	Post-translational	2	sample_C1R-C0304	PXD009531
160608_MDM_C1R-C0304_W_20%_#4_400-650mz_CIDqisOT_25cm90min7s_msms34_calibrated.mgf	160608_MDM_C1R-C0304_W_20%_#4_400-650mz_CIDqisOT_25cm90min7s_msms34.26761.26761.2	SVVGIDLGFQS	2	1163.59	42.0092	4.9e-06	ENSP00000302961|ENST00000304858|ENSG00000170606|HSPA4 heat shock protein family A (Hsp70) member 4 [Source:HGNC Symbol;Acc:HGNC:5237]|P34932	M	C	1	0	S	Fully	42.0106	Acetyl (S)	S	Anywhere	Post-translational	2	sample_C1R-C0304	PXD009531
160608_MDM_C1R-C0304_W_20%_#5_400-650mz_CIDqisOT_25cm90min7s_msms35_calibrated.mgf	160608_MDM_C1R-C0304_W_20%_#5_400-650mz_CIDqisOT_25cm90min7s_msms35.995.995.3	SKSESPKEPEQLRK	3	1684.89	42.011	6.4e-06	ENSP00000333504|ENST00000330752|ENSG00000135486|HNRNPA1 heterogeneous nuclear ribonucleoprotein A1 [Source:HGNC Symbol;Acc:HGNC:5031]||F8W6I7	M	L	1	0	S	Fully	42.0106	Acetyl (S)	S	Anywhere	Post-translational	2	sample_C1R-C0304	PXD009531
160608_MDM_C1R-C0304_W_20%_#5_400-650mz_CIDqisOT_25cm90min7s_msms35_calibrated.mgf	160608_MDM_C1R-C0304_W_20%_#5_400-650mz_CIDqisOT_25cm90min7s_msms35.25216.25216.2	SLVAEAFVSQ	2	1092.56	42.0104	7e-06	ENSP00000249442|ENST00000249442|ENSG00000128654|MTX2 metaxin 2 [Source:HGNC Symbol;Acc:HGNC:7506]|O75431	M	I	1	0	S	Fully	42.0106	Acetyl (S)	S	Anywhere	Post-translational	2	sample_C1R-C0304	PXD009531
160608_MDM_C1R-C0304_W_20%_#2_400-650mz_CIDqisOT_25cm90min7s_msms32_calibrated.mgf	160608_MDM_C1R-C0304_W_20%_#2_400-650mz_CIDqisOT_25cm90min7s_msms32.896.896.3	SKSESPKEPEQLRK	3	1684.89	42.012	7.4e-06	ENSP00000333504|ENST00000330752|ENSG00000135486|HNRNPA1 heterogeneous nuclear ribonucleoprotein A1 [Source:HGNC Symbol;Acc:HGNC:5031]||F8W6I7	M	L	1	0	S	Fully	42.0106	Acetyl (S)	S	Anywhere	Post-translational	2	sample_C1R-C0304	PXD009531
160608_MDM_C1R-C0304_W_20%_#4_400-650mz_CIDqisOT_25cm90min7s_msms34_calibrated.mgf	160608_MDM_C1R-C0304_W_20%_#4_400-650mz_CIDqisOT_25cm90min7s_msms34.25335.25335.2	SLVAEAFVSQ	2	1092.56	42.0115	7.5e-06	ENSP00000249442|ENST00000249442|ENSG00000128654|MTX2 metaxin 2 [Source:HGNC Symbol;Acc:HGNC:7506]|O75431	M	I	1	0	S	Fully	42.0106	Acetyl (S)	S	Anywhere	Post-translational	2	sample_C1R-C0304	PXD009531
160608_MDM_C1R-C0304_W_20%_#5_400-650mz_CIDqisOT_25cm90min7s_msms35_calibrated.mgf	160608_MDM_C1R-C0304_W_20%_#5_400-650mz_CIDqisOT_25cm90min7s_msms35.25181.25181.2	SLVAEAFVSQ	2	1092.56	42.0096	8e-06	ENSP00000249442|ENST00000249442|ENSG00000128654|MTX2 metaxin 2 [Source:HGNC Symbol;Acc:HGNC:7506]|O75431	M	I	1	0	S	Fully	42.0106	Acetyl (S)	S	Anywhere	Post-translational	2	sample_C1R-C0304	PXD009531
160608_MDM_C1R-C0304_W_20%_#4_400-650mz_CIDqisOT_25cm90min7s_msms34_calibrated.mgf	160608_MDM_C1R-C0304_W_20%_#4_400-650mz_CIDqisOT_25cm90min7s_msms34.14566.14566.2	SAHLQWMVVR	2	1268.66	42.0105	8.4e-06	ENSP00000342787|ENST00000344063|ENSG00000108107|RPL28 ribosomal protein L28 [Source:HGNC Symbol;Acc:HGNC:10330]|P46779	M	N	0.9985	0	S	Fully	42.0106	Acetyl (S)	S	Anywhere	Post-translational	2	sample_C1R-C0304	PXD009531
160608_MDM_C1R-C0304_W_20%_#5_400-650mz_CIDqisOT_25cm90min7s_msms35_calibrated.mgf	160608_MDM_C1R-C0304_W_20%_#5_400-650mz_CIDqisOT_25cm90min7s_msms35.5281.5281.3	SSGNAKIGHPAPNFKA	3	1637.84	42.0117	1e-05	ENSP00000361150|ENST00000372079|ENSG00000117450|PRDX1 peroxiredoxin 1 [Source:HGNC Symbol;Acc:HGNC:9352]||A0A0A0MRQ5	M	T	1	0	S	Fully	42.0106	Acetyl (S)	S	Anywhere	Post-translational	2	sample_C1R-C0304	PXD009531
160608_MDM_C1R-C0304_W_20%_#3_400-650mz_CIDqisOT_25cm90min7s_msms33_calibrated.mgf	160608_MDM_C1R-C0304_W_20%_#3_400-650mz_CIDqisOT_25cm90min7s_msms33.14648.14648.2	SAHLQWMVVR	2	1268.66	42.011	1e-05	ENSP00000342787|ENST00000344063|ENSG00000108107|RPL28 ribosomal protein L28 [Source:HGNC Symbol;Acc:HGNC:10330]|P46779	M	N	0.9985	0	S	Fully	42.0106	Acetyl (S)	S	Anywhere	Post-translational	2	sample_C1R-C0304	PXD009531
160608_MDM_C1R-C0304_W_20%_#5_400-650mz_CIDqisOT_25cm90min7s_msms35_calibrated.mgf	160608_MDM_C1R-C0304_W_20%_#5_400-650mz_CIDqisOT_25cm90min7s_msms35.14487.14487.2	SAHLQWMVVR	2	1268.66	42.0107	1.1e-05	ENSP00000342787|ENST00000344063|ENSG00000108107|RPL28 ribosomal protein L28 [Source:HGNC Symbol;Acc:HGNC:10330]|P46779	M	N	0.9985	0	S	Fully	42.0106	Acetyl (S)	S	Anywhere	Post-translational	2	sample_C1R-C0304	PXD009531
160608_MDM_C1R-C0304_W_20%_#4_400-650mz_CIDqisOT_25cm90min7s_msms34_calibrated.mgf	160608_MDM_C1R-C0304_W_20%_#4_400-650mz_CIDqisOT_25cm90min7s_msms34.14611.14611.2	SAHLQWMVVR	2	1268.66	42.0105	1.1e-05	ENSP00000342787|ENST00000344063|ENSG00000108107|RPL28 ribosomal protein L28 [Source:HGNC Symbol;Acc:HGNC:10330]|P46779	M	N	0.9985	0	S	Fully	42.0106	Acetyl (S)	S	Anywhere	Post-translational	2	sample_C1R-C0304	PXD009531
160608_MDM_C1R-C0304_W_20%_#2_400-650mz_CIDqisOT_25cm90min7s_msms32_calibrated.mgf	160608_MDM_C1R-C0304_W_20%_#2_400-650mz_CIDqisOT_25cm90min7s_msms32.14743.14743.2	SAHLQWMVVR	2	1268.66	42.0109	1.1e-05	ENSP00000342787|ENST00000344063|ENSG00000108107|RPL28 ribosomal protein L28 [Source:HGNC Symbol;Acc:HGNC:10330]|P46779	M	N	0.9985	0	S	Fully	42.0106	Acetyl (S)	S	Anywhere	Post-translational	2	sample_C1R-C0304	PXD009531
160608_MDM_C1R-C0304_W_20%_#4_400-650mz_CIDqisOT_25cm90min7s_msms34_calibrated.mgf	160608_MDM_C1R-C0304_W_20%_#4_400-650mz_CIDqisOT_25cm90min7s_msms34.1051.1051.3	SKSESPKEPEQLRK	3	1684.89	42.011	1.1e-05	ENSP00000333504|ENST00000330752|ENSG00000135486|HNRNPA1 heterogeneous nuclear ribonucleoprotein A1 [Source:HGNC Symbol;Acc:HGNC:5031]||F8W6I7	M	L	1	0	S	Fully	42.0106	Acetyl (S)	S	Anywhere	Post-translational	2	sample_C1R-C0304	PXD009531
160608_MDM_C1R-C0304_W_20%_#4_400-650mz_CIDqisOT_25cm90min7s_msms34_calibrated.mgf	160608_MDM_C1R-C0304_W_20%_#4_400-650mz_CIDqisOT_25cm90min7s_msms34.3314.3314.3	SKAHPPELKKF	3	1323.74	42.0096	1.5e-05	ENSP00000272348|ENST00000272348|ENSG00000143977|SNRPG small nuclear ribonucleoprotein polypeptide G [Source:HGNC Symbol;Acc:HGNC:11163]|P62308	M	M	0.9998	0	S	Fully	42.0106	Acetyl (S)	S	Anywhere	Post-translational	2	sample_C1R-C0304	PXD009531
160608_MDM_C1R-C0304_W_20%_#3_400-650mz_CIDqisOT_25cm90min7s_msms33_calibrated.mgf	160608_MDM_C1R-C0304_W_20%_#3_400-650mz_CIDqisOT_25cm90min7s_msms33.25386.25386.2	SLVAEAFVSQ	2	1092.56	42.0109	1.5e-05	ENSP00000249442|ENST00000249442|ENSG00000128654|MTX2 metaxin 2 [Source:HGNC Symbol;Acc:HGNC:7506]|O75431	M	I	1	0	S	Fully	42.0106	Acetyl (S)	S	Anywhere	Post-translational	2	sample_C1R-C0304	PXD009531
160608_MDM_C1R-C0304_W_20%_#2_400-650mz_CIDqisOT_25cm90min7s_msms32_calibrated.mgf	160608_MDM_C1R-C0304_W_20%_#2_400-650mz_CIDqisOT_25cm90min7s_msms32.25440.25440.2	SLVAEAFVSQ	2	1092.56	42.0109	1.7e-05	ENSP00000249442|ENST00000249442|ENSG00000128654|MTX2 metaxin 2 [Source:HGNC Symbol;Acc:HGNC:7506]|O75431	M	I	1	0	S	Fully	42.0106	Acetyl (S)	S	Anywhere	Post-translational	2	sample_C1R-C0304	PXD009531
160608_MDM_C1R-C0304_W_20%_#3_400-650mz_CIDqisOT_25cm90min7s_msms33_calibrated.mgf	160608_MDM_C1R-C0304_W_20%_#3_400-650mz_CIDqisOT_25cm90min7s_msms33.14540.14540.2	SAHLQWMVVR	2	1268.66	42.0107	2.6e-05	ENSP00000342787|ENST00000344063|ENSG00000108107|RPL28 ribosomal protein L28 [Source:HGNC Symbol;Acc:HGNC:10330]|P46779	M	N	0.9985	0	S	Fully	42.0106	Acetyl (S)	S	Anywhere	Post-translational	2	sample_C1R-C0304	PXD009531
160608_MDM_C1R-C0304_W_20%_#3_400-650mz_CIDqisOT_25cm90min7s_msms33_calibrated.mgf	160608_MDM_C1R-C0304_W_20%_#3_400-650mz_CIDqisOT_25cm90min7s_msms33.27427.27427.2	SVVGIDLGFQ	2	1076.56	42.0114	3.6e-05	ENSP00000302961|ENST00000304858|ENSG00000170606|HSPA4 heat shock protein family A (Hsp70) member 4 [Source:HGNC Symbol;Acc:HGNC:5237]|P34932	M	S	1	0	S	Fully	42.0106	Acetyl (S)	S	Anywhere	Post-translational	2	sample_C1R-C0304	PXD009531
160608_MDM_C1R-C0304_W_20%_#1_400-650mz_CIDqisOT_25cm90min7s_msms31_calibrated.mgf	160608_MDM_C1R-C0304_W_20%_#1_400-650mz_CIDqisOT_25cm90min7s_msms31.12274.12274.2	SAHLQWMVVR	2	1268.66	42.0107	3.8e-05	ENSP00000342787|ENST00000344063|ENSG00000108107|RPL28 ribosomal protein L28 [Source:HGNC Symbol;Acc:HGNC:10330]|P46779	M	N	0.9985	0	S	Fully	42.0106	Acetyl (S)	S	Anywhere	Post-translational	2	sample_C1R-C0304	PXD009531
160608_MDM_C1R-C0304_W_20%_#5_400-650mz_CIDqisOT_25cm90min7s_msms35_calibrated.mgf	160608_MDM_C1R-C0304_W_20%_#5_400-650mz_CIDqisOT_25cm90min7s_msms35.14433.14433.2	SAHLQWMVVR	2	1268.66	42.0109	3.9e-05	ENSP00000342787|ENST00000344063|ENSG00000108107|RPL28 ribosomal protein L28 [Source:HGNC Symbol;Acc:HGNC:10330]|P46779	M	N	0.9985	0	S	Fully	42.0106	Acetyl (S)	S	Anywhere	Post-translational	2	sample_C1R-C0304	PXD009531
160608_MDM_C1R-C0304_W_20%_#4_400-650mz_CIDqisOT_25cm90min7s_msms34_calibrated.mgf	160608_MDM_C1R-C0304_W_20%_#4_400-650mz_CIDqisOT_25cm90min7s_msms34.14666.14666.2	SAHLQWMVVR	2	1268.66	42.0106	4.1e-05	ENSP00000342787|ENST00000344063|ENSG00000108107|RPL28 ribosomal protein L28 [Source:HGNC Symbol;Acc:HGNC:10330]|P46779	M	N	0.9985	0	S	Fully	42.0106	Acetyl (S)	S	Anywhere	Post-translational	2	sample_C1R-C0304	PXD009531
160608_MDM_C1R-C0304_W_20%_#2_400-650mz_CIDqisOT_25cm90min7s_msms32_calibrated.mgf	160608_MDM_C1R-C0304_W_20%_#2_400-650mz_CIDqisOT_25cm90min7s_msms32.14683.14683.2	SAHLQWMVVR	2	1268.66	42.0107	4.2e-05	ENSP00000342787|ENST00000344063|ENSG00000108107|RPL28 ribosomal protein L28 [Source:HGNC Symbol;Acc:HGNC:10330]|P46779	M	N	0.9985	0	S	Fully	42.0106	Acetyl (S)	S	Anywhere	Post-translational	2	sample_C1R-C0304	PXD009531
160608_MDM_C1R-C0304_W_20%_#3_400-650mz_CIDqisOT_25cm90min7s_msms33_calibrated.mgf	160608_MDM_C1R-C0304_W_20%_#3_400-650mz_CIDqisOT_25cm90min7s_msms33.23107.23107.2	SAFDTNPFAD	2	1126.47	42.0092	6.1e-05	ENSP00000268099|ENST00000268099|ENSG00000140497|SCAMP2 secretory carrier membrane protein 2 [Source:HGNC Symbol;Acc:HGNC:10564]|O15127|A0A140VK92	M	P	0.9985	0	S	Fully	42.0106	Acetyl (S)	S	Anywhere	Post-translational	2	sample_C1R-C0304	PXD009531
160608_MDM_C1R-C0304_W_20%_#3_400-650mz_CIDqisOT_25cm90min7s_msms33_calibrated.mgf	160608_MDM_C1R-C0304_W_20%_#3_400-650mz_CIDqisOT_25cm90min7s_msms33.9471.9471.2	SEKKQPVDLGL	2	1255.69	42.0109	9.2e-05	ENSP00000248566|ENST00000248566|ENSG00000127922|SEM1 SEM1, 26S proteasome complex subunit [Source:HGNC Symbol;Acc:HGNC:10845]|P60896|Q6IBB7	M	L	1	0	S	Fully	42.0106	Acetyl (S)	S	Anywhere	Post-translational	2	sample_C1R-C0304	PXD009531
160608_MDM_C1R-C0304_W_20%_#5_400-650mz_CIDqisOT_25cm90min7s_msms35_calibrated.mgf	160608_MDM_C1R-C0304_W_20%_#5_400-650mz_CIDqisOT_25cm90min7s_msms35.3428.3428.3	SKRGRGGSSGAKFRISLG	3	1863.03	42.0105	9.3e-05	ENSP00000377865|ENST00000394332|ENSG00000125691|RPL23 ribosomal protein L23 [Source:HGNC Symbol;Acc:HGNC:10316]|P62829|A0A024R1Q8	M	L	1	0	S	Fully	42.0106	Acetyl (S)	S	Anywhere	Post-translational	2	sample_C1R-C0304	PXD009531
160608_MDM_C1R-C0304_W_20%_#5_400-650mz_CIDqisOT_25cm90min7s_msms35_calibrated.mgf	160608_MDM_C1R-C0304_W_20%_#5_400-650mz_CIDqisOT_25cm90min7s_msms35.3325.3325.3	SKAHPPELKKF	3	1323.74	42.0098	0.000163	ENSP00000272348|ENST00000272348|ENSG00000143977|SNRPG small nuclear ribonucleoprotein polypeptide G [Source:HGNC Symbol;Acc:HGNC:11163]|P62308	M	M	0.9998	0	S	Fully	42.0106	Acetyl (S)	S	Anywhere	Post-translational	2	sample_C1R-C0304	PXD009531
160608_MDM_C1R-C0304_W_20%_#4_400-650mz_CIDqisOT_25cm90min7s_msms34_calibrated.mgf	160608_MDM_C1R-C0304_W_20%_#4_400-650mz_CIDqisOT_25cm90min7s_msms34.13915.13915.2	SKGPAVGIDLG	2	1055.57	42.0108	0.000179	ENSP00000227378|ENST00000227378|ENSG00000109971|HSPA8 heat shock protein family A (Hsp70) member 8 [Source:HGNC Symbol;Acc:HGNC:5241]|P11142|V9HW22	M	T	1	0	S	Fully	42.0106	Acetyl (S)	S	Anywhere	Post-translational	2	sample_C1R-C0304	PXD009531
160608_MDM_C1R-C0304_W_20%_#1_400-650mz_CIDqisOT_25cm90min7s_msms31_calibrated.mgf	160608_MDM_C1R-C0304_W_20%_#1_400-650mz_CIDqisOT_25cm90min7s_msms31.7013.7013.3	SKSESPKEPEQLRKLF	3	1945.04	42.0109	0.000197	ENSP00000333504|ENST00000330752|ENSG00000135486|HNRNPA1 heterogeneous nuclear ribonucleoprotein A1 [Source:HGNC Symbol;Acc:HGNC:5031]||F8W6I7	M	I	1	0	S	Fully	42.0106	Acetyl (S)	S	Anywhere	Post-translational	2	sample_C1R-C0304	PXD009531
160608_MDM_C1R-C0304_W_20%_#5_400-650mz_CIDqisOT_25cm90min7s_msms35_calibrated.mgf	160608_MDM_C1R-C0304_W_20%_#5_400-650mz_CIDqisOT_25cm90min7s_msms35.13751.13751.2	SKGPAVGIDLG	2	1055.57	42.0104	0.000209	ENSP00000227378|ENST00000227378|ENSG00000109971|HSPA8 heat shock protein family A (Hsp70) member 8 [Source:HGNC Symbol;Acc:HGNC:5241]|P11142|V9HW22	M	T	0.9999	0	S	Fully	42.0106	Acetyl (S)	S	Anywhere	Post-translational	2	sample_C1R-C0304	PXD009531
160608_MDM_C1R-C0304_W_20%_#4_400-650mz_CIDqisOT_25cm90min7s_msms34_calibrated.mgf	160608_MDM_C1R-C0304_W_20%_#4_400-650mz_CIDqisOT_25cm90min7s_msms34.3265.3265.3	SKAHPPELKKF	3	1323.74	42.0111	0.000266	ENSP00000272348|ENST00000272348|ENSG00000143977|SNRPG small nuclear ribonucleoprotein polypeptide G [Source:HGNC Symbol;Acc:HGNC:11163]|P62308	M	M	0.9995	0	S	Fully	42.0106	Acetyl (S)	S	Anywhere	Post-translational	2	sample_C1R-C0304	PXD009531
160608_MDM_C1R-C0304_W_20%_#2_400-650mz_CIDqisOT_25cm90min7s_msms32_calibrated.mgf	160608_MDM_C1R-C0304_W_20%_#2_400-650mz_CIDqisOT_25cm90min7s_msms32.15025.15025.3	SILKIHAREIF	3	1368.8	42.0114	0.000313	ENSP00000234590|ENST00000234590|ENSG00000074800|ENO1 enolase 1 [Source:HGNC Symbol;Acc:HGNC:3350]|P06733|A0A024R4F1	M	D	1	0	S	Fully	42.0106	Acetyl (S)	S	Anywhere	Post-translational	2	sample_C1R-C0304	PXD009531
160608_MDM_C1R-C0304_W_20%_#3_400-650mz_CIDqisOT_25cm90min7s_msms33_calibrated.mgf	160608_MDM_C1R-C0304_W_20%_#3_400-650mz_CIDqisOT_25cm90min7s_msms33.3357.3357.3	SKRGRGGSSGAKFRISLG	3	1863.03	42.0101	0.000317	ENSP00000377865|ENST00000394332|ENSG00000125691|RPL23 ribosomal protein L23 [Source:HGNC Symbol;Acc:HGNC:10316]|P62829|A0A024R1Q8	M	L	1	0	S	Fully	42.0106	Acetyl (S)	S	Anywhere	Post-translational	2	sample_C1R-C0304	PXD009531
160608_MDM_C1R-C0304_W_20%_#2_400-650mz_CIDqisOT_25cm90min7s_msms32_calibrated.mgf	160608_MDM_C1R-C0304_W_20%_#2_400-650mz_CIDqisOT_25cm90min7s_msms32.3214.3214.3	SKAHPPELKKF	3	1323.74	42.01	0.00046	ENSP00000272348|ENST00000272348|ENSG00000143977|SNRPG small nuclear ribonucleoprotein polypeptide G [Source:HGNC Symbol;Acc:HGNC:11163]|P62308	M	M	0.9998	0	S	Fully	42.0106	Acetyl (S)	S	Anywhere	Post-translational	2	sample_C1R-C0304	PXD009531
160608_MDM_C1R-C0304_W_20%_#2_400-650mz_CIDqisOT_25cm90min7s_msms32_calibrated.mgf	160608_MDM_C1R-C0304_W_20%_#2_400-650mz_CIDqisOT_25cm90min7s_msms32.937.937.3	SKSESPKEPEQLRK	3	1684.89	42.0109	0.000523	ENSP00000333504|ENST00000330752|ENSG00000135486|HNRNPA1 heterogeneous nuclear ribonucleoprotein A1 [Source:HGNC Symbol;Acc:HGNC:5031]||F8W6I7	M	L	1	0	S	Fully	42.0106	Acetyl (S)	S	Anywhere	Post-translational	2	sample_C1R-C0304	PXD009531
160608_MDM_C1R-C0304_W_20%_#3_400-650mz_CIDqisOT_25cm90min7s_msms33_calibrated.mgf	160608_MDM_C1R-C0304_W_20%_#3_400-650mz_CIDqisOT_25cm90min7s_msms33.3257.3257.3	SKAHPPELKKF	3	1323.74	42.0104	0.000543	ENSP00000272348|ENST00000272348|ENSG00000143977|SNRPG small nuclear ribonucleoprotein polypeptide G [Source:HGNC Symbol;Acc:HGNC:11163]|P62308	M	M	0.9997	0	S	Fully	42.0106	Acetyl (S)	S	Anywhere	Post-translational	2	sample_C1R-C0304	PXD009531
160608_MDM_C1R-C0304_W_20%_#5_400-650mz_CIDqisOT_25cm90min7s_msms35_calibrated.mgf	160608_MDM_C1R-C0304_W_20%_#5_400-650mz_CIDqisOT_25cm90min7s_msms35.3243.3243.3	SKAHPPELKKF	3	1323.74	42.0099	0.000649	ENSP00000272348|ENST00000272348|ENSG00000143977|SNRPG small nuclear ribonucleoprotein polypeptide G [Source:HGNC Symbol;Acc:HGNC:11163]|P62308	M	M	0.9999	0	S	Fully	42.0106	Acetyl (S)	S	Anywhere	Post-translational	2	sample_C1R-C0304	PXD009531
160608_MDM_C1R-C0304_W_20%_#5_400-650mz_CIDqisOT_25cm90min7s_msms35_calibrated.mgf	160608_MDM_C1R-C0304_W_20%_#5_400-650mz_CIDqisOT_25cm90min7s_msms35.3474.3474.3	SKRGRGGSSGAKFRISLG	3	1863.03	42.0121	0.0008	ENSP00000377865|ENST00000394332|ENSG00000125691|RPL23 ribosomal protein L23 [Source:HGNC Symbol;Acc:HGNC:10316]|P62829|A0A024R1Q8	M	L	1	0	S	Fully	42.0106	Acetyl (S)	S	Anywhere	Post-translational	2	sample_C1R-C0304	PXD009531
160608_MDM_C1R-C0304_W_20%_#2_400-650mz_CIDqisOT_25cm90min7s_msms32_calibrated.mgf	160608_MDM_C1R-C0304_W_20%_#2_400-650mz_CIDqisOT_25cm90min7s_msms32.9425.9425.3	SKSESPKEPEQLRKLF	3	1945.04	42.0115	0.001515	ENSP00000333504|ENST00000330752|ENSG00000135486|HNRNPA1 heterogeneous nuclear ribonucleoprotein A1 [Source:HGNC Symbol;Acc:HGNC:5031]||F8W6I7	M	I	1	0	S	Fully	42.0106	Acetyl (S)	S	Anywhere	Post-translational	2	sample_C1R-C0304	PXD009531
160608_MDM_C1R-C0304_W_20%_#4_400-650mz_CIDqisOT_25cm90min7s_msms34_calibrated.mgf	160608_MDM_C1R-C0304_W_20%_#4_400-650mz_CIDqisOT_25cm90min7s_msms34.3455.3455.3	SKRGRGGSSGAKFRISLG	3	1863.03	42.0118	0.00275	ENSP00000377865|ENST00000394332|ENSG00000125691|RPL23 ribosomal protein L23 [Source:HGNC Symbol;Acc:HGNC:10316]|P62829|A0A024R1Q8	M	L	1	0	S	Fully	42.0106	Acetyl (S)	S	Anywhere	Post-translational	2	sample_C1R-C0304	PXD009531
160608_MDM_C1R-C0304_W_20%_#2_400-650mz_CIDqisOT_25cm90min7s_msms32_calibrated.mgf	160608_MDM_C1R-C0304_W_20%_#2_400-650mz_CIDqisOT_25cm90min7s_msms32.8409.8409.2	SMLRLQKRLA	2	1257.75	42.01	0.003074	ENSP00000225430|ENST00000225430|ENSG00000108298|RPL19 ribosomal protein L19 [Source:HGNC Symbol;Acc:HGNC:10312]|P84098	M	S	1	0	S	Fully	42.0106	Acetyl (S)	S	Anywhere	Post-translational	2	sample_C1R-C0304	PXD009531
160608_MDM_C1R-C0304_W_20%_#2_400-650mz_CIDqisOT_25cm90min7s_msms32_calibrated.mgf	160608_MDM_C1R-C0304_W_20%_#2_400-650mz_CIDqisOT_25cm90min7s_msms32.8350.8350.2	SMLRLQKRLA	2	1257.75	42.0107	0.003238	ENSP00000225430|ENST00000225430|ENSG00000108298|RPL19 ribosomal protein L19 [Source:HGNC Symbol;Acc:HGNC:10312]|P84098	M	S	1	0	S	Fully	42.0106	Acetyl (S)	S	Anywhere	Post-translational	2	sample_C1R-C0304	PXD009531
160608_MDM_C1R-C0304_W_20%_#5_400-650mz_CIDqisOT_25cm90min7s_msms35_calibrated.mgf	160608_MDM_C1R-C0304_W_20%_#5_400-650mz_CIDqisOT_25cm90min7s_msms35.8316.8316.2	SMLRLQKRLA	2	1257.75	42.0104	0.003518	ENSP00000225430|ENST00000225430|ENSG00000108298|RPL19 ribosomal protein L19 [Source:HGNC Symbol;Acc:HGNC:10312]|P84098	M	S	1	0	S	Fully	42.0106	Acetyl (S)	S	Anywhere	Post-translational	2	sample_C1R-C0304	PXD009531
160608_MDM_C1R-C0304_W_20%_#5_400-650mz_CIDqisOT_25cm90min7s_msms35_calibrated.mgf	160608_MDM_C1R-C0304_W_20%_#5_400-650mz_CIDqisOT_25cm90min7s_msms35.8371.8371.2	SMLRLQKRLA	2	1257.75	42.0101	0.009433	ENSP00000225430|ENST00000225430|ENSG00000108298|RPL19 ribosomal protein L19 [Source:HGNC Symbol;Acc:HGNC:10312]|P84098	M	S	1	0	S	Fully	42.0106	Acetyl (S)	S	Anywhere	Post-translational	2	sample_C1R-C0304	PXD009531
160608_MDM_C1R-C0304_W_20%_#1_400-650mz_CIDqisOT_25cm90min7s_msms31_calibrated.mgf	160608_MDM_C1R-C0304_W_20%_#1_400-650mz_CIDqisOT_25cm90min7s_msms31.6155.6155.2	SMLRLQKRLA	2	1257.75	42.0107	0.0101	ENSP00000225430|ENST00000225430|ENSG00000108298|RPL19 ribosomal protein L19 [Source:HGNC Symbol;Acc:HGNC:10312]|P84098	M	S	1	0	S	Fully	42.0106	Acetyl (S)	S	Anywhere	Post-translational	2	sample_C1R-C0304	PXD009531
160608_MDM_C1R-C0304_W_20%_#3_400-650mz_CIDqisOT_25cm90min7s_msms33_calibrated.mgf	160608_MDM_C1R-C0304_W_20%_#3_400-650mz_CIDqisOT_25cm90min7s_msms33.8759.8759.3	SSKVSRDTLYEAVRE	3	1781.9	42.011	0.02737	ENSP00000363018|ENST00000322203|ENSG00000198755|RPL10A ribosomal protein L10a [Source:HGNC Symbol;Acc:HGNC:10299]|P62906	M	V	1	0	S	Fully	42.0106	Acetyl (S)	S	Anywhere	Post-translational	2	sample_C1R-C0304	PXD009531
160608_MDM_C1R-C0202_W_20%_#5_400-650mz_CIDqisOT_25cm90min7s_msms11_calibrated.mgf	160608_MDM_C1R-C0202_W_20%_#5_400-650mz_CIDqisOT_25cm90min7s_msms11.4465.4465.3	SKSESPKEPEQLRKL	3	1797.97	42.0109	2.1e-12	ENSP00000333504|ENST00000330752|ENSG00000135486|HNRNPA1 heterogeneous nuclear ribonucleoprotein A1 [Source:HGNC Symbol;Acc:HGNC:5031]||F8W6I7	M	F	0.9999	0	S	Fully	42.0106	Acetyl (S)	S	Anywhere	Post-translational	2	sample_C1R-C0202	PXD009531
160608_MDM_C1R-C0202_W_20%_#4_400-650mz_CIDqisOT_25cm90min7s_msms10_calibrated.mgf	160608_MDM_C1R-C0202_W_20%_#4_400-650mz_CIDqisOT_25cm90min7s_msms10.4343.4343.3	SKSESPKEPEQLRKL	3	1797.97	42.0106	3.2e-12	ENSP00000333504|ENST00000330752|ENSG00000135486|HNRNPA1 heterogeneous nuclear ribonucleoprotein A1 [Source:HGNC Symbol;Acc:HGNC:5031]||F8W6I7	M	F	0.9999	0	S	Fully	42.0106	Acetyl (S)	S	Anywhere	Post-translational	2	sample_C1R-C0202	PXD009531
160608_MDM_C1R-C0202_W_20%_#2_400-650mz_CIDqisOT_25cm90min7s_msms8_calibrated.mgf	160608_MDM_C1R-C0202_W_20%_#2_400-650mz_CIDqisOT_25cm90min7s_msms8.4339.4339.3	SKSESPKEPEQLRKL	3	1797.97	42.0109	8.9e-12	ENSP00000333504|ENST00000330752|ENSG00000135486|HNRNPA1 heterogeneous nuclear ribonucleoprotein A1 [Source:HGNC Symbol;Acc:HGNC:5031]||F8W6I7	M	F	0.9999	0	S	Fully	42.0106	Acetyl (S)	S	Anywhere	Post-translational	2	sample_C1R-C0202	PXD009531
160608_MDM_C1R-C0202_W_20%_#5_400-650mz_CIDqisOT_25cm90min7s_msms11_calibrated.mgf	160608_MDM_C1R-C0202_W_20%_#5_400-650mz_CIDqisOT_25cm90min7s_msms11.4418.4418.3	SKSESPKEPEQLRKL	3	1797.97	42.0106	1.6e-11	ENSP00000333504|ENST00000330752|ENSG00000135486|HNRNPA1 heterogeneous nuclear ribonucleoprotein A1 [Source:HGNC Symbol;Acc:HGNC:5031]||F8W6I7	M	F	0.9999	0	S	Fully	42.0106	Acetyl (S)	S	Anywhere	Post-translational	2	sample_C1R-C0202	PXD009531
160608_MDM_C1R-C0202_W_20%_#4_400-650mz_CIDqisOT_25cm90min7s_msms10_calibrated.mgf	160608_MDM_C1R-C0202_W_20%_#4_400-650mz_CIDqisOT_25cm90min7s_msms10.4384.4384.3	SKSESPKEPEQLRKL	3	1797.97	42.0098	1.7e-11	ENSP00000333504|ENST00000330752|ENSG00000135486|HNRNPA1 heterogeneous nuclear ribonucleoprotein A1 [Source:HGNC Symbol;Acc:HGNC:5031]||F8W6I7	M	F	0.9999	0	S	Fully	42.0106	Acetyl (S)	S	Anywhere	Post-translational	2	sample_C1R-C0202	PXD009531
160608_MDM_C1R-C0202_W_20%_#3_400-650mz_CIDqisOT_25cm90min7s_msms9_calibrated.mgf	160608_MDM_C1R-C0202_W_20%_#3_400-650mz_CIDqisOT_25cm90min7s_msms9.4319.4319.3	SKSESPKEPEQLRKL	3	1797.97	42.0109	1.7e-11	ENSP00000333504|ENST00000330752|ENSG00000135486|HNRNPA1 heterogeneous nuclear ribonucleoprotein A1 [Source:HGNC Symbol;Acc:HGNC:5031]||F8W6I7	M	F	0.9999	0	S	Fully	42.0106	Acetyl (S)	S	Anywhere	Post-translational	2	sample_C1R-C0202	PXD009531
160608_MDM_C1R-C0202_W_20%_#5_400-650mz_CIDqisOT_25cm90min7s_msms11_calibrated.mgf	160608_MDM_C1R-C0202_W_20%_#5_400-650mz_CIDqisOT_25cm90min7s_msms11.4377.4377.3	SKSESPKEPEQLRKL	3	1797.97	42.0106	2.1e-11	ENSP00000333504|ENST00000330752|ENSG00000135486|HNRNPA1 heterogeneous nuclear ribonucleoprotein A1 [Source:HGNC Symbol;Acc:HGNC:5031]||F8W6I7	M	F	0.9999	0	S	Fully	42.0106	Acetyl (S)	S	Anywhere	Post-translational	2	sample_C1R-C0202	PXD009531
160608_MDM_C1R-C0202_W_20%_#3_400-650mz_CIDqisOT_25cm90min7s_msms9_calibrated.mgf	160608_MDM_C1R-C0202_W_20%_#3_400-650mz_CIDqisOT_25cm90min7s_msms9.4357.4357.3	SKSESPKEPEQLRKL	3	1797.97	42.0109	2.8e-11	ENSP00000333504|ENST00000330752|ENSG00000135486|HNRNPA1 heterogeneous nuclear ribonucleoprotein A1 [Source:HGNC Symbol;Acc:HGNC:5031]||F8W6I7	M	F	0.9999	0	S	Fully	42.0106	Acetyl (S)	S	Anywhere	Post-translational	2	sample_C1R-C0202	PXD009531
160608_MDM_C1R-C0202_W_20%_#3_400-650mz_CIDqisOT_25cm90min7s_msms9_calibrated.mgf	160608_MDM_C1R-C0202_W_20%_#3_400-650mz_CIDqisOT_25cm90min7s_msms9.4278.4278.3	SKSESPKEPEQLRKL	3	1797.97	42.0106	3.6e-11	ENSP00000333504|ENST00000330752|ENSG00000135486|HNRNPA1 heterogeneous nuclear ribonucleoprotein A1 [Source:HGNC Symbol;Acc:HGNC:5031]||F8W6I7	M	F	0.9999	0	S	Fully	42.0106	Acetyl (S)	S	Anywhere	Post-translational	2	sample_C1R-C0202	PXD009531
160608_MDM_C1R-C0202_W_20%_#2_400-650mz_CIDqisOT_25cm90min7s_msms8_calibrated.mgf	160608_MDM_C1R-C0202_W_20%_#2_400-650mz_CIDqisOT_25cm90min7s_msms8.4383.4383.3	SKSESPKEPEQLRKL	3	1797.97	42.0104	4e-11	ENSP00000333504|ENST00000330752|ENSG00000135486|HNRNPA1 heterogeneous nuclear ribonucleoprotein A1 [Source:HGNC Symbol;Acc:HGNC:5031]||F8W6I7	M	F	0.9999	0	S	Fully	42.0106	Acetyl (S)	S	Anywhere	Post-translational	2	sample_C1R-C0202	PXD009531
160608_MDM_C1R-C0202_W_20%_#4_400-650mz_CIDqisOT_25cm90min7s_msms10_calibrated.mgf	160608_MDM_C1R-C0202_W_20%_#4_400-650mz_CIDqisOT_25cm90min7s_msms10.4301.4301.3	SKSESPKEPEQLRKL	3	1797.97	42.0098	6.6e-11	ENSP00000333504|ENST00000330752|ENSG00000135486|HNRNPA1 heterogeneous nuclear ribonucleoprotein A1 [Source:HGNC Symbol;Acc:HGNC:5031]||F8W6I7	M	F	0.9999	0	S	Fully	42.0106	Acetyl (S)	S	Anywhere	Post-translational	2	sample_C1R-C0202	PXD009531
160608_MDM_C1R-C0202_W_20%_#1_400-650mz_CIDqisOT_25cm90min7s_msms7_calibrated.mgf	160608_MDM_C1R-C0202_W_20%_#1_400-650mz_CIDqisOT_25cm90min7s_msms7.15697.15697.3	SAHLQWMVVRNCSSF	3	1806.84	42.01	1.1e-09	ENSP00000342787|ENST00000344063|ENSG00000108107|RPL28 ribosomal protein L28 [Source:HGNC Symbol;Acc:HGNC:10330]|P46779	M	L	0.9991	0	S	Fully	42.0106	Acetyl (S)	S	Anywhere	Post-translational	2	sample_C1R-C0202	PXD009531
160608_MDM_C1R-C0202_W_20%_#5_400-650mz_CIDqisOT_25cm90min7s_msms11_calibrated.mgf	160608_MDM_C1R-C0202_W_20%_#5_400-650mz_CIDqisOT_25cm90min7s_msms11.26512.26512.2	SVVGIDLGFQS	2	1163.59	42.01	1.2e-09	ENSP00000302961|ENST00000304858|ENSG00000170606|HSPA4 heat shock protein family A (Hsp70) member 4 [Source:HGNC Symbol;Acc:HGNC:5237]|P34932	M	C	0.9999	0	S	Fully	42.0106	Acetyl (S)	S	Anywhere	Post-translational	2	sample_C1R-C0202	PXD009531
160608_MDM_C1R-C0202_W_20%_#3_400-650mz_CIDqisOT_25cm90min7s_msms9_calibrated.mgf	160608_MDM_C1R-C0202_W_20%_#3_400-650mz_CIDqisOT_25cm90min7s_msms9.7368.7368.3	SSKVSRDTLYEAVR	3	1652.86	42.0115	2.7e-09	ENSP00000363018|ENST00000322203|ENSG00000198755|RPL10A ribosomal protein L10a [Source:HGNC Symbol;Acc:HGNC:10299]|P62906	M	E	0.9999	0	S	Fully	42.0106	Acetyl (S)	S	Anywhere	Post-translational	2	sample_C1R-C0202	PXD009531
160608_MDM_C1R-C0202_W_20%_#3_400-650mz_CIDqisOT_25cm90min7s_msms9_calibrated.mgf	160608_MDM_C1R-C0202_W_20%_#3_400-650mz_CIDqisOT_25cm90min7s_msms9.4401.4401.3	SKSESPKEPEQLRKL	3	1797.97	42.0109	3e-09	ENSP00000333504|ENST00000330752|ENSG00000135486|HNRNPA1 heterogeneous nuclear ribonucleoprotein A1 [Source:HGNC Symbol;Acc:HGNC:5031]||F8W6I7	M	F	0.9999	0	S	Fully	42.0106	Acetyl (S)	S	Anywhere	Post-translational	2	sample_C1R-C0202	PXD009531
160608_MDM_C1R-C0202_W_20%_#4_400-650mz_CIDqisOT_25cm90min7s_msms10_calibrated.mgf	160608_MDM_C1R-C0202_W_20%_#4_400-650mz_CIDqisOT_25cm90min7s_msms10.7404.7404.3	SSKVSRDTLYEAVR	3	1652.86	42.0112	4e-09	ENSP00000363018|ENST00000322203|ENSG00000198755|RPL10A ribosomal protein L10a [Source:HGNC Symbol;Acc:HGNC:10299]|P62906	M	E	0.9999	0	S	Fully	42.0106	Acetyl (S)	S	Anywhere	Post-translational	2	sample_C1R-C0202	PXD009531
160608_MDM_C1R-C0202_W_20%_#2_400-650mz_CIDqisOT_25cm90min7s_msms8_calibrated.mgf	160608_MDM_C1R-C0202_W_20%_#2_400-650mz_CIDqisOT_25cm90min7s_msms8.4439.4439.3	SKSESPKEPEQLRKL	3	1797.97	42.0092	5e-09	ENSP00000333504|ENST00000330752|ENSG00000135486|HNRNPA1 heterogeneous nuclear ribonucleoprotein A1 [Source:HGNC Symbol;Acc:HGNC:5031]||F8W6I7	M	F	0.9999	0	S	Fully	42.0106	Acetyl (S)	S	Anywhere	Post-translational	2	sample_C1R-C0202	PXD009531
160608_MDM_C1R-C0202_W_20%_#4_400-650mz_CIDqisOT_25cm90min7s_msms10_calibrated.mgf	160608_MDM_C1R-C0202_W_20%_#4_400-650mz_CIDqisOT_25cm90min7s_msms10.26288.26288.2	SVVGIDLGFQS	2	1163.59	42.0099	1e-08	ENSP00000302961|ENST00000304858|ENSG00000170606|HSPA4 heat shock protein family A (Hsp70) member 4 [Source:HGNC Symbol;Acc:HGNC:5237]|P34932	M	C	0.9999	0	S	Fully	42.0106	Acetyl (S)	S	Anywhere	Post-translational	2	sample_C1R-C0202	PXD009531
160608_MDM_C1R-C0202_W_20%_#1_400-650mz_CIDqisOT_25cm90min7s_msms7_calibrated.mgf	160608_MDM_C1R-C0202_W_20%_#1_400-650mz_CIDqisOT_25cm90min7s_msms7.23427.23427.2	SVVGIDLGFQS	2	1163.6	42.0126	1.1e-08	ENSP00000302961|ENST00000304858|ENSG00000170606|HSPA4 heat shock protein family A (Hsp70) member 4 [Source:HGNC Symbol;Acc:HGNC:5237]|P34932	M	C	0.9999	0	S	Fully	42.0106	Acetyl (S)	S	Anywhere	Post-translational	2	sample_C1R-C0202	PXD009531
160608_MDM_C1R-C0202_W_20%_#1_400-650mz_CIDqisOT_25cm90min7s_msms7_calibrated.mgf	160608_MDM_C1R-C0202_W_20%_#1_400-650mz_CIDqisOT_25cm90min7s_msms7.6258.6258.3	SKSESPKEPEQLRKLF	3	1945.04	42.0103	1.2e-08	ENSP00000333504|ENST00000330752|ENSG00000135486|HNRNPA1 heterogeneous nuclear ribonucleoprotein A1 [Source:HGNC Symbol;Acc:HGNC:5031]||F8W6I7	M	I	0.9999	0	S	Fully	42.0106	Acetyl (S)	S	Anywhere	Post-translational	2	sample_C1R-C0202	PXD009531
160608_MDM_C1R-C0202_W_20%_#4_400-650mz_CIDqisOT_25cm90min7s_msms10_calibrated.mgf	160608_MDM_C1R-C0202_W_20%_#4_400-650mz_CIDqisOT_25cm90min7s_msms10.5118.5118.3	SSGNAKIGHPAPNFKA	3	1637.84	42.0106	2.4e-08	ENSP00000361150|ENST00000372079|ENSG00000117450|PRDX1 peroxiredoxin 1 [Source:HGNC Symbol;Acc:HGNC:9352]||A0A0A0MRQ5	M	T	0.9999	0	S	Fully	42.0106	Acetyl (S)	S	Anywhere	Post-translational	2	sample_C1R-C0202	PXD009531
160608_MDM_C1R-C0202_W_20%_#5_400-650mz_CIDqisOT_25cm90min7s_msms11_calibrated.mgf	160608_MDM_C1R-C0202_W_20%_#5_400-650mz_CIDqisOT_25cm90min7s_msms11.4225.4225.3	SSGNAKIGHPAPNFK	3	1566.8	42.01	2.5e-08	ENSP00000361150|ENST00000372079|ENSG00000117450|PRDX1 peroxiredoxin 1 [Source:HGNC Symbol;Acc:HGNC:9352]||A0A0A0MRQ5	M	A	0.9999	0	S	Fully	42.0106	Acetyl (S)	S	Anywhere	Post-translational	2	sample_C1R-C0202	PXD009531
160608_MDM_C1R-C0202_W_20%_#4_400-650mz_CIDqisOT_25cm90min7s_msms10_calibrated.mgf	160608_MDM_C1R-C0202_W_20%_#4_400-650mz_CIDqisOT_25cm90min7s_msms10.26757.26757.2	SVVGIDLGFQ	2	1076.56	42.0103	3e-08	ENSP00000302961|ENST00000304858|ENSG00000170606|HSPA4 heat shock protein family A (Hsp70) member 4 [Source:HGNC Symbol;Acc:HGNC:5237]|P34932	M	S	0.9999	0	S	Fully	42.0106	Acetyl (S)	S	Anywhere	Post-translational	2	sample_C1R-C0202	PXD009531
160608_MDM_C1R-C0202_W_20%_#1_400-650mz_CIDqisOT_25cm90min7s_msms7_calibrated.mgf	160608_MDM_C1R-C0202_W_20%_#1_400-650mz_CIDqisOT_25cm90min7s_msms7.23853.23853.2	SVVGIDLGFQ	2	1076.56	42.0107	3.3e-08	ENSP00000302961|ENST00000304858|ENSG00000170606|HSPA4 heat shock protein family A (Hsp70) member 4 [Source:HGNC Symbol;Acc:HGNC:5237]|P34932	M	S	0.9999	0	S	Fully	42.0106	Acetyl (S)	S	Anywhere	Post-translational	2	sample_C1R-C0202	PXD009531
160608_MDM_C1R-C0202_W_20%_#3_400-650mz_CIDqisOT_25cm90min7s_msms9_calibrated.mgf	160608_MDM_C1R-C0202_W_20%_#3_400-650mz_CIDqisOT_25cm90min7s_msms9.26422.26422.2	SVVGIDLGFQS	2	1163.59	42.0107	3.8e-08	ENSP00000302961|ENST00000304858|ENSG00000170606|HSPA4 heat shock protein family A (Hsp70) member 4 [Source:HGNC Symbol;Acc:HGNC:5237]|P34932	M	C	0.9999	0	S	Fully	42.0106	Acetyl (S)	S	Anywhere	Post-translational	2	sample_C1R-C0202	PXD009531
160608_MDM_C1R-C0202_W_20%_#1_400-650mz_CIDqisOT_25cm90min7s_msms7_calibrated.mgf	160608_MDM_C1R-C0202_W_20%_#1_400-650mz_CIDqisOT_25cm90min7s_msms7.23246.23246.2	SVVGIDLGFQS	2	1163.59	42.011	3.8e-08	ENSP00000302961|ENST00000304858|ENSG00000170606|HSPA4 heat shock protein family A (Hsp70) member 4 [Source:HGNC Symbol;Acc:HGNC:5237]|P34932	M	C	0.9999	0	S	Fully	42.0106	Acetyl (S)	S	Anywhere	Post-translational	2	sample_C1R-C0202	PXD009531
160608_MDM_C1R-C0202_W_20%_#5_400-650mz_CIDqisOT_25cm90min7s_msms11_calibrated.mgf	160608_MDM_C1R-C0202_W_20%_#5_400-650mz_CIDqisOT_25cm90min7s_msms11.28304.28304.2	SVVGIDLGFQSC	2	1266.6	42.0103	4.4e-08	ENSP00000302961|ENST00000304858|ENSG00000170606|HSPA4 heat shock protein family A (Hsp70) member 4 [Source:HGNC Symbol;Acc:HGNC:5237]|P34932	M	Y	0.9999	0	S	Fully	42.0106	Acetyl (S)	S	Anywhere	Post-translational	2	sample_C1R-C0202	PXD009531
160608_MDM_C1R-C0202_W_20%_#3_400-650mz_CIDqisOT_25cm90min7s_msms9_calibrated.mgf	160608_MDM_C1R-C0202_W_20%_#3_400-650mz_CIDqisOT_25cm90min7s_msms9.24988.24988.2	SLVAEAFVSQ	2	1092.56	42.0099	4.9e-08	ENSP00000249442|ENST00000249442|ENSG00000128654|MTX2 metaxin 2 [Source:HGNC Symbol;Acc:HGNC:7506]|O75431	M	I	0.9999	0	S	Fully	42.0106	Acetyl (S)	S	Anywhere	Post-translational	2	sample_C1R-C0202	PXD009531
160608_MDM_C1R-C0202_W_20%_#3_400-650mz_CIDqisOT_25cm90min7s_msms9_calibrated.mgf	160608_MDM_C1R-C0202_W_20%_#3_400-650mz_CIDqisOT_25cm90min7s_msms9.18759.18759.3	SAHLQWMVVRNCSSF	3	1806.84	42.0117	5.5e-08	ENSP00000342787|ENST00000344063|ENSG00000108107|RPL28 ribosomal protein L28 [Source:HGNC Symbol;Acc:HGNC:10330]|P46779	M	L	0.9991	0	S	Fully	42.0106	Acetyl (S)	S	Anywhere	Post-translational	2	sample_C1R-C0202	PXD009531
160608_MDM_C1R-C0202_W_20%_#4_400-650mz_CIDqisOT_25cm90min7s_msms10_calibrated.mgf	160608_MDM_C1R-C0202_W_20%_#4_400-650mz_CIDqisOT_25cm90min7s_msms10.28586.28586.2	SLVAEAFVSQIA	2	1276.68	42.0105	5.6e-08	ENSP00000249442|ENST00000249442|ENSG00000128654|MTX2 metaxin 2 [Source:HGNC Symbol;Acc:HGNC:7506]|O75431	M	A	0.9999	0	S	Fully	42.0106	Acetyl (S)	S	Anywhere	Post-translational	2	sample_C1R-C0202	PXD009531
160608_MDM_C1R-C0202_W_20%_#1_400-650mz_CIDqisOT_25cm90min7s_msms7_calibrated.mgf	160608_MDM_C1R-C0202_W_20%_#1_400-650mz_CIDqisOT_25cm90min7s_msms7.23362.23362.2	SVVGIDLGFQS	2	1163.59	42.0105	6.1e-08	ENSP00000302961|ENST00000304858|ENSG00000170606|HSPA4 heat shock protein family A (Hsp70) member 4 [Source:HGNC Symbol;Acc:HGNC:5237]|P34932	M	C	0.9999	0	S	Fully	42.0106	Acetyl (S)	S	Anywhere	Post-translational	2	sample_C1R-C0202	PXD009531
160608_MDM_C1R-C0202_W_20%_#5_400-650mz_CIDqisOT_25cm90min7s_msms11_calibrated.mgf	160608_MDM_C1R-C0202_W_20%_#5_400-650mz_CIDqisOT_25cm90min7s_msms11.23434.23434.2	SVGFIGAGQLA	2	1061.56	42.0108	6.2e-08	ENSP00000328858|ENST00000329875|ENSG00000183010|PYCR1 pyrroline-5-carboxylate reductase 1 [Source:HGNC Symbol;Acc:HGNC:9721]|P32322|A0A024R8U9	M	F	0.9999	0	S	Fully	42.0106	Acetyl (S)	S	Anywhere	Post-translational	2	sample_C1R-C0202	PXD009531
160608_MDM_C1R-C0202_W_20%_#3_400-650mz_CIDqisOT_25cm90min7s_msms9_calibrated.mgf	160608_MDM_C1R-C0202_W_20%_#3_400-650mz_CIDqisOT_25cm90min7s_msms9.9046.9046.3	SKSESPKEPEQLRKLF	3	1945.04	42.0101	6.6e-08	ENSP00000333504|ENST00000330752|ENSG00000135486|HNRNPA1 heterogeneous nuclear ribonucleoprotein A1 [Source:HGNC Symbol;Acc:HGNC:5031]||F8W6I7	M	I	0.9999	0	S	Fully	42.0106	Acetyl (S)	S	Anywhere	Post-translational	2	sample_C1R-C0202	PXD009531
160608_MDM_C1R-C0202_W_20%_#1_400-650mz_CIDqisOT_25cm90min7s_msms7_calibrated.mgf	160608_MDM_C1R-C0202_W_20%_#1_400-650mz_CIDqisOT_25cm90min7s_msms7.20286.20286.2	SVGFIGAGQLA	2	1061.56	42.0108	7.4e-08	ENSP00000328858|ENST00000329875|ENSG00000183010|PYCR1 pyrroline-5-carboxylate reductase 1 [Source:HGNC Symbol;Acc:HGNC:9721]|P32322|A0A024R8U9	M	F	0.9999	0	S	Fully	42.0106	Acetyl (S)	S	Anywhere	Post-translational	2	sample_C1R-C0202	PXD009531
160608_MDM_C1R-C0202_W_20%_#3_400-650mz_CIDqisOT_25cm90min7s_msms9_calibrated.mgf	160608_MDM_C1R-C0202_W_20%_#3_400-650mz_CIDqisOT_25cm90min7s_msms9.23365.23365.2	SVGFIGAGQLA	2	1061.56	42.0106	7.8e-08	ENSP00000328858|ENST00000329875|ENSG00000183010|PYCR1 pyrroline-5-carboxylate reductase 1 [Source:HGNC Symbol;Acc:HGNC:9721]|P32322|A0A024R8U9	M	F	0.9999	0	S	Fully	42.0106	Acetyl (S)	S	Anywhere	Post-translational	2	sample_C1R-C0202	PXD009531
160608_MDM_C1R-C0202_W_20%_#3_400-650mz_CIDqisOT_25cm90min7s_msms9_calibrated.mgf	160608_MDM_C1R-C0202_W_20%_#3_400-650mz_CIDqisOT_25cm90min7s_msms9.8384.8384.3	SSKVSRDTLYEAVRE	3	1781.9	42.0099	8.2e-08	ENSP00000363018|ENST00000322203|ENSG00000198755|RPL10A ribosomal protein L10a [Source:HGNC Symbol;Acc:HGNC:10299]|P62906	M	V	0.9999	0	S	Fully	42.0106	Acetyl (S)	S	Anywhere	Post-translational	2	sample_C1R-C0202	PXD009531
160608_MDM_C1R-C0202_W_20%_#5_400-650mz_CIDqisOT_25cm90min7s_msms11_calibrated.mgf	160608_MDM_C1R-C0202_W_20%_#5_400-650mz_CIDqisOT_25cm90min7s_msms11.26438.26438.2	SVVGIDLGFQS	2	1163.59	42.0095	8.4e-08	ENSP00000302961|ENST00000304858|ENSG00000170606|HSPA4 heat shock protein family A (Hsp70) member 4 [Source:HGNC Symbol;Acc:HGNC:5237]|P34932	M	C	0.9999	0	S	Fully	42.0106	Acetyl (S)	S	Anywhere	Post-translational	2	sample_C1R-C0202	PXD009531
[truncated: 2,098 more rows]

## Sheet: Cysteinyl (C)
Title: Cysteinylation open search PSM information
[truncated: 27,454 more rows]

## Sheet: Carbamidomethyl (C)
Title: Carbamidomethylation open search PSM information
[truncated: 19,513 more rows]

## Sheet: Trioxidation (C)
Title: Cysteine trioxidation open search PSM information
[truncated: 4,018 more rows]
