# Supplementary material for: The Immunopeptidome from a Genomic Perspective: Establishing the Noncanonical Landscape of MHC Class I–Associated Peptides
Source: Cancer Immunol Res. 2023 Mar 24;11(6):747–62. doi: 10.1158/2326-6066.CIR-22-0621 (PMC10236148; doi:10.1158/2326-6066.CIR-22-0621)
Supplement: Supplementary Table 3 — Annotation of the COD-dipp ncMAPs. [file cir-22-0621_supplementary_table_3_suppst3.xlsx]

## Sheet: ncMAPs annotation
Title: Annotation of the non-canonical MHC associated peptides (ncMAPs)
Peptide	Inframe with upstream exon	TITER prediction	Explained by frameshift mutation	With TIS	Explained by at least 1 source	Peptide group ID	Healthy Tissue	Healthy Tissue Location	Annotation	Detected in
TPASKSQGTSVL	Not relevant	Without start codon	FALSE	FALSE	FALSE	5827			Detection by MS in healthy samples	Healthy samples
VWMSMTTTW	Inframe	ppTIS	FALSE	TRUE	TRUE	5829			Detection by MS in healthy samples	Healthy samples
MESWKKVNW	Not relevant	Without start codon	FALSE	FALSE	FALSE	5832			No detection by MS in healthy samples	Pan-cancer
RSITVIRMR	Not relevant	Without start codon	FALSE	FALSE	FALSE	5831			No detection by MS in healthy samples	Pan-cancer
RLRQVDHEVRR	Inframe	ppTIS	FALSE	TRUE	TRUE	25			No detection by MS in healthy samples	Leukemia
IQLERTALF	Out of frame	Without start codon	FALSE	FALSE	FALSE	559			No detection by MS in healthy samples	Brain meningioma
MTMAVLWNR	Inframe	ppTIS	FALSE	TRUE	TRUE	203			No detection by MS in healthy samples	Pan-cancer
HHGNFHWTL	Inframe	ppTIS	FALSE	TRUE	TRUE	558			No detection by MS in healthy samples	Pan-cancer
LAGPPRIPR	Not relevant	ppTIS	FALSE	TRUE	TRUE	5681			No detection by MS in healthy samples	Pan-cancer
RLAGPPRIPR	Not relevant	ppTIS	FALSE	TRUE	TRUE	5681			No detection by MS in healthy samples	Leukemia
SPRHLRQPEIL	Not relevant	npTIS	FALSE	TRUE	TRUE	5682			No detection by MS in healthy samples	Pan-cancer
RVAEITGMHH	Inframe	ppTIS	FALSE	TRUE	TRUE	84			No detection by MS in healthy samples	Colon cancer
EVANKGEHAR	Not relevant	ppTIS	FALSE	TRUE	TRUE	5839			No detection by MS in healthy samples	Leukemia
ATKAKIDKW	Inframe	ppTIS	FALSE	TRUE	TRUE	18			No detection by MS in healthy samples	Pan-cancer
RTNKPVAYR	Not relevant	ppTIS	FALSE	TRUE	TRUE	209			No detection by MS in healthy samples	Leukemia
QEEGPAGRNW	Not relevant	ppTIS	FALSE	TRUE	TRUE	5686			No detection by MS in healthy samples	Leukemia
SHFPINVV	Inframe	Without start codon	FALSE	FALSE	TRUE	560			No detection by MS in healthy samples	Brain glioblastoma
RRSGHATWALK	Not relevant	ppTIS	TRUE	TRUE	TRUE	5691			No detection by MS in healthy samples	Melanoma
RMRPSWLAPR	Not relevant	ppTIS	TRUE	TRUE	TRUE	5692			No detection by MS in healthy samples	Leukemia
AEGPDHHSL	Not relevant	ppTIS	FALSE	TRUE	TRUE	5841			Detection by MS in healthy samples	Healthy samples
EGPDHHSL	Not relevant	ppTIS	FALSE	TRUE	TRUE	5841			No detection by MS in healthy samples	Colon cancer
GPDHHSL	Not relevant	ppTIS	FALSE	TRUE	TRUE	5841			No detection by MS in healthy samples	Colon cancer
VVFSNSVKK	Inframe	ppTIS	FALSE	TRUE	TRUE	22			No detection by MS in healthy samples	Pan-cancer
SSSLAIREM	Inframe	ppTIS	FALSE	TRUE	TRUE	20			No detection by MS in healthy samples	Leukemia
KATVTKTAW	Inframe	ppTIS	FALSE	TRUE	TRUE	12			No detection by MS in healthy samples	Leukemia
EAFPLKTGTR	Inframe	ppTIS	FALSE	TRUE	TRUE	121			No detection by MS in healthy samples	Ovarian Carcinoma
RIYNELKQIYK	Inframe	ppTIS	FALSE	TRUE	TRUE	19			No detection by MS in healthy samples	Pan-cancer
MAILPKVIYR	Inframe	ppTIS	FALSE	TRUE	TRUE	11			No detection by MS in healthy samples	Pan-cancer
NEIKEDTNKW	Inframe	ppTIS	FALSE	TRUE	TRUE	142			No detection by MS in healthy samples	Pan-cancer
NEIKEDTKKW	Inframe	ppTIS	FALSE	TRUE	TRUE	10			No detection by MS in healthy samples	Pan-cancer
AAPVRNAAM	Not relevant	Without start codon	FALSE	FALSE	FALSE	5843			Detection by MS in healthy samples	Healthy samples
STYFRSKVK	Not relevant	npTIS	FALSE	TRUE	TRUE	5693			No detection by MS in healthy samples	Pan-cancer
FLWSDKVTF	Not relevant	Without start codon	FALSE	FALSE	FALSE	5845			Detection by MS in healthy samples	Healthy samples
REKGGPGNRL	Inframe	Without start codon	FALSE	FALSE	TRUE	4692			No detection by MS in healthy samples	Colon cancer
LPRPGSGLDF	Inframe	ppTIS	TRUE	TRUE	TRUE	5851			Detection by MS in healthy samples	Healthy samples
SIYKGAGRK	Not relevant	Without start codon	FALSE	FALSE	FALSE	5697			Detection by MS in healthy samples	Healthy samples
IRITPALFLK	Not relevant	ppTIS	TRUE	TRUE	TRUE	212			No detection by MS in healthy samples	Pan-cancer
RITPALFLK	Not relevant	ppTIS	TRUE	TRUE	TRUE	212			Detection by MS in healthy samples	Healthy samples
YIYTHTHTY	Inframe	ppTIS	FALSE	TRUE	TRUE	39			No detection by MS in healthy samples	Pan-cancer
APRPHRPL	Not relevant	ppTIS	FALSE	TRUE	TRUE	5853			No detection by MS in healthy samples	Pan-cancer
APRPHRPLRA	Not relevant	ppTIS	FALSE	TRUE	TRUE	5853			No detection by MS in healthy samples	Leukemia
PRPHRPLRA	Not relevant	ppTIS	FALSE	TRUE	TRUE	5853			No detection by MS in healthy samples	Leukemia
KLADTDLLRTT	Not relevant	ppTIS	TRUE	TRUE	TRUE	565			No detection by MS in healthy samples	Pan-cancer
RVGVTRFSR	Inframe	ppTIS	FALSE	TRUE	TRUE	37			No detection by MS in healthy samples	Pan-cancer
RSIRVGVTR	Inframe	ppTIS	FALSE	TRUE	TRUE	37			No detection by MS in healthy samples	Pan-cancer
RSIRVGVTRF	Inframe	ppTIS	FALSE	TRUE	TRUE	37			No detection by MS in healthy samples	Leukemia
RLTATSASGFK	Inframe	ppTIS	FALSE	TRUE	TRUE	3			No detection by MS in healthy samples	Pan-cancer
TATSASGFK	Inframe	ppTIS	FALSE	TRUE	TRUE	3			No detection by MS in healthy samples	Leukemia
HLWGQGTDK	Inframe	ppTIS	FALSE	TRUE	TRUE	155			No detection by MS in healthy samples	Colon cancer
GTNLVTTNK	Not relevant	Without start codon	FALSE	FALSE	FALSE	569	Ovary	Ovary	Detection by MS in healthy samples	Healthy samples
KNVITKFVL	Inframe	Without start codon	FALSE	FALSE	TRUE	567	Ovary	Ovary	Detection by MS in healthy samples	Healthy samples
HPKASEERPL	Not relevant	ppTIS	FALSE	TRUE	TRUE	5703			No detection by MS in healthy samples	Pan-cancer
QEIQRTPQRY	Inframe	ppTIS	FALSE	TRUE	TRUE	117			No detection by MS in healthy samples	Pan-cancer
RQNPKTTIVI	Not relevant	ppTIS	FALSE	TRUE	TRUE	5706			No detection by MS in healthy samples	Pan-cancer
RMWKNLQSK	Not relevant	ppTIS	FALSE	TRUE	TRUE	3335			No detection by MS in healthy samples	Pan-cancer
KQMLRDFVTTR	Inframe	ppTIS	FALSE	TRUE	TRUE	119			No detection by MS in healthy samples	Pan-cancer
MLRDFVTTR	Inframe	ppTIS	FALSE	TRUE	TRUE	34			No detection by MS in healthy samples	Colon cancer
KIYQANGKQK	Inframe	ppTIS	FALSE	TRUE	TRUE	120			No detection by MS in healthy samples	Colon cancer
HLLSRVFIYK	Inframe	ppTIS	FALSE	TRUE	TRUE	5708			No detection by MS in healthy samples	Pan-cancer
LLSRVFIYK	Inframe	ppTIS	FALSE	TRUE	TRUE	5708			No detection by MS in healthy samples	Pan-cancer
RVFIYKERLR	Inframe	ppTIS	FALSE	TRUE	TRUE	5708			No detection by MS in healthy samples	Colon cancer
SRVFIYK	Inframe	ppTIS	FALSE	TRUE	TRUE	5708			No detection by MS in healthy samples	Leukemia
RVFIYKERL	Inframe	ppTIS	FALSE	TRUE	TRUE	5708			No detection by MS in healthy samples	Colon cancer
TTAPGPCF	Inframe	ppTIS	FALSE	TRUE	TRUE	5709			No detection by MS in healthy samples	Leukemia
TTAPGPCFPK	Inframe	ppTIS	FALSE	TRUE	TRUE	5709			No detection by MS in healthy samples	Pan-cancer
QLHSSLGNK	Inframe	ppTIS	FALSE	TRUE	TRUE	87			No detection by MS in healthy samples	Melanoma
RQQDQPLLL	Inframe	Without start codon	FALSE	FALSE	TRUE	1494			No detection by MS in healthy samples	Leukemia
AALSSWATK	Not relevant	npTIS	FALSE	TRUE	TRUE	5857			No detection by MS in healthy samples	Colon cancer
TAALSSWATK	Not relevant	npTIS	FALSE	TRUE	TRUE	5857			No detection by MS in healthy samples	Melanoma
RPYMLKMEA	Not relevant	ppTIS	TRUE	TRUE	TRUE	5710			Detection by MS in healthy samples	Healthy samples
ALLLHQPPK	Inframe	ppTIS	FALSE	TRUE	TRUE	480			No detection by MS in healthy samples	Colon cancer
QPRAQGAVG	Not relevant	Without start codon	FALSE	FALSE	FALSE	5858	LymphNode, Lung, Tongue, SmallIntestine, AdrenalGland, Thymus	Multiple	Detection by MS in healthy samples	Healthy samples
QPRAQGAVGVL	Not relevant	Without start codon	FALSE	FALSE	FALSE	5858	LymphNode, Lung, Tongue, SmallIntestine, AdrenalGland, Thymus	Multiple	Detection by MS in healthy samples	Healthy samples
RLFFHSFTH	Not relevant	ppTIS	FALSE	TRUE	TRUE	5859			No detection by MS in healthy samples	Brain glioblastoma
KAHGAAKAW	Not relevant	npTIS	FALSE	TRUE	TRUE	5860			No detection by MS in healthy samples	Pan-cancer
FSYPWSNVV	Inframe	ppTIS	FALSE	TRUE	TRUE	725			Detection by MS in healthy samples	Healthy samples
NRYQPLQNH	Inframe	ppTIS	FALSE	TRUE	TRUE	195			No detection by MS in healthy samples	Colon cancer
NRYQPLQNHAKM	Inframe	ppTIS	FALSE	TRUE	TRUE	195			No detection by MS in healthy samples	Colon cancer
GRWEHAREV	Not relevant	npTIS	FALSE	TRUE	TRUE	981			No detection by MS in healthy samples	Colon cancer
RSRWIDCTR	Not relevant	ppTIS	FALSE	TRUE	TRUE	726			No detection by MS in healthy samples	Colon cancer
KEQTPDTPSL	Inframe	ppTIS	FALSE	TRUE	TRUE	173			No detection by MS in healthy samples	Colon cancer
RLWDPPWPR	Not relevant	npTIS	FALSE	TRUE	TRUE	727			No detection by MS in healthy samples	Pan-cancer
KVSSIFFINK	Not relevant	npTIS	TRUE	TRUE	TRUE	728	Tongue, Thymus	Multiple	Detection by MS in healthy samples	Healthy samples
SIFFINK	Not relevant	npTIS	TRUE	TRUE	TRUE	728	Tongue, Thymus	Multiple	Detection by MS in healthy samples	Healthy samples
ATPRHIIVR	Inframe	ppTIS	FALSE	TRUE	TRUE	118			No detection by MS in healthy samples	Colon cancer
ATPRHIIVRF	Inframe	ppTIS	FALSE	TRUE	TRUE	118			No detection by MS in healthy samples	Pan-cancer
PRHIIVRF	Inframe	ppTIS	FALSE	TRUE	TRUE	118			No detection by MS in healthy samples	Pan-cancer
TPRHIIVRF	Inframe	ppTIS	FALSE	TRUE	TRUE	118			Detection by MS in healthy samples	Healthy samples
AADTQANRV	Inframe	ppTIS	FALSE	TRUE	TRUE	157			No detection by MS in healthy samples	Breast cancer
NRTKLENTL	Inframe	npTIS	FALSE	TRUE	TRUE	346			No detection by MS in healthy samples	Colon cancer
RIAKAILSQK	Inframe	ppTIS	FALSE	TRUE	TRUE	255			No detection by MS in healthy samples	Colon cancer
GLFGEETQTV	Not relevant	ppTIS	FALSE	TRUE	TRUE	571			No detection by MS in healthy samples	Breast cancer
NEMKREGKF	Inframe	ppTIS	FALSE	TRUE	TRUE	116			No detection by MS in healthy samples	Pan-cancer
MPWKPGVPW	Not relevant	ppTIS	FALSE	TRUE	TRUE	214	Thymus	Thymus	Detection by MS in healthy samples	Healthy samples
STWTFLVFK	Not relevant	ppTIS	FALSE	TRUE	TRUE	215	Thymus	Thymus	Detection by MS in healthy samples	Healthy samples
IALSQMRLW	Out of frame	npTIS	FALSE	TRUE	TRUE	692			No detection by MS in healthy samples	Leukemia
IVSAQNLKL	Inframe	ppTIS	FALSE	TRUE	TRUE	216			No detection by MS in healthy samples	Pan-cancer
KVLKLETQTGK	Not relevant	Without start codon	FALSE	FALSE	FALSE	988			No detection by MS in healthy samples	Melanoma
QHALPQEAQSL	Not relevant	npTIS	FALSE	TRUE	TRUE	987			No detection by MS in healthy samples	Leukemia
RVMVMSGKEER	Out of frame	Without start codon	FALSE	FALSE	FALSE	991			No detection by MS in healthy samples	Colon cancer
ALFRTGSQTRK	Not relevant	ppTIS	FALSE	TRUE	TRUE	740			No detection by MS in healthy samples	Pan-cancer
FRTGSQTRK	Not relevant	ppTIS	FALSE	TRUE	TRUE	740			No detection by MS in healthy samples	Colon cancer
TSAGASRWAR	Not relevant	Without start codon	FALSE	FALSE	FALSE	995			No detection by MS in healthy samples	Melanoma
RLCPAAPSGK	Inframe	ppTIS	FALSE	TRUE	TRUE	149			No detection by MS in healthy samples	Pan-cancer
KAIHPPRPPK	Inframe	ppTIS	FALSE	TRUE	TRUE	997			No detection by MS in healthy samples	Melanoma
FQAAPDRGF	Not relevant	ppTIS	FALSE	TRUE	TRUE	746	LymphNode, Tongue, Uterus, Trachea, Spleen, Esophagus	Multiple	Detection by MS in healthy samples	Healthy samples
THAPGETARW	Not relevant	ppTIS	TRUE	TRUE	TRUE	749			No detection by MS in healthy samples	Pan-cancer
LYQDRTALF	Not relevant	ppTIS	FALSE	TRUE	TRUE	750	Muscle, Cerebellum, Prostate	Multiple	Detection by MS in healthy samples	Healthy samples
AVNARRAGW	Not relevant	ppTIS	FALSE	TRUE	TRUE	998			No detection by MS in healthy samples	Colon cancer
FPFSEGLPR	Not relevant	ppTIS	FALSE	TRUE	TRUE	1000			No detection by MS in healthy samples	Pan-cancer
RTFPVRYLVLK	Out of frame	ppTIS	FALSE	TRUE	TRUE	753			No detection by MS in healthy samples	Pan-cancer
SSYWIKIKK	Not relevant	ppTIS	FALSE	TRUE	TRUE	754			No detection by MS in healthy samples	Colon cancer
KMKTIENFLR	Not relevant	npTIS	FALSE	TRUE	TRUE	755			No detection by MS in healthy samples	Pan-cancer
VTVARKWGR	Not relevant	Without start codon	FALSE	FALSE	FALSE	1001			No detection by MS in healthy samples	Colon cancer
MPSGLSGFRR	Not relevant	ppTIS	FALSE	TRUE	TRUE	1006			No detection by MS in healthy samples	Melanoma
RRGAWVVATK	Not relevant	ppTIS	FALSE	TRUE	TRUE	761			Detection by MS in healthy samples	Healthy samples
HANTFNFPL	Not relevant	ppTIS	FALSE	TRUE	TRUE	762			No detection by MS in healthy samples	Leukemia
THANTFNFPL	Not relevant	ppTIS	FALSE	TRUE	TRUE	762			No detection by MS in healthy samples	Leukemia
DVLGGGGQGVGR	Not relevant	npTIS	FALSE	TRUE	TRUE	766			No detection by MS in healthy samples	Ovarian Carcinoma
RSRPGASWTR	Not relevant	Without start codon	FALSE	FALSE	FALSE	1007			No detection by MS in healthy samples	Pan-cancer
SLREKEYSF	Not relevant	npTIS	FALSE	TRUE	TRUE	768			No detection by MS in healthy samples	Brain glioblastoma
MPSGLGAPR	Not relevant	ppTIS	FALSE	TRUE	TRUE	1010			No detection by MS in healthy samples	Leukemia
SSMPSGLGAPR	Not relevant	ppTIS	FALSE	TRUE	TRUE	1010			No detection by MS in healthy samples	Pan-cancer
RQYSFKHSF	Inframe	ppTIS	FALSE	TRUE	TRUE	1015			No detection by MS in healthy samples	Colon cancer
GLFTRTRMK	Inframe	ppTIS	FALSE	TRUE	TRUE	1013			No detection by MS in healthy samples	Colon cancer
AEYPELRGVF	Not relevant	npTIS	FALSE	TRUE	TRUE	773	Thyroid, Liver, Kidney, BoneMarrow, Brain, AdrenalGland, Tongue, LymphNode, Spleen, Prostate, Colon, Gallbladder, Aorta	Multiple	Detection by MS in healthy samples	Healthy samples
EYPELRGVF	Not relevant	npTIS	FALSE	TRUE	TRUE	773			Detection by MS in healthy samples	Healthy samples
QLLSHEFSNK	Not relevant	npTIS	FALSE	TRUE	TRUE	774			No detection by MS in healthy samples	Pan-cancer
KDTLTITSV	Out of frame	npTIS	FALSE	TRUE	TRUE	776			Detection by MS in healthy samples	Healthy samples
MLYLKSIFK	Not relevant	Without start codon	FALSE	FALSE	FALSE	1025			No detection by MS in healthy samples	Pan-cancer
FVFTTTTLEGK	Not relevant	npTIS	FALSE	TRUE	TRUE	1026			No detection by MS in healthy samples	Pan-cancer
FIDHVVLYL	Inframe	Without start codon	FALSE	FALSE	TRUE	777	Thyroid, Testis, Lung, Kidney, Spleen, Cerebellum, BoneMarrow, Liver, Colon, LymphNode, SmallIntestine, Brain, Aorta, Ovary, Bladder, Prostate, Stomach, AdrenalGland, Muscle, Tongue, Uterus, Esophagus, Trachea, Thymus	Multiple	Detection by MS in healthy samples	Healthy samples
RPREDHLSSGV	Inframe	npTIS	FALSE	TRUE	TRUE	6306			No detection by MS in healthy samples	Pan-cancer
RTRPVGDCAVR	Not relevant	ppTIS	FALSE	TRUE	TRUE	784			No detection by MS in healthy samples	Colon cancer
MTAPARRWLR	Out of frame	npTIS	FALSE	TRUE	TRUE	785			No detection by MS in healthy samples	Pan-cancer
SVTALKVAR	Inframe	ppTIS	FALSE	TRUE	TRUE	141			No detection by MS in healthy samples	Leukemia
HTNFVEK	Not relevant	Without start codon	TRUE	FALSE	TRUE	1028	Thyroid, Kidney, Ovary	Multiple	Detection by MS in healthy samples	Healthy samples
IVHTNFVEK	Not relevant	Without start codon	TRUE	FALSE	TRUE	1028	Thyroid, Kidney, Ovary	Multiple	Detection by MS in healthy samples	Healthy samples
AVTIPGHGAK	Out of frame	Without start codon	FALSE	FALSE	FALSE	1029			No detection by MS in healthy samples	Ovarian Carcinoma
RLLPKYHLY	Inframe	npTIS	FALSE	TRUE	TRUE	1030			Detection by MS in healthy samples	Healthy samples
MIWKYVYLK	Not relevant	Without start codon	FALSE	FALSE	FALSE	786			No detection by MS in healthy samples	Leukemia
AIRPGGTAINK	Inframe	ppTIS	FALSE	TRUE	TRUE	175			No detection by MS in healthy samples	Colon cancer
RLCPAAPSEK	Inframe	ppTIS	FALSE	TRUE	TRUE	75	Spleen	Spleen	Detection by MS in healthy samples	Healthy samples
FIFKGDIHL	Not relevant	npTIS	FALSE	TRUE	TRUE	1032			No detection by MS in healthy samples	Brain glioblastoma
QPWKTWTSL	Not relevant	Without start codon	FALSE	FALSE	FALSE	1033			Detection by MS in healthy samples	Healthy samples
NIVNIETPVRR	Not relevant	ppTIS	FALSE	TRUE	TRUE	222			No detection by MS in healthy samples	Pan-cancer
NIVNIETPVR	Not relevant	ppTIS	FALSE	TRUE	TRUE	222			No detection by MS in healthy samples	Pan-cancer
IVNIETPVR	Not relevant	ppTIS	FALSE	TRUE	TRUE	222			Detection by MS in healthy samples	Healthy samples
IYQLKKVTY	Inframe	Without start codon	TRUE	FALSE	TRUE	1039			Detection by MS in healthy samples	Healthy samples
RCHAAHYTF	Not relevant	Without start codon	FALSE	FALSE	FALSE	1038			No detection by MS in healthy samples	Colon cancer
MRDRLMARL	Not relevant	Without start codon	FALSE	FALSE	FALSE	1043			No detection by MS in healthy samples	Leukemia
SSFILLWKSPK	Not relevant	npTIS	FALSE	TRUE	TRUE	789			No detection by MS in healthy samples	Leukemia
FILLWKSPK	Not relevant	npTIS	FALSE	TRUE	TRUE	789			Detection by MS in healthy samples	Healthy samples
HHIAPEVAW	Out of frame	ppTIS	FALSE	TRUE	TRUE	790			No detection by MS in healthy samples	Pan-cancer
AVSVTVLK	Inframe	ppTIS	FALSE	TRUE	TRUE	295	Spleen, Muscle	Multiple	Detection by MS in healthy samples	Healthy samples
RTLAVSVTVLK	Inframe	ppTIS	FALSE	TRUE	TRUE	295	Spleen, Muscle	Multiple	Detection by MS in healthy samples	Healthy samples
TTAGLQQSLHGR	Not relevant	npTIS	FALSE	TRUE	TRUE	223			No detection by MS in healthy samples	Pan-cancer
SLADLNHLYFK	Not relevant	ppTIS	FALSE	TRUE	TRUE	792			Detection by MS in healthy samples	Healthy samples
NLGNLVGFQK	Not relevant	ppTIS	FALSE	TRUE	TRUE	793			No detection by MS in healthy samples	Melanoma
RCLTPYSAR	Not relevant	Without start codon	FALSE	FALSE	FALSE	1049			No detection by MS in healthy samples	Colon cancer
EVSTGIFLVK	Not relevant	Without start codon	FALSE	FALSE	FALSE	799			No detection by MS in healthy samples	Melanoma
VSTGIFLVK	Not relevant	Without start codon	FALSE	FALSE	FALSE	799			Detection by MS in healthy samples	Healthy samples
RSLPRPSLASR	Not relevant	ppTIS	FALSE	TRUE	TRUE	801			No detection by MS in healthy samples	Pan-cancer
MHISSSTEF	Not relevant	Without start codon	FALSE	FALSE	FALSE	225			No detection by MS in healthy samples	Leukemia
KSTTALPSSK	Inframe	Without start codon	FALSE	FALSE	TRUE	802			No detection by MS in healthy samples	Pan-cancer
FPTAPRLSV	Inframe	npTIS	FALSE	TRUE	TRUE	805			No detection by MS in healthy samples	Melanoma
LSILQQRLW	Inframe	npTIS	FALSE	TRUE	TRUE	808			No detection by MS in healthy samples	Leukemia
LFAGQDWIL	Not relevant	Without start codon	FALSE	FALSE	FALSE	1057			Detection by MS in healthy samples	Healthy samples
FLALGGGSF	Not relevant	Without start codon	FALSE	FALSE	FALSE	809	Kidney, Liver, Lung, Spleen, BoneMarrow, Ovary	Multiple	Detection by MS in healthy samples	Healthy samples
LALGGGSF	Not relevant	Without start codon	FALSE	FALSE	FALSE	809	Kidney, Liver, Lung, Spleen, BoneMarrow, Ovary	Multiple	Detection by MS in healthy samples	Healthy samples
RFLALGGGSF	Not relevant	Without start codon	FALSE	FALSE	FALSE	809	Kidney, Liver, Lung, Spleen, BoneMarrow, Ovary	Multiple	Detection by MS in healthy samples	Healthy samples
RRFLALGGGSF	Not relevant	Without start codon	FALSE	FALSE	FALSE	809	Kidney, Liver, Lung, Spleen, BoneMarrow, Ovary	Multiple	Detection by MS in healthy samples	Healthy samples
AVVLRGL	Out of frame	ppTIS	FALSE	TRUE	TRUE	814	Bladder, Lung, SmallIntestine, Prostate	Multiple	Detection by MS in healthy samples	Healthy samples
EEAVVLRGL	Out of frame	npTIS	FALSE	TRUE	TRUE	814	Bladder, Lung, SmallIntestine, Prostate	Multiple	Detection by MS in healthy samples	Healthy samples
MAVAAEVAGAGR	Out of frame	npTIS	FALSE	TRUE	TRUE	813	Bladder, Lung, SmallIntestine, Prostate	Multiple	Detection by MS in healthy samples	Healthy samples
VEEAVVLRGL	Out of frame	npTIS	FALSE	TRUE	TRUE	814	Bladder, Lung, SmallIntestine, Prostate	Multiple	Detection by MS in healthy samples	Healthy samples
AVAAEVAGAGR	Out of frame	npTIS	FALSE	TRUE	TRUE	813	Thymus	Thymus	Detection by MS in healthy samples	Healthy samples
EVAGAGR	Out of frame	npTIS	FALSE	TRUE	TRUE	813			No detection by MS in healthy samples	Melanoma
VAAEVAGAGR	Out of frame	npTIS	FALSE	TRUE	TRUE	813			Detection by MS in healthy samples	Healthy samples
RTHSAVLRF	Not relevant	ppTIS	FALSE	TRUE	TRUE	1063			No detection by MS in healthy samples	Pan-cancer
RSLSGSARRW	Not relevant	ppTIS	FALSE	TRUE	TRUE	815			No detection by MS in healthy samples	Leukemia
FSRSISSLR	Inframe	ppTIS	FALSE	TRUE	TRUE	816			No detection by MS in healthy samples	Leukemia
MIFSTFVDNQR	Inframe	ppTIS	FALSE	TRUE	TRUE	817			No detection by MS in healthy samples	Leukemia
RYMPQAPTAF	Inframe	Without start codon	FALSE	FALSE	TRUE	817			No detection by MS in healthy samples	Leukemia
SRSISSLR	Inframe	ppTIS	FALSE	TRUE	TRUE	816			No detection by MS in healthy samples	Leukemia
STFSRSISSLR	Inframe	ppTIS	FALSE	TRUE	TRUE	816			No detection by MS in healthy samples	Leukemia
FLDARSIVY	Inframe	Without start codon	FALSE	FALSE	TRUE	226			Detection by MS in healthy samples	Healthy samples
TPRHTIVRF	Inframe	ppTIS	FALSE	TRUE	TRUE	819			Detection by MS in healthy samples	Healthy samples
APRLRVGVA	Out of frame	ppTIS	FALSE	TRUE	TRUE	820			Detection by MS in healthy samples	Healthy samples
APRLRVGVAA	Out of frame	ppTIS	FALSE	TRUE	TRUE	820			No detection by MS in healthy samples	Pan-cancer
ETTGRTWAFR	Inframe	ppTIS	FALSE	TRUE	TRUE	823			No detection by MS in healthy samples	Leukemia
RETSFLQRA	Not relevant	Without start codon	FALSE	FALSE	FALSE	824			No detection by MS in healthy samples	Leukemia
NYQGHFH	Not relevant	npTIS	FALSE	TRUE	TRUE	830	Spleen, Liver, Kidney, LymphNode, BoneMarrow, Lung, Testis, Thyroid, Muscle, Cerebellum, Brain, Stomach, Esophagus, Heart, AdrenalGland, Ovary, Pancreas, Skin, Uterus, Prostate, SmallIntestine, Bladder, Thymus	Multiple	Detection by MS in healthy samples	Healthy samples
NYQGHFHLF	Not relevant	npTIS	FALSE	TRUE	TRUE	830	Spleen, Liver, Kidney, LymphNode, BoneMarrow, Lung, Testis, Thyroid, Muscle, Cerebellum, Brain, Stomach, Esophagus, Heart, AdrenalGland, Ovary, Pancreas, Skin, Uterus, Prostate, SmallIntestine, Bladder, Thymus	Multiple	Detection by MS in healthy samples	Healthy samples
YQGHFHLF	Not relevant	npTIS	FALSE	TRUE	TRUE	830	Spleen, Liver, Kidney, LymphNode, BoneMarrow, Lung, Testis, Thyroid, Muscle, Cerebellum, Brain, Stomach, Esophagus, Heart, AdrenalGland, Ovary, Pancreas, Skin, Uterus, Prostate, SmallIntestine, Bladder, Thymus	Multiple	Detection by MS in healthy samples	Healthy samples
SVIPAFWRPR	Not relevant	Without start codon	FALSE	FALSE	FALSE	1071			No detection by MS in healthy samples	Colon cancer
SIYLRLPTF	Out of frame	npTIS	FALSE	TRUE	TRUE	832			No detection by MS in healthy samples	Leukemia
RAKSNVGKW	Not relevant	Without start codon	FALSE	FALSE	FALSE	1074			Detection by MS in healthy samples	Healthy samples
NRFDNWRAT	Not relevant	Without start codon	FALSE	FALSE	FALSE	575			No detection by MS in healthy samples	Pan-cancer
RVREGQGLGR	Out of frame	ppTIS	FALSE	TRUE	TRUE	1078			No detection by MS in healthy samples	Pan-cancer
RRMGLHLQF	Not relevant	Without start codon	TRUE	FALSE	TRUE	1081			No detection by MS in healthy samples	Leukemia
YTQHKIYHL	Inframe	ppTIS	FALSE	TRUE	TRUE	1082			No detection by MS in healthy samples	Leukemia
RLPNIESSSK	Not relevant	ppTIS	FALSE	TRUE	TRUE	1083			No detection by MS in healthy samples	Brain glioblastoma
VVYDRSVFKK	Not relevant	npTIS	FALSE	TRUE	TRUE	227			No detection by MS in healthy samples	Pan-cancer
QSMWMRTNR	Inframe	npTIS	FALSE	TRUE	TRUE	841			No detection by MS in healthy samples	Colon cancer
SVHLGHSKR	Not relevant	npTIS	FALSE	TRUE	TRUE	839			No detection by MS in healthy samples	Pan-cancer
ALLHWRPGW	Not relevant	ppTIS	FALSE	TRUE	TRUE	577			Detection by MS in healthy samples	Healthy samples
GQAEILRTF	Not relevant	ppTIS	FALSE	TRUE	TRUE	578			No detection by MS in healthy samples	Pan-cancer
AILLSQPPK	Inframe	ppTIS	FALSE	TRUE	TRUE	396			Detection by MS in healthy samples	Healthy samples
EAILLSQPPK	Inframe	ppTIS	FALSE	TRUE	TRUE	396			No detection by MS in healthy samples	Ovarian Carcinoma
VLGGPEVLV	Out of frame	npTIS	FALSE	TRUE	TRUE	847			Detection by MS in healthy samples	Healthy samples
KTYSSIDINK	Inframe	Without start codon	FALSE	FALSE	TRUE	1088			No detection by MS in healthy samples	Pan-cancer
HTVPACHGR	Not relevant	ppTIS	FALSE	TRUE	TRUE	1089			No detection by MS in healthy samples	Pan-cancer
RLTHYHKNK	Inframe	ppTIS	FALSE	TRUE	TRUE	848			No detection by MS in healthy samples	Leukemia
KIQKLSWAW	Inframe	ppTIS	FALSE	TRUE	TRUE	24			No detection by MS in healthy samples	Pan-cancer
SLVKMVVHV	Out of frame	Without start codon	FALSE	FALSE	FALSE	849			No detection by MS in healthy samples	Melanoma
NSSPDHLIL	Not relevant	Without start codon	TRUE	FALSE	TRUE	1090			No detection by MS in healthy samples	Colon cancer
KHNVYVLSF	Inframe	npTIS	FALSE	TRUE	TRUE	856			Detection by MS in healthy samples	Healthy samples
TTIRITVSK	Out of frame	Without start codon	FALSE	FALSE	FALSE	855			Detection by MS in healthy samples	Healthy samples
SAYVSQNLK	Inframe	ppTIS	FALSE	TRUE	TRUE	508			No detection by MS in healthy samples	Ovarian Carcinoma
KTFDLFKGK	Not relevant	Without start codon	FALSE	FALSE	FALSE	1091			Detection by MS in healthy samples	Healthy samples
RIVGRTVGR	Out of frame	npTIS	FALSE	TRUE	TRUE	862			No detection by MS in healthy samples	Colon cancer
TQVPLPLAA	Not relevant	ppTIS	FALSE	TRUE	TRUE	865			No detection by MS in healthy samples	Pan-cancer
RAAPATGRGLR	Not relevant	Without start codon	FALSE	FALSE	FALSE	1093			No detection by MS in healthy samples	Pan-cancer
ISMGATLRVKR	Not relevant	Without start codon	FALSE	FALSE	FALSE	1097			No detection by MS in healthy samples	Pan-cancer
LVTLKQK	Not relevant	Without start codon	FALSE	FALSE	FALSE	1096			No detection by MS in healthy samples	Pan-cancer
RRVLLVTLK	Not relevant	Without start codon	FALSE	FALSE	FALSE	1096			Detection by MS in healthy samples	Healthy samples
RRVLLVTLKQ	Not relevant	Without start codon	FALSE	FALSE	FALSE	1096			No detection by MS in healthy samples	Colon cancer
RVKRPGNYL	Not relevant	Without start codon	FALSE	FALSE	FALSE	1097			Detection by MS in healthy samples	Healthy samples
RVLLVTLKQK	Not relevant	Without start codon	FALSE	FALSE	FALSE	1096			Detection by MS in healthy samples	Healthy samples
ISMGATLRV	Not relevant	Without start codon	FALSE	FALSE	FALSE	1097			Detection by MS in healthy samples	Healthy samples
FFQEFIHFL	Not relevant	Without start codon	FALSE	FALSE	FALSE	866			No detection by MS in healthy samples	Leukemia
SLLKPARPR	Inframe	ppTIS	FALSE	TRUE	TRUE	122			No detection by MS in healthy samples	Pan-cancer
IYLIQDSPF	Not relevant	npTIS	FALSE	TRUE	TRUE	872			Detection by MS in healthy samples	Healthy samples
HRWLQVGKM	Not relevant	npTIS	FALSE	TRUE	TRUE	873			No detection by MS in healthy samples	Pan-cancer
QRGSYIMVY	Inframe	Without start codon	FALSE	FALSE	TRUE	1110			No detection by MS in healthy samples	Brain glioblastoma
IVVIKKAAW	Not relevant	npTIS	FALSE	TRUE	TRUE	1111			No detection by MS in healthy samples	Leukemia
TLRALQLSLPTK	Not relevant	Without start codon	FALSE	FALSE	FALSE	1113			No detection by MS in healthy samples	Brain glioblastoma
ALQLSLPTK	Not relevant	Without start codon	FALSE	FALSE	FALSE	1113			Detection by MS in healthy samples	Healthy samples
QLSLPTK	Not relevant	Without start codon	FALSE	FALSE	FALSE	1113			No detection by MS in healthy samples	Melanoma
RALQLSLPTK	Not relevant	Without start codon	FALSE	FALSE	FALSE	1113			Detection by MS in healthy samples	Healthy samples
KLREEGFRR	Inframe	ppTIS	FALSE	TRUE	TRUE	509			No detection by MS in healthy samples	Colon cancer
KLIKMTHNK	Not relevant	Without start codon	FALSE	FALSE	FALSE	1115			No detection by MS in healthy samples	Pan-cancer
FADGVTGKK	Inframe	Without start codon	FALSE	FALSE	TRUE	1116			No detection by MS in healthy samples	Pan-cancer
IVLTNLPNR	Not relevant	npTIS	FALSE	TRUE	TRUE	1117			No detection by MS in healthy samples	Pan-cancer
IFISSDLNK	Out of frame	Without start codon	FALSE	FALSE	FALSE	880			Detection by MS in healthy samples	Healthy samples
EEEWIKTLA	Not relevant	npTIS	FALSE	TRUE	TRUE	883			No detection by MS in healthy samples	Leukemia
IYGKYFQEL	Inframe	Without start codon	FALSE	FALSE	TRUE	882			No detection by MS in healthy samples	Pan-cancer
IQFSQHHILKR	Inframe	Without start codon	FALSE	FALSE	TRUE	884			No detection by MS in healthy samples	Pan-cancer
YRTDIRINK	Not relevant	Without start codon	FALSE	FALSE	FALSE	1127			No detection by MS in healthy samples	Leukemia
TYKVFINLF	Out of frame	ppTIS	FALSE	TRUE	TRUE	1131	Spleen, Liver, Kidney, BoneMarrow, Lung, Testis, Thyroid, Muscle, Cerebellum, Brain, Stomach, Esophagus, Heart, AdrenalGland, Ovary, Prostate, Bladder, Pancreas, Thymus	Multiple	Detection by MS in healthy samples	Healthy samples
SFRALSTFK	Inframe	ppTIS	FALSE	TRUE	TRUE	1134			No detection by MS in healthy samples	Pan-cancer
IYAPNTGALRF	Inframe	ppTIS	FALSE	TRUE	TRUE	488			Detection by MS in healthy samples	Healthy samples
MQWKVSMTA	Not relevant	ppTIS	FALSE	TRUE	TRUE	889			No detection by MS in healthy samples	Leukemia
HYIIRVVSF	Inframe	ppTIS	TRUE	TRUE	TRUE	890			No detection by MS in healthy samples	Pan-cancer
DAQRIFAKR	Not relevant	ppTIS	FALSE	TRUE	TRUE	891			No detection by MS in healthy samples	Ovarian Carcinoma
QTLRVHTLK	Not relevant	Without start codon	FALSE	FALSE	FALSE	1136	Aorta, Esophagus, Spleen	Multiple	Detection by MS in healthy samples	Healthy samples
TLRVHTLK	Not relevant	Without start codon	FALSE	FALSE	FALSE	1136	Aorta, Esophagus, Spleen	Multiple	Detection by MS in healthy samples	Healthy samples
FLPTSPLLGF	Not relevant	ppTIS	FALSE	TRUE	TRUE	1137	Kidney, LymphNode, Stomach, Ovary, Liver, Trachea, Thymus	Multiple	Detection by MS in healthy samples	Healthy samples
SFLPTSPLL	Not relevant	ppTIS	FALSE	TRUE	TRUE	1137	Kidney, LymphNode, Stomach, Ovary, Liver, Trachea, Thymus	Multiple	Detection by MS in healthy samples	Healthy samples
SFLPTSPLLGF	Not relevant	ppTIS	FALSE	TRUE	TRUE	1137	Kidney, LymphNode, Stomach, Ovary, Liver, Trachea, Thymus	Multiple	Detection by MS in healthy samples	Healthy samples
KLFQGHILTL	Out of frame	Without start codon	FALSE	FALSE	FALSE	1138			Detection by MS in healthy samples	Healthy samples
ATMETPLKH	Not relevant	Without start codon	FALSE	FALSE	FALSE	894			No detection by MS in healthy samples	Pan-cancer
AVQKRPHTCVR	Not relevant	Without start codon	FALSE	FALSE	FALSE	1146			No detection by MS in healthy samples	Brain meningioma
VQKRPHTCVRR	Not relevant	npTIS	FALSE	TRUE	TRUE	1146			No detection by MS in healthy samples	Brain meningioma
SPRTGKRISF	Not relevant	ppTIS	FALSE	TRUE	TRUE	896			No detection by MS in healthy samples	Ovarian Carcinoma
MSWKNRKNLK	Inframe	ppTIS	TRUE	TRUE	TRUE	1151			No detection by MS in healthy samples	Pan-cancer
RLFIGDQTKK	Inframe	ppTIS	FALSE	TRUE	TRUE	898			Detection by MS in healthy samples	Healthy samples
RLFIGDQTK	Inframe	ppTIS	FALSE	TRUE	TRUE	898			Detection by MS in healthy samples	Healthy samples
HSIRVGVTR	Inframe	ppTIS	FALSE	TRUE	TRUE	168			No detection by MS in healthy samples	Pan-cancer
SPSEKRSIRV	Inframe	ppTIS	FALSE	TRUE	TRUE	37			No detection by MS in healthy samples	Leukemia
RARPALAFSSR	Not relevant	ppTIS	FALSE	TRUE	TRUE	231			No detection by MS in healthy samples	Pan-cancer
MTSRHTTVQR	Not relevant	ppTIS	FALSE	TRUE	TRUE	1152			No detection by MS in healthy samples	Leukemia
ETQPLQSLKNK	Not relevant	ppTIS	FALSE	TRUE	TRUE	902			No detection by MS in healthy samples	Leukemia
RTSETQPLQSLK	Not relevant	ppTIS	FALSE	TRUE	TRUE	902			Detection by MS in healthy samples	Healthy samples
SETQPLQSL	Not relevant	ppTIS	FALSE	TRUE	TRUE	902			No detection by MS in healthy samples	Pan-cancer
ETQPLQSLK	Not relevant	ppTIS	FALSE	TRUE	TRUE	902			No detection by MS in healthy samples	Pan-cancer
RVRVLLSCTR	Not relevant	Without start codon	FALSE	FALSE	FALSE	903			No detection by MS in healthy samples	Pan-cancer
APRSPRPPASSL	Not relevant	ppTIS	FALSE	TRUE	TRUE	906	Liver, Thymus	Multiple	Detection by MS in healthy samples	Healthy samples
SPISGLEHL	Not relevant	npTIS	FALSE	TRUE	TRUE	907	Liver, Thymus	Multiple	Detection by MS in healthy samples	Healthy samples
SPRPPASSL	Not relevant	ppTIS	FALSE	TRUE	TRUE	906	Liver, Thymus	Multiple	Detection by MS in healthy samples	Healthy samples
YHHQEIRSM	Not relevant	ppTIS	TRUE	TRUE	TRUE	909			No detection by MS in healthy samples	Pan-cancer
STMTFHTLR	Not relevant	ppTIS	FALSE	TRUE	TRUE	912	Spleen	Spleen	Detection by MS in healthy samples	Healthy samples
EVAYRNLALR	Not relevant	ppTIS	FALSE	TRUE	TRUE	913			No detection by MS in healthy samples	Pan-cancer
ILYGLFRSAK	Not relevant	Without start codon	FALSE	FALSE	FALSE	914			Detection by MS in healthy samples	Healthy samples
AMFGQVAPR	Not relevant	ppTIS	FALSE	TRUE	TRUE	1163			No detection by MS in healthy samples	Leukemia
APRPAGAREL	Not relevant	ppTIS	FALSE	TRUE	TRUE	1162			No detection by MS in healthy samples	Pan-cancer
APRPAGARELVL	Not relevant	ppTIS	FALSE	TRUE	TRUE	1162			Detection by MS in healthy samples	Healthy samples
RGQSRENLR	Not relevant	ppTIS	FALSE	TRUE	TRUE	1161			No detection by MS in healthy samples	Pan-cancer
RLQTGKMNTK	Not relevant	Without start codon	FALSE	FALSE	FALSE	1167			No detection by MS in healthy samples	Pan-cancer
SYEDISLTRL	Out of frame	npTIS	FALSE	TRUE	TRUE	1166			Detection by MS in healthy samples	Healthy samples
RTARPQILL	Not relevant	npTIS	FALSE	TRUE	TRUE	920			No detection by MS in healthy samples	Leukemia
RTARPQILLTK	Not relevant	npTIS	FALSE	TRUE	TRUE	920			No detection by MS in healthy samples	Colon cancer
SHHRFKTAP	Not relevant	npTIS	TRUE	TRUE	TRUE	919			No detection by MS in healthy samples	Brain glioblastoma
RTSAANTITLK	Not relevant	Without start codon	FALSE	FALSE	FALSE	1169			Detection by MS in healthy samples	Healthy samples
SAANTITLK	Not relevant	Without start codon	FALSE	FALSE	FALSE	1169			No detection by MS in healthy samples	Melanoma
ETYHHTLTPK	Not relevant	Without start codon	FALSE	FALSE	FALSE	1172	Kidney, Liver, Spleen, Cerebellum, Pancreas	Multiple	Detection by MS in healthy samples	Healthy samples
WRFVQVAPF	Not relevant	npTIS	FALSE	TRUE	TRUE	1173	Kidney, Liver, Spleen, Cerebellum, Pancreas	Multiple	Detection by MS in healthy samples	Healthy samples
IYDGGPIRL	Inframe	ppTIS	FALSE	TRUE	TRUE	53			Detection by MS in healthy samples	Healthy samples
APVRSHGLVL	Not relevant	npTIS	FALSE	TRUE	TRUE	932	Tongue, Thymus	Multiple	Detection by MS in healthy samples	Healthy samples
PVRSHGLVL	Not relevant	npTIS	FALSE	TRUE	TRUE	932	Tongue, Thymus	Multiple	Detection by MS in healthy samples	Healthy samples
VRSHGLVL	Not relevant	npTIS	FALSE	TRUE	TRUE	932	Tongue, Thymus	Multiple	Detection by MS in healthy samples	Healthy samples
IPSRGILLL	Inframe	Without start codon	FALSE	FALSE	TRUE	1175			No detection by MS in healthy samples	Pan-cancer
RVCARASVWTR	Not relevant	npTIS	FALSE	TRUE	TRUE	583			No detection by MS in healthy samples	Brain meningioma
AEDGGSKNRITL	Not relevant	Without start codon	FALSE	FALSE	FALSE	1182			No detection by MS in healthy samples	Leukemia
DTLTVNTNK	Not relevant	npTIS	FALSE	TRUE	TRUE	1181			No detection by MS in healthy samples	Leukemia
MRSGAMMRVAA	Inframe	Without start codon	FALSE	FALSE	TRUE	1179			No detection by MS in healthy samples	Leukemia
DLMIPTVFR	Not relevant	ppTIS	FALSE	TRUE	TRUE	937	BoneMarrow, Prostate	Multiple	Detection by MS in healthy samples	Healthy samples
NRISVAHLM	Not relevant	ppTIS	FALSE	TRUE	TRUE	936	BoneMarrow, Prostate	Multiple	Detection by MS in healthy samples	Healthy samples
FPYNSDPLRL	Not relevant	ppTIS	FALSE	TRUE	TRUE	1186			No detection by MS in healthy samples	Melanoma
MEGPPLSRAA	Inframe	ppTIS	FALSE	TRUE	TRUE	1187			No detection by MS in healthy samples	Melanoma
SPTKRQHPM	Inframe	ppTIS	FALSE	TRUE	TRUE	1188			Detection by MS in healthy samples	Healthy samples
AEAGGSLEA	Inframe	ppTIS	FALSE	TRUE	TRUE	56			No detection by MS in healthy samples	Pan-cancer
AEAGGSLEARSW	Inframe	ppTIS	FALSE	TRUE	TRUE	56			No detection by MS in healthy samples	Pan-cancer
QTAFPVRW	Not relevant	Without start codon	FALSE	FALSE	FALSE	1192			No detection by MS in healthy samples	Leukemia
RLQTAFPVR	Not relevant	Without start codon	FALSE	FALSE	FALSE	1192			No detection by MS in healthy samples	Leukemia
RLQTAFPVRW	Not relevant	Without start codon	FALSE	FALSE	FALSE	1192			No detection by MS in healthy samples	Pan-cancer
WTLSSPPFYR	Not relevant	Without start codon	FALSE	FALSE	FALSE	1191			No detection by MS in healthy samples	Pan-cancer
AGFRPLFQR	Not relevant	ppTIS	FALSE	TRUE	TRUE	234			No detection by MS in healthy samples	Brain meningioma
FAGFRPLF	Not relevant	ppTIS	FALSE	TRUE	TRUE	234			Detection by MS in healthy samples	Healthy samples
GRFAGFRPL	Not relevant	ppTIS	FALSE	TRUE	TRUE	234			No detection by MS in healthy samples	Melanoma
GRFAGFRPLF	Not relevant	ppTIS	FALSE	TRUE	TRUE	234			No detection by MS in healthy samples	Pan-cancer
AGFRPLF	Not relevant	ppTIS	FALSE	TRUE	TRUE	234			No detection by MS in healthy samples	Melanoma
VTHVWLALR	Out of frame	Without start codon	FALSE	FALSE	FALSE	1193			No detection by MS in healthy samples	Colon cancer
ATEQGLFSLHY	Not relevant	Without start codon	FALSE	FALSE	FALSE	943			No detection by MS in healthy samples	Melanoma
MTETLWATR	Not relevant	Without start codon	FALSE	FALSE	FALSE	944			No detection by MS in healthy samples	Leukemia
TYPGQFLWI	Not relevant	Without start codon	FALSE	FALSE	FALSE	1194			Detection by MS in healthy samples	Healthy samples
RVSNQSILR	Not relevant	ppTIS	FALSE	TRUE	TRUE	946			Detection by MS in healthy samples	Healthy samples
RVSNQSILRIQR	Not relevant	ppTIS	FALSE	TRUE	TRUE	946			No detection by MS in healthy samples	Leukemia
VSNQSILRI	Not relevant	ppTIS	FALSE	TRUE	TRUE	946			Detection by MS in healthy samples	Healthy samples
VSNQSILRIQ	Not relevant	ppTIS	FALSE	TRUE	TRUE	946			No detection by MS in healthy samples	Leukemia
QSEQHGQRY	Out of frame	ppTIS	FALSE	TRUE	TRUE	421			No detection by MS in healthy samples	Pan-cancer
RLRPTGCAEPR	Not relevant	ppTIS	FALSE	TRUE	TRUE	948			No detection by MS in healthy samples	Colon cancer
IFKAPSTSY	Not relevant	Without start codon	FALSE	FALSE	FALSE	949			No detection by MS in healthy samples	Brain glioblastoma
SQKKTPPAF	Out of frame	ppTIS	FALSE	TRUE	TRUE	1196	Spleen	Spleen	Detection by MS in healthy samples	Healthy samples
REHGGRNPL	Not relevant	Without start codon	FALSE	FALSE	FALSE	1198			No detection by MS in healthy samples	Colon cancer
RVLYKRMQY	Out of frame	Without start codon	FALSE	FALSE	FALSE	1199			No detection by MS in healthy samples	Colon cancer
GEPSGERWLL	Not relevant	ppTIS	FALSE	TRUE	TRUE	1202			No detection by MS in healthy samples	Colon cancer
QQQASLVNR	Not relevant	ppTIS	FALSE	TRUE	TRUE	1207			No detection by MS in healthy samples	Brain meningioma
SQQQASLVNR	Not relevant	ppTIS	FALSE	TRUE	TRUE	1207			No detection by MS in healthy samples	Melanoma
AMNRISNR	Out of frame	npTIS	FALSE	TRUE	TRUE	962			No detection by MS in healthy samples	Colon cancer
RAMNRISNR	Out of frame	npTIS	FALSE	TRUE	TRUE	962			No detection by MS in healthy samples	Pan-cancer
HQAGPAHRV	Not relevant	Without start codon	FALSE	FALSE	FALSE	965			No detection by MS in healthy samples	Leukemia
SPSPGHTRSA	Not relevant	ppTIS	FALSE	TRUE	TRUE	964			No detection by MS in healthy samples	Leukemia
SPSPGHTRSAC	Not relevant	ppTIS	FALSE	TRUE	TRUE	964			No detection by MS in healthy samples	Pan-cancer
MASGTASVWR	Not relevant	ppTIS	FALSE	TRUE	TRUE	966			No detection by MS in healthy samples	Melanoma
KLWTWNSRW	Not relevant	ppTIS	FALSE	TRUE	TRUE	584			Detection by MS in healthy samples	Healthy samples
MAAPSWGGFVR	Not relevant	npTIS	FALSE	TRUE	TRUE	1213			No detection by MS in healthy samples	Pan-cancer
EETGSFQAH	Not relevant	Without start codon	FALSE	FALSE	FALSE	969			No detection by MS in healthy samples	Breast cancer
LVYAAGPVPR	Not relevant	ppTIS	FALSE	TRUE	TRUE	971			No detection by MS in healthy samples	Pan-cancer
GTPKLIWQQR	Out of frame	npTIS	FALSE	TRUE	TRUE	972			No detection by MS in healthy samples	Pan-cancer
RGTCMTRAA	Not relevant	ppTIS	FALSE	TRUE	TRUE	973			No detection by MS in healthy samples	Leukemia
TQECSDTGHR	Not relevant	npTIS	FALSE	TRUE	TRUE	585			No detection by MS in healthy samples	Melanoma
YTQECSDTGHR	Not relevant	npTIS	FALSE	TRUE	TRUE	585			No detection by MS in healthy samples	Leukemia
IFDFTCMRF	Out of frame	Without start codon	FALSE	FALSE	FALSE	3845	Brain, Lung	Multiple	Detection by MS in healthy samples	Healthy samples
RIMALPLKHY	Not relevant	ppTIS	FALSE	TRUE	TRUE	5937			No detection by MS in healthy samples	Colon cancer
RTAPAEVHKAR	Not relevant	ppTIS	TRUE	TRUE	TRUE	5866			No detection by MS in healthy samples	Colon cancer
RTAPAEVHKA	Not relevant	ppTIS	TRUE	TRUE	TRUE	5866			No detection by MS in healthy samples	Leukemia
IPRGPSPLSA	Inframe	Without start codon	FALSE	FALSE	TRUE	5867			Detection by MS in healthy samples	Healthy samples
DHWHSGVPT	Out of frame	ppTIS	FALSE	TRUE	TRUE	5946			No detection by MS in healthy samples	Pan-cancer
MDWLNPGRF	Out of frame	Without start codon	FALSE	FALSE	FALSE	5873			No detection by MS in healthy samples	Melanoma
RTLEAASGR	Out of frame	Without start codon	FALSE	FALSE	FALSE	5874			No detection by MS in healthy samples	Melanoma
RTLEAASGRSW	Out of frame	Without start codon	FALSE	FALSE	FALSE	5874			No detection by MS in healthy samples	Colon cancer
RLSPLSLTQK	Inframe	ppTIS	FALSE	TRUE	TRUE	176			No detection by MS in healthy samples	Brain glioblastoma
RLFPAAIPSRK	Inframe	ppTIS	FALSE	TRUE	TRUE	148			No detection by MS in healthy samples	Brain glioblastoma
ARYNIHLPA	Inframe	ppTIS	FALSE	TRUE	TRUE	693			No detection by MS in healthy samples	Pan-cancer
ARYNIHLPAA	Inframe	ppTIS	FALSE	TRUE	TRUE	693			No detection by MS in healthy samples	Brain glioblastoma
KYYEPSELVER	Not relevant	Without start codon	FALSE	FALSE	FALSE	5951			Detection by MS in healthy samples	Healthy samples
VQFLGRIML	Out of frame	ppTIS	FALSE	TRUE	TRUE	5878			No detection by MS in healthy samples	Leukemia
ISSSLVTLK	Inframe	ppTIS	FALSE	TRUE	TRUE	5880			No detection by MS in healthy samples	Melanoma
KISSSLVTLK	Inframe	ppTIS	FALSE	TRUE	TRUE	5880			Detection by MS in healthy samples	Healthy samples
VPTRAAMRAA	Not relevant	Without start codon	FALSE	FALSE	FALSE	5885			No detection by MS in healthy samples	Melanoma
IIFPWNSTW	Not relevant	ppTIS	FALSE	TRUE	TRUE	5888	Spleen, Thyroid, Kidney, SmallIntestine, Testis, BoneMarrow, Lung, Brain, Colon	Multiple	Detection by MS in healthy samples	Healthy samples
ALNKLTAKK	Inframe	npTIS	FALSE	TRUE	TRUE	241			No detection by MS in healthy samples	Colon cancer
SLHCRIVGR	Out of frame	npTIS	FALSE	TRUE	TRUE	5954			No detection by MS in healthy samples	Colon cancer
RQLPGECLSLR	Out of frame	ppTIS	FALSE	TRUE	TRUE	5959			No detection by MS in healthy samples	Pan-cancer
VVQDLGSGHQK	Out of frame	Without start codon	FALSE	FALSE	FALSE	5958			No detection by MS in healthy samples	Melanoma
TSASPGPLGR	Not relevant	ppTIS	FALSE	TRUE	TRUE	5896			No detection by MS in healthy samples	Ovarian Carcinoma
RWLPEAGQASW	Inframe	ppTIS	FALSE	TRUE	TRUE	5960			No detection by MS in healthy samples	Melanoma
STPQWMSWLK	Not relevant	npTIS	FALSE	TRUE	TRUE	5965			Detection by MS in healthy samples	Healthy samples
ALLSLPVSVK	Inframe	Without start codon	FALSE	FALSE	TRUE	5966			No detection by MS in healthy samples	Pan-cancer
LLSLPVSVK	Inframe	Without start codon	FALSE	FALSE	TRUE	5966			No detection by MS in healthy samples	Pan-cancer
SLPVSVK	Inframe	Without start codon	FALSE	FALSE	TRUE	5966			No detection by MS in healthy samples	Melanoma
HFPERKSA	Not relevant	ppTIS	FALSE	TRUE	TRUE	5905			No detection by MS in healthy samples	Pan-cancer
SHFPERKSA	Not relevant	ppTIS	FALSE	TRUE	TRUE	5905			Detection by MS in healthy samples	Healthy samples
WSHFPERKSA	Not relevant	npTIS	FALSE	TRUE	TRUE	5905			No detection by MS in healthy samples	Leukemia
KTNIKTETR	Not relevant	ppTIS	FALSE	TRUE	TRUE	5907			No detection by MS in healthy samples	Pan-cancer
TNIKTETR	Not relevant	ppTIS	FALSE	TRUE	TRUE	5907			No detection by MS in healthy samples	Colon cancer
SLYSPSTPTF	Out of frame	Without start codon	FALSE	FALSE	FALSE	5969			No detection by MS in healthy samples	Pan-cancer
RMPTRNEQMRV	Not relevant	ppTIS	FALSE	TRUE	TRUE	5908			No detection by MS in healthy samples	Leukemia
RPRELRSI	Inframe	Without start codon	FALSE	FALSE	TRUE	5973	LymphNode, Thyroid, Kidney, Spleen	Multiple	Detection by MS in healthy samples	Healthy samples
RPRELRSIAV	Inframe	Without start codon	FALSE	FALSE	TRUE	5973	LymphNode, Thyroid, Kidney, Spleen	Multiple	Detection by MS in healthy samples	Healthy samples
YQATIQLLK	Out of frame	ppTIS	FALSE	TRUE	TRUE	5911			No detection by MS in healthy samples	Pan-cancer
AVLTVRIPR	Not relevant	npTIS	FALSE	TRUE	TRUE	5975			Detection by MS in healthy samples	Healthy samples
VLTVRIPR	Not relevant	npTIS	FALSE	TRUE	TRUE	5975			No detection by MS in healthy samples	Melanoma
VVAVLTVRIPR	Not relevant	ppTIS	FALSE	TRUE	TRUE	5975			Detection by MS in healthy samples	Healthy samples
RSLTSRETQRL	Not relevant	ppTIS	FALSE	TRUE	TRUE	5912			No detection by MS in healthy samples	Leukemia
ISFDYEIKR	Not relevant	ppTIS	FALSE	TRUE	TRUE	5916			No detection by MS in healthy samples	Leukemia
SAVLGARR	Not relevant	ppTIS	FALSE	TRUE	TRUE	5917	Bladder, Brain, Cerebellum, Lung, Myelon, SmallIntestine, Thyroid, Spleen, Tongue, Kidney, Muscle, Testis, BoneMarrow, Heart, Colon, AdrenalGland, Esophagus, Prostate	Multiple	Detection by MS in healthy samples	Healthy samples
SVSAVLGAR	Not relevant	ppTIS	FALSE	TRUE	TRUE	5917	Bladder, Brain, Cerebellum, Lung, Myelon, SmallIntestine, Thyroid, Spleen, Tongue, Kidney, Muscle, Testis, BoneMarrow, Heart, Colon, AdrenalGland, Esophagus, Prostate	Multiple	Detection by MS in healthy samples	Healthy samples
SVSAVLGARR	Not relevant	ppTIS	FALSE	TRUE	TRUE	5917	Bladder, Brain, Cerebellum, Lung, Myelon, SmallIntestine, Thyroid, Spleen, Tongue, Kidney, Muscle, Testis, BoneMarrow, Heart, Colon, AdrenalGland, Esophagus, Prostate	Multiple	Detection by MS in healthy samples	Healthy samples
VSAVLGARR	Not relevant	ppTIS	FALSE	TRUE	TRUE	5917	Bladder, Brain, Cerebellum, Lung, Myelon, SmallIntestine, Thyroid, Spleen, Tongue, Kidney, Muscle, Testis, BoneMarrow, Heart, Colon, AdrenalGland, Esophagus, Prostate	Multiple	Detection by MS in healthy samples	Healthy samples
AQRGSWFLR	Not relevant	ppTIS	FALSE	TRUE	TRUE	5918			No detection by MS in healthy samples	Pan-cancer
VTIDFSLPK	Not relevant	Without start codon	FALSE	FALSE	FALSE	5919			No detection by MS in healthy samples	Pan-cancer
LYMDANRSPR	Not relevant	ppTIS	FALSE	TRUE	TRUE	5920			No detection by MS in healthy samples	Leukemia
RLYMDANRSPR	Not relevant	ppTIS	FALSE	TRUE	TRUE	5920			No detection by MS in healthy samples	Leukemia
MELQRAPPA	Inframe	Without start codon	FALSE	FALSE	TRUE	5981			Detection by MS in healthy samples	Healthy samples
RQQILTRF	Not relevant	Without start codon	FALSE	FALSE	FALSE	5921	Kidney, Lung, Liver, Spleen, Thyroid, Colon, BoneMarrow, LymphNode, Brain, Cerebellum, Stomach, Pancreas, Aorta, Tongue, AdrenalGland, Esophagus, Trachea, Heart, Ovary, Uterus	Multiple	Detection by MS in healthy samples	Healthy samples
RRQQILTRF	Not relevant	Without start codon	FALSE	FALSE	FALSE	5921	Kidney, Lung, Liver, Spleen, Thyroid, Colon, BoneMarrow, LymphNode, Brain, Cerebellum, Stomach, Pancreas, Aorta, Tongue, AdrenalGland, Esophagus, Trachea, Heart, Ovary, Uterus	Multiple	Detection by MS in healthy samples	Healthy samples
FFFFSARQF	Out of frame	npTIS	FALSE	TRUE	TRUE	1286			No detection by MS in healthy samples	Leukemia
AFYLHSNPM	Inframe	npTIS	FALSE	TRUE	TRUE	5989			No detection by MS in healthy samples	Leukemia
FYLHSNPM	Inframe	npTIS	FALSE	TRUE	TRUE	5989			No detection by MS in healthy samples	Leukemia
SPRTAAVGSSST	Not relevant	npTIS	FALSE	TRUE	TRUE	5994			No detection by MS in healthy samples	Breast cancer
SHHIKDHAV	Not relevant	ppTIS	FALSE	TRUE	TRUE	5926			No detection by MS in healthy samples	Pan-cancer
MPVALGEHSVR	Not relevant	ppTIS	FALSE	TRUE	TRUE	5998			No detection by MS in healthy samples	Melanoma
MPVALGEHSV	Not relevant	ppTIS	FALSE	TRUE	TRUE	5998			No detection by MS in healthy samples	Melanoma
IPWEKKKSC	Not relevant	npTIS	FALSE	TRUE	TRUE	6000			Detection by MS in healthy samples	Healthy samples
MISHVIFSR	Not relevant	Without start codon	FALSE	FALSE	FALSE	5930			No detection by MS in healthy samples	Leukemia
RLSGHVPATW	Not relevant	ppTIS	FALSE	TRUE	TRUE	5931			No detection by MS in healthy samples	Colon cancer
FEVAPPGSTLL	Not relevant	ppTIS	FALSE	TRUE	TRUE	6011	Spleen, Lung, Kidney	Multiple	Detection by MS in healthy samples	Healthy samples
KQATKSKVWR	Not relevant	ppTIS	FALSE	TRUE	TRUE	6009	Spleen, Lung, Kidney	Multiple	Detection by MS in healthy samples	Healthy samples
RQHNLQRLW	Not relevant	ppTIS	FALSE	TRUE	TRUE	6008	Spleen, Lung, Kidney	Multiple	Detection by MS in healthy samples	Healthy samples
TEFGGRF	Not relevant	npTIS	FALSE	TRUE	TRUE	6007	Spleen, Lung, Kidney	Multiple	Detection by MS in healthy samples	Healthy samples
TEFGGRFELL	Not relevant	npTIS	FALSE	TRUE	TRUE	6007	Spleen, Lung, Kidney	Multiple	Detection by MS in healthy samples	Healthy samples
TQRLNESTY	Not relevant	npTIS	FALSE	TRUE	TRUE	6010	Spleen, Lung, Kidney	Multiple	Detection by MS in healthy samples	Healthy samples
KQATKSKVW	Not relevant	ppTIS	FALSE	TRUE	TRUE	6009	Spleen, Heart, BoneMarrow, Liver, Thymus	Multiple	Detection by MS in healthy samples	Healthy samples
GQNLRQVGR	Not relevant	ppTIS	FALSE	TRUE	TRUE	5934			No detection by MS in healthy samples	Pan-cancer
RGQNLRQVGR	Not relevant	ppTIS	FALSE	TRUE	TRUE	5934			No detection by MS in healthy samples	Brain meningioma
GPHVHRAEV	Not relevant	ppTIS	FALSE	TRUE	TRUE	6013			No detection by MS in healthy samples	Leukemia
KTWHGSMETF	Not relevant	ppTIS	FALSE	TRUE	TRUE	5935			No detection by MS in healthy samples	Pan-cancer
ETGALGCTINR	Not relevant	ppTIS	FALSE	TRUE	TRUE	6047			No detection by MS in healthy samples	Pan-cancer
GYLRNNEFL	Inframe	Without start codon	FALSE	FALSE	TRUE	6049			No detection by MS in healthy samples	Lymphoma
ARAAADERR	Not relevant	npTIS	FALSE	TRUE	TRUE	6017			No detection by MS in healthy samples	Melanoma
MARAAADERR	Not relevant	npTIS	FALSE	TRUE	TRUE	6017			No detection by MS in healthy samples	Pan-cancer
RRIPLAQQRT	Not relevant	npTIS	FALSE	TRUE	TRUE	6053			No detection by MS in healthy samples	Pan-cancer
ITSEFVKFW	Inframe	Without start codon	FALSE	FALSE	TRUE	580			Detection by MS in healthy samples	Healthy samples
LTDNAVLTLK	Out of frame	npTIS	FALSE	TRUE	TRUE	6020			No detection by MS in healthy samples	Melanoma
TDNAVLTL	Out of frame	npTIS	FALSE	TRUE	TRUE	6020			No detection by MS in healthy samples	Colon cancer
RPVGTVQRSEY	Not relevant	Without start codon	FALSE	FALSE	FALSE	399			No detection by MS in healthy samples	Pan-cancer
VGTVQRSEY	Not relevant	Without start codon	FALSE	FALSE	FALSE	399			Detection by MS in healthy samples	Healthy samples
EAAGVPVLR	Not relevant	ppTIS	FALSE	TRUE	TRUE	6054			No detection by MS in healthy samples	Ovarian Carcinoma
EAAGVPVLRL	Not relevant	ppTIS	FALSE	TRUE	TRUE	6054			No detection by MS in healthy samples	Melanoma
SQKNFFQNW	Inframe	npTIS	FALSE	TRUE	TRUE	6025			No detection by MS in healthy samples	Pan-cancer
SEFDNRTSW	Inframe	Without start codon	FALSE	FALSE	TRUE	6027	Thymus	Thymus	Detection by MS in healthy samples	Healthy samples
VVYIQSSINK	Inframe	ppTIS	FALSE	TRUE	TRUE	6026	Thymus	Thymus	Detection by MS in healthy samples	Healthy samples
VYIQSSINK	Inframe	ppTIS	FALSE	TRUE	TRUE	6026	Thymus	Thymus	Detection by MS in healthy samples	Healthy samples
ESAPGQSNK	Out of frame	npTIS	FALSE	TRUE	TRUE	6059			No detection by MS in healthy samples	Melanoma
LPIYIKGNL	Not relevant	Without start codon	FALSE	FALSE	FALSE	6061			No detection by MS in healthy samples	Pan-cancer
EVGGFFWK	Not relevant	npTIS	FALSE	TRUE	TRUE	6029			No detection by MS in healthy samples	Melanoma
GLFEVGGFFWK	Not relevant	npTIS	FALSE	TRUE	TRUE	6029			No detection by MS in healthy samples	Melanoma
VVLGYGSPRK	Inframe	npTIS	FALSE	TRUE	TRUE	6065			No detection by MS in healthy samples	Pan-cancer
IQRNIFINY	Inframe	ppTIS	FALSE	TRUE	TRUE	653	SmallIntestine, Spleen, Lung, Thymus	Multiple	Detection by MS in healthy samples	Healthy samples
RRESHLIPFFK	Inframe	ppTIS	FALSE	TRUE	TRUE	652			No detection by MS in healthy samples	Leukemia
RVQLTGIWK	Out of frame	Without start codon	FALSE	FALSE	FALSE	6067	BoneMarrow	BoneMarrow	Detection by MS in healthy samples	Healthy samples
LTMRPTVAGHR	Not relevant	ppTIS	TRUE	TRUE	TRUE	6038			No detection by MS in healthy samples	Leukemia
LPERALVI	Not relevant	npTIS	FALSE	TRUE	TRUE	6070			No detection by MS in healthy samples	Leukemia
RLPERALVILK	Not relevant	npTIS	FALSE	TRUE	TRUE	6070			No detection by MS in healthy samples	Pan-cancer
GQVRDLLLRV	Out of frame	ppTIS	FALSE	TRUE	TRUE	6044			No detection by MS in healthy samples	Leukemia
EVAPDVTLTDR	Inframe	Without start codon	FALSE	FALSE	TRUE	6071			No detection by MS in healthy samples	Melanoma
SLWGGGHSDV	Not relevant	Without start codon	FALSE	FALSE	FALSE	6078			No detection by MS in healthy samples	Pan-cancer
VLHQRQPSSL	Not relevant	npTIS	FALSE	TRUE	TRUE	6147			Detection by MS in healthy samples	Healthy samples
YSLNKMMTL	Not relevant	Without start codon	TRUE	FALSE	TRUE	6081			Detection by MS in healthy samples	Healthy samples
LERVHPAA	Not relevant	Without start codon	FALSE	FALSE	FALSE	6082			No detection by MS in healthy samples	Leukemia
YRLERVHPAA	Not relevant	Without start codon	FALSE	FALSE	FALSE	6082			No detection by MS in healthy samples	Leukemia
YRLERVHPA	Not relevant	Without start codon	FALSE	FALSE	FALSE	6082			No detection by MS in healthy samples	Leukemia
MPVRNLLAA	Out of frame	ppTIS	FALSE	TRUE	TRUE	6153			Detection by MS in healthy samples	Healthy samples
PVRNLLAA	Out of frame	ppTIS	FALSE	TRUE	TRUE	6153			No detection by MS in healthy samples	Leukemia
QPAERHQL	Not relevant	npTIS	FALSE	TRUE	TRUE	6091			Detection by MS in healthy samples	Healthy samples
QQQPAERHQL	Not relevant	npTIS	FALSE	TRUE	TRUE	6091			No detection by MS in healthy samples	Leukemia
RELAQPASV	Not relevant	npTIS	FALSE	TRUE	TRUE	6090			No detection by MS in healthy samples	Leukemia
RELAQPASVL	Not relevant	npTIS	FALSE	TRUE	TRUE	6090			No detection by MS in healthy samples	Leukemia
RCQTATRSWR	Not relevant	ppTIS	FALSE	TRUE	TRUE	595			No detection by MS in healthy samples	Colon cancer
STAWSRTRSAR	Not relevant	Without start codon	FALSE	FALSE	FALSE	594			No detection by MS in healthy samples	Colon cancer
RCQTATRSW	Not relevant	ppTIS	FALSE	TRUE	TRUE	595			No detection by MS in healthy samples	Colon cancer
ATFLGSLTGK	Out of frame	ppTIS	FALSE	TRUE	TRUE	282			Detection by MS in healthy samples	Healthy samples
MVRGQALLR	Not relevant	Without start codon	FALSE	FALSE	FALSE	6158			No detection by MS in healthy samples	Leukemia
MVRGQALLRLR	Not relevant	Without start codon	FALSE	FALSE	FALSE	6158			No detection by MS in healthy samples	Pan-cancer
ARNGFTYK	Not relevant	ppTIS	FALSE	TRUE	TRUE	6096			No detection by MS in healthy samples	Leukemia
SLLARNGFTYK	Not relevant	ppTIS	FALSE	TRUE	TRUE	6096			Detection by MS in healthy samples	Healthy samples
ILSKHLLSY	Out of frame	npTIS	FALSE	TRUE	TRUE	6097			No detection by MS in healthy samples	Leukemia
ASGHLLQR	Inframe	Without start codon	FALSE	FALSE	TRUE	6099			Detection by MS in healthy samples	Healthy samples
SGHLLQR	Inframe	Without start codon	FALSE	FALSE	TRUE	6099			Detection by MS in healthy samples	Healthy samples
TPYSLFRTPA	Not relevant	ppTIS	FALSE	TRUE	TRUE	6101			No detection by MS in healthy samples	Leukemia
AILMPQLLK	Not relevant	ppTIS	FALSE	TRUE	TRUE	6102			Detection by MS in healthy samples	Healthy samples
RVQAILMPQLLK	Not relevant	ppTIS	FALSE	TRUE	TRUE	6102			No detection by MS in healthy samples	Pan-cancer
IRAGGVYTR	Not relevant	Without start codon	FALSE	FALSE	FALSE	6161			No detection by MS in healthy samples	Pan-cancer
EISSLWPTR	Not relevant	ppTIS	FALSE	TRUE	TRUE	6104			No detection by MS in healthy samples	Melanoma
LWYTGPHYF	Out of frame	Without start codon	FALSE	FALSE	FALSE	6162			No detection by MS in healthy samples	Melanoma
TTLDAWGHR	Inframe	ppTIS	FALSE	TRUE	TRUE	6167			No detection by MS in healthy samples	Leukemia
QVVGLHATV	Inframe	ppTIS	FALSE	TRUE	TRUE	4063			No detection by MS in healthy samples	Leukemia
VQVVGLHATV	Inframe	ppTIS	FALSE	TRUE	TRUE	4063			No detection by MS in healthy samples	Melanoma
NHLEGDALL	Out of frame	Without start codon	FALSE	FALSE	FALSE	6169			No detection by MS in healthy samples	Pan-cancer
RYIIEFDHKF	Out of frame	Without start codon	FALSE	FALSE	FALSE	599			No detection by MS in healthy samples	Melanoma
RPLQTTVGRAA	Not relevant	npTIS	FALSE	TRUE	TRUE	6174			No detection by MS in healthy samples	Leukemia
FQQGAFMGY	Inframe	Without start codon	FALSE	FALSE	TRUE	6109			No detection by MS in healthy samples	Pan-cancer
QEGMDVDLGRAW	Not relevant	npTIS	FALSE	TRUE	TRUE	6110			Detection by MS in healthy samples	Healthy samples
TRWVRTLTR	Not relevant	ppTIS	FALSE	TRUE	TRUE	6111			No detection by MS in healthy samples	Colon cancer
RSLSFWDHAR	Not relevant	ppTIS	FALSE	TRUE	TRUE	6176			No detection by MS in healthy samples	Pan-cancer
SLSFWDHAR	Not relevant	ppTIS	FALSE	TRUE	TRUE	6176			No detection by MS in healthy samples	Pan-cancer
VRILSAEEV	Not relevant	npTIS	FALSE	TRUE	TRUE	6178			No detection by MS in healthy samples	Liver carcinoma
QLVQGQLFY	Inframe	npTIS	FALSE	TRUE	TRUE	6179			No detection by MS in healthy samples	Pan-cancer
STAGTPLWTTR	Not relevant	ppTIS	FALSE	TRUE	TRUE	6116			No detection by MS in healthy samples	Pan-cancer
RPRASYTSA	Out of frame	Without start codon	FALSE	FALSE	FALSE	6117			Detection by MS in healthy samples	Healthy samples
SQLGKQTTH	Out of frame	ppTIS	FALSE	TRUE	TRUE	6120			No detection by MS in healthy samples	Pan-cancer
SHVGVKVVA	Inframe	ppTIS	FALSE	TRUE	TRUE	6121			No detection by MS in healthy samples	Leukemia
GPRAPAGPSSSA	Not relevant	Without start codon	FALSE	FALSE	FALSE	603			Detection by MS in healthy samples	Healthy samples
RPPTRPGREF	Not relevant	npTIS	FALSE	TRUE	TRUE	6180			No detection by MS in healthy samples	Ovarian Carcinoma
VLYGRPVPH	Not relevant	Without start codon	FALSE	FALSE	FALSE	6124			No detection by MS in healthy samples	Leukemia
ASLFAVVPK	Not relevant	npTIS	FALSE	TRUE	TRUE	6126	Colon, Lung, Uterus	Multiple	Detection by MS in healthy samples	Healthy samples
ADRVSAGF	Inframe	Without start codon	FALSE	FALSE	TRUE	6129	Lung, Ovary	Multiple	Detection by MS in healthy samples	Healthy samples
MADRVSAGF	Inframe	Without start codon	FALSE	FALSE	TRUE	6129	Lung, Ovary	Multiple	Detection by MS in healthy samples	Healthy samples
ASWASSGTPR	Not relevant	ppTIS	FALSE	TRUE	TRUE	6131			No detection by MS in healthy samples	Melanoma
LVFLREMDY	Not relevant	npTIS	FALSE	TRUE	TRUE	6182			No detection by MS in healthy samples	Leukemia
RRASAWAWNR	Not relevant	ppTIS	FALSE	TRUE	TRUE	6184			No detection by MS in healthy samples	Melanoma
RAWNLRSYR	Out of frame	ppTIS	FALSE	TRUE	TRUE	6132			Detection by MS in healthy samples	Healthy samples
RETSAGQGP	Not relevant	ppTIS	FALSE	TRUE	TRUE	6134			No detection by MS in healthy samples	Colon cancer
RETSAGQGPA	Not relevant	ppTIS	FALSE	TRUE	TRUE	6134			No detection by MS in healthy samples	Leukemia
FLQEEAALK	Inframe	ppTIS	FALSE	TRUE	TRUE	243			No detection by MS in healthy samples	Brain glioblastoma
FLQEEAALKAL	Inframe	ppTIS	FALSE	TRUE	TRUE	243			No detection by MS in healthy samples	Pan-cancer
QEEAALKAL	Inframe	ppTIS	FALSE	TRUE	TRUE	243			No detection by MS in healthy samples	Colon cancer
LLWKPSPSI	Out of frame	npTIS	FALSE	TRUE	TRUE	605			No detection by MS in healthy samples	Leukemia
AVTPVLFRR	Not relevant	ppTIS	FALSE	TRUE	TRUE	6190			No detection by MS in healthy samples	Pan-cancer
LASRAQHIQ	Not relevant	Without start codon	FALSE	FALSE	FALSE	6190			No detection by MS in healthy samples	Melanoma
RRFLASRAQH	Not relevant	Without start codon	FALSE	FALSE	FALSE	6190			No detection by MS in healthy samples	Melanoma
RRFLASRAQHIQ	Not relevant	Without start codon	FALSE	FALSE	FALSE	6190			No detection by MS in healthy samples	Pan-cancer
TPKVEGGRA	Not relevant	ppTIS	FALSE	TRUE	TRUE	6191			No detection by MS in healthy samples	Leukemia
EAHFQSGHER	Not relevant	ppTIS	TRUE	TRUE	TRUE	6192			No detection by MS in healthy samples	Leukemia
IFKRVVL	Inframe	Without start codon	FALSE	FALSE	TRUE	2773			No detection by MS in healthy samples	Lymphoma
LMIFKRVVL	Inframe	npTIS	FALSE	TRUE	TRUE	2773			Detection by MS in healthy samples	Healthy samples
MIFKRVVL	Inframe	Without start codon	FALSE	FALSE	TRUE	2773			Detection by MS in healthy samples	Healthy samples
ELQGTQAPSLR	Not relevant	ppTIS	FALSE	TRUE	TRUE	608			No detection by MS in healthy samples	Leukemia
SEFRSAAP	Not relevant	Without start codon	FALSE	FALSE	FALSE	6141			No detection by MS in healthy samples	Pan-cancer
SEFRSAAPEA	Not relevant	Without start codon	FALSE	FALSE	FALSE	6141			No detection by MS in healthy samples	Pan-cancer
EEDSGGSRSW	Inframe	Without start codon	FALSE	FALSE	TRUE	6142			Detection by MS in healthy samples	Healthy samples
LRPRLPGPRV	Not relevant	npTIS	FALSE	TRUE	TRUE	6200			No detection by MS in healthy samples	Pan-cancer
ASRRTYWSR	Not relevant	ppTIS	FALSE	TRUE	TRUE	6144			No detection by MS in healthy samples	Colon cancer
MLFSQIFFK	Not relevant	Without start codon	FALSE	FALSE	FALSE	6201	Bladder, Lung, SmallIntestine, Thyroid, LymphNode, Kidney, BoneMarrow, Spleen, Tongue, Brain, Testis, Colon, Heart, Aorta, Prostate, Esophagus, Liver, Muscle, Ovary, Uterus, Skin, Thymus	Multiple	Detection by MS in healthy samples	Healthy samples
VVNPRVQVGK	Not relevant	Without start codon	FALSE	FALSE	FALSE	1223			No detection by MS in healthy samples	Pan-cancer
GTLASRHSY	Not relevant	npTIS	FALSE	TRUE	TRUE	610			No detection by MS in healthy samples	Colon cancer
HPNSGHEAI	Inframe	Without start codon	FALSE	FALSE	TRUE	1224			No detection by MS in healthy samples	Colon cancer
GPAWGGIRAV	Inframe	npTIS	FALSE	TRUE	TRUE	1226			Detection by MS in healthy samples	Healthy samples
FFIETESHSL	Inframe	Without start codon	FALSE	FALSE	TRUE	6308			Detection by MS in healthy samples	Healthy samples
FIETESHSL	Inframe	Without start codon	FALSE	FALSE	TRUE	6308			Detection by MS in healthy samples	Healthy samples
DVVLNTVVYR	Not relevant	ppTIS	FALSE	TRUE	TRUE	1228			No detection by MS in healthy samples	Melanoma
VLNTVVYRW	Not relevant	Without start codon	FALSE	FALSE	FALSE	1228			No detection by MS in healthy samples	Colon cancer
YRWHSTRTL	Not relevant	Without start codon	FALSE	FALSE	FALSE	1228			Detection by MS in healthy samples	Healthy samples
VVLNTVVYR	Not relevant	Without start codon	FALSE	FALSE	FALSE	1228			Detection by MS in healthy samples	Healthy samples
EALQLTPTLR	Not relevant	Without start codon	FALSE	FALSE	FALSE	1229			No detection by MS in healthy samples	Pan-cancer
RLWNDTTSRK	Not relevant	ppTIS	FALSE	TRUE	TRUE	1232			Detection by MS in healthy samples	Healthy samples
ATEPDPISKK	Inframe	ppTIS	FALSE	TRUE	TRUE	699			No detection by MS in healthy samples	Leukemia
ALGLPSVNTV	Not relevant	Without start codon	FALSE	FALSE	FALSE	1404			No detection by MS in healthy samples	Pan-cancer
RPSSAHAHSPR	Not relevant	Without start codon	FALSE	FALSE	FALSE	1408			No detection by MS in healthy samples	Leukemia
RVAGGDARRGW	Not relevant	ppTIS	FALSE	TRUE	TRUE	1410			Detection by MS in healthy samples	Healthy samples
KLQAVQNWW	Not relevant	Without start codon	FALSE	FALSE	FALSE	1411			No detection by MS in healthy samples	Pan-cancer
VQQKRKWPR	Not relevant	npTIS	FALSE	TRUE	TRUE	1412			No detection by MS in healthy samples	Colon cancer
RTQEGPTFPW	Not relevant	ppTIS	FALSE	TRUE	TRUE	1413			No detection by MS in healthy samples	Colon cancer
LYFQEPHDF	Inframe	ppTIS	FALSE	TRUE	TRUE	1238			No detection by MS in healthy samples	Melanoma
HLKDSGDPPF	Not relevant	Without start codon	FALSE	FALSE	FALSE	1420	Spleen, BoneMarrow	Multiple	Detection by MS in healthy samples	Healthy samples
YYINQTYSF	Inframe	Without start codon	FALSE	FALSE	TRUE	1421			No detection by MS in healthy samples	Ovarian Carcinoma
FYLKVGLVF	Inframe	npTIS	FALSE	TRUE	TRUE	1424			Detection by MS in healthy samples	Healthy samples
YQFPKLIL	Inframe	ppTIS	FALSE	TRUE	TRUE	1065			Detection by MS in healthy samples	Healthy samples
YQFPKLILL	Inframe	ppTIS	FALSE	TRUE	TRUE	1065			Detection by MS in healthy samples	Healthy samples
KLYLQRQFLTK	Not relevant	ppTIS	FALSE	TRUE	TRUE	1246	Thymus	Thymus	Detection by MS in healthy samples	Healthy samples
LQRQFLTK	Not relevant	ppTIS	FALSE	TRUE	TRUE	1246	Thymus	Thymus	Detection by MS in healthy samples	Healthy samples
RRLPAAASSTP	Not relevant	Without start codon	FALSE	FALSE	FALSE	1247			Detection by MS in healthy samples	Healthy samples
RSYPPMLSK	Not relevant	npTIS	TRUE	TRUE	TRUE	1249	LymphNode, Liver, Spleen, BoneMarrow, Thymus	Multiple	Detection by MS in healthy samples	Healthy samples
SPRESLSETM	Not relevant	npTIS	FALSE	TRUE	TRUE	1427	Thymus	Thymus	Detection by MS in healthy samples	Healthy samples
IYDSGPIRL	Inframe	ppTIS	FALSE	TRUE	TRUE	645			Detection by MS in healthy samples	Healthy samples
RQSNMKIKV	Inframe	ppTIS	FALSE	TRUE	TRUE	1253			No detection by MS in healthy samples	Melanoma
RTKWSALPR	Inframe	ppTIS	FALSE	TRUE	TRUE	1252			No detection by MS in healthy samples	Pan-cancer
RLVDPIHHLY	Not relevant	Without start codon	FALSE	FALSE	FALSE	1254			No detection by MS in healthy samples	Leukemia
LVDPIHHLY	Not relevant	Without start codon	FALSE	FALSE	FALSE	1254			Detection by MS in healthy samples	Healthy samples
RLQTGLKVYR	Out of frame	ppTIS	FALSE	TRUE	TRUE	627			No detection by MS in healthy samples	Leukemia
MIMTKRNL	Not relevant	npTIS	FALSE	TRUE	TRUE	1257			Detection by MS in healthy samples	Healthy samples
TTYSRQGLR	Not relevant	Without start codon	FALSE	FALSE	FALSE	1256			No detection by MS in healthy samples	Pan-cancer
TVAGSGAVDHA	Out of frame	Without start codon	FALSE	FALSE	FALSE	1261			No detection by MS in healthy samples	Leukemia
KGEELAATF	Out of frame	Without start codon	FALSE	FALSE	FALSE	1431			Detection by MS in healthy samples	Healthy samples
FPNPGQLRF	Not relevant	Without start codon	FALSE	FALSE	FALSE	244			No detection by MS in healthy samples	Melanoma
VQKHAKTSF	Not relevant	ppTIS	FALSE	TRUE	TRUE	1266			No detection by MS in healthy samples	Pan-cancer
APLPHANLCA	Inframe	ppTIS	TRUE	TRUE	TRUE	1434			Detection by MS in healthy samples	Healthy samples
ATQSQNFSK	Out of frame	Without start codon	FALSE	FALSE	FALSE	1270	Kidney, Lung	Multiple	Detection by MS in healthy samples	Healthy samples
KLTYIYIQK	Not relevant	Without start codon	FALSE	FALSE	FALSE	1269	Kidney, Lung	Multiple	Detection by MS in healthy samples	Healthy samples
LTYIYIQK	Not relevant	Without start codon	FALSE	FALSE	FALSE	1269	Kidney, Lung	Multiple	Detection by MS in healthy samples	Healthy samples
TYIYIQK	Not relevant	Without start codon	FALSE	FALSE	FALSE	1269	Kidney, Lung	Multiple	Detection by MS in healthy samples	Healthy samples
RVRTYPGIWR	Out of frame	npTIS	FALSE	TRUE	TRUE	1271			No detection by MS in healthy samples	Pan-cancer
APMVRGPAVL	Not relevant	Without start codon	FALSE	FALSE	FALSE	1272			No detection by MS in healthy samples	Leukemia
GTVSTMCAK	Not relevant	ppTIS	FALSE	TRUE	TRUE	1275	Spleen	Spleen	Detection by MS in healthy samples	Healthy samples
MPAAHLLVA	Not relevant	ppTIS	FALSE	TRUE	TRUE	1276			Detection by MS in healthy samples	Healthy samples
RTWFMRQLQR	Not relevant	Without start codon	TRUE	FALSE	TRUE	1438			No detection by MS in healthy samples	Colon cancer
TRATTPCRL	Not relevant	ppTIS	FALSE	TRUE	TRUE	1441			No detection by MS in healthy samples	Leukemia
ATSGHTVSGR	Not relevant	ppTIS	FALSE	TRUE	TRUE	1442			No detection by MS in healthy samples	Melanoma
RTMTQIVRKR	Not relevant	ppTIS	FALSE	TRUE	TRUE	1277			No detection by MS in healthy samples	Pan-cancer
RTMTQIVRK	Not relevant	ppTIS	FALSE	TRUE	TRUE	1277			Detection by MS in healthy samples	Healthy samples
GRQVLTLELRR	Not relevant	ppTIS	FALSE	TRUE	TRUE	1278			No detection by MS in healthy samples	Melanoma
GEFGHKELPR	Not relevant	ppTIS	FALSE	TRUE	TRUE	1444			No detection by MS in healthy samples	Leukemia
APGLRMDAL	Not relevant	ppTIS	FALSE	TRUE	TRUE	1446			No detection by MS in healthy samples	Pan-cancer
SVYAGGRGPA	Not relevant	ppTIS	FALSE	TRUE	TRUE	1447	SmallIntestine, Thyroid, Liver, Kidney, Lung, Testis, Tongue, Bladder, Aorta, Esophagus, Spleen, Ovary, LymphNode, Uterus, Trachea, AdrenalGland, Heart, Skin, Thymus	Multiple	Detection by MS in healthy samples	Healthy samples
SVYAGGRGPAK	Not relevant	ppTIS	FALSE	TRUE	TRUE	1447	SmallIntestine, Thyroid, Liver, Kidney, Lung, Testis, Tongue, Bladder, Aorta, Esophagus, Spleen, Ovary, LymphNode, Uterus, Trachea, AdrenalGland, Heart, Skin, Thymus	Multiple	Detection by MS in healthy samples	Healthy samples
VYAGGRGPAK	Not relevant	ppTIS	FALSE	TRUE	TRUE	1447	SmallIntestine, Thyroid, Liver, Kidney, Lung, Testis, Tongue, Bladder, Aorta, Esophagus, Spleen, Ovary, LymphNode, Uterus, Trachea, AdrenalGland, Heart, Skin, Thymus	Multiple	Detection by MS in healthy samples	Healthy samples
YAGGRGPAK	Not relevant	ppTIS	FALSE	TRUE	TRUE	1447	SmallIntestine, Thyroid, Liver, Kidney, Lung, Testis, Tongue, Bladder, Aorta, Esophagus, Spleen, Ovary, LymphNode, Uterus, Trachea, AdrenalGland, Heart, Skin, Thymus	Multiple	Detection by MS in healthy samples	Healthy samples
RTLLQNSAK	Out of frame	npTIS	FALSE	TRUE	TRUE	1282			No detection by MS in healthy samples	Colon cancer
RVMLKRDTL	Out of frame	Without start codon	FALSE	FALSE	FALSE	1283			No detection by MS in healthy samples	Leukemia
TLLQNSAKK	Out of frame	Without start codon	FALSE	FALSE	FALSE	1282			No detection by MS in healthy samples	Leukemia
ESDVRGNDSY	Inframe	Without start codon	FALSE	FALSE	TRUE	1285			No detection by MS in healthy samples	Leukemia
AVALAPVPVAPR	Not relevant	npTIS	FALSE	TRUE	TRUE	1449			No detection by MS in healthy samples	Ovarian Carcinoma
ALAPVPVAPR	Not relevant	npTIS	FALSE	TRUE	TRUE	1449			Detection by MS in healthy samples	Healthy samples
SLKLTLTPLK	Not relevant	Without start codon	FALSE	FALSE	FALSE	614			No detection by MS in healthy samples	Leukemia
MRWDSPTWK	Not relevant	ppTIS	FALSE	TRUE	TRUE	615			Detection by MS in healthy samples	Healthy samples
RVGEPLAEW	Inframe	ppTIS	FALSE	TRUE	TRUE	1290			No detection by MS in healthy samples	Colon cancer
APRKPRIQS	Not relevant	Without start codon	FALSE	FALSE	FALSE	246			No detection by MS in healthy samples	Leukemia
APRKPRIQSL	Not relevant	Without start codon	FALSE	FALSE	FALSE	246			Detection by MS in healthy samples	Healthy samples
TTTSPPRIW	Out of frame	Without start codon	FALSE	FALSE	FALSE	247			Detection by MS in healthy samples	Healthy samples
VSTTTSPPRIW	Out of frame	Without start codon	FALSE	FALSE	FALSE	247			No detection by MS in healthy samples	Leukemia
RTHKYEVSF	Not relevant	Without start codon	FALSE	FALSE	FALSE	1293			No detection by MS in healthy samples	Colon cancer
RYIVSGFMTR	Not relevant	Without start codon	FALSE	FALSE	FALSE	1455			No detection by MS in healthy samples	Colon cancer
RVRALAEHGPPR	Not relevant	ppTIS	FALSE	TRUE	TRUE	1456			Detection by MS in healthy samples	Healthy samples
AHITVHHHL	Not relevant	npTIS	FALSE	TRUE	TRUE	1458			No detection by MS in healthy samples	Leukemia
LLFPHPSEI	Inframe	Without start codon	FALSE	FALSE	TRUE	1459			No detection by MS in healthy samples	Pan-cancer
VLREALLPLK	Inframe	ppTIS	FALSE	TRUE	TRUE	1460			No detection by MS in healthy samples	Pan-cancer
SEGVIVLSY	Out of frame	Without start codon	FALSE	FALSE	FALSE	1461			No detection by MS in healthy samples	Leukemia
GPDGSRTTQLI	Out of frame	npTIS	FALSE	TRUE	TRUE	1296			No detection by MS in healthy samples	Ovarian Carcinoma
RLNIHPPNR	Not relevant	ppTIS	FALSE	TRUE	TRUE	1297			No detection by MS in healthy samples	Leukemia
GPDGSRTTQL	Out of frame	npTIS	FALSE	TRUE	TRUE	1296			No detection by MS in healthy samples	Pan-cancer
RTFLPLGDQRR	Not relevant	Without start codon	FALSE	FALSE	FALSE	1463			No detection by MS in healthy samples	Leukemia
EVLTKGFSNK	Not relevant	Without start codon	FALSE	FALSE	FALSE	616			No detection by MS in healthy samples	Leukemia
RSDSRPGLY	Inframe	Without start codon	FALSE	FALSE	TRUE	1465			No detection by MS in healthy samples	Leukemia
SEIDQKNTF	Out of frame	ppTIS	FALSE	TRUE	TRUE	1301			No detection by MS in healthy samples	Pan-cancer
SLAALQKVLK	Out of frame	ppTIS	FALSE	TRUE	TRUE	1300			No detection by MS in healthy samples	Melanoma
EAKNAKLRTW	Not relevant	ppTIS	FALSE	TRUE	TRUE	1302			No detection by MS in healthy samples	Leukemia
KQNLKIITVK	Not relevant	Without start codon	FALSE	FALSE	FALSE	1470			No detection by MS in healthy samples	Pan-cancer
KTKLVGLPK	Inframe	npTIS	FALSE	TRUE	TRUE	1304			No detection by MS in healthy samples	Melanoma
EVRTYVHTK	Out of frame	Without start codon	FALSE	FALSE	FALSE	1474			No detection by MS in healthy samples	Pan-cancer
RLKENTRVF	Inframe	npTIS	FALSE	TRUE	TRUE	1473			No detection by MS in healthy samples	Melanoma
LLLSPVPSASPK	Inframe	ppTIS	FALSE	TRUE	TRUE	1477			No detection by MS in healthy samples	Pan-cancer
LPHTKNISI	Inframe	npTIS	FALSE	TRUE	TRUE	1475			Detection by MS in healthy samples	Healthy samples
RPEDVRVSA	Inframe	npTIS	FALSE	TRUE	TRUE	1477			No detection by MS in healthy samples	Pan-cancer
RPEDVRVSAVL	Inframe	npTIS	FALSE	TRUE	TRUE	1477			No detection by MS in healthy samples	Leukemia
SPVPSASPK	Inframe	ppTIS	FALSE	TRUE	TRUE	1477			No detection by MS in healthy samples	Leukemia
ILYEWQQAK	Out of frame	ppTIS	FALSE	TRUE	TRUE	1479			Detection by MS in healthy samples	Healthy samples
ILYAYIKRK	Not relevant	Without start codon	FALSE	FALSE	FALSE	1481			No detection by MS in healthy samples	Colon cancer
DYIHFVHHF	Not relevant	Without start codon	FALSE	FALSE	FALSE	1309			Cancer selective	Leukemia
DTTGHTMAR	Out of frame	Without start codon	FALSE	FALSE	FALSE	1484			No detection by MS in healthy samples	Leukemia
FLDTTGHTM	Out of frame	Without start codon	FALSE	FALSE	FALSE	1484			Detection by MS in healthy samples	Healthy samples
RTRFPSTPVR	Out of frame	Without start codon	FALSE	FALSE	FALSE	1483			No detection by MS in healthy samples	Leukemia
TGHTMAR	Out of frame	Without start codon	FALSE	FALSE	FALSE	1484			No detection by MS in healthy samples	Leukemia
TTGHTMAR	Out of frame	Without start codon	FALSE	FALSE	FALSE	1484			No detection by MS in healthy samples	Leukemia
TRFPSTPVR	Out of frame	Without start codon	FALSE	FALSE	FALSE	1483			Detection by MS in healthy samples	Healthy samples
VAVTRALVF	Out of frame	ppTIS	FALSE	TRUE	TRUE	1486			No detection by MS in healthy samples	Leukemia
KLWKQEVVILK	Not relevant	Without start codon	FALSE	FALSE	FALSE	1312			No detection by MS in healthy samples	Brain glioblastoma
FLVNPHRSF	Not relevant	Without start codon	FALSE	FALSE	FALSE	1314			No detection by MS in healthy samples	Leukemia
LVNPHRSFLK	Not relevant	Without start codon	FALSE	FALSE	FALSE	1314			Detection by MS in healthy samples	Healthy samples
EVSPHIGINR	Not relevant	npTIS	FALSE	TRUE	TRUE	1487			No detection by MS in healthy samples	Pan-cancer
SITTVQIQK	Not relevant	ppTIS	FALSE	TRUE	TRUE	1491	Bladder, Brain, Cerebellum, Lung, Myelon, SmallIntestine, Thyroid, Liver, Kidney, Testis, BoneMarrow, LymphNode, Aorta, Trachea, Spleen, Muscle, Ovary, Tongue, Uterus, Skin, AdrenalGland, Heart, Esophagus	Multiple	Detection by MS in healthy samples	Healthy samples
EVAAPINLLSK	Out of frame	npTIS	FALSE	TRUE	TRUE	1318			No detection by MS in healthy samples	Ovarian Carcinoma
NASRLSFPR	Not relevant	Without start codon	FALSE	FALSE	FALSE	1492			No detection by MS in healthy samples	Pan-cancer
QYLTYYPSF	Out of frame	Without start codon	FALSE	FALSE	FALSE	1495			No detection by MS in healthy samples	Pan-cancer
RVLEARGIFLK	Inframe	ppTIS	FALSE	TRUE	TRUE	1496			No detection by MS in healthy samples	Leukemia
GHQGTLLK	Not relevant	npTIS	TRUE	TRUE	TRUE	1497			No detection by MS in healthy samples	Leukemia
RWKDFTKEGLY	Out of frame	npTIS	FALSE	TRUE	TRUE	1499			No detection by MS in healthy samples	Leukemia
SVQGHQGTLLK	Not relevant	npTIS	TRUE	TRUE	TRUE	1497			Detection by MS in healthy samples	Healthy samples
FHYAVGHVA	Not relevant	ppTIS	FALSE	TRUE	TRUE	1500			No detection by MS in healthy samples	Brain glioblastoma
ATNPIWPSNR	Out of frame	ppTIS	FALSE	TRUE	TRUE	1501			No detection by MS in healthy samples	Leukemia
ESSAVNSTRK	Inframe	Without start codon	FALSE	FALSE	TRUE	1328			No detection by MS in healthy samples	Leukemia
FTMNYFHQL	Not relevant	npTIS	FALSE	TRUE	TRUE	1512			Detection by MS in healthy samples	Healthy samples
MTSQSGSPATSR	Not relevant	npTIS	FALSE	TRUE	TRUE	1515			No detection by MS in healthy samples	Melanoma
ELGWPLGLR	Not relevant	ppTIS	TRUE	TRUE	TRUE	249			No detection by MS in healthy samples	Leukemia
RIYQGSAQR	Not relevant	ppTIS	FALSE	TRUE	TRUE	1333			No detection by MS in healthy samples	Pan-cancer
EVFSSKRLPR	Inframe	npTIS	FALSE	TRUE	TRUE	1523			No detection by MS in healthy samples	Leukemia
QPRSPSQRNSL	Not relevant	Without start codon	TRUE	FALSE	TRUE	1525			No detection by MS in healthy samples	Pan-cancer
RTIWKYVKPK	Not relevant	Without start codon	FALSE	FALSE	FALSE	1526			No detection by MS in healthy samples	Pan-cancer
TIISTLPIQR	Not relevant	Without start codon	TRUE	FALSE	TRUE	1524			No detection by MS in healthy samples	Pan-cancer
KLAPKLAINK	Inframe	ppTIS	FALSE	TRUE	TRUE	57			No detection by MS in healthy samples	Colon cancer
APQRLRYLSL	Not relevant	Without start codon	FALSE	FALSE	FALSE	251			No detection by MS in healthy samples	Melanoma
RSKAPSHSAY	Not relevant	ppTIS	FALSE	TRUE	TRUE	1336			No detection by MS in healthy samples	Leukemia
ETFAASALLEK	Not relevant	npTIS	FALSE	TRUE	TRUE	1338	Ovary	Ovary	Detection by MS in healthy samples	Healthy samples
FAASALLEK	Not relevant	npTIS	FALSE	TRUE	TRUE	1338	Ovary	Ovary	Detection by MS in healthy samples	Healthy samples
RSSTSHFVK	Not relevant	npTIS	FALSE	TRUE	TRUE	1339	Ovary	Ovary	Detection by MS in healthy samples	Healthy samples
MVIVAGKEQR	Not relevant	Without start codon	FALSE	FALSE	FALSE	1340			No detection by MS in healthy samples	Pan-cancer
EIAPNSGLEPR	Not relevant	ppTIS	FALSE	TRUE	TRUE	619			No detection by MS in healthy samples	Pan-cancer
NEIKENTNKW	Inframe	ppTIS	FALSE	TRUE	TRUE	302			No detection by MS in healthy samples	Pan-cancer
ASASRNINLRR	Not relevant	ppTIS	FALSE	TRUE	TRUE	1541			No detection by MS in healthy samples	Pan-cancer
ASRNINLRR	Not relevant	ppTIS	FALSE	TRUE	TRUE	1541			No detection by MS in healthy samples	Pan-cancer
HFREPPSAQLR	Not relevant	ppTIS	FALSE	TRUE	TRUE	1539			No detection by MS in healthy samples	Pan-cancer
SASRNINLR	Not relevant	ppTIS	FALSE	TRUE	TRUE	1541			No detection by MS in healthy samples	Pan-cancer
SASRNINLRR	Not relevant	ppTIS	FALSE	TRUE	TRUE	1541			No detection by MS in healthy samples	Brain meningioma
SRNINLR	Not relevant	ppTIS	FALSE	TRUE	TRUE	1541			No detection by MS in healthy samples	Leukemia
SRNINLRR	Not relevant	ppTIS	FALSE	TRUE	TRUE	1541			No detection by MS in healthy samples	Pan-cancer
YGKGRELEL	Not relevant	Without start codon	FALSE	FALSE	FALSE	252			No detection by MS in healthy samples	Melanoma
RIFTQNGLVK	Inframe	Without start codon	FALSE	FALSE	TRUE	1345			No detection by MS in healthy samples	Pan-cancer
ASARNLK	Inframe	Without start codon	FALSE	FALSE	TRUE	1346			No detection by MS in healthy samples	Leukemia
VLASARNLK	Inframe	Without start codon	FALSE	FALSE	TRUE	1346			No detection by MS in healthy samples	Pan-cancer
VVLASARNLK	Inframe	Without start codon	FALSE	FALSE	TRUE	1346			Detection by MS in healthy samples	Healthy samples
YVFGIQAPTGLR	Not relevant	ppTIS	FALSE	TRUE	TRUE	1543			No detection by MS in healthy samples	Pan-cancer
MYLLNRFHL	Out of frame	ppTIS	FALSE	TRUE	TRUE	1544			No detection by MS in healthy samples	Leukemia
AQASEEARL	Inframe	ppTIS	FALSE	TRUE	TRUE	1545			No detection by MS in healthy samples	Pan-cancer
HEYAQASEEARL	Inframe	ppTIS	FALSE	TRUE	TRUE	1545			Detection by MS in healthy samples	Healthy samples
RLLEKESIKSW	Out of frame	Without start codon	TRUE	FALSE	TRUE	1547			No detection by MS in healthy samples	Colon cancer
MQYLRLATL	Not relevant	npTIS	FALSE	TRUE	TRUE	1353	SmallIntestine, Colon, Kidney	Multiple	Detection by MS in healthy samples	Healthy samples
FSTPLISNF	Not relevant	npTIS	FALSE	TRUE	TRUE	1553			Detection by MS in healthy samples	Healthy samples
AMKTVANDVR	Not relevant	npTIS	FALSE	TRUE	TRUE	1554			No detection by MS in healthy samples	Colon cancer
AVAMKTVANDVR	Not relevant	npTIS	FALSE	TRUE	TRUE	1554			No detection by MS in healthy samples	Colon cancer
KILTVVMQK	Inframe	ppTIS	FALSE	TRUE	TRUE	1354			Detection by MS in healthy samples	Healthy samples
SSAPAPILAK	Not relevant	ppTIS	TRUE	TRUE	TRUE	253	Lung, Muscle, Ovary	Multiple	Detection by MS in healthy samples	Healthy samples
AEIDLGGHAP	Not relevant	ppTIS	FALSE	TRUE	TRUE	1558	Testis, Skin	Multiple	Detection by MS in healthy samples	Healthy samples
TRWRAPVIPA	Inframe	ppTIS	FALSE	TRUE	TRUE	782			No detection by MS in healthy samples	Leukemia
GTLSESAKWLR	Not relevant	Without start codon	FALSE	FALSE	FALSE	621			Detection by MS in healthy samples	Healthy samples
MTRVISTTR	Not relevant	Without start codon	FALSE	FALSE	FALSE	622			No detection by MS in healthy samples	Brain meningioma
HTQDSSFLNVSK	Inframe	Without start codon	FALSE	FALSE	TRUE	1359			No detection by MS in healthy samples	Pan-cancer
RPRGPGTPTTL	Not relevant	ppTIS	FALSE	TRUE	TRUE	1562			No detection by MS in healthy samples	Breast cancer
RIHGRLFLK	Inframe	Without start codon	FALSE	FALSE	TRUE	1361			Detection by MS in healthy samples	Healthy samples
APFPKSRCL	Not relevant	ppTIS	FALSE	TRUE	TRUE	1363			Detection by MS in healthy samples	Healthy samples
PFPKSRCL	Not relevant	ppTIS	FALSE	TRUE	TRUE	1363			Detection by MS in healthy samples	Healthy samples
LTYLPHLIFV	Inframe	npTIS	FALSE	TRUE	TRUE	1365			Detection by MS in healthy samples	Healthy samples
RIQKWRNIW	Not relevant	Without start codon	FALSE	FALSE	FALSE	1568			No detection by MS in healthy samples	Pan-cancer
RIKFHLSGK	Inframe	Without start codon	FALSE	FALSE	TRUE	391			No detection by MS in healthy samples	Colon cancer
SVLPPAFLLH	Inframe	ppTIS	FALSE	TRUE	TRUE	1577			Detection by MS in healthy samples	Healthy samples
RAFFSEARK	Inframe	npTIS	FALSE	TRUE	TRUE	1579			No detection by MS in healthy samples	Colon cancer
LLWDNHTSNSLK	Not relevant	Without start codon	FALSE	FALSE	FALSE	1371			No detection by MS in healthy samples	Pan-cancer
HLNQSTSKPK	Not relevant	npTIS	FALSE	TRUE	TRUE	1373			Detection by MS in healthy samples	Healthy samples
RLKSPYAEK	Out of frame	Without start codon	FALSE	FALSE	FALSE	1584			No detection by MS in healthy samples	Pan-cancer
RVFHSSAISEK	Not relevant	Without start codon	FALSE	FALSE	FALSE	1375			No detection by MS in healthy samples	Pan-cancer
SEEGVLPTTL	Not relevant	ppTIS	FALSE	TRUE	TRUE	1376			No detection by MS in healthy samples	Breast cancer
RTSQKLLKK	Inframe	Without start codon	FALSE	FALSE	TRUE	1585			No detection by MS in healthy samples	Leukemia
KLANFMWKPK	Not relevant	Without start codon	FALSE	FALSE	FALSE	1378			No detection by MS in healthy samples	Colon cancer
LLSKNSLLLK	Not relevant	ppTIS	FALSE	TRUE	TRUE	1379	Lung, Spleen, SmallIntestine, AdrenalGland, Thymus	Multiple	Detection by MS in healthy samples	Healthy samples
RLLSKNSLLLK	Not relevant	ppTIS	FALSE	TRUE	TRUE	1379	Lung, Spleen, SmallIntestine, AdrenalGland, Thymus	Multiple	Detection by MS in healthy samples	Healthy samples
SKNSLLLK	Not relevant	ppTIS	FALSE	TRUE	TRUE	1379	Lung, Spleen, SmallIntestine, AdrenalGland, Thymus	Multiple	Detection by MS in healthy samples	Healthy samples
APSPTLLAP	Not relevant	ppTIS	FALSE	TRUE	TRUE	1381	Thymus	Thymus	Detection by MS in healthy samples	Healthy samples
APSPTLLAPA	Not relevant	ppTIS	FALSE	TRUE	TRUE	1381	Thymus	Thymus	Detection by MS in healthy samples	Healthy samples
RINSFKMNWR	Not relevant	ppTIS	FALSE	TRUE	TRUE	1382			No detection by MS in healthy samples	Pan-cancer
RINSFKM	Not relevant	ppTIS	FALSE	TRUE	TRUE	1382			No detection by MS in healthy samples	Melanoma
RINSFKMNW	Not relevant	ppTIS	FALSE	TRUE	TRUE	1382			Detection by MS in healthy samples	Healthy samples
RVARTPLSSR	Not relevant	ppTIS	FALSE	TRUE	TRUE	1384			No detection by MS in healthy samples	Ovarian Carcinoma
HVLSVDPKL	Inframe	ppTIS	FALSE	TRUE	TRUE	1016			No detection by MS in healthy samples	Leukemia
KTSFAIFRR	Not relevant	Without start codon	FALSE	FALSE	FALSE	1389			No detection by MS in healthy samples	Pan-cancer
RPRPPARAP	Not relevant	ppTIS	FALSE	TRUE	TRUE	1593			No detection by MS in healthy samples	Leukemia
RTLRITGR	Not relevant	Without start codon	TRUE	FALSE	TRUE	1592			No detection by MS in healthy samples	Pan-cancer
RTLRITGRQL	Not relevant	Without start codon	TRUE	FALSE	TRUE	1592			No detection by MS in healthy samples	Pan-cancer
DHNQVLIIV	Out of frame	Without start codon	FALSE	FALSE	FALSE	1391			No detection by MS in healthy samples	Leukemia
RVKGATGTL	Not relevant	Without start codon	FALSE	FALSE	FALSE	1392			No detection by MS in healthy samples	Pan-cancer
RVKGATGTLA	Not relevant	Without start codon	FALSE	FALSE	FALSE	1392			No detection by MS in healthy samples	Leukemia
RVKGATGTLAR	Not relevant	Without start codon	FALSE	FALSE	FALSE	1392			No detection by MS in healthy samples	Pan-cancer
FLKDKDIFL	Inframe	npTIS	FALSE	TRUE	TRUE	1596	Spleen	Spleen	Detection by MS in healthy samples	Healthy samples
SLFNQTLLLK	Inframe	Without start codon	FALSE	FALSE	TRUE	1599			No detection by MS in healthy samples	Pan-cancer
STLALVSIFK	Out of frame	Without start codon	FALSE	FALSE	FALSE	1600			Detection by MS in healthy samples	Healthy samples
KVGWVQTRHLR	Not relevant	ppTIS	FALSE	TRUE	TRUE	1395			No detection by MS in healthy samples	Pan-cancer
RAFPLQVGLK	Not relevant	ppTIS	FALSE	TRUE	TRUE	1396			No detection by MS in healthy samples	Pan-cancer
SITGLSVTR	Not relevant	npTIS	FALSE	TRUE	TRUE	1608			No detection by MS in healthy samples	Pan-cancer
SSITGLSVTR	Not relevant	npTIS	FALSE	TRUE	TRUE	1608			No detection by MS in healthy samples	Pan-cancer
MVPTSEIFFNR	Out of frame	npTIS	FALSE	TRUE	TRUE	1609			No detection by MS in healthy samples	Pan-cancer
TSEIFFNR	Out of frame	npTIS	FALSE	TRUE	TRUE	1609			No detection by MS in healthy samples	Pan-cancer
AVWARPGAAQR	Not relevant	ppTIS	FALSE	TRUE	TRUE	1610			No detection by MS in healthy samples	Colon cancer
RTVNTQALQTR	Not relevant	Without start codon	FALSE	FALSE	FALSE	1744			No detection by MS in healthy samples	Colon cancer
KSFEKSNSWSWK	Out of frame	Without start codon	FALSE	FALSE	FALSE	1745			No detection by MS in healthy samples	Pan-cancer
FEKSNSWSW	Out of frame	Without start codon	FALSE	FALSE	FALSE	1745			No detection by MS in healthy samples	Brain glioblastoma
KSFEKSNSW	Out of frame	Without start codon	FALSE	FALSE	FALSE	1745			Detection by MS in healthy samples	Healthy samples
KSFEKSNSWSW	Out of frame	Without start codon	FALSE	FALSE	FALSE	1745			Detection by MS in healthy samples	Healthy samples
SPRDPHRDWTSL	Not relevant	Without start codon	FALSE	FALSE	FALSE	1612			No detection by MS in healthy samples	Leukemia
VQYPGSHDSY	Not relevant	Without start codon	FALSE	FALSE	FALSE	254			No detection by MS in healthy samples	Pan-cancer
AIIVPQPLK	Out of frame	ppTIS	FALSE	TRUE	TRUE	1615	BoneMarrow, Colon	Multiple	Detection by MS in healthy samples	Healthy samples
SRLPVTSTL	Not relevant	ppTIS	FALSE	TRUE	TRUE	1617			No detection by MS in healthy samples	Colon cancer
SRLPVTSTLR	Not relevant	ppTIS	FALSE	TRUE	TRUE	1617			No detection by MS in healthy samples	Colon cancer
EVIWESATPR	Not relevant	ppTIS	FALSE	TRUE	TRUE	1621			No detection by MS in healthy samples	Pan-cancer
RISPKDFIM	Not relevant	Without start codon	FALSE	FALSE	FALSE	1754			No detection by MS in healthy samples	Leukemia
RRISPKDFIM	Not relevant	Without start codon	FALSE	FALSE	FALSE	1754			No detection by MS in healthy samples	Pan-cancer
RTLWCPTYR	Not relevant	Without start codon	FALSE	FALSE	FALSE	1760			No detection by MS in healthy samples	Colon cancer
RVLGKSGIPLKK	Not relevant	Without start codon	FALSE	FALSE	FALSE	1760			Detection by MS in healthy samples	Healthy samples
RVLPGRLS	Not relevant	Without start codon	FALSE	FALSE	FALSE	1759			No detection by MS in healthy samples	Melanoma
RVLPGRLSAF	Not relevant	Without start codon	FALSE	FALSE	FALSE	1759			Detection by MS in healthy samples	Healthy samples
GKSGIPLK	Not relevant	Without start codon	FALSE	FALSE	FALSE	1760			No detection by MS in healthy samples	Pan-cancer
RVLGKSGIPLK	Not relevant	Without start codon	FALSE	FALSE	FALSE	1760			Detection by MS in healthy samples	Healthy samples
LFITTHYNY	Inframe	Without start codon	FALSE	FALSE	TRUE	1626			No detection by MS in healthy samples	Pan-cancer
RRSSSAGVVH	Not relevant	ppTIS	FALSE	TRUE	TRUE	1630			No detection by MS in healthy samples	Melanoma
RRSSSAGVVHR	Not relevant	ppTIS	FALSE	TRUE	TRUE	1630			No detection by MS in healthy samples	Pan-cancer
EEARKSWPM	Not relevant	ppTIS	FALSE	TRUE	TRUE	1635	Spleen	Spleen	Detection by MS in healthy samples	Healthy samples
SLWRAGGTL	Not relevant	ppTIS	FALSE	TRUE	TRUE	1632	Spleen	Spleen	Detection by MS in healthy samples	Healthy samples
SLWRAGGTLT	Not relevant	ppTIS	FALSE	TRUE	TRUE	1632	Spleen	Spleen	Detection by MS in healthy samples	Healthy samples
SLWRAGGTLTL	Not relevant	ppTIS	FALSE	TRUE	TRUE	1632	Spleen	Spleen	Detection by MS in healthy samples	Healthy samples
DTQNILHTR	Not relevant	ppTIS	FALSE	TRUE	TRUE	1765			No detection by MS in healthy samples	Melanoma
GEEGEATRRW	Not relevant	ppTIS	FALSE	TRUE	TRUE	1766			Detection by MS in healthy samples	Healthy samples
YRWSQWTSR	Not relevant	ppTIS	FALSE	TRUE	TRUE	1639			No detection by MS in healthy samples	Colon cancer
SVFRKVISMK	Not relevant	Without start codon	FALSE	FALSE	FALSE	1768			No detection by MS in healthy samples	Melanoma
TVSGEVLQR	Not relevant	Without start codon	FALSE	FALSE	FALSE	256			No detection by MS in healthy samples	Pan-cancer
VAEEAGTNQL	Not relevant	Without start codon	FALSE	FALSE	FALSE	1640			Detection by MS in healthy samples	Healthy samples
MVFEGHSVAR	Not relevant	ppTIS	FALSE	TRUE	TRUE	1777			No detection by MS in healthy samples	Colon cancer
FFPSSSLLLF	Out of frame	ppTIS	FALSE	TRUE	TRUE	1642			Detection by MS in healthy samples	Healthy samples
RPFPGGGSEF	Not relevant	ppTIS	FALSE	TRUE	TRUE	1644			Detection by MS in healthy samples	Healthy samples
QIYKQNVMLLK	Not relevant	Without start codon	FALSE	FALSE	FALSE	1780			No detection by MS in healthy samples	Pan-cancer
HHARIILY	Inframe	ppTIS	FALSE	TRUE	TRUE	79			Detection by MS in healthy samples	Healthy samples
HHARIILYF	Inframe	ppTIS	FALSE	TRUE	TRUE	79			No detection by MS in healthy samples	Pan-cancer
SSLMHCTPR	Not relevant	Without start codon	FALSE	FALSE	FALSE	625			No detection by MS in healthy samples	Pan-cancer
HSGDLHISL	Out of frame	Without start codon	FALSE	FALSE	FALSE	1649			No detection by MS in healthy samples	Leukemia
FLMNIDIKL	Inframe	npTIS	FALSE	TRUE	TRUE	1787	LymphNode	LymphNode	Detection by MS in healthy samples	Healthy samples
KTYGPGPGSTR	Not relevant	Without start codon	FALSE	FALSE	FALSE	1791			Detection by MS in healthy samples	Healthy samples
RYADKWRVSK	Inframe	ppTIS	FALSE	TRUE	TRUE	466			No detection by MS in healthy samples	Colon cancer
KTINKILVEK	Inframe	Without start codon	FALSE	FALSE	TRUE	1792			No detection by MS in healthy samples	Pan-cancer
SADAAQLLL	Not relevant	npTIS	FALSE	TRUE	TRUE	1794	Cerebellum, Colon, SmallIntestine	Multiple	Detection by MS in healthy samples	Healthy samples
SLSADAAQLLL	Not relevant	npTIS	FALSE	TRUE	TRUE	1794	Cerebellum, Colon, SmallIntestine	Multiple	Detection by MS in healthy samples	Healthy samples
AEHQEGTGTW	Not relevant	ppTIS	FALSE	TRUE	TRUE	283			Detection by MS in healthy samples	Healthy samples
RYHSMLNLDTF	Out of frame	Without start codon	TRUE	FALSE	TRUE	1657			No detection by MS in healthy samples	Colon cancer
MTFPRALTTK	Not relevant	ppTIS	FALSE	TRUE	TRUE	29			Detection by MS in healthy samples	Healthy samples
GVYQNSQNLK	Not relevant	npTIS	FALSE	TRUE	TRUE	1802			No detection by MS in healthy samples	Colon cancer
IQFQTHTGR	Not relevant	ppTIS	FALSE	TRUE	TRUE	1801			No detection by MS in healthy samples	Colon cancer
AAAPAATAK	Not relevant	Without start codon	FALSE	FALSE	FALSE	1804			No detection by MS in healthy samples	Pan-cancer
EVAAAAPAATAK	Not relevant	ppTIS	FALSE	TRUE	TRUE	1804			No detection by MS in healthy samples	Melanoma
RIFKNIKTY	Not relevant	Without start codon	FALSE	FALSE	FALSE	1803			No detection by MS in healthy samples	Colon cancer
RSKGYHEVSR	Inframe	Without start codon	FALSE	FALSE	TRUE	1806			No detection by MS in healthy samples	Pan-cancer
AELTIYLEI	Not relevant	Without start codon	FALSE	FALSE	FALSE	1663			Detection by MS in healthy samples	Healthy samples
SPAPPFARSQL	Not relevant	ppTIS	TRUE	TRUE	TRUE	1810			Detection by MS in healthy samples	Healthy samples
RVRSLKLEDIGR	Not relevant	ppTIS	FALSE	TRUE	TRUE	1814			No detection by MS in healthy samples	Pan-cancer
LSYHRSKLK	Out of frame	Without start codon	FALSE	FALSE	FALSE	1815			Detection by MS in healthy samples	Healthy samples
AARERKMLELR	Not relevant	Without start codon	FALSE	FALSE	FALSE	1666			No detection by MS in healthy samples	Colon cancer
LYFKSQNFKF	Not relevant	npTIS	FALSE	TRUE	TRUE	1817			No detection by MS in healthy samples	Melanoma
RTPLTRTTL	Out of frame	ppTIS	FALSE	TRUE	TRUE	1672			No detection by MS in healthy samples	Melanoma
TPLTRTTL	Out of frame	ppTIS	FALSE	TRUE	TRUE	1672			No detection by MS in healthy samples	Pan-cancer
NSSPIARWY	Not relevant	npTIS	FALSE	TRUE	TRUE	1819			No detection by MS in healthy samples	Leukemia
KIYQPNGKQK	Inframe	ppTIS	FALSE	TRUE	TRUE	1673			Detection by MS in healthy samples	Healthy samples
NYISKFHLL	Inframe	Without start codon	FALSE	FALSE	TRUE	1676			No detection by MS in healthy samples	Pan-cancer
IVSAQNLFK	Inframe	ppTIS	FALSE	TRUE	TRUE	1214			No detection by MS in healthy samples	Leukemia
FSRTDRFSK	Not relevant	Without start codon	FALSE	FALSE	FALSE	1824			No detection by MS in healthy samples	Melanoma
LVYPGKSPYK	Not relevant	npTIS	FALSE	TRUE	TRUE	1825			Detection by MS in healthy samples	Healthy samples
RLYFSRTDRFSK	Not relevant	Without start codon	FALSE	FALSE	FALSE	1824			No detection by MS in healthy samples	Pan-cancer
ALYPGGAYVRK	Not relevant	ppTIS	FALSE	TRUE	TRUE	1830			No detection by MS in healthy samples	Pan-cancer
FLPADWNVDL	Not relevant	ppTIS	FALSE	TRUE	TRUE	1831			Detection by MS in healthy samples	Healthy samples
KQLIVGVGV	Not relevant	ppTIS	FALSE	TRUE	TRUE	1681			No detection by MS in healthy samples	Pan-cancer
RLKCPSLTALK	Inframe	ppTIS	FALSE	TRUE	TRUE	156			No detection by MS in healthy samples	Pan-cancer
ILLKYPYYPK	Inframe	npTIS	FALSE	TRUE	TRUE	356			No detection by MS in healthy samples	Leukemia
RLRPSWLAR	Inframe	npTIS	FALSE	TRUE	TRUE	1838			No detection by MS in healthy samples	Leukemia
EENESHKEKSY	Not relevant	Without start codon	FALSE	FALSE	FALSE	1682			Detection by MS in healthy samples	Healthy samples
NESHKEKSY	Not relevant	Without start codon	FALSE	FALSE	FALSE	1682			No detection by MS in healthy samples	Pan-cancer
RRIPVPGLF	Not relevant	Without start codon	FALSE	FALSE	FALSE	1683			No detection by MS in healthy samples	Leukemia
RRIPVPGLFSP	Not relevant	Without start codon	FALSE	FALSE	FALSE	1683			No detection by MS in healthy samples	Melanoma
RRIPVPGLFSPN	Not relevant	Without start codon	FALSE	FALSE	FALSE	1683			No detection by MS in healthy samples	Pan-cancer
RRMHLSSSY	Not relevant	Without start codon	FALSE	FALSE	FALSE	1683			No detection by MS in healthy samples	Pan-cancer
MTMAVLSNR	Inframe	ppTIS	FALSE	TRUE	TRUE	150			No detection by MS in healthy samples	Pan-cancer
KVWGLHPLK	Inframe	ppTIS	FALSE	TRUE	TRUE	185			No detection by MS in healthy samples	Colon cancer
SPRLPAKTL	Not relevant	npTIS	FALSE	TRUE	TRUE	1842			No detection by MS in healthy samples	Leukemia
SPRLPAKTLF	Not relevant	npTIS	FALSE	TRUE	TRUE	1842			No detection by MS in healthy samples	Leukemia
GTLWGRAPR	Out of frame	ppTIS	FALSE	TRUE	TRUE	1843			No detection by MS in healthy samples	Pan-cancer
TRIDFFENR	Inframe	ppTIS	TRUE	TRUE	TRUE	1691			Detection by MS in healthy samples	Healthy samples
MYDSGPIRL	Inframe	ppTIS	FALSE	TRUE	TRUE	1627			Detection by MS in healthy samples	Healthy samples
IRSSVFLAIK	Not relevant	Without start codon	FALSE	FALSE	FALSE	1695			No detection by MS in healthy samples	Melanoma
RENFLVKKT	Not relevant	npTIS	FALSE	TRUE	TRUE	1694			No detection by MS in healthy samples	Pan-cancer
RFIWPRKPF	Out of frame	ppTIS	FALSE	TRUE	TRUE	1700			Detection by MS in healthy samples	Healthy samples
SSFIIKNRK	Out of frame	npTIS	FALSE	TRUE	TRUE	1856			Detection by MS in healthy samples	Healthy samples
LEESGEIHL	Not relevant	ppTIS	FALSE	TRUE	TRUE	1860	Tongue, Kidney, Esophagus, Skin, Trachea	Multiple	Detection by MS in healthy samples	Healthy samples
VSWAMPVLK	Not relevant	npTIS	FALSE	TRUE	TRUE	1858	Tongue, Kidney, Esophagus, Skin, Trachea	Multiple	Detection by MS in healthy samples	Healthy samples
VSYQNIRIPR	Not relevant	ppTIS	FALSE	TRUE	TRUE	1859	Tongue, Kidney, Esophagus, Skin, Trachea	Multiple	Detection by MS in healthy samples	Healthy samples
SYQNIRIPR	Not relevant	ppTIS	FALSE	TRUE	TRUE	1859			No detection by MS in healthy samples	Pan-cancer
RVTQWPFNW	Not relevant	npTIS	TRUE	TRUE	TRUE	1706	Spleen, SmallIntestine	Multiple	Detection by MS in healthy samples	Healthy samples
SRCFGILQK	Not relevant	npTIS	TRUE	TRUE	TRUE	1707	Spleen, SmallIntestine	Multiple	Detection by MS in healthy samples	Healthy samples
TIFERTERNLK	Not relevant	npTIS	FALSE	TRUE	TRUE	1861			No detection by MS in healthy samples	Colon cancer
VPRSPRAR	Not relevant	ppTIS	FALSE	TRUE	TRUE	1712			No detection by MS in healthy samples	Breast cancer
VPRSPRARAC	Not relevant	ppTIS	FALSE	TRUE	TRUE	1712			No detection by MS in healthy samples	Leukemia
TRVENFSKI	Inframe	Without start codon	FALSE	FALSE	TRUE	1864	Lung, BoneMarrow	Multiple	Detection by MS in healthy samples	Healthy samples
NEINQNIVL	Not relevant	Without start codon	FALSE	FALSE	FALSE	1866			No detection by MS in healthy samples	Pan-cancer
RSRPRLGGEER	Inframe	ppTIS	FALSE	TRUE	TRUE	1865			No detection by MS in healthy samples	Breast cancer
AAMPARLL	Not relevant	Without start codon	FALSE	FALSE	FALSE	630			No detection by MS in healthy samples	Leukemia
AAMPARLLGWR	Not relevant	Without start codon	FALSE	FALSE	FALSE	630			No detection by MS in healthy samples	Pan-cancer
MPARLLGWR	Not relevant	Without start codon	FALSE	FALSE	FALSE	630			No detection by MS in healthy samples	Pan-cancer
PARLLGWR	Not relevant	Without start codon	FALSE	FALSE	FALSE	630			No detection by MS in healthy samples	Colon cancer
PLKTGLLK	Not relevant	npTIS	FALSE	TRUE	TRUE	30			No detection by MS in healthy samples	Brain glioblastoma
RIISPLKTGLLK	Not relevant	npTIS	FALSE	TRUE	TRUE	30			Detection by MS in healthy samples	Healthy samples
HPVKAIQSPA	Out of frame	npTIS	FALSE	TRUE	TRUE	1715	Spleen	Spleen	Detection by MS in healthy samples	Healthy samples
SPDWRRLAL	Not relevant	Without start codon	FALSE	FALSE	FALSE	1714	Spleen	Spleen	Detection by MS in healthy samples	Healthy samples
SPDWRRLALV	Not relevant	Without start codon	FALSE	FALSE	FALSE	1714	Spleen	Spleen	Detection by MS in healthy samples	Healthy samples
SPDWRRLALVF	Not relevant	Without start codon	FALSE	FALSE	FALSE	1714	Spleen	Spleen	Detection by MS in healthy samples	Healthy samples
WRRLALVF	Not relevant	Without start codon	FALSE	FALSE	FALSE	1714	Spleen	Spleen	Detection by MS in healthy samples	Healthy samples
AVQMPDSGKIAK	Out of frame	npTIS	FALSE	TRUE	TRUE	1870			No detection by MS in healthy samples	Leukemia
AVSELSPQSAK	Not relevant	ppTIS	FALSE	TRUE	TRUE	1871			No detection by MS in healthy samples	Melanoma
QPRFHLAVR	Inframe	ppTIS	FALSE	TRUE	TRUE	1718			No detection by MS in healthy samples	Melanoma
SLNRVVLKY	Not relevant	npTIS	FALSE	TRUE	TRUE	1873	Lung, SmallIntestine, Thyroid, Liver, Kidney, Testis, Stomach, BoneMarrow, Colon, Bladder, LymphNode, Heart, Aorta, Esophagus, Trachea, Tongue, Spleen, Ovary, Uterus, Skin, AdrenalGland, Brain	Multiple	Detection by MS in healthy samples	Healthy samples
SVQHVDAAEK	Not relevant	Without start codon	FALSE	FALSE	FALSE	1874	Lung, SmallIntestine, Thyroid, Liver, Kidney, Testis, Stomach, BoneMarrow, Colon, Bladder, LymphNode, Heart, Aorta, Esophagus, Trachea, Tongue, Spleen, Ovary, Uterus, Skin, AdrenalGland, Brain	Multiple	Detection by MS in healthy samples	Healthy samples
KLLKSTSSLK	Not relevant	npTIS	FALSE	TRUE	TRUE	1719			No detection by MS in healthy samples	Pan-cancer
LLKSTSSLK	Not relevant	npTIS	FALSE	TRUE	TRUE	1719			No detection by MS in healthy samples	Pan-cancer
SVLSQTFHK	Inframe	npTIS	FALSE	TRUE	TRUE	1721	BoneMarrow	BoneMarrow	Detection by MS in healthy samples	Healthy samples
KKNYPIILKK	Not relevant	Without start codon	FALSE	FALSE	FALSE	1879	Trachea	Trachea	Detection by MS in healthy samples	Healthy samples
QPFSDSRVL	Out of frame	ppTIS	FALSE	TRUE	TRUE	1877	Trachea	Trachea	Detection by MS in healthy samples	Healthy samples
TVYPFPRSF	Not relevant	npTIS	FALSE	TRUE	TRUE	1722	Colon, Thymus	Multiple	Detection by MS in healthy samples	Healthy samples
IRGRHVISL	Inframe	Without start codon	FALSE	FALSE	TRUE	1727			No detection by MS in healthy samples	Pan-cancer
QHFHRKCPS	Not relevant	Without start codon	FALSE	FALSE	FALSE	1880			No detection by MS in healthy samples	Leukemia
KTWNENFASR	Not relevant	npTIS	FALSE	TRUE	TRUE	1728			No detection by MS in healthy samples	Pan-cancer
ILQNPLPLK	Not relevant	Without start codon	FALSE	FALSE	FALSE	1730			No detection by MS in healthy samples	Leukemia
RAFSPHFPR	Inframe	npTIS	FALSE	TRUE	TRUE	1887			No detection by MS in healthy samples	Colon cancer
RTFTIKTSK	Out of frame	ppTIS	FALSE	TRUE	TRUE	1733			No detection by MS in healthy samples	Pan-cancer
KTLITNSPR	Not relevant	Without start codon	FALSE	FALSE	FALSE	1888			No detection by MS in healthy samples	Colon cancer
SVREWSTGAVR	Out of frame	Without start codon	FALSE	FALSE	FALSE	1890			No detection by MS in healthy samples	Leukemia
QVAGPTGAVR	Inframe	ppTIS	FALSE	TRUE	TRUE	1891			No detection by MS in healthy samples	Leukemia
RRWTVTPWCPR	Not relevant	Without start codon	TRUE	FALSE	TRUE	2030			No detection by MS in healthy samples	Colon cancer
NPRNFPVRI	Not relevant	ppTIS	FALSE	TRUE	TRUE	260			No detection by MS in healthy samples	Leukemia
NPRNFPVRIP	Not relevant	ppTIS	FALSE	TRUE	TRUE	260			No detection by MS in healthy samples	Pan-cancer
RADEAQENSL	Not relevant	Without start codon	FALSE	FALSE	FALSE	2032			No detection by MS in healthy samples	Pan-cancer
ETVKFTS	Not relevant	Without start codon	FALSE	FALSE	FALSE	261			No detection by MS in healthy samples	Melanoma
ETVKFTSSF	Not relevant	Without start codon	FALSE	FALSE	FALSE	261			No detection by MS in healthy samples	Melanoma
YTFIVVKFK	Not relevant	npTIS	FALSE	TRUE	TRUE	2033			No detection by MS in healthy samples	Leukemia
SVDDMITHL	Inframe	Without start codon	FALSE	FALSE	TRUE	1897			No detection by MS in healthy samples	Leukemia
ARLKSLQWLTK	Not relevant	Without start codon	FALSE	FALSE	FALSE	2034			Detection by MS in healthy samples	Healthy samples
RLKSLQWLTK	Not relevant	Without start codon	FALSE	FALSE	FALSE	2034			No detection by MS in healthy samples	Pan-cancer
AETQSKRIL	Out of frame	Without start codon	FALSE	FALSE	FALSE	1898			No detection by MS in healthy samples	Pan-cancer
ETQSKRIL	Out of frame	Without start codon	FALSE	FALSE	FALSE	1898			No detection by MS in healthy samples	Colon cancer
GITLIFIIK	Inframe	ppTIS	FALSE	TRUE	TRUE	2035			Detection by MS in healthy samples	Healthy samples
KTGLNLIAR	Inframe	Without start codon	FALSE	FALSE	TRUE	1899			No detection by MS in healthy samples	Colon cancer
LTVPDACPR	Inframe	ppTIS	FALSE	TRUE	TRUE	506			No detection by MS in healthy samples	Pan-cancer
FQPLPVPKL	Out of frame	Without start codon	FALSE	FALSE	FALSE	1901			No detection by MS in healthy samples	Pan-cancer
FSSPKFSSF	Not relevant	ppTIS	FALSE	TRUE	TRUE	1902			Detection by MS in healthy samples	Healthy samples
KRWDIIQSL	Inframe	ppTIS	FALSE	TRUE	TRUE	1903			Detection by MS in healthy samples	Healthy samples
LTYDRMYQNK	Inframe	npTIS	FALSE	TRUE	TRUE	1904			No detection by MS in healthy samples	Pan-cancer
FTSNFNDHQY	Out of frame	ppTIS	FALSE	TRUE	TRUE	2040			No detection by MS in healthy samples	Colon cancer
EVVGPRSIPR	Not relevant	Without start codon	FALSE	FALSE	FALSE	2044			No detection by MS in healthy samples	Pan-cancer
RVSQLKMVSK	Not relevant	Without start codon	FALSE	FALSE	FALSE	2043			Detection by MS in healthy samples	Healthy samples
VVGPRSIPR	Not relevant	Without start codon	FALSE	FALSE	FALSE	2044			No detection by MS in healthy samples	Pan-cancer
SVNAHFWPR	Not relevant	ppTIS	TRUE	TRUE	TRUE	1907			No detection by MS in healthy samples	Brain meningioma
RVKVICSPR	Inframe	ppTIS	FALSE	TRUE	TRUE	2049			No detection by MS in healthy samples	Brain meningioma
RVNTMENLK	Inframe	npTIS	FALSE	TRUE	TRUE	2048			No detection by MS in healthy samples	Melanoma
RVNTMENLKLK	Inframe	npTIS	FALSE	TRUE	TRUE	2048			No detection by MS in healthy samples	Pan-cancer
MLYQFGFGTK	Not relevant	Without start codon	FALSE	FALSE	FALSE	2050			No detection by MS in healthy samples	Colon cancer
RIQKPQSSL	Not relevant	npTIS	FALSE	TRUE	TRUE	1908	Spleen	Spleen	Detection by MS in healthy samples	Healthy samples
RIQKPQSSLVK	Not relevant	npTIS	FALSE	TRUE	TRUE	1908	Spleen	Spleen	Detection by MS in healthy samples	Healthy samples
REPGPKLLM	Not relevant	ppTIS	FALSE	TRUE	TRUE	2054			No detection by MS in healthy samples	Melanoma
GPQRGHHAL	Not relevant	ppTIS	FALSE	TRUE	TRUE	1912			No detection by MS in healthy samples	Pan-cancer
PQRGHHAL	Not relevant	ppTIS	TRUE	TRUE	TRUE	1912			No detection by MS in healthy samples	Pan-cancer
FSNIARPYL	Inframe	ppTIS	FALSE	TRUE	TRUE	2057			Detection by MS in healthy samples	Healthy samples
MAIHRWIEF	Out of frame	npTIS	FALSE	TRUE	TRUE	1914			Detection by MS in healthy samples	Healthy samples
HSGSLTNKL	Out of frame	Without start codon	FALSE	FALSE	FALSE	1918			No detection by MS in healthy samples	Pan-cancer
KTRENANSLK	Not relevant	npTIS	FALSE	TRUE	TRUE	1922			No detection by MS in healthy samples	Pan-cancer
RENQITISL	Not relevant	ppTIS	FALSE	TRUE	TRUE	1923			No detection by MS in healthy samples	Colon cancer
RLSIFKELR	Not relevant	Without start codon	FALSE	FALSE	FALSE	1921			No detection by MS in healthy samples	Leukemia
RRLSIFKELR	Not relevant	Without start codon	FALSE	FALSE	FALSE	1921			No detection by MS in healthy samples	Pan-cancer
HVSDGSTALK	Out of frame	ppTIS	FALSE	TRUE	TRUE	2065	Brain	Brain	Detection by MS in healthy samples	Healthy samples
IFYSPEVLL	Inframe	Without start codon	FALSE	FALSE	TRUE	2066	Lung, Spleen, Cerebellum, Prostate, Stomach, Thyroid, Muscle, AdrenalGland, Liver, SmallIntestine, Tongue, Uterus, Trachea, Pancreas, Esophagus, Brain, Ovary, Thymus	Multiple	Detection by MS in healthy samples	Healthy samples
SVLPKAIYR	Inframe	npTIS	FALSE	TRUE	TRUE	994			No detection by MS in healthy samples	Melanoma
KVFASFHMK	Inframe	ppTIS	FALSE	TRUE	TRUE	265			No detection by MS in healthy samples	Leukemia
FPITDDKVAL	Not relevant	Without start codon	FALSE	FALSE	FALSE	2067			No detection by MS in healthy samples	Pan-cancer
ITDDKVAL	Not relevant	Without start codon	FALSE	FALSE	FALSE	2067			Detection by MS in healthy samples	Healthy samples
RTLALLHFR	Not relevant	Without start codon	FALSE	FALSE	FALSE	2069			No detection by MS in healthy samples	Colon cancer
RTLALLHFRER	Not relevant	Without start codon	FALSE	FALSE	FALSE	2069			No detection by MS in healthy samples	Colon cancer
RVFSIPSIR	Not relevant	Without start codon	FALSE	FALSE	FALSE	2068			No detection by MS in healthy samples	Colon cancer
RVFSIPSIRASK	Not relevant	Without start codon	FALSE	FALSE	FALSE	2068			No detection by MS in healthy samples	Pan-cancer
SIPSIRASK	Not relevant	Without start codon	FALSE	FALSE	FALSE	2068			No detection by MS in healthy samples	Melanoma
HSYHTFQLK	Out of frame	Without start codon	FALSE	FALSE	FALSE	2071			No detection by MS in healthy samples	Pan-cancer
RVLDTGSAAW	Not relevant	npTIS	FALSE	TRUE	TRUE	2077			No detection by MS in healthy samples	Colon cancer
RLAPPASRAQR	Not relevant	Without start codon	FALSE	FALSE	FALSE	2079			No detection by MS in healthy samples	Pan-cancer
AMDTVWITMRK	Not relevant	Without start codon	FALSE	FALSE	FALSE	1929			No detection by MS in healthy samples	Pan-cancer
DTVWITMRK	Not relevant	Without start codon	FALSE	FALSE	FALSE	1929			No detection by MS in healthy samples	Pan-cancer
TVWITMRK	Not relevant	Without start codon	FALSE	FALSE	FALSE	1929			No detection by MS in healthy samples	Brain glioblastoma
KTVRNFVLK	Inframe	ppTIS	FALSE	TRUE	TRUE	2082			No detection by MS in healthy samples	Pan-cancer
DLQNLYIQR	Inframe	ppTIS	FALSE	TRUE	TRUE	1931			No detection by MS in healthy samples	Leukemia
MRPQYQSPSA	Inframe	Without start codon	FALSE	FALSE	TRUE	2091			No detection by MS in healthy samples	Brain glioblastoma
QPLYPMTVA	Out of frame	npTIS	FALSE	TRUE	TRUE	2093			No detection by MS in healthy samples	Leukemia
ISGFRLAK	Not relevant	Without start codon	FALSE	FALSE	FALSE	2095			No detection by MS in healthy samples	Melanoma
IVNISGFRLAK	Not relevant	Without start codon	FALSE	FALSE	FALSE	2095			No detection by MS in healthy samples	Melanoma
ESGGEALQRWTK	Not relevant	npTIS	FALSE	TRUE	TRUE	2102			No detection by MS in healthy samples	Pan-cancer
NECRNLGTEL	Not relevant	npTIS	FALSE	TRUE	TRUE	2100			No detection by MS in healthy samples	Leukemia
ISLQPETPGLK	Not relevant	ppTIS	FALSE	TRUE	TRUE	2101	AdrenalGland, Trachea, Thymus	Multiple	Detection by MS in healthy samples	Healthy samples
SLQPETPGLK	Not relevant	ppTIS	FALSE	TRUE	TRUE	2101	AdrenalGland, Trachea, Thymus	Multiple	Detection by MS in healthy samples	Healthy samples
ITLRWIMMK	Inframe	ppTIS	FALSE	TRUE	TRUE	2016			No detection by MS in healthy samples	Pan-cancer
PGVGMNLAY	Out of frame	Without start codon	FALSE	FALSE	FALSE	2105			No detection by MS in healthy samples	Pan-cancer
KSYEKHSWSW	Not relevant	Without start codon	FALSE	FALSE	FALSE	2111			Detection by MS in healthy samples	Healthy samples
KQNLIMSQK	Not relevant	Without start codon	TRUE	FALSE	TRUE	2113			No detection by MS in healthy samples	Pan-cancer
HCIAQASLK	Out of frame	ppTIS	FALSE	TRUE	TRUE	268			No detection by MS in healthy samples	Colon cancer
MVNYLIVSR	Not relevant	ppTIS	FALSE	TRUE	TRUE	2117			No detection by MS in healthy samples	Leukemia
ETMQSECVFR	Inframe	ppTIS	FALSE	TRUE	TRUE	1941			No detection by MS in healthy samples	Pan-cancer
RLNLPIGFTW	Inframe	ppTIS	FALSE	TRUE	TRUE	1941			Detection by MS in healthy samples	Healthy samples
AELLKGV	Not relevant	npTIS	FALSE	TRUE	TRUE	2121			No detection by MS in healthy samples	Brain glioblastoma
ALFAELLKGV	Not relevant	Without start codon	FALSE	FALSE	FALSE	2121			No detection by MS in healthy samples	Brain glioblastoma
FAELLKGV	Not relevant	Without start codon	FALSE	FALSE	FALSE	2121			No detection by MS in healthy samples	Brain glioblastoma
NTSRLHPRK	Not relevant	Without start codon	FALSE	FALSE	FALSE	2123			No detection by MS in healthy samples	Pan-cancer
VPKFASARNTF	Not relevant	ppTIS	FALSE	TRUE	TRUE	2124			No detection by MS in healthy samples	Leukemia
KLNIRVGVTR	Inframe	ppTIS	FALSE	TRUE	TRUE	1946			No detection by MS in healthy samples	Melanoma
MYKNSRNPF	Not relevant	Without start codon	FALSE	FALSE	FALSE	1948			Detection by MS in healthy samples	Healthy samples
MLWSRILQK	Not relevant	npTIS	FALSE	TRUE	TRUE	1954			No detection by MS in healthy samples	Colon cancer
KYQPKSFLR	Not relevant	Without start codon	FALSE	FALSE	FALSE	2126			No detection by MS in healthy samples	Pan-cancer
RLRSLGLVATR	Not relevant	Without start codon	FALSE	FALSE	FALSE	2127			No detection by MS in healthy samples	Leukemia
RSLGLVATR	Not relevant	Without start codon	FALSE	FALSE	FALSE	2127			No detection by MS in healthy samples	Pan-cancer
ATRNSITTHK	Not relevant	npTIS	FALSE	TRUE	TRUE	1956			Detection by MS in healthy samples	Healthy samples
HPVFPTPSI	Not relevant	npTIS	FALSE	TRUE	TRUE	1957			Detection by MS in healthy samples	Healthy samples
TRNSITTHK	Not relevant	npTIS	FALSE	TRUE	TRUE	1956			No detection by MS in healthy samples	Melanoma
FHQEYEHVF	Inframe	Without start codon	FALSE	FALSE	TRUE	2129			No detection by MS in healthy samples	Melanoma
ISQKTLIHR	Not relevant	Without start codon	FALSE	FALSE	FALSE	2128			No detection by MS in healthy samples	Brain meningioma
SQKTLIHR	Not relevant	Without start codon	FALSE	FALSE	FALSE	2128			No detection by MS in healthy samples	Brain meningioma
MQKPTDNANLR	Not relevant	ppTIS	FALSE	TRUE	TRUE	271			No detection by MS in healthy samples	Pan-cancer
TPYHIQPTA	Not relevant	Without start codon	FALSE	FALSE	FALSE	1962			No detection by MS in healthy samples	Leukemia
QLVTVRAAR	Not relevant	Without start codon	FALSE	FALSE	FALSE	1965			No detection by MS in healthy samples	Pan-cancer
VTVRAARLSAR	Not relevant	Without start codon	FALSE	FALSE	FALSE	1965			No detection by MS in healthy samples	Leukemia
RQKNLTLHM	Not relevant	npTIS	FALSE	TRUE	TRUE	1966			No detection by MS in healthy samples	Leukemia
ARAPPAAIRAR	Not relevant	Without start codon	FALSE	FALSE	FALSE	1967			No detection by MS in healthy samples	Leukemia
SSDPKGGTRY	Inframe	ppTIS	FALSE	TRUE	TRUE	1968			No detection by MS in healthy samples	Pan-cancer
LMWKLPNNL	Not relevant	Without start codon	FALSE	FALSE	FALSE	2132			No detection by MS in healthy samples	Leukemia
AQRPTAEY	Not relevant	Without start codon	FALSE	FALSE	FALSE	2135			Detection by MS in healthy samples	Healthy samples
ASLNSRQKY	Not relevant	npTIS	FALSE	TRUE	TRUE	2134			No detection by MS in healthy samples	Colon cancer
EAQRPTAEY	Not relevant	Without start codon	FALSE	FALSE	FALSE	2135			No detection by MS in healthy samples	Pan-cancer
EEAQRPTAEY	Not relevant	Without start codon	FALSE	FALSE	FALSE	2135			No detection by MS in healthy samples	Pan-cancer
GTWGKKSER	Not relevant	npTIS	FALSE	TRUE	TRUE	2136			No detection by MS in healthy samples	Colon cancer
RSYRMLSFK	Not relevant	npTIS	FALSE	TRUE	TRUE	1969			No detection by MS in healthy samples	Pan-cancer
YYIDRNI	Out of frame	Without start codon	FALSE	FALSE	FALSE	2137			No detection by MS in healthy samples	Melanoma
MQLPGEREPVSY	Not relevant	Without start codon	FALSE	FALSE	FALSE	2141			No detection by MS in healthy samples	Pan-cancer
SVSLAGDMMILK	Not relevant	Without start codon	FALSE	FALSE	FALSE	2142			Detection by MS in healthy samples	Healthy samples
VSLAGDMMILK	Not relevant	Without start codon	FALSE	FALSE	FALSE	2142			Detection by MS in healthy samples	Healthy samples
KLAELFT	Out of frame	Without start codon	TRUE	FALSE	TRUE	1976	Spleen, Thyroid, Kidney, Muscle, SmallIntestine, Testis, BoneMarrow, Heart, Lung, Brain, Colon, Bladder, Prostate, Esophagus, Skin, Tongue, AdrenalGland	Multiple	Detection by MS in healthy samples	Healthy samples
KLAELFTSW	Out of frame	Without start codon	TRUE	FALSE	TRUE	1976	Spleen, Thyroid, Kidney, Muscle, SmallIntestine, Testis, BoneMarrow, Heart, Lung, Brain, Colon, Bladder, Prostate, Esophagus, Skin, Tongue, AdrenalGland	Multiple	Detection by MS in healthy samples	Healthy samples
LGVRTSETW	Inframe	ppTIS	FALSE	TRUE	TRUE	325			No detection by MS in healthy samples	Leukemia
YYSAHFKGF	Not relevant	npTIS	FALSE	TRUE	TRUE	1983			Detection by MS in healthy samples	Healthy samples
DSAPSAQALTR	Inframe	ppTIS	FALSE	TRUE	TRUE	1985	Brain, Cerebellum, Thyroid, Tongue	Multiple	Detection by MS in healthy samples	Healthy samples
SAPSAQAL	Inframe	ppTIS	FALSE	TRUE	TRUE	1985	Brain, Cerebellum, Thyroid, Tongue	Multiple	Detection by MS in healthy samples	Healthy samples
ATWSRTL	Inframe	ppTIS	FALSE	TRUE	TRUE	1986			No detection by MS in healthy samples	Melanoma
ATWSRTLVW	Inframe	ppTIS	FALSE	TRUE	TRUE	1986			No detection by MS in healthy samples	Pan-cancer
RAWYKSLQR	Inframe	ppTIS	FALSE	TRUE	TRUE	1987			Detection by MS in healthy samples	Healthy samples
RIWMKAPTVK	Inframe	ppTIS	FALSE	TRUE	TRUE	1987			Detection by MS in healthy samples	Healthy samples
KILGQDFLFLK	Inframe	ppTIS	FALSE	TRUE	TRUE	1984			Detection by MS in healthy samples	Healthy samples
MTQNFRSQQAR	Not relevant	ppTIS	TRUE	TRUE	TRUE	1988			No detection by MS in healthy samples	Leukemia
LSFYRTLNPK	Not relevant	npTIS	FALSE	TRUE	TRUE	2156			No detection by MS in healthy samples	Leukemia
MSAFSVREW	Not relevant	Without start codon	FALSE	FALSE	FALSE	2159			No detection by MS in healthy samples	Leukemia
MTWDSHSRAK	Not relevant	Without start codon	FALSE	FALSE	FALSE	2157			No detection by MS in healthy samples	Leukemia
SFYRTLNPK	Not relevant	npTIS	FALSE	TRUE	TRUE	2156			No detection by MS in healthy samples	Leukemia
SPRGRGKVTTPL	Not relevant	ppTIS	FALSE	TRUE	TRUE	2161			No detection by MS in healthy samples	Pan-cancer
ILVDIKW	Out of frame	ppTIS	FALSE	TRUE	TRUE	637			No detection by MS in healthy samples	Brain glioblastoma
ILVDIKWYL	Out of frame	ppTIS	FALSE	TRUE	TRUE	637			No detection by MS in healthy samples	Pan-cancer
TWPSPRTTPH	Inframe	ppTIS	FALSE	TRUE	TRUE	1452			Detection by MS in healthy samples	Healthy samples
WPSPRTTPH	Inframe	ppTIS	FALSE	TRUE	TRUE	1452			Detection by MS in healthy samples	Healthy samples
FHFQDQQIL	Inframe	Without start codon	FALSE	FALSE	TRUE	955			No detection by MS in healthy samples	Leukemia
FQDQQILTL	Inframe	Without start codon	FALSE	FALSE	TRUE	955			Detection by MS in healthy samples	Healthy samples
LPATSPPRPW	Not relevant	ppTIS	FALSE	TRUE	TRUE	2166			No detection by MS in healthy samples	Brain meningioma
SAKPPLGTGR	Not relevant	Without start codon	FALSE	FALSE	FALSE	2167			No detection by MS in healthy samples	Pan-cancer
ASQPRPGPASLR	Inframe	ppTIS	FALSE	TRUE	TRUE	1994	SmallIntestine	SmallIntestine	Detection by MS in healthy samples	Healthy samples
AVFNILPAPHSY	Out of frame	Without start codon	FALSE	FALSE	FALSE	2168			No detection by MS in healthy samples	Leukemia
RPVLLSGRSL	Not relevant	ppTIS	FALSE	TRUE	TRUE	2170			No detection by MS in healthy samples	Pan-cancer
IPTSAGVHEP	Not relevant	Without start codon	FALSE	FALSE	FALSE	1995			No detection by MS in healthy samples	Leukemia
APGSSGTVR	Inframe	ppTIS	FALSE	TRUE	TRUE	1997			No detection by MS in healthy samples	Pan-cancer
EAAAPGSSGTVR	Inframe	ppTIS	FALSE	TRUE	TRUE	1997			No detection by MS in healthy samples	Leukemia
GEPETPWSL	Not relevant	npTIS	FALSE	TRUE	TRUE	1998			No detection by MS in healthy samples	Brain glioblastoma
HSRISAPV	Not relevant	Without start codon	FALSE	FALSE	FALSE	1999			No detection by MS in healthy samples	Leukemia
LHSRISAPV	Not relevant	Without start codon	FALSE	FALSE	FALSE	1999			No detection by MS in healthy samples	Leukemia
ALTPTRMPR	Not relevant	Without start codon	FALSE	FALSE	FALSE	2175			No detection by MS in healthy samples	Leukemia
MTSQALTPTR	Not relevant	ppTIS	FALSE	TRUE	TRUE	2175			No detection by MS in healthy samples	Leukemia
MTSTLTQMPK	Out of frame	ppTIS	FALSE	TRUE	TRUE	2174			Detection by MS in healthy samples	Healthy samples
QALTPTRMPR	Not relevant	Without start codon	FALSE	FALSE	FALSE	2175			No detection by MS in healthy samples	Leukemia
TSQALTPTR	Not relevant	Without start codon	FALSE	FALSE	FALSE	2175			No detection by MS in healthy samples	Leukemia
EFDTGHMM	Inframe	Without start codon	FALSE	FALSE	TRUE	2001			Detection by MS in healthy samples	Healthy samples
FHWKQIVV	Not relevant	ppTIS	FALSE	TRUE	TRUE	2002			No detection by MS in healthy samples	Pan-cancer
SWIHTVKPM	Out of frame	ppTIS	FALSE	TRUE	TRUE	2003			No detection by MS in healthy samples	Leukemia
SVLPLFPSQPGK	Out of frame	ppTIS	FALSE	TRUE	TRUE	2176			No detection by MS in healthy samples	Leukemia
RRSFVFLSR	Not relevant	ppTIS	FALSE	TRUE	TRUE	2178			Detection by MS in healthy samples	Healthy samples
RVSPRVRSL	Not relevant	ppTIS	FALSE	TRUE	TRUE	2178			No detection by MS in healthy samples	Pan-cancer
RVSPRVRSLR	Not relevant	ppTIS	FALSE	TRUE	TRUE	2178			No detection by MS in healthy samples	Leukemia
YYFILEHAKY	Not relevant	npTIS	FALSE	TRUE	TRUE	2179			Cancer selective	Colon cancer
KMISSKWWKR	Not relevant	Without start codon	TRUE	FALSE	TRUE	281	Liver, AdrenalGland, Lung	Multiple	Detection by MS in healthy samples	Healthy samples
LTSQVLKQK	Not relevant	ppTIS	FALSE	TRUE	TRUE	280	Liver, AdrenalGland, Lung	Multiple	Detection by MS in healthy samples	Healthy samples
RVLEKSVFH	Not relevant	Without start codon	FALSE	FALSE	FALSE	280	Liver, AdrenalGland, Lung	Multiple	Detection by MS in healthy samples	Healthy samples
VFHGVCLHL	Not relevant	Without start codon	FALSE	FALSE	FALSE	280	Liver, AdrenalGland, Lung	Multiple	Detection by MS in healthy samples	Healthy samples
VLKQKTKAM	Not relevant	ppTIS	FALSE	TRUE	TRUE	280	Liver, AdrenalGland, Lung	Multiple	Detection by MS in healthy samples	Healthy samples
ENQAPVWLLR	Not relevant	ppTIS	FALSE	TRUE	TRUE	2008			No detection by MS in healthy samples	Leukemia
VLWLRPKSL	Not relevant	Without start codon	FALSE	FALSE	FALSE	2182			No detection by MS in healthy samples	Pan-cancer
RMSTAGRHLY	Not relevant	ppTIS	FALSE	TRUE	TRUE	286			No detection by MS in healthy samples	Pan-cancer
MRWAGTKWAT	Out of frame	ppTIS	FALSE	TRUE	TRUE	2018			Detection by MS in healthy samples	Healthy samples
AHYNLHLPA	Inframe	ppTIS	FALSE	TRUE	TRUE	1099			No detection by MS in healthy samples	Brain glioblastoma
AHYNLHLPAA	Inframe	ppTIS	FALSE	TRUE	TRUE	1099			No detection by MS in healthy samples	Brain glioblastoma
YNLHLPA	Inframe	ppTIS	FALSE	TRUE	TRUE	147			No detection by MS in healthy samples	Brain glioblastoma
YNLHLPAA	Inframe	ppTIS	FALSE	TRUE	TRUE	147			No detection by MS in healthy samples	Pan-cancer
VPAIAGTRHHA	Inframe	ppTIS	FALSE	TRUE	TRUE	2021			No detection by MS in healthy samples	Melanoma
RRLAPFGVGV	Not relevant	ppTIS	FALSE	TRUE	TRUE	2188			No detection by MS in healthy samples	Pan-cancer
RLAPFGVGV	Not relevant	ppTIS	FALSE	TRUE	TRUE	2188			No detection by MS in healthy samples	Pan-cancer
SHQPVRRAA	Not relevant	ppTIS	FALSE	TRUE	TRUE	2023			No detection by MS in healthy samples	Pan-cancer
SHQPVRRAAA	Not relevant	ppTIS	FALSE	TRUE	TRUE	2023			No detection by MS in healthy samples	Leukemia
VLLPKLPEL	Inframe	npTIS	FALSE	TRUE	TRUE	2190			Detection by MS in healthy samples	Healthy samples
ARFYNPPGTPK	Not relevant	ppTIS	FALSE	TRUE	TRUE	2193	Kidney, Lung, Liver, Spleen, Thyroid, Colon, BoneMarrow, Cerebellum, Brain, Bladder, Pancreas, Aorta, Tongue, AdrenalGland, Ovary, Skin, Uterus	Multiple	Detection by MS in healthy samples	Healthy samples
FYNPPGTPK	Not relevant	ppTIS	FALSE	TRUE	TRUE	2193			Detection by MS in healthy samples	Healthy samples
RFYNPPGTPK	Not relevant	ppTIS	FALSE	TRUE	TRUE	2193			Detection by MS in healthy samples	Healthy samples
YNPPGTPK	Not relevant	ppTIS	FALSE	TRUE	TRUE	2193			No detection by MS in healthy samples	Melanoma
THRLLALTV	Inframe	Without start codon	FALSE	FALSE	TRUE	2194			No detection by MS in healthy samples	Pan-cancer
KMLEMQHLSGQK	Not relevant	Without start codon	FALSE	FALSE	FALSE	2199			No detection by MS in healthy samples	Pan-cancer
RLVTHVFGIAR	Not relevant	Without start codon	FALSE	FALSE	FALSE	2198			No detection by MS in healthy samples	Leukemia
VTHVFGIAR	Not relevant	Without start codon	FALSE	FALSE	FALSE	2198			No detection by MS in healthy samples	Colon cancer
AILSRNVSW	Inframe	ppTIS	FALSE	TRUE	TRUE	2201			No detection by MS in healthy samples	Colon cancer
RVFPVPAGGFSL	Inframe	npTIS	FALSE	TRUE	TRUE	2200			No detection by MS in healthy samples	Pan-cancer
IQQDPDSLCSR	Inframe	ppTIS	FALSE	TRUE	TRUE	2377			No detection by MS in healthy samples	Brain meningioma
RLQSPQSLRCR	Not relevant	ppTIS	FALSE	TRUE	TRUE	2376			No detection by MS in healthy samples	Brain meningioma
KLYGTVSTK	Not relevant	Without start codon	FALSE	FALSE	FALSE	641			No detection by MS in healthy samples	Colon cancer
EVISSVAGGF	Not relevant	Without start codon	FALSE	FALSE	FALSE	2206	Thymus	Thymus	Detection by MS in healthy samples	Healthy samples
RVNDSYSRGK	Not relevant	npTIS	FALSE	TRUE	TRUE	2205	Thymus	Thymus	Detection by MS in healthy samples	Healthy samples
PYKNHQIL	Inframe	npTIS	FALSE	TRUE	TRUE	2384			No detection by MS in healthy samples	Melanoma
RTGPPRQTAR	Out of frame	ppTIS	FALSE	TRUE	TRUE	2388			No detection by MS in healthy samples	Colon cancer
APSLARFL	Inframe	ppTIS	FALSE	TRUE	TRUE	2392			No detection by MS in healthy samples	Melanoma
APSLARFLS	Inframe	ppTIS	FALSE	TRUE	TRUE	2392			No detection by MS in healthy samples	Melanoma
APSLARFLSL	Inframe	ppTIS	FALSE	TRUE	TRUE	2392			No detection by MS in healthy samples	Melanoma
SPAPSLARF	Inframe	ppTIS	FALSE	TRUE	TRUE	2392			No detection by MS in healthy samples	Pan-cancer
SPAPSLARFLSL	Inframe	ppTIS	FALSE	TRUE	TRUE	2392			No detection by MS in healthy samples	Melanoma
TTSGDSTIIR	Not relevant	ppTIS	TRUE	TRUE	TRUE	2213			No detection by MS in healthy samples	Pan-cancer
TTSGDSTIIRR	Not relevant	ppTIS	TRUE	TRUE	TRUE	2213			No detection by MS in healthy samples	Pan-cancer
QPRGSWGACA	Not relevant	ppTIS	FALSE	TRUE	TRUE	2399			No detection by MS in healthy samples	Leukemia
DWKEPSGAALR	Not relevant	npTIS	FALSE	TRUE	TRUE	2221			No detection by MS in healthy samples	Leukemia
HGMPAQFTL	Not relevant	ppTIS	FALSE	TRUE	TRUE	2220			No detection by MS in healthy samples	Melanoma
QHHGMPAQF	Not relevant	ppTIS	FALSE	TRUE	TRUE	2220			No detection by MS in healthy samples	Pan-cancer
YEFPTGLKI	Out of frame	Without start codon	FALSE	FALSE	FALSE	2405	Liver, BoneMarrow, LymphNode, Testis, Spleen, Bladder, Prostate, Colon, Gallbladder, Esophagus, Trachea	Multiple	Detection by MS in healthy samples	Healthy samples
KRKNIIEGK	Not relevant	Without start codon	FALSE	FALSE	FALSE	2227			No detection by MS in healthy samples	Colon cancer
KRKNIIEGKFF	Not relevant	Without start codon	FALSE	FALSE	FALSE	2227			No detection by MS in healthy samples	Pan-cancer
RPELRLRPA	Not relevant	npTIS	FALSE	TRUE	TRUE	2412			No detection by MS in healthy samples	Leukemia
FHTGTQR	Inframe	Without start codon	FALSE	FALSE	TRUE	2232	Bladder, Brain, Cerebellum, Lung, Myelon, SmallIntestine, Thyroid, Spleen, Tongue, Kidney, Muscle, Testis, Heart, Colon, Esophagus, Prostate	Multiple	Detection by MS in healthy samples	Healthy samples
MVFHTGTQR	Inframe	Without start codon	FALSE	FALSE	TRUE	2232	Bladder, Brain, Cerebellum, Lung, Myelon, SmallIntestine, Thyroid, Spleen, Tongue, Kidney, Muscle, Testis, Heart, Colon, Esophagus, Prostate	Multiple	Detection by MS in healthy samples	Healthy samples
VFHTGTQR	Inframe	Without start codon	FALSE	FALSE	TRUE	2232	Bladder, Brain, Cerebellum, Lung, Myelon, SmallIntestine, Thyroid, Spleen, Tongue, Kidney, Muscle, Testis, Heart, Colon, Esophagus, Prostate	Multiple	Detection by MS in healthy samples	Healthy samples
RLWQESRQLRM	Out of frame	ppTIS	FALSE	TRUE	TRUE	2420			No detection by MS in healthy samples	Pan-cancer
SRCEGPAQWHK	Not relevant	Without start codon	FALSE	FALSE	FALSE	2423			No detection by MS in healthy samples	Colon cancer
GRMKYIAQLY	Not relevant	npTIS	FALSE	TRUE	TRUE	2422			No detection by MS in healthy samples	Colon cancer
DASSAGITSTR	Not relevant	ppTIS	FALSE	TRUE	TRUE	2241			No detection by MS in healthy samples	Pan-cancer
SSAGITSTR	Not relevant	ppTIS	FALSE	TRUE	TRUE	2241			No detection by MS in healthy samples	Pan-cancer
RVWPAAGGLRR	Not relevant	ppTIS	FALSE	TRUE	TRUE	2424			No detection by MS in healthy samples	Colon cancer
RMLVMIDTMQR	Not relevant	ppTIS	FALSE	TRUE	TRUE	299			No detection by MS in healthy samples	Pan-cancer
VMIDTMQR	Not relevant	ppTIS	FALSE	TRUE	TRUE	299			No detection by MS in healthy samples	Melanoma
RPSAQHGWFSL	Out of frame	npTIS	FALSE	TRUE	TRUE	2248			No detection by MS in healthy samples	Leukemia
GEAGGGDRTGW	Not relevant	Without start codon	FALSE	FALSE	FALSE	2425			No detection by MS in healthy samples	Leukemia
RYLAHLAHL	Out of frame	npTIS	FALSE	TRUE	TRUE	2250			No detection by MS in healthy samples	Pan-cancer
PQVEKEGATLRL	Inframe	Without start codon	FALSE	FALSE	TRUE	2427			No detection by MS in healthy samples	Melanoma
ASLRPFWEW	Inframe	npTIS	TRUE	TRUE	TRUE	2428			No detection by MS in healthy samples	Leukemia
SATGAGRPL	Not relevant	ppTIS	FALSE	TRUE	TRUE	2430			Detection by MS in healthy samples	Healthy samples
TVSSATGAGRPL	Not relevant	ppTIS	FALSE	TRUE	TRUE	2430			Detection by MS in healthy samples	Healthy samples
TVSSATGAGR	Not relevant	ppTIS	FALSE	TRUE	TRUE	2430			No detection by MS in healthy samples	Pan-cancer
HTAPPFTYGR	Not relevant	ppTIS	TRUE	TRUE	TRUE	304			No detection by MS in healthy samples	Melanoma
GTRRKQDIFTR	Not relevant	npTIS	FALSE	TRUE	TRUE	648			No detection by MS in healthy samples	Pan-cancer
RRKQDIFTR	Not relevant	npTIS	FALSE	TRUE	TRUE	648			No detection by MS in healthy samples	Pan-cancer
QAVWVGREW	Out of frame	npTIS	FALSE	TRUE	TRUE	2440			No detection by MS in healthy samples	Leukemia
APGPVLFS	Not relevant	ppTIS	FALSE	TRUE	TRUE	2441			No detection by MS in healthy samples	Melanoma
APGPVLFSSM	Not relevant	ppTIS	FALSE	TRUE	TRUE	2441			No detection by MS in healthy samples	Melanoma
RVPTARFLW	Not relevant	ppTIS	FALSE	TRUE	TRUE	2442			No detection by MS in healthy samples	Melanoma
SPSQSRFSPLEL	Not relevant	ppTIS	TRUE	TRUE	TRUE	2443			Detection by MS in healthy samples	Healthy samples
SRFSPLEL	Not relevant	ppTIS	TRUE	TRUE	TRUE	2443			No detection by MS in healthy samples	Colon cancer
RPYPPLFPADA	Not relevant	Without start codon	FALSE	FALSE	FALSE	2445			Detection by MS in healthy samples	Healthy samples
GRWPFHSLR	Inframe	Without start codon	FALSE	FALSE	TRUE	2446			No detection by MS in healthy samples	Pan-cancer
GQMTCKTTH	Out of frame	ppTIS	FALSE	TRUE	TRUE	2451			No detection by MS in healthy samples	Leukemia
LPFYLTKSSA	Out of frame	ppTIS	FALSE	TRUE	TRUE	2450			No detection by MS in healthy samples	Pan-cancer
MLLPFYLTK	Out of frame	ppTIS	FALSE	TRUE	TRUE	2450			No detection by MS in healthy samples	Pan-cancer
RTKELRCYR	Not relevant	Without start codon	FALSE	FALSE	FALSE	2452			No detection by MS in healthy samples	Pan-cancer
QRISHTASP	Not relevant	Without start codon	FALSE	FALSE	FALSE	2447			Detection by MS in healthy samples	Healthy samples
RPRDPSRFPAL	Inframe	Without start codon	FALSE	FALSE	TRUE	2264			No detection by MS in healthy samples	Leukemia
RRHGFIIPA	Not relevant	ppTIS	FALSE	TRUE	TRUE	650			No detection by MS in healthy samples	Leukemia
RRHGFIIPAR	Not relevant	ppTIS	FALSE	TRUE	TRUE	650			No detection by MS in healthy samples	Leukemia
STCSLEKGR	Not relevant	npTIS	FALSE	TRUE	TRUE	2270			No detection by MS in healthy samples	Pan-cancer
GPSHLRAGRV	Not relevant	ppTIS	FALSE	TRUE	TRUE	379			Detection by MS in healthy samples	Healthy samples
SHLRAGRV	Not relevant	ppTIS	FALSE	TRUE	TRUE	379			No detection by MS in healthy samples	Leukemia
RLDHQRAEK	Not relevant	ppTIS	FALSE	TRUE	TRUE	651			Detection by MS in healthy samples	Healthy samples
KRFSGTVRLAP	Not relevant	Without start codon	FALSE	FALSE	FALSE	2277			No detection by MS in healthy samples	Pan-cancer
RLRPWISPTW	Not relevant	ppTIS	TRUE	TRUE	TRUE	2278			Detection by MS in healthy samples	Healthy samples
SGTVRLAP	Not relevant	Without start codon	FALSE	FALSE	FALSE	2277			No detection by MS in healthy samples	Melanoma
TMFSSLSTK	Inframe	ppTIS	FALSE	TRUE	TRUE	2280			No detection by MS in healthy samples	Pan-cancer
ALAVIPIPK	Out of frame	ppTIS	FALSE	TRUE	TRUE	2281			Detection by MS in healthy samples	Healthy samples
RQFAREVVYR	Not relevant	Without start codon	FALSE	FALSE	FALSE	2284			No detection by MS in healthy samples	Colon cancer
RPRGPGGKSGF	Inframe	ppTIS	FALSE	TRUE	TRUE	40			No detection by MS in healthy samples	Pan-cancer
AVWSVYQGDLRK	Not relevant	npTIS	FALSE	TRUE	TRUE	2291			Detection by MS in healthy samples	Healthy samples
SVYQGDLRK	Not relevant	npTIS	FALSE	TRUE	TRUE	2291			Detection by MS in healthy samples	Healthy samples
VYQGDLRK	Not relevant	npTIS	FALSE	TRUE	TRUE	2291			Detection by MS in healthy samples	Healthy samples
AHAATGCHAL	Not relevant	ppTIS	TRUE	TRUE	TRUE	2466			No detection by MS in healthy samples	Leukemia
HHGVTHRV	Not relevant	ppTIS	TRUE	TRUE	TRUE	2467			No detection by MS in healthy samples	Leukemia
HHGVTHRVA	Not relevant	ppTIS	TRUE	TRUE	TRUE	2467			No detection by MS in healthy samples	Leukemia
HAATGCHAL	Not relevant	ppTIS	TRUE	TRUE	TRUE	2466			Detection by MS in healthy samples	Healthy samples
VLRNNSAVLK	Not relevant	Without start codon	FALSE	FALSE	FALSE	2293			No detection by MS in healthy samples	Colon cancer
YYISASRFW	Not relevant	Without start codon	FALSE	FALSE	FALSE	2468			Detection by MS in healthy samples	Healthy samples
KLFLSSNTVGR	Not relevant	npTIS	FALSE	TRUE	TRUE	2295			No detection by MS in healthy samples	Pan-cancer
HVTDPSWGR	Not relevant	ppTIS	FALSE	TRUE	TRUE	2300			No detection by MS in healthy samples	Leukemia
VVQEQVGRSK	Not relevant	ppTIS	FALSE	TRUE	TRUE	2301			No detection by MS in healthy samples	Melanoma
LPAFRLPAA	Not relevant	ppTIS	FALSE	TRUE	TRUE	2302			No detection by MS in healthy samples	Melanoma
SADRVVAL	Not relevant	Without start codon	FALSE	FALSE	FALSE	2303			No detection by MS in healthy samples	Breast cancer
SPSADRVVAL	Not relevant	Without start codon	FALSE	FALSE	FALSE	2303			Detection by MS in healthy samples	Healthy samples
ILRDFVTTR	Inframe	ppTIS	FALSE	TRUE	TRUE	158			No detection by MS in healthy samples	Leukemia
KQILRDFVTTR	Inframe	ppTIS	FALSE	TRUE	TRUE	158			No detection by MS in healthy samples	Colon cancer
MTRTSSWTK	Not relevant	Without start codon	FALSE	FALSE	FALSE	655	Spleen	Spleen	Detection by MS in healthy samples	Healthy samples
TRTSSWTK	Not relevant	Without start codon	FALSE	FALSE	FALSE	655	Spleen	Spleen	Detection by MS in healthy samples	Healthy samples
RIYGHFLLHPA	Not relevant	Without start codon	FALSE	FALSE	FALSE	2481			No detection by MS in healthy samples	Pan-cancer
HFLLHPA	Not relevant	ppTIS	FALSE	TRUE	TRUE	2481			No detection by MS in healthy samples	Brain glioblastoma
IYGHFLLHPA	Not relevant	Without start codon	FALSE	FALSE	FALSE	2481			No detection by MS in healthy samples	Pan-cancer
RIYGHFLLH	Not relevant	Without start codon	FALSE	FALSE	FALSE	2481			No detection by MS in healthy samples	Pan-cancer
THIPTSTKL	Out of frame	Without start codon	FALSE	FALSE	FALSE	2484			No detection by MS in healthy samples	Pan-cancer
FLKKKYFLF	Inframe	npTIS	FALSE	TRUE	TRUE	2486			No detection by MS in healthy samples	Pan-cancer
KIYYKATVTK	Inframe	ppTIS	FALSE	TRUE	TRUE	1106			No detection by MS in healthy samples	Colon cancer
MDVGIPISR	Out of frame	npTIS	FALSE	TRUE	TRUE	2489			No detection by MS in healthy samples	Ovarian Carcinoma
RPREYLSSF	Inframe	ppTIS	FALSE	TRUE	TRUE	2317			Detection by MS in healthy samples	Healthy samples
RPRGGRWL	Not relevant	ppTIS	TRUE	TRUE	TRUE	2320			No detection by MS in healthy samples	Leukemia
RPRGGRWLI	Not relevant	ppTIS	TRUE	TRUE	TRUE	2320			No detection by MS in healthy samples	Leukemia
RPRGGRWLIL	Not relevant	ppTIS	TRUE	TRUE	TRUE	2320			Detection by MS in healthy samples	Healthy samples
RIANIIQSW	Not relevant	Without start codon	FALSE	FALSE	FALSE	2494			Detection by MS in healthy samples	Healthy samples
KIQTKQLDNLK	Not relevant	Without start codon	FALSE	FALSE	FALSE	2496			No detection by MS in healthy samples	Melanoma
EELGTPKAF	Out of frame	ppTIS	FALSE	TRUE	TRUE	2499	Spleen, Thymus	Multiple	Detection by MS in healthy samples	Healthy samples
SEDNVRTKI	Not relevant	ppTIS	FALSE	TRUE	TRUE	2503			No detection by MS in healthy samples	Pan-cancer
ARWDASLLLIR	Not relevant	Without start codon	FALSE	FALSE	FALSE	402			No detection by MS in healthy samples	Melanoma
TTFGRILFH	Not relevant	ppTIS	FALSE	TRUE	TRUE	2322			No detection by MS in healthy samples	Pan-cancer
IVLESPLELK	Out of frame	npTIS	FALSE	TRUE	TRUE	656			No detection by MS in healthy samples	Pan-cancer
ITAITSPFFK	Not relevant	npTIS	FALSE	TRUE	TRUE	2509	Lung, Spleen	Multiple	Detection by MS in healthy samples	Healthy samples
HMSAFVPEV	Not relevant	Without start codon	FALSE	FALSE	FALSE	2512	Lung	Lung	Detection by MS in healthy samples	Healthy samples
NYQRIVIRR	Not relevant	Without start codon	FALSE	FALSE	FALSE	2513			No detection by MS in healthy samples	Leukemia
SPMDTKGRL	Inframe	ppTIS	FALSE	TRUE	TRUE	2491			No detection by MS in healthy samples	Leukemia
RLSLHHSPVK	Not relevant	npTIS	FALSE	TRUE	TRUE	2516			No detection by MS in healthy samples	Brain glioblastoma
SSVPSEVYTKR	Not relevant	Without start codon	FALSE	FALSE	FALSE	2518			No detection by MS in healthy samples	Colon cancer
SVPSEVYTK	Not relevant	Without start codon	FALSE	FALSE	FALSE	2518			No detection by MS in healthy samples	Pan-cancer
IHLASQFTK	Not relevant	ppTIS	FALSE	TRUE	TRUE	2326	Bladder, Brain, Lung, Myelon, SmallIntestine, Thyroid, Muscle, Kidney, BoneMarrow, Liver, Testis, Stomach, Colon, Heart, Pancreas, Aorta, Esophagus, Trachea, Tongue, Spleen, Ovary, LymphNode, Uterus, Skin, AdrenalGland	Multiple	Detection by MS in healthy samples	Healthy samples
STIHLASQF	Not relevant	ppTIS	FALSE	TRUE	TRUE	2326	Bladder, Brain, Lung, Myelon, SmallIntestine, Thyroid, Muscle, Kidney, BoneMarrow, Liver, Testis, Stomach, Colon, Heart, Pancreas, Aorta, Esophagus, Trachea, Tongue, Spleen, Ovary, LymphNode, Uterus, Skin, AdrenalGland	Multiple	Detection by MS in healthy samples	Healthy samples
STIHLASQFTK	Not relevant	ppTIS	FALSE	TRUE	TRUE	2326	Bladder, Brain, Lung, Myelon, SmallIntestine, Thyroid, Muscle, Kidney, BoneMarrow, Liver, Testis, Stomach, Colon, Heart, Pancreas, Aorta, Esophagus, Trachea, Tongue, Spleen, Ovary, LymphNode, Uterus, Skin, AdrenalGland	Multiple	Detection by MS in healthy samples	Healthy samples
HLLQDRRLPR	Inframe	ppTIS	FALSE	TRUE	TRUE	2523			No detection by MS in healthy samples	Pan-cancer
LLQDRRLPR	Inframe	ppTIS	FALSE	TRUE	TRUE	2523			No detection by MS in healthy samples	Pan-cancer
LQDRRLPR	Inframe	ppTIS	FALSE	TRUE	TRUE	2523			No detection by MS in healthy samples	Colon cancer
RTRDAPVSSLR	Not relevant	ppTIS	FALSE	TRUE	TRUE	2524			No detection by MS in healthy samples	Breast cancer
SPMWQGKTGL	Inframe	npTIS	FALSE	TRUE	TRUE	2522			No detection by MS in healthy samples	Pan-cancer
TYQNIWDTF	Inframe	npTIS	FALSE	TRUE	TRUE	1288			Detection by MS in healthy samples	Healthy samples
ALRENSLICK	Inframe	Without start codon	FALSE	FALSE	TRUE	2525			No detection by MS in healthy samples	Melanoma
MLKFPLLDEF	Not relevant	ppTIS	FALSE	TRUE	TRUE	2328			No detection by MS in healthy samples	Brain glioblastoma
MYISGPTKPY	Not relevant	Without start codon	FALSE	FALSE	FALSE	2526			Detection by MS in healthy samples	Healthy samples
YISGPTKPY	Not relevant	Without start codon	FALSE	FALSE	FALSE	2526			No detection by MS in healthy samples	Leukemia
RRHVVYIKF	Not relevant	ppTIS	FALSE	TRUE	TRUE	2529			No detection by MS in healthy samples	Pan-cancer
QEYDGAVRA	Not relevant	ppTIS	FALSE	TRUE	TRUE	2339			No detection by MS in healthy samples	Leukemia
KVYQNFLNLSQK	Not relevant	Without start codon	FALSE	FALSE	FALSE	2341			No detection by MS in healthy samples	Colon cancer
SVIDWSSLNPK	Out of frame	Without start codon	FALSE	FALSE	FALSE	2342			No detection by MS in healthy samples	Leukemia
RTYSHPFQIR	Not relevant	ppTIS	FALSE	TRUE	TRUE	2343			No detection by MS in healthy samples	Colon cancer
LEGEQFIVL	Not relevant	ppTIS	FALSE	TRUE	TRUE	2347			Detection by MS in healthy samples	Healthy samples
KEASTSSGEKW	Not relevant	Without start codon	FALSE	FALSE	FALSE	2348			No detection by MS in healthy samples	Leukemia
KSKVEFQKV	Inframe	Without start codon	FALSE	FALSE	TRUE	2350	Spleen	Spleen	Detection by MS in healthy samples	Healthy samples
ETSRPPWKAR	Not relevant	ppTIS	TRUE	TRUE	TRUE	2355			No detection by MS in healthy samples	Leukemia
VAFPWPFAIR	Not relevant	ppTIS	FALSE	TRUE	TRUE	2543			Detection by MS in healthy samples	Healthy samples
MPTMTYLKA	Not relevant	Without start codon	FALSE	FALSE	FALSE	2356			Detection by MS in healthy samples	Healthy samples
RTSETAVLK	Not relevant	Without start codon	FALSE	FALSE	FALSE	2357			No detection by MS in healthy samples	Pan-cancer
SLLQPETPGLK	Out of frame	ppTIS	FALSE	TRUE	TRUE	2545			No detection by MS in healthy samples	Pan-cancer
RIAKSIISQK	Inframe	ppTIS	FALSE	TRUE	TRUE	2362			No detection by MS in healthy samples	Pan-cancer
KISYIFLKY	Inframe	Without start codon	FALSE	FALSE	TRUE	2363			No detection by MS in healthy samples	Pan-cancer
WIRFPTGRK	Inframe	ppTIS	FALSE	TRUE	TRUE	2364			No detection by MS in healthy samples	Leukemia
RSWPRGQQR	Not relevant	npTIS	FALSE	TRUE	TRUE	2366			No detection by MS in healthy samples	Colon cancer
NRIQQYIKK	Inframe	npTIS	FALSE	TRUE	TRUE	523			No detection by MS in healthy samples	Colon cancer
RLPTGKTITT	Inframe	Without start codon	FALSE	FALSE	TRUE	2552			Detection by MS in healthy samples	Healthy samples
EAEGSGSEHCLR	Not relevant	npTIS	FALSE	TRUE	TRUE	2374			No detection by MS in healthy samples	Leukemia
KYADSHFAL	Inframe	ppTIS	FALSE	TRUE	TRUE	664			No detection by MS in healthy samples	Leukemia
NEIDLFSIY	Out of frame	Without start codon	FALSE	FALSE	FALSE	2375			Detection by MS in healthy samples	Healthy samples
APRSRPTWTTL	Not relevant	ppTIS	FALSE	TRUE	TRUE	2559			Detection by MS in healthy samples	Healthy samples
RVLARGQLR	Not relevant	ppTIS	FALSE	TRUE	TRUE	2562			No detection by MS in healthy samples	Colon cancer
ATFLGAPRLY	Not relevant	npTIS	FALSE	TRUE	TRUE	2732			No detection by MS in healthy samples	Leukemia
FLGAPRLY	Not relevant	npTIS	FALSE	TRUE	TRUE	2732			No detection by MS in healthy samples	Leukemia
KRFYGTGWLR	Not relevant	Without start codon	FALSE	FALSE	FALSE	2733			No detection by MS in healthy samples	Pan-cancer
RFYGTGWLR	Not relevant	Without start codon	FALSE	FALSE	FALSE	2733			No detection by MS in healthy samples	Pan-cancer
YGTGWLR	Not relevant	Without start codon	FALSE	FALSE	FALSE	2733			No detection by MS in healthy samples	Melanoma
NPVDFTPFI	Not relevant	Without start codon	FALSE	FALSE	FALSE	2563			No detection by MS in healthy samples	Leukemia
DSLLWMK	Inframe	npTIS	FALSE	TRUE	TRUE	2734			No detection by MS in healthy samples	Melanoma
RAMDSLLWMK	Inframe	npTIS	FALSE	TRUE	TRUE	2734			Detection by MS in healthy samples	Healthy samples
EVGSVPTLPR	Inframe	Without start codon	FALSE	FALSE	TRUE	2565			No detection by MS in healthy samples	Melanoma
QVKGVSTVR	Not relevant	npTIS	FALSE	TRUE	TRUE	2735			No detection by MS in healthy samples	Breast cancer
FLRDTADFQI	Not relevant	npTIS	FALSE	TRUE	TRUE	313			Detection by MS in healthy samples	Healthy samples
LRDTADFQI	Not relevant	npTIS	FALSE	TRUE	TRUE	313			No detection by MS in healthy samples	Melanoma
KTDRTVLVY	Not relevant	ppTIS	FALSE	TRUE	TRUE	314			No detection by MS in healthy samples	Melanoma
RSYHQKPVEK	Not relevant	Without start codon	FALSE	FALSE	FALSE	2566			Detection by MS in healthy samples	Healthy samples
FFNLRLNTF	Not relevant	Without start codon	FALSE	FALSE	FALSE	2738	Thymus	Thymus	Detection by MS in healthy samples	Healthy samples
RIMSVWQRGLR	Not relevant	Without start codon	FALSE	FALSE	FALSE	2742	Thymus	Thymus	Detection by MS in healthy samples	Healthy samples
SPRSSSTTA	Not relevant	Without start codon	FALSE	FALSE	FALSE	2741	Thymus	Thymus	Detection by MS in healthy samples	Healthy samples
SPRSSSTTAP	Not relevant	Without start codon	FALSE	FALSE	FALSE	2741	Thymus	Thymus	Detection by MS in healthy samples	Healthy samples
SPRSSSTTAPA	Not relevant	Without start codon	FALSE	FALSE	FALSE	2741	Thymus	Thymus	Detection by MS in healthy samples	Healthy samples
SPRSSSTTAPAC	Not relevant	Without start codon	FALSE	FALSE	FALSE	2741	Thymus	Thymus	Detection by MS in healthy samples	Healthy samples
RYFQKWIHK	Not relevant	Without start codon	FALSE	FALSE	FALSE	665			No detection by MS in healthy samples	Pan-cancer
SRWKGWPDSQK	Not relevant	ppTIS	FALSE	TRUE	TRUE	2570			No detection by MS in healthy samples	Leukemia
RTQTLLKTSIRK	Not relevant	ppTIS	FALSE	TRUE	TRUE	2571			No detection by MS in healthy samples	Pan-cancer
RTQTLLKTSIR	Not relevant	ppTIS	FALSE	TRUE	TRUE	2571			No detection by MS in healthy samples	Colon cancer
HSLEIISSF	Inframe	Without start codon	FALSE	FALSE	TRUE	2745			No detection by MS in healthy samples	Leukemia
APKQPGTAQ	Not relevant	ppTIS	FALSE	TRUE	TRUE	2574			No detection by MS in healthy samples	Pan-cancer
HPEGVQLHF	Out of frame	ppTIS	FALSE	TRUE	TRUE	2750			No detection by MS in healthy samples	Leukemia
RTAPGRKPAW	Not relevant	ppTIS	FALSE	TRUE	TRUE	315			No detection by MS in healthy samples	Colon cancer
AAATAVAMR	Not relevant	Without start codon	FALSE	FALSE	FALSE	2752	Bladder, Brain, Cerebellum, Lung, SmallIntestine, Thyroid, Spleen, Tongue, Kidney, Testis, Heart, AdrenalGland, Prostate, Ovary	Multiple	Detection by MS in healthy samples	Healthy samples
AVFAAATAVAMR	Not relevant	Without start codon	FALSE	FALSE	FALSE	2752	Bladder, Brain, Cerebellum, Lung, SmallIntestine, Thyroid, Spleen, Tongue, Kidney, Testis, Heart, AdrenalGland, Prostate, Ovary	Multiple	Detection by MS in healthy samples	Healthy samples
FAAATAVAM	Not relevant	Without start codon	FALSE	FALSE	FALSE	2752	Bladder, Brain, Cerebellum, Lung, SmallIntestine, Thyroid, Spleen, Tongue, Kidney, Testis, Heart, AdrenalGland, Prostate, Ovary	Multiple	Detection by MS in healthy samples	Healthy samples
FAAATAVAMR	Not relevant	Without start codon	FALSE	FALSE	FALSE	2752	Bladder, Brain, Cerebellum, Lung, SmallIntestine, Thyroid, Spleen, Tongue, Kidney, Testis, Heart, AdrenalGland, Prostate, Ovary	Multiple	Detection by MS in healthy samples	Healthy samples
MRWHRQKNH	Not relevant	ppTIS	FALSE	TRUE	TRUE	2490			No detection by MS in healthy samples	Pan-cancer
RRQVGQVQV	Not relevant	ppTIS	FALSE	TRUE	TRUE	2756			No detection by MS in healthy samples	Colon cancer
RVGRWPRGW	Not relevant	npTIS	FALSE	TRUE	TRUE	2586			No detection by MS in healthy samples	Melanoma
ALFGFVGFPNK	Not relevant	npTIS	FALSE	TRUE	TRUE	2759			No detection by MS in healthy samples	Melanoma
GFVGFPNK	Not relevant	ppTIS	FALSE	TRUE	TRUE	2759			No detection by MS in healthy samples	Melanoma
KQRDAKSDLLR	Not relevant	Without start codon	FALSE	FALSE	FALSE	2758			No detection by MS in healthy samples	Colon cancer
GRLEMGGLGK	Inframe	ppTIS	FALSE	TRUE	TRUE	2587			No detection by MS in healthy samples	Pan-cancer
RLKSTVLTWK	Not relevant	ppTIS	FALSE	TRUE	TRUE	2589			No detection by MS in healthy samples	Pan-cancer
RLKSTVLTW	Not relevant	ppTIS	FALSE	TRUE	TRUE	2589			Detection by MS in healthy samples	Healthy samples
VLRSKVNLV	Out of frame	Without start codon	FALSE	FALSE	FALSE	2762			No detection by MS in healthy samples	Leukemia
RVTKNALSL	Not relevant	ppTIS	FALSE	TRUE	TRUE	2764			Detection by MS in healthy samples	Healthy samples
IYFLRNPVL	Inframe	Without start codon	FALSE	FALSE	TRUE	2593			No detection by MS in healthy samples	Leukemia
SPGPASRMGTPV	Not relevant	Without start codon	FALSE	FALSE	FALSE	2768			No detection by MS in healthy samples	Pan-cancer
SLSDGARLYL	Inframe	npTIS	FALSE	TRUE	TRUE	2766			Detection by MS in healthy samples	Healthy samples
ESLSPGEGFLR	Not relevant	ppTIS	FALSE	TRUE	TRUE	2775			No detection by MS in healthy samples	Pan-cancer
FLRLRVLAA	Not relevant	ppTIS	FALSE	TRUE	TRUE	2775			No detection by MS in healthy samples	Melanoma
GEGFLRLRVLAA	Not relevant	ppTIS	FALSE	TRUE	TRUE	2775			No detection by MS in healthy samples	Melanoma
GRFAFPHGH	Not relevant	ppTIS	FALSE	TRUE	TRUE	2774			No detection by MS in healthy samples	Leukemia
ISSSSTGKTSW	Not relevant	ppTIS	FALSE	TRUE	TRUE	2772			No detection by MS in healthy samples	Leukemia
DIFPSGFRGR	Not relevant	ppTIS	FALSE	TRUE	TRUE	2778			No detection by MS in healthy samples	Pan-cancer
RALSMAAFTRR	Not relevant	Without start codon	FALSE	FALSE	FALSE	2785			No detection by MS in healthy samples	Melanoma
QSAGITGMTR	Inframe	ppTIS	FALSE	TRUE	TRUE	2784			No detection by MS in healthy samples	Leukemia
ESAGLFQVPR	Not relevant	Without start codon	FALSE	FALSE	FALSE	2788			Cancer selective	Ovarian Carcinoma
SAGLFQVPR	Not relevant	Without start codon	FALSE	FALSE	FALSE	2788			Cancer selective	Ovarian Carcinoma
RLLSQFRAW	Not relevant	npTIS	FALSE	TRUE	TRUE	2604			No detection by MS in healthy samples	Pan-cancer
MTVLINHTF	Not relevant	npTIS	FALSE	TRUE	TRUE	2789			No detection by MS in healthy samples	Pan-cancer
RFASRTESYER	Not relevant	ppTIS	FALSE	TRUE	TRUE	2790			No detection by MS in healthy samples	Pan-cancer
RLKTGGSEHW	Not relevant	Without start codon	FALSE	FALSE	FALSE	2791			No detection by MS in healthy samples	Brain glioblastoma
LYLFHEQSM	Not relevant	ppTIS	TRUE	TRUE	TRUE	2607			Detection by MS in healthy samples	Healthy samples
MAGPLSPSFR	Not relevant	ppTIS	FALSE	TRUE	TRUE	2610			No detection by MS in healthy samples	Leukemia
LPDPEDRSF	Not relevant	ppTIS	FALSE	TRUE	TRUE	2612			No detection by MS in healthy samples	Pan-cancer
IRQKSTLKV	Not relevant	npTIS	FALSE	TRUE	TRUE	2613			No detection by MS in healthy samples	Pan-cancer
KTMWFQFERK	Out of frame	npTIS	FALSE	TRUE	TRUE	2615			No detection by MS in healthy samples	Pan-cancer
RSHQCVWNR	Not relevant	ppTIS	FALSE	TRUE	TRUE	2796			No detection by MS in healthy samples	Pan-cancer
AHRSAGTRYAA	Not relevant	ppTIS	FALSE	TRUE	TRUE	2618			No detection by MS in healthy samples	Pan-cancer
HRSAGTRYAA	Not relevant	ppTIS	FALSE	TRUE	TRUE	2618			No detection by MS in healthy samples	Pan-cancer
FPRAAENEHIA	Not relevant	npTIS	FALSE	TRUE	TRUE	2567			Detection by MS in healthy samples	Healthy samples
MRWQHLVLR	Not relevant	ppTIS	FALSE	TRUE	TRUE	2625			No detection by MS in healthy samples	Pan-cancer
ETANGGLRHLR	Not relevant	npTIS	FALSE	TRUE	TRUE	2627			No detection by MS in healthy samples	Leukemia
ARSQITATSTSK	Inframe	npTIS	FALSE	TRUE	TRUE	2804	Skin	Skin	Detection by MS in healthy samples	Healthy samples
QITATSTSK	Inframe	npTIS	FALSE	TRUE	TRUE	2804	Skin	Skin	Detection by MS in healthy samples	Healthy samples
SYGSKWKRF	Not relevant	Without start codon	TRUE	FALSE	TRUE	2633			No detection by MS in healthy samples	Colon cancer
AVISSAGLLSAK	Not relevant	ppTIS	FALSE	TRUE	TRUE	2635			Detection by MS in healthy samples	Healthy samples
DYRGLVGTEPR	Not relevant	ppTIS	FALSE	TRUE	TRUE	2806			No detection by MS in healthy samples	Leukemia
FQWKTSGRY	Out of frame	npTIS	FALSE	TRUE	TRUE	672			No detection by MS in healthy samples	Pan-cancer
ESPAGRAGGAL	Not relevant	ppTIS	FALSE	TRUE	TRUE	2809			Detection by MS in healthy samples	Healthy samples
SPAGRAGGAL	Not relevant	ppTIS	FALSE	TRUE	TRUE	2809			No detection by MS in healthy samples	Leukemia
KLFGKAAGLLGK	Not relevant	Without start codon	FALSE	FALSE	FALSE	2637			No detection by MS in healthy samples	Pan-cancer
FLFSDPATA	Not relevant	Without start codon	FALSE	FALSE	FALSE	2811	BoneMarrow	BoneMarrow	Detection by MS in healthy samples	Healthy samples
FLFSDPATASL	Not relevant	Without start codon	FALSE	FALSE	FALSE	2811	BoneMarrow	BoneMarrow	Detection by MS in healthy samples	Healthy samples
FSDPATASL	Not relevant	Without start codon	FALSE	FALSE	FALSE	2811	BoneMarrow	BoneMarrow	Detection by MS in healthy samples	Healthy samples
SDPATASL	Not relevant	Without start codon	FALSE	FALSE	FALSE	2811	BoneMarrow	BoneMarrow	Detection by MS in healthy samples	Healthy samples
SESTTHLAF	Not relevant	ppTIS	FALSE	TRUE	TRUE	2810	BoneMarrow	BoneMarrow	Detection by MS in healthy samples	Healthy samples
EHLIEKSF	Not relevant	ppTIS	FALSE	TRUE	TRUE	2640	Spleen, Muscle, Testis, Heart, Colon, BoneMarrow, Aorta, AdrenalGland, Lung, Liver, Tongue, Esophagus, Thymus	Multiple	Detection by MS in healthy samples	Healthy samples
LEHLIEKSF	Not relevant	ppTIS	FALSE	TRUE	TRUE	2640	Spleen, Muscle, Testis, Heart, Colon, BoneMarrow, Aorta, AdrenalGland, Lung, Liver, Tongue, Esophagus, Thymus	Multiple	Detection by MS in healthy samples	Healthy samples
RTLPLEGSPK	Not relevant	npTIS	FALSE	TRUE	TRUE	2817	SmallIntestine	SmallIntestine	Detection by MS in healthy samples	Healthy samples
RVPSGASILK	Out of frame	npTIS	FALSE	TRUE	TRUE	2643			No detection by MS in healthy samples	Pan-cancer
RMIELPNSLK	Not relevant	ppTIS	FALSE	TRUE	TRUE	2645			Detection by MS in healthy samples	Healthy samples
RPRFSGIDRL	Out of frame	Without start codon	FALSE	FALSE	FALSE	2823			No detection by MS in healthy samples	Leukemia
RPRFSGIDRLF	Out of frame	Without start codon	FALSE	FALSE	FALSE	2823			Detection by MS in healthy samples	Healthy samples
KRNFKATVK	Not relevant	Without start codon	TRUE	FALSE	TRUE	2824			No detection by MS in healthy samples	Colon cancer
HMLLLFVQR	Not relevant	Without start codon	FALSE	FALSE	FALSE	2825			No detection by MS in healthy samples	Leukemia
RPRGPPEPATM	Not relevant	ppTIS	FALSE	TRUE	TRUE	2646			Detection by MS in healthy samples	Healthy samples
MNIGFSPLK	Not relevant	npTIS	FALSE	TRUE	TRUE	2651			No detection by MS in healthy samples	Pan-cancer
LYTHGFKTL	Out of frame	npTIS	FALSE	TRUE	TRUE	2652			No detection by MS in healthy samples	Colon cancer
LPSSYLLKI	Inframe	Without start codon	FALSE	FALSE	TRUE	2653			No detection by MS in healthy samples	Pan-cancer
GRIIGMMTM	Out of frame	npTIS	FALSE	TRUE	TRUE	2830			No detection by MS in healthy samples	Pan-cancer
KMKMHMSGR	Out of frame	Without start codon	FALSE	FALSE	FALSE	2830			No detection by MS in healthy samples	Colon cancer
TAISAHPWL	Not relevant	Without start codon	TRUE	FALSE	TRUE	675			No detection by MS in healthy samples	Brain glioblastoma
MRFHRALAA	Inframe	npTIS	FALSE	TRUE	TRUE	2655			No detection by MS in healthy samples	Pan-cancer
ATESVLQKILK	Not relevant	Without start codon	FALSE	FALSE	FALSE	2656			No detection by MS in healthy samples	Pan-cancer
ATAHPTSPR	Not relevant	npTIS	FALSE	TRUE	TRUE	676			No detection by MS in healthy samples	Melanoma
IQFRSPRALTF	Not relevant	ppTIS	FALSE	TRUE	TRUE	2658			No detection by MS in healthy samples	Pan-cancer
QPAVSGCTAA	Not relevant	ppTIS	TRUE	TRUE	TRUE	2659			No detection by MS in healthy samples	Leukemia
MLFRVNVCR	Not relevant	Without start codon	FALSE	FALSE	FALSE	318	Kidney, SmallIntestine, Testis, BoneMarrow, Lung, Colon, Esophagus	Multiple	Detection by MS in healthy samples	Healthy samples
VYKPVSIYL	Out of frame	npTIS	FALSE	TRUE	TRUE	321	Kidney, SmallIntestine, Testis, BoneMarrow, Lung, Colon, Esophagus	Multiple	Detection by MS in healthy samples	Healthy samples
YIVDIFQAL	Not relevant	Without start codon	FALSE	FALSE	FALSE	317	Kidney, SmallIntestine, Testis, BoneMarrow, Lung, Colon, Esophagus	Multiple	Detection by MS in healthy samples	Healthy samples
KVSSPESGLSNR	Out of frame	ppTIS	FALSE	TRUE	TRUE	2667			No detection by MS in healthy samples	Pan-cancer
RPRSHAGVSL	Out of frame	npTIS	FALSE	TRUE	TRUE	2668			No detection by MS in healthy samples	Pan-cancer
KTTHWETSL	Out of frame	npTIS	FALSE	TRUE	TRUE	2837			No detection by MS in healthy samples	Pan-cancer
AIMKKGHKNK	Out of frame	Without start codon	FALSE	FALSE	FALSE	2840			No detection by MS in healthy samples	Pan-cancer
SLMKRDGTTFLR	Not relevant	Without start codon	FALSE	FALSE	FALSE	2844			No detection by MS in healthy samples	Colon cancer
LMKRDGTTF	Not relevant	Without start codon	FALSE	FALSE	FALSE	2844			No detection by MS in healthy samples	Pan-cancer
SAASKFHNK	Not relevant	npTIS	FALSE	TRUE	TRUE	2675			No detection by MS in healthy samples	Leukemia
MLYSIYRTK	Not relevant	ppTIS	FALSE	TRUE	TRUE	2680			No detection by MS in healthy samples	Pan-cancer
MQASSLSISSY	Not relevant	npTIS	FALSE	TRUE	TRUE	2681			No detection by MS in healthy samples	Brain glioblastoma
FANGQAVKAF	Not relevant	npTIS	FALSE	TRUE	TRUE	2682			No detection by MS in healthy samples	Leukemia
SQFPAPSTSQPF	Not relevant	Without start codon	FALSE	FALSE	FALSE	2683	Spleen, Thymus	Multiple	Detection by MS in healthy samples	Healthy samples
FPAPSTSQPF	Not relevant	Without start codon	FALSE	FALSE	FALSE	2683			No detection by MS in healthy samples	Pan-cancer
HPVELEENF	Out of frame	Without start codon	FALSE	FALSE	FALSE	2684			No detection by MS in healthy samples	Colon cancer
ELSGISFRK	Inframe	ppTIS	FALSE	TRUE	TRUE	2685			No detection by MS in healthy samples	Colon cancer
EASPAEANAALR	Not relevant	ppTIS	FALSE	TRUE	TRUE	2853			No detection by MS in healthy samples	Leukemia
SPAEANAAL	Not relevant	ppTIS	FALSE	TRUE	TRUE	2853			No detection by MS in healthy samples	Pan-cancer
QTAVSSLPK	Not relevant	Without start codon	FALSE	FALSE	FALSE	324			No detection by MS in healthy samples	Leukemia
STGGGLAKPR	Out of frame	ppTIS	FALSE	TRUE	TRUE	2856	Kidney, Lung, Spleen, BoneMarrow, SmallIntestine	Multiple	Detection by MS in healthy samples	Healthy samples
LPDSPRIHR	Not relevant	Without start codon	FALSE	FALSE	FALSE	2857			No detection by MS in healthy samples	Leukemia
RLPDSPRIHR	Not relevant	Without start codon	FALSE	FALSE	FALSE	2857			No detection by MS in healthy samples	Pan-cancer
RLPDSPRIH	Not relevant	Without start codon	FALSE	FALSE	FALSE	2857			No detection by MS in healthy samples	Leukemia
QVWETTVQK	Not relevant	Without start codon	FALSE	FALSE	FALSE	2691			No detection by MS in healthy samples	Pan-cancer
HTTDPVPTLK	Not relevant	ppTIS	TRUE	TRUE	TRUE	2695			No detection by MS in healthy samples	Melanoma
TTDPVPTLK	Not relevant	ppTIS	TRUE	TRUE	TRUE	2695			No detection by MS in healthy samples	Melanoma
RSAEFGRQAR	Not relevant	ppTIS	FALSE	TRUE	TRUE	2867			No detection by MS in healthy samples	Colon cancer
SVRGLTRFK	Not relevant	Without start codon	FALSE	FALSE	FALSE	2869			No detection by MS in healthy samples	Melanoma
YYLRWGEEI	Not relevant	Without start codon	FALSE	FALSE	FALSE	2868			No detection by MS in healthy samples	Leukemia
ESRLGEQNF	Out of frame	Without start codon	FALSE	FALSE	FALSE	2870			No detection by MS in healthy samples	Pan-cancer
DSFRLSL	Not relevant	npTIS	FALSE	TRUE	TRUE	2871			No detection by MS in healthy samples	Melanoma
HPQDSFRLSL	Not relevant	npTIS	FALSE	TRUE	TRUE	2871			Detection by MS in healthy samples	Healthy samples
RVSARWRSL	Not relevant	ppTIS	FALSE	TRUE	TRUE	2700			No detection by MS in healthy samples	Leukemia
TICSPVQRK	Out of frame	ppTIS	FALSE	TRUE	TRUE	2874			No detection by MS in healthy samples	Brain glioblastoma
DALKMSHGY	Not relevant	ppTIS	FALSE	TRUE	TRUE	2705			No detection by MS in healthy samples	Pan-cancer
VVAGAMVDALK	Not relevant	ppTIS	FALSE	TRUE	TRUE	2705			No detection by MS in healthy samples	Pan-cancer
KVKGSCIPR	Inframe	ppTIS	FALSE	TRUE	TRUE	2712			No detection by MS in healthy samples	Colon cancer
NYINDLRNF	Not relevant	ppTIS	TRUE	TRUE	TRUE	2714	Liver	Liver	Detection by MS in healthy samples	Healthy samples
LAQSSEGRTW	Not relevant	npTIS	FALSE	TRUE	TRUE	2718			No detection by MS in healthy samples	Leukemia
RRPLFLPLK	Not relevant	Without start codon	FALSE	FALSE	FALSE	2881	Spleen	Spleen	Detection by MS in healthy samples	Healthy samples
TQRVSVVTF	Not relevant	Without start codon	FALSE	FALSE	FALSE	2882	Spleen	Spleen	Detection by MS in healthy samples	Healthy samples
YVRVGSIYY	Out of frame	npTIS	FALSE	TRUE	TRUE	2884	Lung, SmallIntestine, AdrenalGland, Testis, Bladder, Skin, Spleen	Multiple	Detection by MS in healthy samples	Healthy samples
MPQPESQKAA	Not relevant	npTIS	FALSE	TRUE	TRUE	2722			No detection by MS in healthy samples	Melanoma
ATHQLMVNR	Inframe	npTIS	FALSE	TRUE	TRUE	2725			No detection by MS in healthy samples	Colon cancer
NIPLQAVLL	Out of frame	Without start codon	FALSE	FALSE	FALSE	2885			Detection by MS in healthy samples	Healthy samples
MVWRSTRTR	Not relevant	ppTIS	FALSE	TRUE	TRUE	2888			No detection by MS in healthy samples	Pan-cancer
KTWWITMKF	Not relevant	ppTIS	FALSE	TRUE	TRUE	2727	Spleen	Spleen	Detection by MS in healthy samples	Healthy samples
RSLPKDWHY	Out of frame	ppTIS	FALSE	TRUE	TRUE	2728			No detection by MS in healthy samples	Leukemia
LPMKRHTVF	Not relevant	Without start codon	FALSE	FALSE	FALSE	3014			No detection by MS in healthy samples	Brain meningioma
RPTVMPGVTR	Inframe	ppTIS	FALSE	TRUE	TRUE	3013			No detection by MS in healthy samples	Leukemia
RTLHVSSHHDR	Not relevant	npTIS	FALSE	TRUE	TRUE	2891			No detection by MS in healthy samples	Colon cancer
TATAEEEAKR	Out of frame	ppTIS	FALSE	TRUE	TRUE	2893			No detection by MS in healthy samples	Pan-cancer
ETAPVLSLG	Out of frame	npTIS	FALSE	TRUE	TRUE	3019			No detection by MS in healthy samples	Leukemia
MPLGGRGTL	Inframe	ppTIS	FALSE	TRUE	TRUE	3022	Spleen	Spleen	Detection by MS in healthy samples	Healthy samples
KVSFPVIPSF	Out of frame	npTIS	FALSE	TRUE	TRUE	331			Detection by MS in healthy samples	Healthy samples
RKKTVIQLF	Out of frame	Without start codon	FALSE	FALSE	FALSE	329			No detection by MS in healthy samples	Leukemia
RRKKTVIQLF	Out of frame	npTIS	FALSE	TRUE	TRUE	329			Detection by MS in healthy samples	Healthy samples
SYVGYWERSM	Out of frame	Without start codon	FALSE	FALSE	FALSE	330			No detection by MS in healthy samples	Leukemia
ISERNVLTL	Inframe	Without start codon	FALSE	FALSE	TRUE	3025	BoneMarrow, Muscle	Multiple	Detection by MS in healthy samples	Healthy samples
RRIHLGLAF	Not relevant	Without start codon	FALSE	FALSE	FALSE	2897			No detection by MS in healthy samples	Pan-cancer
EVIEGGSIMR	Not relevant	Without start codon	FALSE	FALSE	FALSE	2899			No detection by MS in healthy samples	Leukemia
SMKSFGTLTLK	Not relevant	Without start codon	TRUE	FALSE	TRUE	3030			No detection by MS in healthy samples	Melanoma
KSFGTLTLK	Not relevant	Without start codon	TRUE	FALSE	TRUE	3030			No detection by MS in healthy samples	Pan-cancer
SFGTLTLK	Not relevant	Without start codon	TRUE	FALSE	TRUE	3030			No detection by MS in healthy samples	Brain meningioma
GYSYPQITW	Not relevant	ppTIS	FALSE	TRUE	TRUE	3032			No detection by MS in healthy samples	Pan-cancer
GTHRETLGKK	Not relevant	ppTIS	FALSE	TRUE	TRUE	3033			No detection by MS in healthy samples	Melanoma
KMLPSHQGR	Not relevant	Without start codon	FALSE	FALSE	FALSE	686			No detection by MS in healthy samples	Colon cancer
FSVPEEYVRTR	Not relevant	npTIS	FALSE	TRUE	TRUE	2904			No detection by MS in healthy samples	Melanoma
LFRNQGLVAR	Not relevant	ppTIS	FALSE	TRUE	TRUE	2903			No detection by MS in healthy samples	Colon cancer
TETQLGRNW	Inframe	ppTIS	FALSE	TRUE	TRUE	2906	Lung, Spleen, Ovary	Multiple	Detection by MS in healthy samples	Healthy samples
LTYNKSPNRL	Inframe	Without start codon	FALSE	FALSE	TRUE	2907			Detection by MS in healthy samples	Healthy samples
TYNKSPNRL	Inframe	Without start codon	FALSE	FALSE	TRUE	2907			Detection by MS in healthy samples	Healthy samples
AAPGRWLPL	Not relevant	npTIS	FALSE	TRUE	TRUE	2910			Detection by MS in healthy samples	Healthy samples
APGRWLPL	Not relevant	npTIS	FALSE	TRUE	TRUE	2910			No detection by MS in healthy samples	Pan-cancer
PGRWLPL	Not relevant	npTIS	FALSE	TRUE	TRUE	2910			Detection by MS in healthy samples	Healthy samples
FFDNFPTLL	Not relevant	Without start codon	FALSE	FALSE	FALSE	2911			No detection by MS in healthy samples	Leukemia
RPGSQWRGL	Not relevant	ppTIS	FALSE	TRUE	TRUE	2913	Thymus	Thymus	Detection by MS in healthy samples	Healthy samples
RPGSQWRGLTM	Not relevant	ppTIS	FALSE	TRUE	TRUE	2913	Thymus	Thymus	Detection by MS in healthy samples	Healthy samples
RLIKIKDMF	Out of frame	npTIS	FALSE	TRUE	TRUE	2916			No detection by MS in healthy samples	Leukemia
RLIKIKDMFF	Out of frame	npTIS	FALSE	TRUE	TRUE	2916			No detection by MS in healthy samples	Pan-cancer
AQIQINHHY	Inframe	npTIS	FALSE	TRUE	TRUE	3036			No detection by MS in healthy samples	Leukemia
APVATGAARPA	Not relevant	Without start codon	FALSE	FALSE	FALSE	3038			Detection by MS in healthy samples	Healthy samples
KIHGRPSPK	Not relevant	Without start codon	FALSE	FALSE	FALSE	3038			Detection by MS in healthy samples	Healthy samples
RPSPKRVRGP	Not relevant	ppTIS	FALSE	TRUE	TRUE	3038			No detection by MS in healthy samples	Leukemia
VATGAARPA	Not relevant	Without start codon	FALSE	FALSE	FALSE	3038			No detection by MS in healthy samples	Pan-cancer
RSRARGPSLR	Inframe	Without start codon	FALSE	FALSE	TRUE	2919			No detection by MS in healthy samples	Colon cancer
KLAPRWFFH	Not relevant	ppTIS	FALSE	TRUE	TRUE	3042			Detection by MS in healthy samples	Healthy samples
TAAGLAAGSWTR	Not relevant	ppTIS	FALSE	TRUE	TRUE	2921			No detection by MS in healthy samples	Melanoma
RPWGAGREA	Not relevant	ppTIS	FALSE	TRUE	TRUE	2923			No detection by MS in healthy samples	Pan-cancer
RPWGAGREAL	Not relevant	ppTIS	FALSE	TRUE	TRUE	2923			No detection by MS in healthy samples	Pan-cancer
HLMDAPQLGNY	Inframe	npTIS	FALSE	TRUE	TRUE	2927			No detection by MS in healthy samples	Leukemia
SAVRPTATW	Not relevant	Without start codon	FALSE	FALSE	FALSE	3047			No detection by MS in healthy samples	Leukemia
RLQEWHTLW	Not relevant	Without start codon	FALSE	FALSE	FALSE	2935			No detection by MS in healthy samples	Colon cancer
RRFWPWARP	Not relevant	Without start codon	TRUE	FALSE	TRUE	3049			No detection by MS in healthy samples	Melanoma
DASGVTLSTR	Not relevant	npTIS	FALSE	TRUE	TRUE	2940			No detection by MS in healthy samples	Melanoma
STEHPPATQK	Not relevant	ppTIS	FALSE	TRUE	TRUE	3052			No detection by MS in healthy samples	Colon cancer
STLHLFFLK	Not relevant	Without start codon	FALSE	FALSE	FALSE	3058			No detection by MS in healthy samples	Melanoma
MVAAGGHYPK	Inframe	ppTIS	FALSE	TRUE	TRUE	487			No detection by MS in healthy samples	Leukemia
VAAGGHYPK	Inframe	ppTIS	FALSE	TRUE	TRUE	487			Detection by MS in healthy samples	Healthy samples
TIALGQLYY	Out of frame	npTIS	FALSE	TRUE	TRUE	3061			Detection by MS in healthy samples	Healthy samples
IVSAQNILK	Inframe	ppTIS	FALSE	TRUE	TRUE	1816			No detection by MS in healthy samples	Pan-cancer
ETISRPAASSPK	Not relevant	ppTIS	FALSE	TRUE	TRUE	3070			No detection by MS in healthy samples	Leukemia
ISRPAASSPK	Not relevant	ppTIS	FALSE	TRUE	TRUE	3070			No detection by MS in healthy samples	Melanoma
AAAPAAVAR	Not relevant	Without start codon	FALSE	FALSE	FALSE	3072			No detection by MS in healthy samples	Pan-cancer
AAAPAAVARVR	Not relevant	Without start codon	FALSE	FALSE	FALSE	3072			No detection by MS in healthy samples	Melanoma
ILPLPNVSY	Out of frame	Without start codon	FALSE	FALSE	FALSE	2950			Detection by MS in healthy samples	Healthy samples
RDNQHKVLL	Inframe	ppTIS	FALSE	TRUE	TRUE	2951			No detection by MS in healthy samples	Pan-cancer
HHAGPRPMV	Not relevant	Without start codon	FALSE	FALSE	FALSE	2952			No detection by MS in healthy samples	Leukemia
ISSNSHTRV	Inframe	Without start codon	FALSE	FALSE	TRUE	3073			No detection by MS in healthy samples	Colon cancer
MLPEFGPPL	Not relevant	ppTIS	FALSE	TRUE	TRUE	2953	Lung, BoneMarrow, Brain, Kidney	Multiple	Detection by MS in healthy samples	Healthy samples
KLRGAWAFR	Not relevant	ppTIS	FALSE	TRUE	TRUE	3087			Detection by MS in healthy samples	Healthy samples
KLRGAWAFRR	Not relevant	ppTIS	FALSE	TRUE	TRUE	3087			No detection by MS in healthy samples	Pan-cancer
LRGAWAFRR	Not relevant	ppTIS	FALSE	TRUE	TRUE	3087			No detection by MS in healthy samples	Leukemia
RQGFHRRTW	Not relevant	Without start codon	FALSE	FALSE	FALSE	3086			No detection by MS in healthy samples	Pan-cancer
IISSMLIEK	Inframe	Without start codon	FALSE	FALSE	TRUE	3088			Detection by MS in healthy samples	Healthy samples
LVITRLINK	Inframe	npTIS	FALSE	TRUE	TRUE	2961	Thymus	Thymus	Detection by MS in healthy samples	Healthy samples
VITRLINK	Inframe	npTIS	FALSE	TRUE	TRUE	2961	Thymus	Thymus	Detection by MS in healthy samples	Healthy samples
ATDRIYHQK	Not relevant	npTIS	FALSE	TRUE	TRUE	2962			No detection by MS in healthy samples	Colon cancer
SVNNGYAPK	Not relevant	ppTIS	FALSE	TRUE	TRUE	3093			Detection by MS in healthy samples	Healthy samples
LNDNTSRVN	Inframe	Without start codon	FALSE	FALSE	TRUE	3097			No detection by MS in healthy samples	Brain glioblastoma
TAFPAGAGRAR	Inframe	npTIS	FALSE	TRUE	TRUE	3096			No detection by MS in healthy samples	Pan-cancer
SVSILFLKK	Out of frame	Without start codon	FALSE	FALSE	FALSE	3098			No detection by MS in healthy samples	Pan-cancer
TPAMANLLL	Not relevant	Without start codon	FALSE	FALSE	FALSE	2963			No detection by MS in healthy samples	Pan-cancer
QVFTGLFSSK	Not relevant	npTIS	FALSE	TRUE	TRUE	2965			No detection by MS in healthy samples	Melanoma
VTQSNLHLRK	Inframe	npTIS	FALSE	TRUE	TRUE	2964			No detection by MS in healthy samples	Melanoma
HRNFTSHLHK	Not relevant	ppTIS	FALSE	TRUE	TRUE	2967			No detection by MS in healthy samples	Colon cancer
NHYQGGNKSY	Not relevant	ppTIS	FALSE	TRUE	TRUE	3099			Detection by MS in healthy samples	Healthy samples
RPRPGGSDL	Not relevant	ppTIS	FALSE	TRUE	TRUE	2973	LymphNode, Lung, Spleen, Thymus	Multiple	Detection by MS in healthy samples	Healthy samples
RPRPGGSDLRL	Not relevant	ppTIS	FALSE	TRUE	TRUE	2973	LymphNode, Lung, Spleen, Thymus	Multiple	Detection by MS in healthy samples	Healthy samples
VLYKFKPIFK	Not relevant	npTIS	FALSE	TRUE	TRUE	2976			No detection by MS in healthy samples	Pan-cancer
RFIDKKREM	Inframe	ppTIS	FALSE	TRUE	TRUE	165			Detection by MS in healthy samples	Healthy samples
AMYKGKAVLPY	Inframe	npTIS	FALSE	TRUE	TRUE	2977			No detection by MS in healthy samples	Leukemia
TPRNTNIEI	Out of frame	Without start codon	FALSE	FALSE	FALSE	337	Lung, Cerebellum, Thymus	Multiple	Detection by MS in healthy samples	Healthy samples
LYLETRSEF	Not relevant	ppTIS	FALSE	TRUE	TRUE	2978			Detection by MS in healthy samples	Healthy samples
GTLIIPSGFWK	Not relevant	Without start codon	FALSE	FALSE	FALSE	3102	Ovary	Ovary	Detection by MS in healthy samples	Healthy samples
KILPKSNGVMLK	Not relevant	Without start codon	FALSE	FALSE	FALSE	3104	Ovary	Ovary	Detection by MS in healthy samples	Healthy samples
TPSRLRMGSL	Not relevant	npTIS	FALSE	TRUE	TRUE	3105	Ovary	Ovary	Detection by MS in healthy samples	Healthy samples
RRGIFSQLLIK	Inframe	ppTIS	FALSE	TRUE	TRUE	3107			No detection by MS in healthy samples	Pan-cancer
ALGPMAFRV	Not relevant	ppTIS	FALSE	TRUE	TRUE	2980			No detection by MS in healthy samples	Melanoma
SPVLRALHL	Inframe	npTIS	FALSE	TRUE	TRUE	2982			Detection by MS in healthy samples	Healthy samples
TVSSSVCLKM	Out of frame	ppTIS	FALSE	TRUE	TRUE	3114			No detection by MS in healthy samples	Pan-cancer
MTWWLKSLQK	Inframe	Without start codon	FALSE	FALSE	TRUE	2984			No detection by MS in healthy samples	Leukemia
KIIRLNLYW	Not relevant	Without start codon	FALSE	FALSE	FALSE	2987			No detection by MS in healthy samples	Leukemia
RVQNFSYAK	Out of frame	npTIS	FALSE	TRUE	TRUE	2985			Detection by MS in healthy samples	Healthy samples
AVKSGSVAQMR	Not relevant	npTIS	TRUE	TRUE	TRUE	2992			No detection by MS in healthy samples	Brain meningioma
REAKLRGTA	Not relevant	Without start codon	FALSE	FALSE	FALSE	3118			No detection by MS in healthy samples	Pan-cancer
DFHQKTKEV	Inframe	ppTIS	FALSE	TRUE	TRUE	339			No detection by MS in healthy samples	Brain meningioma
FHQKTKEV	Inframe	ppTIS	FALSE	TRUE	TRUE	339			No detection by MS in healthy samples	Pan-cancer
ILFTTQIFK	Out of frame	npTIS	FALSE	TRUE	TRUE	2993			No detection by MS in healthy samples	Pan-cancer
CLYYSSSRK	Not relevant	Without start codon	FALSE	FALSE	FALSE	418	Brain, Spleen, BoneMarrow, Trachea, Bladder, Thymus, Ovary	Multiple	Detection by MS in healthy samples	Healthy samples
RLWEKISQK	Not relevant	Without start codon	FALSE	FALSE	FALSE	3121			No detection by MS in healthy samples	Pan-cancer
RLWEKISQKK	Not relevant	Without start codon	FALSE	FALSE	FALSE	3121			Detection by MS in healthy samples	Healthy samples
RSHESLQVYR	Not relevant	npTIS	FALSE	TRUE	TRUE	3122			No detection by MS in healthy samples	Pan-cancer
RTATLLALWK	Not relevant	ppTIS	FALSE	TRUE	TRUE	2996	SmallIntestine, Lung, Thyroid, Colon	Multiple	Detection by MS in healthy samples	Healthy samples
TLLALWK	Not relevant	ppTIS	FALSE	TRUE	TRUE	2996	SmallIntestine, Lung, Thyroid, Colon	Multiple	Detection by MS in healthy samples	Healthy samples
RTILLPRGSSW	Not relevant	ppTIS	TRUE	TRUE	TRUE	2998			No detection by MS in healthy samples	Colon cancer
RPAGASRSQ	Not relevant	npTIS	FALSE	TRUE	TRUE	3129	Thymus	Thymus	Detection by MS in healthy samples	Healthy samples
RPAGASRSQF	Not relevant	npTIS	FALSE	TRUE	TRUE	3129	Thymus	Thymus	Detection by MS in healthy samples	Healthy samples
GLFTRTHMK	Inframe	ppTIS	FALSE	TRUE	TRUE	2534			No detection by MS in healthy samples	Colon cancer
NRASAGRPPL	Out of frame	ppTIS	FALSE	TRUE	TRUE	689			No detection by MS in healthy samples	Pan-cancer
RASAGRPPL	Out of frame	ppTIS	FALSE	TRUE	TRUE	689			Detection by MS in healthy samples	Healthy samples
AERTGGLAF	Inframe	Without start codon	FALSE	FALSE	TRUE	3000	Spleen, Lung, BoneMarrow, Colon, Tongue, Muscle, Ovary, Thymus	Multiple	Detection by MS in healthy samples	Healthy samples
AESGILTEL	Inframe	ppTIS	FALSE	TRUE	TRUE	2999	Spleen, Lung, BoneMarrow, Colon, Tongue, Muscle, Ovary, Thymus	Multiple	Detection by MS in healthy samples	Healthy samples
ITPATYLAL	Not relevant	npTIS	FALSE	TRUE	TRUE	3131			Detection by MS in healthy samples	Healthy samples
SVTSHTCSDK	Not relevant	Without start codon	FALSE	FALSE	FALSE	3003			No detection by MS in healthy samples	Pan-cancer
TSHTCSDK	Not relevant	Without start codon	FALSE	FALSE	FALSE	3003			No detection by MS in healthy samples	Colon cancer
SYDGLLPEL	Out of frame	Without start codon	FALSE	FALSE	FALSE	3137			No detection by MS in healthy samples	Pan-cancer
HHAQVHPAV	Not relevant	npTIS	FALSE	TRUE	TRUE	3140			No detection by MS in healthy samples	Pan-cancer
RQRDPAVAS	Not relevant	ppTIS	TRUE	TRUE	TRUE	3139			No detection by MS in healthy samples	Melanoma
RQRDPAVASR	Not relevant	ppTIS	TRUE	TRUE	TRUE	3139			No detection by MS in healthy samples	Pan-cancer
GEADHRAPAA	Not relevant	ppTIS	FALSE	TRUE	TRUE	3141			No detection by MS in healthy samples	Leukemia
GWRPGALSL	Inframe	ppTIS	FALSE	TRUE	TRUE	3144	Lung, Colon, BoneMarrow, LymphNode, Testis, Kidney, Liver, Spleen, Cerebellum, Tongue, Trachea	Multiple	Detection by MS in healthy samples	Healthy samples
ATHHQPWAQK	Not relevant	ppTIS	FALSE	TRUE	TRUE	3146			Detection by MS in healthy samples	Healthy samples
GPSGGRGAA	Not relevant	npTIS	FALSE	TRUE	TRUE	3005			No detection by MS in healthy samples	Leukemia
QCGPSGGRGAA	Not relevant	Without start codon	FALSE	FALSE	FALSE	3005			No detection by MS in healthy samples	Leukemia
SRWQPGWAGR	Not relevant	Without start codon	FALSE	FALSE	FALSE	3004			Detection by MS in healthy samples	Healthy samples
EVASLGRTAVSR	Not relevant	ppTIS	FALSE	TRUE	TRUE	3008			No detection by MS in healthy samples	Pan-cancer
ELSRGAEQGR	Inframe	npTIS	FALSE	TRUE	TRUE	3147			No detection by MS in healthy samples	Ovarian Carcinoma
PMDASFSTL	Out of frame	ppTIS	FALSE	TRUE	TRUE	3148			Detection by MS in healthy samples	Healthy samples
VPRSPASRPSF	Not relevant	ppTIS	FALSE	TRUE	TRUE	3011			No detection by MS in healthy samples	Pan-cancer
QHHLHPTAV	Inframe	npTIS	FALSE	TRUE	TRUE	3155			No detection by MS in healthy samples	Leukemia
NTDVESVHLSY	Out of frame	npTIS	FALSE	TRUE	TRUE	3158			No detection by MS in healthy samples	Colon cancer
EGITLILK	Not relevant	Without start codon	TRUE	FALSE	TRUE	3270			No detection by MS in healthy samples	Pan-cancer
KILEGITLILK	Not relevant	Without start codon	TRUE	FALSE	TRUE	3270			No detection by MS in healthy samples	Pan-cancer
FKNNFFFHF	Not relevant	npTIS	FALSE	TRUE	TRUE	341			No detection by MS in healthy samples	Brain glioblastoma
ESMEASLQQR	Out of frame	npTIS	FALSE	TRUE	TRUE	3161			No detection by MS in healthy samples	Melanoma
LERILGWSY	Not relevant	npTIS	FALSE	TRUE	TRUE	3160			No detection by MS in healthy samples	Melanoma
QLERILGWSY	Not relevant	npTIS	FALSE	TRUE	TRUE	3160			No detection by MS in healthy samples	Lymphoma
RGTATLTPR	Not relevant	ppTIS	FALSE	TRUE	TRUE	3162			No detection by MS in healthy samples	Pan-cancer
RPRTSFLAA	Not relevant	npTIS	FALSE	TRUE	TRUE	3164			Detection by MS in healthy samples	Healthy samples
RPRTSFLAASL	Not relevant	npTIS	FALSE	TRUE	TRUE	3164			No detection by MS in healthy samples	Pan-cancer
KFLLPHSAH	Out of frame	Without start codon	FALSE	FALSE	FALSE	3275			No detection by MS in healthy samples	Leukemia
MPRWPGIWTAA	Not relevant	ppTIS	FALSE	TRUE	TRUE	3165			Detection by MS in healthy samples	Healthy samples
MPRWPGIWTA	Not relevant	ppTIS	FALSE	TRUE	TRUE	3165			Detection by MS in healthy samples	Healthy samples
RLPSYGPRLK	Not relevant	ppTIS	FALSE	TRUE	TRUE	3166			No detection by MS in healthy samples	Pan-cancer
EHFKITILL	Not relevant	Without start codon	FALSE	FALSE	FALSE	3276			No detection by MS in healthy samples	Leukemia
KVAFVNMFK	Inframe	Without start codon	FALSE	FALSE	TRUE	3277			No detection by MS in healthy samples	Leukemia
QLWKKNYSW	Out of frame	Without start codon	TRUE	FALSE	TRUE	3280			No detection by MS in healthy samples	Colon cancer
HPRVRTVHI	Inframe	Without start codon	FALSE	FALSE	TRUE	3282			No detection by MS in healthy samples	Pan-cancer
ALYGGRILK	Not relevant	ppTIS	TRUE	TRUE	TRUE	3176			Detection by MS in healthy samples	Healthy samples
LYGGRILK	Not relevant	ppTIS	TRUE	TRUE	TRUE	3176			Detection by MS in healthy samples	Healthy samples
MLLNSFLRR	Not relevant	npTIS	FALSE	TRUE	TRUE	3175			No detection by MS in healthy samples	Pan-cancer
NALYGGRILK	Not relevant	ppTIS	TRUE	TRUE	TRUE	3176			No detection by MS in healthy samples	Leukemia
YGGRILK	Not relevant	ppTIS	TRUE	TRUE	TRUE	3176			Detection by MS in healthy samples	Healthy samples
KPSGKQSAKL	Not relevant	npTIS	FALSE	TRUE	TRUE	3179			No detection by MS in healthy samples	Pan-cancer
KRKPLSGLK	Not relevant	npTIS	FALSE	TRUE	TRUE	3178			No detection by MS in healthy samples	Colon cancer
SLWKRKPLSGLK	Not relevant	npTIS	FALSE	TRUE	TRUE	3178			No detection by MS in healthy samples	Pan-cancer
GEPRETWGLL	Not relevant	ppTIS	FALSE	TRUE	TRUE	3285			No detection by MS in healthy samples	Breast cancer
KLSSTCLSSRL	Not relevant	Without start codon	FALSE	FALSE	FALSE	3286			No detection by MS in healthy samples	Pan-cancer
GSLYLPILLVK	Not relevant	ppTIS	FALSE	TRUE	TRUE	3291			Detection by MS in healthy samples	Healthy samples
RVYGWRLGK	Not relevant	Without start codon	FALSE	FALSE	FALSE	3290			Detection by MS in healthy samples	Healthy samples
SLYLPILLVK	Not relevant	ppTIS	FALSE	TRUE	TRUE	3291			Detection by MS in healthy samples	Healthy samples
RVSPVGQSSPK	Not relevant	ppTIS	FALSE	TRUE	TRUE	3183			Detection by MS in healthy samples	Healthy samples
VLFSQQKHYL	Not relevant	ppTIS	FALSE	TRUE	TRUE	3190			No detection by MS in healthy samples	Pan-cancer
RRLEAAKSEPR	Not relevant	ppTIS	FALSE	TRUE	TRUE	3294			Detection by MS in healthy samples	Healthy samples
YSGIYIYTY	Not relevant	npTIS	FALSE	TRUE	TRUE	3296			No detection by MS in healthy samples	Lymphoma
IIPKVIYRF	Inframe	ppTIS	FALSE	TRUE	TRUE	1432			Detection by MS in healthy samples	Healthy samples
IVLNWFPLR	Not relevant	ppTIS	FALSE	TRUE	TRUE	3193	Spleen, Thymus	Multiple	Detection by MS in healthy samples	Healthy samples
KRIWNCSVRR	Not relevant	ppTIS	FALSE	TRUE	TRUE	3198			No detection by MS in healthy samples	Colon cancer
KRIWNCSVR	Not relevant	ppTIS	FALSE	TRUE	TRUE	3198			No detection by MS in healthy samples	Colon cancer
RIWNCSVRR	Not relevant	ppTIS	FALSE	TRUE	TRUE	3198			No detection by MS in healthy samples	Colon cancer
AGRTSLLVVH	Out of frame	Without start codon	FALSE	FALSE	FALSE	3200			Detection by MS in healthy samples	Healthy samples
ARVFTAHTR	Not relevant	ppTIS	FALSE	TRUE	TRUE	3202			Detection by MS in healthy samples	Healthy samples
QTYARVFTAHTR	Not relevant	ppTIS	FALSE	TRUE	TRUE	3202			No detection by MS in healthy samples	Pan-cancer
TPGIIETLY	Inframe	Without start codon	FALSE	FALSE	TRUE	3203			No detection by MS in healthy samples	Pan-cancer
FALTSQGKSAF	Inframe	Without start codon	FALSE	FALSE	TRUE	3303			Detection by MS in healthy samples	Healthy samples
LTSQGKSAF	Inframe	npTIS	FALSE	TRUE	TRUE	3303			Detection by MS in healthy samples	Healthy samples
VYLGIVKSF	Not relevant	Without start codon	FALSE	FALSE	FALSE	3211			No detection by MS in healthy samples	Pan-cancer
GLNGTILVH	Out of frame	ppTIS	FALSE	TRUE	TRUE	343			No detection by MS in healthy samples	Melanoma
RTFLRQTY	Not relevant	Without start codon	FALSE	FALSE	FALSE	3307			No detection by MS in healthy samples	Colon cancer
RTFLRQTYK	Not relevant	Without start codon	FALSE	FALSE	FALSE	3307			No detection by MS in healthy samples	Pan-cancer
IILKNPYLAK	Not relevant	Without start codon	FALSE	FALSE	FALSE	3308			No detection by MS in healthy samples	Pan-cancer
RIFPSSQTVRK	Not relevant	Without start codon	FALSE	FALSE	FALSE	3312			Detection by MS in healthy samples	Healthy samples
RVRTGQLQR	Not relevant	Without start codon	FALSE	FALSE	FALSE	3313			No detection by MS in healthy samples	Brain meningioma
GRAWLLGKSR	Out of frame	ppTIS	FALSE	TRUE	TRUE	3316			No detection by MS in healthy samples	Colon cancer
MLAGRAWL	Out of frame	ppTIS	FALSE	TRUE	TRUE	3316			No detection by MS in healthy samples	Brain glioblastoma
MLAGRAWLL	Out of frame	ppTIS	FALSE	TRUE	TRUE	3316			No detection by MS in healthy samples	Pan-cancer
MLAGRAWLLGK	Out of frame	ppTIS	FALSE	TRUE	TRUE	3316			Detection by MS in healthy samples	Healthy samples
RAWLLGKSR	Out of frame	ppTIS	FALSE	TRUE	TRUE	3316			No detection by MS in healthy samples	Colon cancer
APRAGAGM	Not relevant	npTIS	FALSE	TRUE	TRUE	3215			Detection by MS in healthy samples	Healthy samples
APRAGAGMA	Not relevant	npTIS	FALSE	TRUE	TRUE	3215			No detection by MS in healthy samples	Leukemia
APRAGAGMAA	Not relevant	npTIS	FALSE	TRUE	TRUE	3215			Detection by MS in healthy samples	Healthy samples
APRAGAGMAAA	Not relevant	npTIS	FALSE	TRUE	TRUE	3215			Detection by MS in healthy samples	Healthy samples
PRAGAGMAAA	Not relevant	npTIS	FALSE	TRUE	TRUE	3215			No detection by MS in healthy samples	Melanoma
SFISKDLCL	Inframe	npTIS	FALSE	TRUE	TRUE	345			No detection by MS in healthy samples	Pan-cancer
FFQDGSRF	Not relevant	npTIS	FALSE	TRUE	TRUE	3318			Detection by MS in healthy samples	Healthy samples
RFFQDGSRFSR	Not relevant	npTIS	FALSE	TRUE	TRUE	3318			No detection by MS in healthy samples	Colon cancer
RLFFTFNQK	Inframe	Without start codon	FALSE	FALSE	TRUE	3319			Detection by MS in healthy samples	Healthy samples
RLPGVTCSR	Not relevant	ppTIS	FALSE	TRUE	TRUE	3216			No detection by MS in healthy samples	Brain glioblastoma
RRLPGVTCSR	Not relevant	ppTIS	FALSE	TRUE	TRUE	3216			No detection by MS in healthy samples	Colon cancer
EVAPVLVKSVK	Not relevant	Without start codon	FALSE	FALSE	FALSE	3322			No detection by MS in healthy samples	Leukemia
LPRSFTSLTL	Not relevant	ppTIS	FALSE	TRUE	TRUE	347	Spleen, Thymus	Multiple	Detection by MS in healthy samples	Healthy samples
PRSFTSLTL	Not relevant	ppTIS	FALSE	TRUE	TRUE	347	Spleen, Thymus	Multiple	Detection by MS in healthy samples	Healthy samples
LPYLHNESTGLI	Inframe	Without start codon	FALSE	FALSE	TRUE	3223			No detection by MS in healthy samples	Lymphoma
PATGVQVIL	Out of frame	ppTIS	FALSE	TRUE	TRUE	697			No detection by MS in healthy samples	Pan-cancer
VILLAQTPK	Inframe	ppTIS	FALSE	TRUE	TRUE	3224			Detection by MS in healthy samples	Healthy samples
AVISEPRLMK	Not relevant	ppTIS	FALSE	TRUE	TRUE	3227			No detection by MS in healthy samples	Pan-cancer
VISEPRLM	Not relevant	ppTIS	FALSE	TRUE	TRUE	3227			Detection by MS in healthy samples	Healthy samples
VISEPRLMK	Not relevant	ppTIS	FALSE	TRUE	TRUE	3227			No detection by MS in healthy samples	Colon cancer
TAHFEERSL	Not relevant	Without start codon	FALSE	FALSE	FALSE	3330			No detection by MS in healthy samples	Leukemia
MVKPVSTKIQK	Inframe	ppTIS	FALSE	TRUE	TRUE	1781			No detection by MS in healthy samples	Leukemia
HTNLKGAREW	Out of frame	npTIS	FALSE	TRUE	TRUE	3228			Detection by MS in healthy samples	Healthy samples
RPRHTHAGRASL	Not relevant	ppTIS	FALSE	TRUE	TRUE	3331	Kidney, Thymus	Multiple	Detection by MS in healthy samples	Healthy samples
HTHAGRASL	Not relevant	ppTIS	FALSE	TRUE	TRUE	3331			No detection by MS in healthy samples	Pan-cancer
EIDLPVRL	Out of frame	npTIS	FALSE	TRUE	TRUE	3333	Thymus	Thymus	Detection by MS in healthy samples	Healthy samples
NEIDLPVRL	Out of frame	Without start codon	FALSE	FALSE	FALSE	3333	Thymus	Thymus	Detection by MS in healthy samples	Healthy samples
TAASTFGIK	Inframe	ppTIS	FALSE	TRUE	TRUE	3229	Liver, Lung, Spleen, SmallIntestine, Kidney, AdrenalGland	Multiple	Detection by MS in healthy samples	Healthy samples
SPSSTHARIL	Out of frame	Without start codon	FALSE	FALSE	FALSE	3231			No detection by MS in healthy samples	Pan-cancer
STQPQNSLRK	Not relevant	Without start codon	TRUE	FALSE	TRUE	3336			No detection by MS in healthy samples	Melanoma
FVAGTQEVFV	Not relevant	npTIS	FALSE	TRUE	TRUE	3338			No detection by MS in healthy samples	Leukemia
KLRTDKFKR	Not relevant	Without start codon	FALSE	FALSE	FALSE	3234			No detection by MS in healthy samples	Pan-cancer
EIYSNNVNTR	Not relevant	Without start codon	FALSE	FALSE	FALSE	701			No detection by MS in healthy samples	Pan-cancer
FADSPDAV	Not relevant	ppTIS	FALSE	TRUE	TRUE	3341			No detection by MS in healthy samples	Breast cancer
FADSPDAVR	Not relevant	ppTIS	FALSE	TRUE	TRUE	3341			No detection by MS in healthy samples	Pan-cancer
RLFPATITSGK	Inframe	npTIS	FALSE	TRUE	TRUE	3342			No detection by MS in healthy samples	Brain meningioma
KFYFLSKKK	Inframe	Without start codon	FALSE	FALSE	TRUE	1130			No detection by MS in healthy samples	Pan-cancer
QVGPADTQPR	Out of frame	ppTIS	FALSE	TRUE	TRUE	3344			No detection by MS in healthy samples	Pan-cancer
AVWWRTGAAER	Not relevant	npTIS	FALSE	TRUE	TRUE	3347			No detection by MS in healthy samples	Pan-cancer
WRTGAAER	Not relevant	npTIS	FALSE	TRUE	TRUE	3347			No detection by MS in healthy samples	Melanoma
WWRTGAAER	Not relevant	npTIS	FALSE	TRUE	TRUE	3347			No detection by MS in healthy samples	Colon cancer
IVFSHGLGIK	Not relevant	ppTIS	FALSE	TRUE	TRUE	3237			Detection by MS in healthy samples	Healthy samples
TRFRSYTEDSA	Not relevant	npTIS	FALSE	TRUE	TRUE	3238			Detection by MS in healthy samples	Healthy samples
QPLPHPGACA	Not relevant	npTIS	FALSE	TRUE	TRUE	3242			Detection by MS in healthy samples	Healthy samples
RPHAPWREF	Not relevant	Without start codon	FALSE	FALSE	FALSE	3241			Detection by MS in healthy samples	Healthy samples
FYDFREVFL	Not relevant	ppTIS	TRUE	TRUE	TRUE	3243			Detection by MS in healthy samples	Healthy samples
AVIIGGLQMGK	Out of frame	npTIS	FALSE	TRUE	TRUE	3354			No detection by MS in healthy samples	Pan-cancer
RLREVRLLLK	Out of frame	Without start codon	FALSE	FALSE	FALSE	3353			No detection by MS in healthy samples	Brain meningioma
DTYPSADAGEK	Not relevant	npTIS	FALSE	TRUE	TRUE	3355			No detection by MS in healthy samples	Pan-cancer
ARLAFGREM	Not relevant	npTIS	FALSE	TRUE	TRUE	3356			No detection by MS in healthy samples	Pan-cancer
EMRQWNLEGR	Not relevant	Without start codon	FALSE	FALSE	FALSE	3356			No detection by MS in healthy samples	Leukemia
LRAADREPP	Not relevant	Without start codon	FALSE	FALSE	FALSE	3357			Detection by MS in healthy samples	Healthy samples
EEIQIPNYF	Not relevant	ppTIS	FALSE	TRUE	TRUE	3358			Detection by MS in healthy samples	Healthy samples
DVRPPAVGR	Not relevant	ppTIS	FALSE	TRUE	TRUE	3361			No detection by MS in healthy samples	Leukemia
RVVSGAFSGR	Not relevant	ppTIS	FALSE	TRUE	TRUE	3362			No detection by MS in healthy samples	Pan-cancer
RPRGEGRGPAA	Not relevant	ppTIS	TRUE	TRUE	TRUE	704			No detection by MS in healthy samples	Leukemia
GIFQRSTNLK	Not relevant	ppTIS	FALSE	TRUE	TRUE	3365			Detection by MS in healthy samples	Healthy samples
HVKLSFPT	Not relevant	Without start codon	FALSE	FALSE	FALSE	3364			Detection by MS in healthy samples	Healthy samples
RHVKLSFPT	Not relevant	Without start codon	FALSE	FALSE	FALSE	3364			No detection by MS in healthy samples	Pan-cancer
SPRTWHHRSL	Not relevant	Without start codon	FALSE	FALSE	FALSE	3363			No detection by MS in healthy samples	Leukemia
RVSEITLRRF	Inframe	ppTIS	FALSE	TRUE	TRUE	3251			No detection by MS in healthy samples	Colon cancer
APNVRSAGV	Out of frame	ppTIS	FALSE	TRUE	TRUE	3252			No detection by MS in healthy samples	Pan-cancer
HPRVAEGTRL	Out of frame	ppTIS	FALSE	TRUE	TRUE	1019			No detection by MS in healthy samples	Pan-cancer
VISREVHGV	Not relevant	npTIS	FALSE	TRUE	TRUE	3256			No detection by MS in healthy samples	Brain glioblastoma
FHRNVRSFGA	Not relevant	ppTIS	FALSE	TRUE	TRUE	3257			No detection by MS in healthy samples	Brain glioblastoma
TFHRNVRSF	Not relevant	ppTIS	FALSE	TRUE	TRUE	3257			Detection by MS in healthy samples	Healthy samples
HRNVRSFGA	Not relevant	ppTIS	FALSE	TRUE	TRUE	3257			No detection by MS in healthy samples	Pan-cancer
SFGARVWAY	Not relevant	npTIS	FALSE	TRUE	TRUE	3367			No detection by MS in healthy samples	Leukemia
AAAESHPL	Out of frame	ppTIS	FALSE	TRUE	TRUE	478			No detection by MS in healthy samples	Leukemia
AAESHPL	Out of frame	ppTIS	FALSE	TRUE	TRUE	478			No detection by MS in healthy samples	Leukemia
QVAAAESHPL	Out of frame	ppTIS	FALSE	TRUE	TRUE	478			No detection by MS in healthy samples	Leukemia
VAAAESHPL	Out of frame	ppTIS	FALSE	TRUE	TRUE	478			Detection by MS in healthy samples	Healthy samples
YQVAAAESHPL	Out of frame	ppTIS	FALSE	TRUE	TRUE	478			No detection by MS in healthy samples	Pan-cancer
RVRMEGTTSTR	Not relevant	npTIS	FALSE	TRUE	TRUE	3372			No detection by MS in healthy samples	Colon cancer
FLDRNLVAV	Out of frame	ppTIS	FALSE	TRUE	TRUE	3263			No detection by MS in healthy samples	Pan-cancer
RTLRGPLASF	Out of frame	ppTIS	FALSE	TRUE	TRUE	3262			Detection by MS in healthy samples	Healthy samples
GPRDPAGTQL	Not relevant	ppTIS	FALSE	TRUE	TRUE	3374			No detection by MS in healthy samples	Leukemia
VRDAGAAAERAP	Not relevant	Without start codon	FALSE	FALSE	FALSE	3375			Detection by MS in healthy samples	Healthy samples
EVLGGIQAR	Inframe	ppTIS	FALSE	TRUE	TRUE	3379	Brain, SmallIntestine, Colon, Prostate	Multiple	Detection by MS in healthy samples	Healthy samples
DVASGVGSGR	Not relevant	Without start codon	FALSE	FALSE	FALSE	3264	Bladder, Brain, Lung, Thyroid	Multiple	Detection by MS in healthy samples	Healthy samples
ILLPRTRPSW	Not relevant	ppTIS	FALSE	TRUE	TRUE	3381	Ovary	Ovary	Detection by MS in healthy samples	Healthy samples
RTNNILLPR	Not relevant	ppTIS	FALSE	TRUE	TRUE	3381	Ovary	Ovary	Detection by MS in healthy samples	Healthy samples
TNNILLPR	Not relevant	ppTIS	FALSE	TRUE	TRUE	3381	Ovary	Ovary	Detection by MS in healthy samples	Healthy samples
SPRPPVSQNAL	Not relevant	ppTIS	FALSE	TRUE	TRUE	3383			Detection by MS in healthy samples	Healthy samples
EHHGGPLTL	Not relevant	npTIS	FALSE	TRUE	TRUE	3268			No detection by MS in healthy samples	Pan-cancer
HHGGPLTL	Not relevant	Without start codon	FALSE	FALSE	FALSE	3268			No detection by MS in healthy samples	Pan-cancer
KVYGRQTVMK	Not relevant	npTIS	FALSE	TRUE	TRUE	6202			Detection by MS in healthy samples	Healthy samples
TTHDHRTHPNR	Not relevant	Without start codon	FALSE	FALSE	FALSE	6204			No detection by MS in healthy samples	Pan-cancer
QPLSPSLRQPR	Not relevant	Without start codon	FALSE	FALSE	FALSE	6307			No detection by MS in healthy samples	Leukemia
RTALARQTHK	Inframe	npTIS	FALSE	TRUE	TRUE	6205			No detection by MS in healthy samples	Pan-cancer
MVATFFIVK	Not relevant	npTIS	FALSE	TRUE	TRUE	6309			No detection by MS in healthy samples	Melanoma
VPTFRMPDA	Not relevant	ppTIS	FALSE	TRUE	TRUE	6206			No detection by MS in healthy samples	Pan-cancer
HLHSLKIGK	Inframe	ppTIS	FALSE	TRUE	TRUE	6310			Detection by MS in healthy samples	Healthy samples
FFNMQIKSL	Out of frame	Without start codon	FALSE	FALSE	FALSE	3247			Detection by MS in healthy samples	Healthy samples
LAFRSVLTF	Out of frame	npTIS	FALSE	TRUE	TRUE	6311			Detection by MS in healthy samples	Healthy samples
KTDAGVRM	Inframe	Without start codon	FALSE	FALSE	TRUE	6315			Detection by MS in healthy samples	Healthy samples
KTDAGVRMR	Inframe	Without start codon	FALSE	FALSE	TRUE	6315			No detection by MS in healthy samples	Colon cancer
RMNLKKENW	Inframe	Without start codon	FALSE	FALSE	TRUE	6315			No detection by MS in healthy samples	Pan-cancer
IQLDIMHTL	Out of frame	npTIS	FALSE	TRUE	TRUE	6218	Lung, Ovary, Thymus	Multiple	Detection by MS in healthy samples	Healthy samples
RPYRASVVTSL	Not relevant	ppTIS	FALSE	TRUE	TRUE	6317			No detection by MS in healthy samples	Leukemia
RGLQASTLVPR	Not relevant	ppTIS	FALSE	TRUE	TRUE	6318			No detection by MS in healthy samples	Pan-cancer
HHALRILYF	Out of frame	npTIS	FALSE	TRUE	TRUE	6223			No detection by MS in healthy samples	Pan-cancer
LRQDRAIAL	Out of frame	ppTIS	FALSE	TRUE	TRUE	6222			No detection by MS in healthy samples	Brain meningioma
KMASQRRLR	Out of frame	npTIS	TRUE	TRUE	TRUE	6226			No detection by MS in healthy samples	Colon cancer
RLWFGSLKVK	Not relevant	npTIS	FALSE	TRUE	TRUE	6227			Detection by MS in healthy samples	Healthy samples
MLAKWKNVR	Not relevant	Without start codon	FALSE	FALSE	FALSE	6322			No detection by MS in healthy samples	Pan-cancer
DSLSPPSNR	Not relevant	ppTIS	FALSE	TRUE	TRUE	6228			No detection by MS in healthy samples	Leukemia
MDSLSPPSNR	Not relevant	ppTIS	FALSE	TRUE	TRUE	6228			No detection by MS in healthy samples	Leukemia
AVWPYHTEL	Out of frame	npTIS	FALSE	TRUE	TRUE	6229			No detection by MS in healthy samples	Pan-cancer
KMIGQNHSH	Not relevant	ppTIS	TRUE	TRUE	TRUE	6230			No detection by MS in healthy samples	Pan-cancer
TVAGVTNQM	Not relevant	ppTIS	TRUE	TRUE	TRUE	6230			No detection by MS in healthy samples	Leukemia
LAGPGGAIQL	Inframe	Without start codon	FALSE	FALSE	TRUE	6324			Detection by MS in healthy samples	Healthy samples
HVGGPDVSR	Not relevant	ppTIS	FALSE	TRUE	TRUE	6234			No detection by MS in healthy samples	Leukemia
MAEDYWDGRLR	Out of frame	Without start codon	FALSE	FALSE	FALSE	6236			No detection by MS in healthy samples	Leukemia
EDYWDGRLR	Out of frame	Without start codon	FALSE	FALSE	FALSE	6236			No detection by MS in healthy samples	Pan-cancer
RLAASAVQLRF	Not relevant	Without start codon	FALSE	FALSE	FALSE	6243			No detection by MS in healthy samples	Pan-cancer
RRLAASAVQLR	Not relevant	Without start codon	FALSE	FALSE	FALSE	6243			No detection by MS in healthy samples	Pan-cancer
RLAASAVQL	Not relevant	Without start codon	FALSE	FALSE	FALSE	6243			Detection by MS in healthy samples	Healthy samples
KLRVQPLLR	Out of frame	npTIS	FALSE	TRUE	TRUE	357			Detection by MS in healthy samples	Healthy samples
RPFVSSSRTSC	Not relevant	ppTIS	FALSE	TRUE	TRUE	6244			No detection by MS in healthy samples	Leukemia
LLFPIQRPF	Not relevant	npTIS	FALSE	TRUE	TRUE	6245			No detection by MS in healthy samples	Leukemia
EYWQMLDRQWR	Not relevant	ppTIS	FALSE	TRUE	TRUE	6332			No detection by MS in healthy samples	Leukemia
LADNETKTL	Out of frame	npTIS	FALSE	TRUE	TRUE	6336			No detection by MS in healthy samples	Pan-cancer
HGVIMKGAA	Not relevant	Without start codon	FALSE	FALSE	FALSE	6337			No detection by MS in healthy samples	Pan-cancer
LPKAWGRGVSA	Not relevant	ppTIS	FALSE	TRUE	TRUE	6341			Detection by MS in healthy samples	Healthy samples
RQAPDVRHLW	Not relevant	npTIS	TRUE	TRUE	TRUE	6340			No detection by MS in healthy samples	Colon cancer
AILKPGPSL	Not relevant	ppTIS	FALSE	TRUE	TRUE	361			Detection by MS in healthy samples	Healthy samples
RLRRAESSVVK	Not relevant	ppTIS	FALSE	TRUE	TRUE	359			No detection by MS in healthy samples	Pan-cancer
GRIHVGIGK	Not relevant	Without start codon	FALSE	FALSE	FALSE	360			Detection by MS in healthy samples	Healthy samples
RIHVGIGK	Not relevant	Without start codon	FALSE	FALSE	FALSE	360			Detection by MS in healthy samples	Healthy samples
IRAPLSPTV	Not relevant	npTIS	FALSE	TRUE	TRUE	6343			No detection by MS in healthy samples	Melanoma
RLPAGIHPGLR	Not relevant	ppTIS	FALSE	TRUE	TRUE	6344			No detection by MS in healthy samples	Colon cancer
RPQRPPTRAC	Not relevant	Without start codon	FALSE	FALSE	FALSE	6344			No detection by MS in healthy samples	Pan-cancer
GLISSVEIYS	Not relevant	ppTIS	FALSE	TRUE	TRUE	710			No detection by MS in healthy samples	Brain glioblastoma
GLISSVEIYSL	Not relevant	ppTIS	FALSE	TRUE	TRUE	710			No detection by MS in healthy samples	Pan-cancer
KSSMLHKTF	Not relevant	Without start codon	FALSE	FALSE	FALSE	712			Detection by MS in healthy samples	Healthy samples
SINDSIESF	Inframe	Without start codon	FALSE	FALSE	TRUE	714			No detection by MS in healthy samples	Pan-cancer
VIIPAGVIM	Out of frame	npTIS	FALSE	TRUE	TRUE	154			Detection by MS in healthy samples	Healthy samples
YRNDFFPEY	Out of frame	npTIS	FALSE	TRUE	TRUE	6349			Detection by MS in healthy samples	Healthy samples
LYLGRSHLF	Inframe	npTIS	FALSE	TRUE	TRUE	6259			No detection by MS in healthy samples	Pan-cancer
ATFLVTMSLK	Not relevant	npTIS	FALSE	TRUE	TRUE	6350			No detection by MS in healthy samples	Melanoma
LVTMSLK	Not relevant	npTIS	FALSE	TRUE	TRUE	6350			No detection by MS in healthy samples	Melanoma
RVAMVGKLSR	Inframe	Without start codon	FALSE	FALSE	TRUE	3854			No detection by MS in healthy samples	Colon cancer
AAFGAVVTR	Not relevant	Without start codon	FALSE	FALSE	FALSE	6261			No detection by MS in healthy samples	Ovarian Carcinoma
DAAFGAVVTR	Not relevant	Without start codon	FALSE	FALSE	FALSE	6261			No detection by MS in healthy samples	Melanoma
KEWLQTKERW	Not relevant	ppTIS	FALSE	TRUE	TRUE	6265			No detection by MS in healthy samples	Pan-cancer
LAGPSHLPQI	Out of frame	npTIS	FALSE	TRUE	TRUE	6268			No detection by MS in healthy samples	Leukemia
RLAQGHTAGK	Not relevant	npTIS	FALSE	TRUE	TRUE	4052			Detection by MS in healthy samples	Healthy samples
KIWHKSNHW	Out of frame	ppTIS	FALSE	TRUE	TRUE	6272			No detection by MS in healthy samples	Brain glioblastoma
GTIGYIHSL	Out of frame	ppTIS	FALSE	TRUE	TRUE	6278			Detection by MS in healthy samples	Healthy samples
LLWPYSIFH	Inframe	ppTIS	TRUE	TRUE	TRUE	717			No detection by MS in healthy samples	Brain glioblastoma
IVYSPTNSVK	Inframe	ppTIS	FALSE	TRUE	TRUE	1833			No detection by MS in healthy samples	Pan-cancer
KILESTLLVK	Not relevant	Without start codon	FALSE	FALSE	FALSE	6358			No detection by MS in healthy samples	Pan-cancer
HGGGILLAL	Out of frame	Without start codon	FALSE	FALSE	FALSE	6361			No detection by MS in healthy samples	Leukemia
ATTAIAIHR	Not relevant	ppTIS	FALSE	TRUE	TRUE	6363			Detection by MS in healthy samples	Healthy samples
TTAIAIHR	Not relevant	ppTIS	FALSE	TRUE	TRUE	6363			No detection by MS in healthy samples	Pan-cancer
YATTAIAIH	Not relevant	ppTIS	FALSE	TRUE	TRUE	6363			Detection by MS in healthy samples	Healthy samples
YATTAIAIHR	Not relevant	ppTIS	FALSE	TRUE	TRUE	6363			No detection by MS in healthy samples	Melanoma
GTQTRNLLLKK	Not relevant	ppTIS	TRUE	TRUE	TRUE	6293			No detection by MS in healthy samples	Leukemia
AVRPAGADR	Not relevant	ppTIS	FALSE	TRUE	TRUE	6294			No detection by MS in healthy samples	Colon cancer
EAVRPAGADR	Not relevant	ppTIS	FALSE	TRUE	TRUE	6294			No detection by MS in healthy samples	Pan-cancer
MVPEAVRPA	Not relevant	ppTIS	FALSE	TRUE	TRUE	6294			No detection by MS in healthy samples	Leukemia
ALPKRPPLQK	Not relevant	ppTIS	FALSE	TRUE	TRUE	6296			No detection by MS in healthy samples	Pan-cancer
MRFFRLTFK	Not relevant	Without start codon	FALSE	FALSE	FALSE	6297			No detection by MS in healthy samples	Pan-cancer
FQVPAGGVVSV	Not relevant	npTIS	FALSE	TRUE	TRUE	6370	Lung, Kidney	Multiple	Detection by MS in healthy samples	Healthy samples
RLWGMSWPK	Not relevant	Without start codon	FALSE	FALSE	FALSE	6371	Thymus	Thymus	Detection by MS in healthy samples	Healthy samples
RRMTGWASPR	Not relevant	ppTIS	TRUE	TRUE	TRUE	6372			No detection by MS in healthy samples	Pan-cancer
RRALPFLPPR	Not relevant	ppTIS	FALSE	TRUE	TRUE	6377			No detection by MS in healthy samples	Pan-cancer
RPYRGLTL	Inframe	ppTIS	FALSE	TRUE	TRUE	6301			No detection by MS in healthy samples	Pan-cancer
RPYRGLTLL	Inframe	ppTIS	FALSE	TRUE	TRUE	6301			No detection by MS in healthy samples	Pan-cancer
RPYRGLTLLA	Inframe	ppTIS	FALSE	TRUE	TRUE	6301			No detection by MS in healthy samples	Leukemia
FPVDVDHAVL	Not relevant	ppTIS	FALSE	TRUE	TRUE	6304			Cancer selective	Melanoma
IPRKVYLKI	Inframe	Without start codon	FALSE	FALSE	TRUE	722			Detection by MS in healthy samples	Healthy samples
RQKFQGKQK	Not relevant	Without start codon	TRUE	FALSE	TRUE	720			No detection by MS in healthy samples	Leukemia
SLYFLQRQK	Not relevant	Without start codon	TRUE	FALSE	TRUE	720			Detection by MS in healthy samples	Healthy samples
STKEPLKNLR	Out of frame	ppTIS	FALSE	TRUE	TRUE	2055			No detection by MS in healthy samples	Ovarian Carcinoma
SVFPHLVSY	Inframe	ppTIS	FALSE	TRUE	TRUE	2316			No detection by MS in healthy samples	Pan-cancer
FLYPHARHL	Not relevant	Without start codon	FALSE	FALSE	FALSE	6305			Detection by MS in healthy samples	Healthy samples
STSKPKFHR	Not relevant	Without start codon	FALSE	FALSE	FALSE	6379			No detection by MS in healthy samples	Pan-cancer
QEEKFGKIF	Out of frame	Without start codon	FALSE	FALSE	FALSE	6380			Detection by MS in healthy samples	Healthy samples
IQHPFILKI	Out of frame	npTIS	FALSE	TRUE	TRUE	6384			No detection by MS in healthy samples	Leukemia
AALDFRRHR	Not relevant	Without start codon	FALSE	FALSE	FALSE	723			No detection by MS in healthy samples	Colon cancer
RTAALDFRRHR	Not relevant	Without start codon	FALSE	FALSE	FALSE	723			No detection by MS in healthy samples	Pan-cancer
RTAALDFRR	Not relevant	Without start codon	FALSE	FALSE	FALSE	723			No detection by MS in healthy samples	Pan-cancer
SEDPHSQVL	Not relevant	Without start codon	FALSE	FALSE	FALSE	1			No detection by MS in healthy samples	Pan-cancer
RPAPPRHTRL	Not relevant	ppTIS	FALSE	TRUE	TRUE	2			No detection by MS in healthy samples	Pan-cancer
RLWSAGQPGL	Not relevant	ppTIS	FALSE	TRUE	TRUE	382	Cerebellum	Cerebellum	Detection by MS in healthy samples	Healthy samples
LPSLEVKSF	Not relevant	ppTIS	FALSE	TRUE	TRUE	384	Spleen, Cerebellum	Multiple	Detection by MS in healthy samples	Healthy samples
RGRPVKPTWIR	Not relevant	ppTIS	FALSE	TRUE	TRUE	386			No detection by MS in healthy samples	Pan-cancer
YWRPDQKPF	Not relevant	ppTIS	FALSE	TRUE	TRUE	387			No detection by MS in healthy samples	Pan-cancer
ACSEGLLK	Not relevant	Without start codon	FALSE	FALSE	FALSE	4	Spleen, BoneMarrow	Multiple	Detection by MS in healthy samples	Healthy samples
RLAACSEGLLK	Not relevant	Without start codon	FALSE	FALSE	FALSE	4	Spleen, BoneMarrow	Multiple	Detection by MS in healthy samples	Healthy samples
RRFQRPGVL	Not relevant	ppTIS	FALSE	TRUE	TRUE	6	Spleen, BoneMarrow	Multiple	Detection by MS in healthy samples	Healthy samples
SFSQSGSFLNGR	Out of frame	Without start codon	FALSE	FALSE	FALSE	5	Spleen, BoneMarrow	Multiple	Detection by MS in healthy samples	Healthy samples
GEGPGLRGSGW	Not relevant	Without start codon	FALSE	FALSE	FALSE	8			Detection by MS in healthy samples	Healthy samples
RPLHGAGRTA	Not relevant	ppTIS	TRUE	TRUE	TRUE	389			No detection by MS in healthy samples	Leukemia
IQQKSTQPA	Not relevant	ppTIS	FALSE	TRUE	TRUE	14			No detection by MS in healthy samples	Pan-cancer
RPGRGVSEL	Inframe	ppTIS	FALSE	TRUE	TRUE	21			Detection by MS in healthy samples	Healthy samples
TPKTSTRTIA	Out of frame	Without start codon	FALSE	FALSE	FALSE	395			No detection by MS in healthy samples	Leukemia
TPKTSTRTIAA	Out of frame	Without start codon	FALSE	FALSE	FALSE	395			No detection by MS in healthy samples	Pan-cancer
EISPALRSPR	Not relevant	ppTIS	FALSE	TRUE	TRUE	397			No detection by MS in healthy samples	Pan-cancer
RPWPGVVGA	Not relevant	npTIS	FALSE	TRUE	TRUE	23			Detection by MS in healthy samples	Healthy samples
APQLQPRTA	Not relevant	ppTIS	FALSE	TRUE	TRUE	401			No detection by MS in healthy samples	Leukemia
LTAAFTFRPK	Out of frame	ppTIS	FALSE	TRUE	TRUE	26			No detection by MS in healthy samples	Pan-cancer
TAAFTFRPK	Out of frame	ppTIS	FALSE	TRUE	TRUE	26			No detection by MS in healthy samples	Leukemia
ETPATTMTR	Inframe	ppTIS	FALSE	TRUE	TRUE	32			No detection by MS in healthy samples	Leukemia
VGTSKIHSV	Inframe	Without start codon	FALSE	FALSE	TRUE	33			No detection by MS in healthy samples	Colon cancer
LPRQGLEVA	Inframe	Without start codon	FALSE	FALSE	TRUE	36			No detection by MS in healthy samples	Pan-cancer
SYLSSRITY	Inframe	npTIS	FALSE	TRUE	TRUE	45			No detection by MS in healthy samples	Leukemia
FPGRGLSIAL	Inframe	ppTIS	FALSE	TRUE	TRUE	51			No detection by MS in healthy samples	Melanoma
VFPGRGLSIAL	Inframe	ppTIS	FALSE	TRUE	TRUE	51			Detection by MS in healthy samples	Healthy samples
VVFPGRGLSI	Inframe	ppTIS	FALSE	TRUE	TRUE	51			No detection by MS in healthy samples	Leukemia
VVFPGRGLSIA	Inframe	ppTIS	FALSE	TRUE	TRUE	51			No detection by MS in healthy samples	Leukemia
WETRLHNL	Inframe	ppTIS	FALSE	TRUE	TRUE	52	Thymus	Thymus	Detection by MS in healthy samples	Healthy samples
WETRLHNLW	Inframe	ppTIS	FALSE	TRUE	TRUE	52	Thymus	Thymus	Detection by MS in healthy samples	Healthy samples
ITKVVFPGR	Inframe	ppTIS	FALSE	TRUE	TRUE	51			Detection by MS in healthy samples	Healthy samples
MITKVVFPGR	Inframe	ppTIS	FALSE	TRUE	TRUE	51			No detection by MS in healthy samples	Leukemia
TKVVFPGR	Inframe	ppTIS	FALSE	TRUE	TRUE	51			No detection by MS in healthy samples	Pan-cancer
RAQGSLLYR	Not relevant	ppTIS	FALSE	TRUE	TRUE	55			No detection by MS in healthy samples	Colon cancer
DVQKWHLER	Inframe	Without start codon	FALSE	FALSE	TRUE	58			No detection by MS in healthy samples	Leukemia
RMWPRGARSW	Inframe	ppTIS	FALSE	TRUE	TRUE	59			No detection by MS in healthy samples	Colon cancer
KSAMPGAHK	Out of frame	ppTIS	FALSE	TRUE	TRUE	60			No detection by MS in healthy samples	Brain meningioma
TTHQQAGTVPR	Not relevant	npTIS	TRUE	TRUE	TRUE	61			No detection by MS in healthy samples	Ovarian Carcinoma
MTISSFSPLR	Not relevant	Without start codon	FALSE	FALSE	FALSE	411			No detection by MS in healthy samples	Pan-cancer
DTVGFHNYY	Out of frame	ppTIS	FALSE	TRUE	TRUE	414			No detection by MS in healthy samples	Pan-cancer
TTCFPGPDSTR	Not relevant	npTIS	FALSE	TRUE	TRUE	64			No detection by MS in healthy samples	Leukemia
TCFPGPDSTR	Not relevant	npTIS	FALSE	TRUE	TRUE	64			No detection by MS in healthy samples	Leukemia
RSLSLQRLL	Not relevant	ppTIS	FALSE	TRUE	TRUE	66			No detection by MS in healthy samples	Leukemia
RSLSLQRLLK	Not relevant	ppTIS	FALSE	TRUE	TRUE	66			No detection by MS in healthy samples	Colon cancer
SLSLQRLLK	Not relevant	ppTIS	FALSE	TRUE	TRUE	66			No detection by MS in healthy samples	Colon cancer
LTRPSWEKW	Not relevant	ppTIS	FALSE	TRUE	TRUE	68			No detection by MS in healthy samples	Brain meningioma
GEGNFRFGP	Not relevant	npTIS	FALSE	TRUE	TRUE	69			No detection by MS in healthy samples	Melanoma
RPSAARRPEM	Not relevant	ppTIS	FALSE	TRUE	TRUE	70			No detection by MS in healthy samples	Leukemia
VTISHPLEW	Not relevant	ppTIS	FALSE	TRUE	TRUE	417			Detection by MS in healthy samples	Healthy samples
LYYSSSRKVTY	Not relevant	Without start codon	FALSE	FALSE	FALSE	418			Detection by MS in healthy samples	Healthy samples
SRKVTYHMF	Not relevant	Without start codon	FALSE	FALSE	FALSE	418			No detection by MS in healthy samples	Pan-cancer
SSSRKVTY	Not relevant	Without start codon	FALSE	FALSE	FALSE	418			No detection by MS in healthy samples	Pan-cancer
YSSSRKVTY	Not relevant	Without start codon	FALSE	FALSE	FALSE	418			Detection by MS in healthy samples	Healthy samples
GQRAPHRAL	Not relevant	Without start codon	FALSE	FALSE	FALSE	74			No detection by MS in healthy samples	Leukemia
HLYITLTNK	Not relevant	npTIS	FALSE	TRUE	TRUE	422			No detection by MS in healthy samples	Leukemia
RIFPWRKFR	Not relevant	Without start codon	FALSE	FALSE	FALSE	424			No detection by MS in healthy samples	Leukemia
AQGQGSLLGGK	Not relevant	npTIS	FALSE	TRUE	TRUE	78			No detection by MS in healthy samples	Melanoma
GQGSLLGGK	Not relevant	npTIS	FALSE	TRUE	TRUE	78			No detection by MS in healthy samples	Melanoma
ILAPATGATAQK	Not relevant	Without start codon	FALSE	FALSE	FALSE	77			No detection by MS in healthy samples	Brain glioblastoma
KRLPAGTGAAR	Not relevant	Without start codon	FALSE	FALSE	FALSE	77			No detection by MS in healthy samples	Melanoma
SLLGGKRLAW	Not relevant	npTIS	FALSE	TRUE	TRUE	78			No detection by MS in healthy samples	Melanoma
NAKKTGLSH	Out of frame	ppTIS	FALSE	TRUE	TRUE	81			No detection by MS in healthy samples	Leukemia
RTWPRSVGGLR	Not relevant	ppTIS	TRUE	TRUE	TRUE	83			No detection by MS in healthy samples	Pan-cancer
KQHHGSAVW	Not relevant	npTIS	FALSE	TRUE	TRUE	427	Spleen	Spleen	Detection by MS in healthy samples	Healthy samples
ASAAGGVAR	Not relevant	Without start codon	FALSE	FALSE	FALSE	429			No detection by MS in healthy samples	Pan-cancer
GLTRPTLGK	Inframe	Without start codon	FALSE	FALSE	TRUE	428			No detection by MS in healthy samples	Pan-cancer
GRASAAGGVAR	Not relevant	Without start codon	FALSE	FALSE	FALSE	429			Detection by MS in healthy samples	Healthy samples
RASAAGGVAR	Not relevant	Without start codon	FALSE	FALSE	FALSE	429			No detection by MS in healthy samples	Ovarian Carcinoma
EAFGANWERST	Not relevant	Without start codon	FALSE	FALSE	FALSE	434			No detection by MS in healthy samples	Pan-cancer
EAFGANWERSTR	Not relevant	Without start codon	FALSE	FALSE	FALSE	434			No detection by MS in healthy samples	Pan-cancer
EAFGANWER	Not relevant	Without start codon	FALSE	FALSE	FALSE	434			No detection by MS in healthy samples	Pan-cancer
FGANWERSTR	Not relevant	Without start codon	FALSE	FALSE	FALSE	434			No detection by MS in healthy samples	Leukemia
GANWERSTR	Not relevant	ppTIS	FALSE	TRUE	TRUE	434			No detection by MS in healthy samples	Leukemia
APSPGFIRASL	Not relevant	Without start codon	FALSE	FALSE	FALSE	88			No detection by MS in healthy samples	Leukemia
SPGFIRASL	Not relevant	Without start codon	FALSE	FALSE	FALSE	88			No detection by MS in healthy samples	Leukemia
ILSPHSYFK	Not relevant	ppTIS	FALSE	TRUE	TRUE	90			No detection by MS in healthy samples	Pan-cancer
HRIGQGGHEL	Out of frame	Without start codon	FALSE	FALSE	FALSE	437			No detection by MS in healthy samples	Leukemia
SPRTSRWATSAL	Not relevant	ppTIS	FALSE	TRUE	TRUE	97			Detection by MS in healthy samples	Healthy samples
SRWATSAL	Not relevant	ppTIS	FALSE	TRUE	TRUE	97			Detection by MS in healthy samples	Healthy samples
TSRWATSAL	Not relevant	ppTIS	FALSE	TRUE	TRUE	97			No detection by MS in healthy samples	Pan-cancer
TTAVVSGTVK	Not relevant	npTIS	FALSE	TRUE	TRUE	96			No detection by MS in healthy samples	Pan-cancer
SWPEWTSPAL	Not relevant	ppTIS	FALSE	TRUE	TRUE	98			Detection by MS in healthy samples	Healthy samples
TASQVRLVM	Not relevant	ppTIS	FALSE	TRUE	TRUE	444			No detection by MS in healthy samples	Leukemia
MVKPHIYQK	Inframe	ppTIS	FALSE	TRUE	TRUE	100			No detection by MS in healthy samples	Leukemia
MVKPHIYQKY	Inframe	ppTIS	FALSE	TRUE	TRUE	100			No detection by MS in healthy samples	Leukemia
QLWARIWTR	Not relevant	npTIS	FALSE	TRUE	TRUE	447			No detection by MS in healthy samples	Colon cancer
GVQLSITKK	Not relevant	Without start codon	FALSE	FALSE	FALSE	450	Thyroid, Kidney, Lung, Testis, Colon, SmallIntestine, Ovary, Aorta, Uterus, Trachea, Heart, Esophagus	Multiple	Detection by MS in healthy samples	Healthy samples
AVLRGGMSAR	Not relevant	npTIS	FALSE	TRUE	TRUE	451			No detection by MS in healthy samples	Pan-cancer
RAVLRGGMSAR	Not relevant	npTIS	FALSE	TRUE	TRUE	451			No detection by MS in healthy samples	Colon cancer
VLRGGMSAR	Not relevant	npTIS	FALSE	TRUE	TRUE	451			No detection by MS in healthy samples	Pan-cancer
RVYRVLGLR	Out of frame	npTIS	FALSE	TRUE	TRUE	724			No detection by MS in healthy samples	Pan-cancer
RVYRVLGLRL	Out of frame	npTIS	FALSE	TRUE	TRUE	724			No detection by MS in healthy samples	Brain glioblastoma
ILNGGTQLTK	Not relevant	Without start codon	TRUE	FALSE	TRUE	42			No detection by MS in healthy samples	Pan-cancer
KIFILMNPF	Not relevant	Without start codon	FALSE	FALSE	FALSE	41			Detection by MS in healthy samples	Healthy samples
RIHSRISSSSR	Not relevant	Without start codon	FALSE	FALSE	FALSE	452			No detection by MS in healthy samples	Colon cancer
RVLLLRPALNK	Not relevant	Without start codon	FALSE	FALSE	FALSE	453			Detection by MS in healthy samples	Healthy samples
LLRPALNK	Not relevant	Without start codon	FALSE	FALSE	FALSE	453			No detection by MS in healthy samples	Pan-cancer
VLLLRPALNK	Not relevant	Without start codon	FALSE	FALSE	FALSE	453			Detection by MS in healthy samples	Healthy samples
RISVPVESTGK	Not relevant	ppTIS	TRUE	TRUE	TRUE	106			No detection by MS in healthy samples	Melanoma
VMNSPSFWK	Not relevant	npTIS	FALSE	TRUE	TRUE	455			No detection by MS in healthy samples	Pan-cancer
FLFPGPSPTL	Out of frame	Without start codon	FALSE	FALSE	FALSE	107			Detection by MS in healthy samples	Healthy samples
REGGAGGHGRL	Out of frame	Without start codon	FALSE	FALSE	FALSE	111			No detection by MS in healthy samples	Colon cancer
RMKDFLCLK	Out of frame	ppTIS	FALSE	TRUE	TRUE	112			Detection by MS in healthy samples	Healthy samples
RPGNGWREL	Not relevant	ppTIS	TRUE	TRUE	TRUE	462			No detection by MS in healthy samples	Leukemia
RARPGSPLWPR	Not relevant	npTIS	FALSE	TRUE	TRUE	125			No detection by MS in healthy samples	Colon cancer
RVLVLQPGRMR	Out of frame	Without start codon	FALSE	FALSE	FALSE	466			No detection by MS in healthy samples	Colon cancer
VTYQSLHPNIK	Not relevant	Without start codon	FALSE	FALSE	FALSE	465			No detection by MS in healthy samples	Pan-cancer
KLAHSGAPR	Not relevant	npTIS	FALSE	TRUE	TRUE	469			No detection by MS in healthy samples	Pan-cancer
MTFSRQTFR	Not relevant	Without start codon	FALSE	FALSE	FALSE	468			No detection by MS in healthy samples	Leukemia
TAISPIAVLPR	Not relevant	Without start codon	FALSE	FALSE	FALSE	128			No detection by MS in healthy samples	Pan-cancer
MVHGDKNISR	Inframe	Without start codon	FALSE	FALSE	TRUE	130			No detection by MS in healthy samples	Leukemia
ARLALSVER	Not relevant	npTIS	FALSE	TRUE	TRUE	3389			No detection by MS in healthy samples	Pan-cancer
RTAPAQVGR	Out of frame	ppTIS	FALSE	TRUE	TRUE	474			No detection by MS in healthy samples	Colon cancer
KTSDSAELW	Not relevant	Without start codon	FALSE	FALSE	FALSE	476			No detection by MS in healthy samples	Leukemia
SVIGQKNLR	Out of frame	npTIS	TRUE	TRUE	TRUE	477			No detection by MS in healthy samples	Pan-cancer
HLYEKYKISW	Inframe	Without start codon	FALSE	FALSE	TRUE	481			No detection by MS in healthy samples	Colon cancer
KMMMKILELK	Not relevant	Without start codon	FALSE	FALSE	FALSE	490			Detection by MS in healthy samples	Healthy samples
EAVGNGGLAASR	Not relevant	npTIS	FALSE	TRUE	TRUE	493			No detection by MS in healthy samples	Pan-cancer
MQFAARRTW	Not relevant	ppTIS	FALSE	TRUE	TRUE	494			Detection by MS in healthy samples	Healthy samples
HEKDPDGERL	Not relevant	ppTIS	FALSE	TRUE	TRUE	495			No detection by MS in healthy samples	Breast cancer
REAPSRQVSF	Not relevant	ppTIS	TRUE	TRUE	TRUE	500	LymphNode, Spleen	Multiple	Detection by MS in healthy samples	Healthy samples
QIYMNWKAVF	Not relevant	Without start codon	FALSE	FALSE	FALSE	501			No detection by MS in healthy samples	Leukemia
IYMNWKAVF	Not relevant	Without start codon	FALSE	FALSE	FALSE	501			Detection by MS in healthy samples	Healthy samples
YIRIRLIEY	Out of frame	npTIS	FALSE	TRUE	TRUE	502			Detection by MS in healthy samples	Healthy samples
SVASPVTLGK	Not relevant	Without start codon	FALSE	FALSE	FALSE	504	Bladder, Lung, SmallIntestine, Muscle, Thyroid, Liver, Kidney, Colon, Pancreas, Aorta, Esophagus, Trachea, Testis	Multiple	Detection by MS in healthy samples	Healthy samples
VASPVTLGK	Not relevant	npTIS	FALSE	TRUE	TRUE	504	Bladder, Lung, SmallIntestine, Muscle, Thyroid, Liver, Kidney, Colon, Pancreas, Aorta, Esophagus, Trachea, Testis	Multiple	Detection by MS in healthy samples	Healthy samples
EVFTEVIKLK	Not relevant	npTIS	FALSE	TRUE	TRUE	505			No detection by MS in healthy samples	Leukemia
LYTHFKQTF	Not relevant	Without start codon	FALSE	FALSE	FALSE	159			No detection by MS in healthy samples	Colon cancer
RVFPYIWKRR	Not relevant	npTIS	FALSE	TRUE	TRUE	167			No detection by MS in healthy samples	Pan-cancer
TTLKERHLF	Not relevant	ppTIS	FALSE	TRUE	TRUE	170			No detection by MS in healthy samples	Brain meningioma
VVLTFLTYPK	Not relevant	ppTIS	FALSE	TRUE	TRUE	169			No detection by MS in healthy samples	Brain meningioma
TVQNFLPTKK	Not relevant	npTIS	FALSE	TRUE	TRUE	3394			No detection by MS in healthy samples	Pan-cancer
VLLPLWVIQPK	Not relevant	ppTIS	FALSE	TRUE	TRUE	3395			No detection by MS in healthy samples	Pan-cancer
GTQYFEVFPFR	Inframe	npTIS	FALSE	TRUE	TRUE	3396			No detection by MS in healthy samples	Leukemia
QYFEVFPFR	Inframe	npTIS	FALSE	TRUE	TRUE	3396			No detection by MS in healthy samples	Leukemia
ALVNSNSVLKK	Not relevant	Without start codon	FALSE	FALSE	FALSE	177			No detection by MS in healthy samples	Colon cancer
LVNSNSVLK	Not relevant	Without start codon	FALSE	FALSE	FALSE	177			Detection by MS in healthy samples	Healthy samples
FLFTDPSIYR	Out of frame	Without start codon	FALSE	FALSE	FALSE	518			No detection by MS in healthy samples	Pan-cancer
RALPAAGPGRLR	Not relevant	ppTIS	FALSE	TRUE	TRUE	524			No detection by MS in healthy samples	Pan-cancer
QTYESKIYY	Out of frame	Without start codon	FALSE	FALSE	FALSE	527			No detection by MS in healthy samples	Pan-cancer
EVIQKNSFAILK	Not relevant	Without start codon	FALSE	FALSE	FALSE	528			No detection by MS in healthy samples	Pan-cancer
VIQKNSFAILK	Not relevant	Without start codon	FALSE	FALSE	FALSE	528			No detection by MS in healthy samples	Melanoma
VFPARMPRF	Out of frame	ppTIS	FALSE	TRUE	TRUE	180			No detection by MS in healthy samples	Colon cancer
NILIRKFVL	Inframe	Without start codon	FALSE	FALSE	TRUE	3397			No detection by MS in healthy samples	Leukemia
ILLHLLIPLTK	Not relevant	npTIS	FALSE	TRUE	TRUE	529			No detection by MS in healthy samples	Pan-cancer
NFELQLSEM	Inframe	Without start codon	FALSE	FALSE	TRUE	530			Detection by MS in healthy samples	Healthy samples
RTQSWPWPR	Inframe	ppTIS	FALSE	TRUE	TRUE	531			No detection by MS in healthy samples	Pan-cancer
KTNWIVISR	Not relevant	npTIS	FALSE	TRUE	TRUE	534			No detection by MS in healthy samples	Colon cancer
KFKGTYTTR	Not relevant	npTIS	FALSE	TRUE	TRUE	183			Detection by MS in healthy samples	Healthy samples
TVAAPWSRGR	Not relevant	ppTIS	FALSE	TRUE	TRUE	43			No detection by MS in healthy samples	Pan-cancer
SVISVLTTPK	Not relevant	ppTIS	FALSE	TRUE	TRUE	539			No detection by MS in healthy samples	Ovarian Carcinoma
RLLPSMIIRQK	Not relevant	Without start codon	FALSE	FALSE	FALSE	541			No detection by MS in healthy samples	Pan-cancer
SSSKYGNFER	Not relevant	npTIS	FALSE	TRUE	TRUE	3398			No detection by MS in healthy samples	Ovarian Carcinoma
SSKYGNFER	Not relevant	npTIS	FALSE	TRUE	TRUE	3398			No detection by MS in healthy samples	Pan-cancer
ICPKSHSNL	Not relevant	Without start codon	FALSE	FALSE	FALSE	543			Detection by MS in healthy samples	Healthy samples
VYSSPWHSF	Out of frame	npTIS	TRUE	TRUE	TRUE	192	Thymus	Thymus	Detection by MS in healthy samples	Healthy samples
TQFWMMLVK	Not relevant	Without start codon	TRUE	FALSE	TRUE	3399			Detection by MS in healthy samples	Healthy samples
STFIWTGNDSR	Not relevant	Without start codon	TRUE	FALSE	TRUE	193			No detection by MS in healthy samples	Pan-cancer
DAKSVFHTR	Not relevant	ppTIS	FALSE	TRUE	TRUE	544			No detection by MS in healthy samples	Leukemia
MVFSKLVLR	Not relevant	Without start codon	TRUE	FALSE	TRUE	546			No detection by MS in healthy samples	Pan-cancer
AVFSLSSLSLKK	Out of frame	npTIS	FALSE	TRUE	TRUE	200			No detection by MS in healthy samples	Colon cancer
SLSSLSLKK	Out of frame	npTIS	FALSE	TRUE	TRUE	200			No detection by MS in healthy samples	Colon cancer
QPLGSRHQR	Not relevant	npTIS	FALSE	TRUE	TRUE	550			No detection by MS in healthy samples	Colon cancer
VLQPLGSRHQR	Not relevant	npTIS	FALSE	TRUE	TRUE	550			No detection by MS in healthy samples	Pan-cancer
HTSSDPAIVHR	Inframe	npTIS	FALSE	TRUE	TRUE	3401			No detection by MS in healthy samples	Ovarian Carcinoma
HSLIGDHLVI	Not relevant	npTIS	FALSE	TRUE	TRUE	552			No detection by MS in healthy samples	Pan-cancer
WHQHQIKVP	Not relevant	Without start codon	FALSE	FALSE	FALSE	553			No detection by MS in healthy samples	Pan-cancer
HTVTIIIPFK	Out of frame	Without start codon	FALSE	FALSE	FALSE	208			Detection by MS in healthy samples	Healthy samples
TVTIIIPFK	Out of frame	Without start codon	FALSE	FALSE	FALSE	208			Detection by MS in healthy samples	Healthy samples
ILDSKVISSK	Inframe	ppTIS	FALSE	TRUE	TRUE	207			No detection by MS in healthy samples	Pan-cancer
KTFLRSGPQR	Not relevant	npTIS	FALSE	TRUE	TRUE	561			No detection by MS in healthy samples	Pan-cancer
TFLRSGPQR	Not relevant	npTIS	FALSE	TRUE	TRUE	561			No detection by MS in healthy samples	Colon cancer
FTASSPRGTR	Not relevant	ppTIS	FALSE	TRUE	TRUE	3402			No detection by MS in healthy samples	Pan-cancer
HILSQTVMMK	Not relevant	npTIS	FALSE	TRUE	TRUE	3403			No detection by MS in healthy samples	Colon cancer
HQHILSQTV	Not relevant	npTIS	FALSE	TRUE	TRUE	3403			No detection by MS in healthy samples	Leukemia
QHILSQTVM	Not relevant	npTIS	FALSE	TRUE	TRUE	3403			No detection by MS in healthy samples	Leukemia
SPRGTRSSEAL	Not relevant	ppTIS	FALSE	TRUE	TRUE	3402			No detection by MS in healthy samples	Pan-cancer
ILSQTVMMK	Not relevant	npTIS	FALSE	TRUE	TRUE	3403			No detection by MS in healthy samples	Pan-cancer
SPRGTRSSEA	Not relevant	ppTIS	FALSE	TRUE	TRUE	3402			No detection by MS in healthy samples	Pan-cancer
RLEPTISRYGK	Not relevant	npTIS	FALSE	TRUE	TRUE	562			No detection by MS in healthy samples	Pan-cancer
KILLPWKTFMK	Not relevant	Without start codon	FALSE	FALSE	FALSE	3404	Thymus	Thymus	Detection by MS in healthy samples	Healthy samples
SSFTGRLWK	Out of frame	ppTIS	TRUE	TRUE	TRUE	566			Detection by MS in healthy samples	Healthy samples
KVQYLSITAR	Not relevant	Without start codon	FALSE	FALSE	FALSE	568			No detection by MS in healthy samples	Pan-cancer
SMWGSKTSW	Inframe	ppTIS	FALSE	TRUE	TRUE	213			No detection by MS in healthy samples	Leukemia
GLPDLPLGMK	Not relevant	ppTIS	FALSE	TRUE	TRUE	219	Lung, Brain, Spleen, SmallIntestine, AdrenalGland	Multiple	Detection by MS in healthy samples	Healthy samples
KLSFPILAK	Not relevant	Without start codon	FALSE	FALSE	FALSE	220	Lung, Brain, Spleen, SmallIntestine, AdrenalGland	Multiple	Detection by MS in healthy samples	Healthy samples
GSWWPILKK	Not relevant	Without start codon	FALSE	FALSE	FALSE	572			No detection by MS in healthy samples	Brain glioblastoma
FFMTNRTF	Inframe	ppTIS	FALSE	TRUE	TRUE	3526			No detection by MS in healthy samples	Leukemia
RVKVLVTMR	Inframe	Without start codon	FALSE	FALSE	TRUE	381			No detection by MS in healthy samples	Pan-cancer
MVPSFSSALPR	Inframe	ppTIS	TRUE	TRUE	TRUE	224			No detection by MS in healthy samples	Ovarian Carcinoma
KLPVFAIGQK	Not relevant	npTIS	FALSE	TRUE	TRUE	579			No detection by MS in healthy samples	Pan-cancer
RSWSGKLELK	Not relevant	ppTIS	FALSE	TRUE	TRUE	3405			Detection by MS in healthy samples	Healthy samples
STQRHTTLR	Not relevant	Without start codon	FALSE	FALSE	FALSE	581			No detection by MS in healthy samples	Colon cancer
VPRGNRNLAL	Out of frame	Without start codon	FALSE	FALSE	FALSE	230	Liver, Lung, AdrenalGland	Multiple	Detection by MS in healthy samples	Healthy samples
ETVGKPVLQR	Not relevant	npTIS	FALSE	TRUE	TRUE	3529			No detection by MS in healthy samples	Melanoma
KIATCFRSK	Not relevant	Without start codon	FALSE	FALSE	FALSE	232			No detection by MS in healthy samples	Pan-cancer
RPSIFRQTV	Not relevant	Without start codon	FALSE	FALSE	FALSE	233			No detection by MS in healthy samples	Melanoma
DVFGGLGKEVAR	Not relevant	Without start codon	FALSE	FALSE	FALSE	238			No detection by MS in healthy samples	Leukemia
EAWPAASRTR	Not relevant	Without start codon	FALSE	FALSE	FALSE	237			No detection by MS in healthy samples	Leukemia
AVQDRRVFLK	Not relevant	npTIS	FALSE	TRUE	TRUE	587	Kidney, Lung, Liver, Spleen, BoneMarrow, AdrenalGland, Ovary	Multiple	Detection by MS in healthy samples	Healthy samples
MLNTIQSSK	Out of frame	Without start codon	FALSE	FALSE	FALSE	586	Kidney, Lung, Liver, Spleen, BoneMarrow, AdrenalGland, Ovary	Multiple	Detection by MS in healthy samples	Healthy samples
NTIQSSKLR	Out of frame	Without start codon	FALSE	FALSE	FALSE	586	Kidney, Lung, Liver, Spleen, BoneMarrow, AdrenalGland, Ovary	Multiple	Detection by MS in healthy samples	Healthy samples
RMLNTIQSSK	Out of frame	Without start codon	FALSE	FALSE	FALSE	586	Kidney, Lung, Liver, Spleen, BoneMarrow, AdrenalGland, Ovary	Multiple	Detection by MS in healthy samples	Healthy samples
RRVFLKAGA	Not relevant	npTIS	FALSE	TRUE	TRUE	587	Kidney, Lung, Liver, Spleen, BoneMarrow, AdrenalGland, Ovary	Multiple	Detection by MS in healthy samples	Healthy samples
RRVFLKAGASF	Not relevant	npTIS	FALSE	TRUE	TRUE	587	Kidney, Lung, Liver, Spleen, BoneMarrow, AdrenalGland, Ovary	Multiple	Detection by MS in healthy samples	Healthy samples
VFLKAGASF	Not relevant	npTIS	FALSE	TRUE	TRUE	587	Kidney, Lung, Liver, Spleen, BoneMarrow, AdrenalGland, Ovary	Multiple	Detection by MS in healthy samples	Healthy samples
STDTSFGTHNRY	Not relevant	Without start codon	FALSE	FALSE	FALSE	3533			No detection by MS in healthy samples	Pan-cancer
GTFQGQLPSRW	Not relevant	ppTIS	FALSE	TRUE	TRUE	591			No detection by MS in healthy samples	Melanoma
QPIPSTARVAF	Not relevant	ppTIS	FALSE	TRUE	TRUE	592			No detection by MS in healthy samples	Leukemia
GTFQGQLPSR	Not relevant	ppTIS	FALSE	TRUE	TRUE	591			No detection by MS in healthy samples	Pan-cancer
FTSTPWRVGR	Not relevant	Without start codon	FALSE	FALSE	FALSE	597			No detection by MS in healthy samples	Ovarian Carcinoma
RTFTSTPWRVGR	Not relevant	Without start codon	FALSE	FALSE	FALSE	597			No detection by MS in healthy samples	Pan-cancer
STPWRVGR	Not relevant	Without start codon	FALSE	FALSE	FALSE	597			No detection by MS in healthy samples	Colon cancer
TSTPWRVGR	Not relevant	Without start codon	FALSE	FALSE	FALSE	597			No detection by MS in healthy samples	Colon cancer
KEDGDVGGERAW	Not relevant	ppTIS	FALSE	TRUE	TRUE	600			No detection by MS in healthy samples	Pan-cancer
RSLTVNPRVLR	Not relevant	ppTIS	FALSE	TRUE	TRUE	604			No detection by MS in healthy samples	Pan-cancer
RVCGSRRVL	Not relevant	npTIS	TRUE	TRUE	TRUE	601			No detection by MS in healthy samples	Leukemia
SPRAATSAGC	Not relevant	ppTIS	FALSE	TRUE	TRUE	602			No detection by MS in healthy samples	Leukemia
ISFIPLQKR	Out of frame	ppTIS	FALSE	TRUE	TRUE	242			No detection by MS in healthy samples	Pan-cancer
RISFIPLQK	Out of frame	ppTIS	FALSE	TRUE	TRUE	242			No detection by MS in healthy samples	Pan-cancer
SELSASSEKL	Out of frame	Without start codon	FALSE	FALSE	FALSE	606			No detection by MS in healthy samples	Pan-cancer
MVQPKGASIPR	Not relevant	Without start codon	FALSE	FALSE	FALSE	612			No detection by MS in healthy samples	Pan-cancer
QPKGASIPR	Not relevant	Without start codon	FALSE	FALSE	FALSE	612			No detection by MS in healthy samples	Leukemia
RTLPWMSWK	Inframe	npTIS	FALSE	TRUE	TRUE	3534			Detection by MS in healthy samples	Healthy samples
FMPKKSRISF	Not relevant	ppTIS	FALSE	TRUE	TRUE	245			Detection by MS in healthy samples	Healthy samples
MPKKSRISF	Not relevant	ppTIS	FALSE	TRUE	TRUE	245			Detection by MS in healthy samples	Healthy samples
PKKSRISF	Not relevant	ppTIS	FALSE	TRUE	TRUE	245			No detection by MS in healthy samples	Pan-cancer
KPQNKPI	Out of frame	ppTIS	FALSE	TRUE	TRUE	613			No detection by MS in healthy samples	Leukemia
KPQNKPIKL	Out of frame	ppTIS	FALSE	TRUE	TRUE	613			No detection by MS in healthy samples	Leukemia
TLAKNFIGK	Not relevant	ppTIS	FALSE	TRUE	TRUE	248			No detection by MS in healthy samples	Pan-cancer
ATSQPSITPK	Not relevant	Without start codon	TRUE	FALSE	TRUE	250			No detection by MS in healthy samples	Melanoma
STKWVTETY	Not relevant	ppTIS	TRUE	TRUE	TRUE	44			No detection by MS in healthy samples	Leukemia
SVLAILTSGK	Out of frame	Without start codon	FALSE	FALSE	FALSE	3410			No detection by MS in healthy samples	Brain meningioma
MTQDGKRAAEPR	Inframe	ppTIS	FALSE	TRUE	TRUE	626			No detection by MS in healthy samples	Pan-cancer
RRMTQDGKRAA	Inframe	ppTIS	FALSE	TRUE	TRUE	626			No detection by MS in healthy samples	Melanoma
TQDGKRAAEPR	Inframe	Without start codon	FALSE	FALSE	TRUE	626			No detection by MS in healthy samples	Melanoma
ATSSIKIFY	Out of frame	ppTIS	FALSE	TRUE	TRUE	3412			No detection by MS in healthy samples	Colon cancer
AVMKVTFAR	Not relevant	Without start codon	FALSE	FALSE	FALSE	629			Detection by MS in healthy samples	Healthy samples
TQWGGAVGV	Not relevant	ppTIS	FALSE	TRUE	TRUE	631			No detection by MS in healthy samples	Brain glioblastoma
AVLDIKNLLFH	Out of frame	npTIS	FALSE	TRUE	TRUE	259			No detection by MS in healthy samples	Melanoma
[truncated: 6,603 more rows]

## Sheet: Cancer-selective ncMAPs
Title: Annotation of the non-canonical MHC associated peptides (ncMAPs)
Peptide	Inframe with upstream exon	TITER prediction	Explained by frameshift mutation	With TIS	Explained by at least 1 source	Cancer Specificity	Gene ID	Gene Name	Adipose Tissue	Adrenal Gland	Bladder	Blood	Blood Vessel	Brain	Breast	Cervix Uteri	Colon	Esophagus	Fallopian Tube	Heart	Kidney	Liver	Lung	Muscle	Nerve	Ovary	Pancreas	Pituitary	Prostate	Salivary Gland	Skin	Small Intestine	Spleen	Stomach	Thyroid	Uterus	Vagina	Annotation	Human Protein Atla Status
AFAPFPTQF	Not relevant	ppTIS	FALSE	TRUE	TRUE	Melanoma	ENSG00000215113.6	CXorf49B	0.014017	0.017901	0	0	0.021298	0	0.017352	0	0.0063162	0.01222	0.031464	0	0.019334	0	0	0	0.028452	0.026649	0	0.020886	0	0.015008	0.016082	0.012544	0	0.014966	0.01681	0.02737	0	Cancer selective	Not detected
AFAPFPTQF	Not relevant	ppTIS	FALSE	TRUE	TRUE	Melanoma	ENSG00000215115.6	CXorf49	0.0057904	0	0.02378	0	0	0	0.0019892	0.006414	0	0	0.003948	0	0	0	0.017864	0	0.02643	0.020824	0	0	0	0	0	0.016532	0	0.01643	0.021684	0	0	Cancer selective	Not detected
AFAPFPTQF	Not relevant	ppTIS	FALSE	TRUE	TRUE	Melanoma	ENSG00000283599.2	RP11-402P6.15	0.13626	0.070425	0.06136	0.08141	0.16746	0.37537	0.13666	0.069648	0.07195	0.060972	0.069238	0.02241	0.1263	0.03883	0.10213	0.066162	0.2548	0.064727	0.058123	0.087234	0.097258	0.067078	0.10082	0.079526	0.1471	0.06438	0.1004	0.067114	0.067905	Cancer selective	Not detected
DYIHFVHHF	Not relevant	Without start codon	FALSE	FALSE	FALSE	Leukemia	ENSG00000251088.1	RP11-325B23.2	0	0	0	0.088138	0	0	0	0	0	0	0	0	0	0	0	0	0	0	0	0	0	0	0	0	0	0	0	0	0	Cancer selective	Not detected
EALSASQALYTR	Not relevant	npTIS	FALSE	TRUE	TRUE	Pan-cancer	ENSG00000275126.1	HIST1H4L	0	0	0	0.28784	0	0	0	0	0.1226	0	0	0	0	0	0	0	0	0	0	0	0	0	0.101364	0.24974	0.2062	0	0	0	0.21885		Detected
ELIKAFSK	Not relevant	Without start codon	FALSE	FALSE	FALSE	Brain glioblastoma	ENSG00000127928.12	GNGT1	0.041031	0.026572	0.2932	0	0.017722	0.0099802	0.018606	0.0043	0.029754	0.01908	0.011096	0	0.3129	0	0.023703	0	0.011144	0.39911	0.022395	0.053404	0.031744	0.054689	0.035084	0.015412	0.01835	0.033584	0	0.028412	0.023545		Detected
ESAGLFQVPR	Not relevant	Without start codon	FALSE	FALSE	FALSE	Ovarian Carcinoma	ENSG00000164744.12	SUN3	0.15605	0.092543	0.1458	0.077098	0.13038	0.30813	0.13812	0.17516	0.10462	0.13566	0.092512	0.04661	0.13112	0.057165	0.16222	0.037196	0.1396	0.13795	0.046494	0.20572	0.14592	0.12564	0.10432	0.12714	0.1964	0.054084	0.14118	0.14552	0.18735		Detected
EVEKILIQY	Inframe	Without start codon	FALSE	FALSE	TRUE	Pan-cancer	ENSG00000215262.7	KCNU1	0.098156	0.0089645	0.03034	0	0.013212	0.030015	0.12342	0.026968	0.018706	0.030104	0.054378	0.0139	0	0.0115	0.017552	0.0076966	0.022398	0.02733	0.014228	0.10562	0.4458	0.025114	0.13562	0.012992	0.009003	0.01251	0.011658	0.0119406	0.026725	Cancer selective	Not detected
EVPGAQGQQGPR	Not relevant	ppTIS	FALSE	TRUE	TRUE	Melanoma	ENSG00000126890.13	CTAG2	0.10871	0.11478	0.08101	0.079034	0.21194	0.095158	0.1186	0.098448	0.2476	0.15902	0.011558	0.04946	0.12872	0.06162	0.13133	0.10264	0.24116	0.13663	0.060964	0.26934	0.1148	0.1185	0.088654	0.10386	0.6316	0.10976	0.18734	0.17599	0.1989	Cancer selective	Not detected
EVPGAQGQQGPR	Not relevant	ppTIS	FALSE	TRUE	TRUE	Melanoma	ENSG00000184033.13	CTAG1B	0.036009	0.02605	0.03794	0.029474	0.069152	0	0.034802	0.010146	0.04474	0.04253	0	0	0	0	0.044462	0	0.047854	0.045426	0	0.034824	0.036742	0	0.034244	0.030128	0	0.03527	0.024866	0.058975	0.04303	Cancer selective	Not detected
EVPGAQGQQGPR	Not relevant	ppTIS	FALSE	TRUE	TRUE	Melanoma	ENSG00000268651.2	CTAG1A	0.057518	0.039702	0.09566	0.04799	0.15334	0.038823	0.059538	0.056426	0.093286	0.090742	0.14142	0.02963	0.029642	0.027425	0.076208	0.040554	0.07748	0.075482	0.029729	0.05543	0.060408	0.037984	0.058228	0.05345	0.05796	0.054412	0.060938	0.10422	0.07763	Cancer selective	Not detected
FPVDVDHAVL	Not relevant	ppTIS	FALSE	TRUE	TRUE	Melanoma	ENSG00000126890.13	CTAG2	0.10871	0.11478	0.08101	0.079034	0.21194	0.095158	0.1186	0.098448	0.2476	0.15902	0.011558	0.04946	0.12872	0.06162	0.13133	0.10264	0.24116	0.13663	0.060964	0.26934	0.1148	0.1185	0.088654	0.10386	0.6316	0.10976	0.18734	0.17599	0.1989	Cancer selective	Not detected
FPVDVDHAVL	Not relevant	ppTIS	FALSE	TRUE	TRUE	Melanoma	ENSG00000184033.13	CTAG1B	0.036009	0.02605	0.03794	0.029474	0.069152	0	0.034802	0.010146	0.04474	0.04253	0	0	0	0	0.044462	0	0.047854	0.045426	0	0.034824	0.036742	0	0.034244	0.030128	0	0.03527	0.024866	0.058975	0.04303	Cancer selective	Not detected
FPVDVDHAVL	Not relevant	ppTIS	FALSE	TRUE	TRUE	Melanoma	ENSG00000268651.2	CTAG1A	0.057518	0.039702	0.09566	0.04799	0.15334	0.038823	0.059538	0.056426	0.093286	0.090742	0.14142	0.02963	0.029642	0.027425	0.076208	0.040554	0.07748	0.075482	0.029729	0.05543	0.060408	0.037984	0.058228	0.05345	0.05796	0.054412	0.060938	0.10422	0.07763	Cancer selective	Not detected
ILSDNIRNL	Inframe	Without start codon	FALSE	FALSE	TRUE	Pan-cancer	ENSG00000142698.14	C1orf94	0.049195	0.47406	0.05879	0.013886	0.068382	0.9364	0.054738	0.11946	0.1742	0.1663	0.047612	0.04759	0.029992	0.02309	0.043318	0.033146	0.98876	0.045023	0.02004	0.053874	0.13892	0.057019	0.080104	0.10458	0.03029	0.08886	0.045042	0.038886	0.073695	Cancer selective	Not detected
IPKDKSKNK	Inframe	Without start codon	FALSE	FALSE	TRUE	Ovarian Carcinoma	ENSG00000042304.10	C2orf83	0.10739	0	0.02231	0.0177	0	0.090834	0.076168	0.05296	0	0	0.055482	0	0.015328	0	0.042654	0	0.041972	0.027761	0	0	0	0	0.030922	0.011906	0.02113	0	0.010272	0	0	Cancer selective	Not detected
KLLELIKAFSK	Not relevant	Without start codon	FALSE	FALSE	FALSE	Brain glioblastoma	ENSG00000127928.12	GNGT1	0.041031	0.026572	0.2932	0	0.017722	0.0099802	0.018606	0.0043	0.029754	0.01908	0.011096	0	0.3129	0	0.023703	0	0.011144	0.39911	0.022395	0.053404	0.031744	0.054689	0.035084	0.015412	0.01835	0.033584	0	0.028412	0.023545		Detected
KNNIYAFKI	Out of frame	ppTIS	FALSE	TRUE	TRUE	Pan-cancer	ENSG00000242120.3	RP11-231I13.2	0	0	0	0	0	0.078968	0	0	0	0.049784	0.03266	0.09489	0	0	0	0	0	0	0	0	0	0	0	0	0	0	0.066698	0	0	Cancer selective	Not detected
KTLHLTIVK	Out of frame	Without start codon	FALSE	FALSE	FALSE	Melanoma	ENSG00000165805.9	C12orf50	0.06501	0.092703	0.07266	0.029452	0.073412	0.13727	0.07209	0.09412	0.061888	0.048188	0.070268	0.03226	0.040398	0.034205	0.09214	0.03512	0.14152	0.15788	0.036128	0.13756	0.1104	0.060783	0.066974	0.066008	0.06072	0.051002	0.076016	0.089982	0.06137	Cancer selective	Not detected
KYLSRFRPK	Out of frame	Without start codon	FALSE	FALSE	FALSE	Colon cancer	ENSG00000072315.3	TRPC5	0.032155	0.037606	0.0489	0.02105	0.035286	0.68968	0.037684	0.037928	0.026548	0.1655	0.071828	0.01235	0.04263	0.39925	0.03585	0.011686	0.042932	0.041531	0.027482	0.10784	0.031856	0.022979	0.038026	0.038382	0.02813	0.037702	0.05967	0.046864	0.05653	Cancer selective	Not detected
MVRSPEEGSLR	Not relevant	ppTIS	FALSE	TRUE	TRUE	Leukemia	ENSG00000182459.4	TEX19	0.081862	0.091615	0.05534	0.671	0.06708	0.07198	0.079818	0.13216	0.096354	0.087572	0.06159	0.03673	0.053206	0.08015	0.11478	0.21926	0.093558	0.095907	0.091129	0.21574	0.091054	0.097522	0.13944	0.079794	0.1954	0.10566	0.34648	0.1065	0.102345	Cancer selective	Not detected
MVRSVSAAAR	Not relevant	Without start codon	FALSE	FALSE	FALSE	Leukemia	ENSG00000276410.3	HIST1H2BB	0.22748	0.19122	0.1139	0.9431	0.13616	0.15208	0.23348	0.2791	0.24086	0.1482	0.143016	0.1037	0.16356	0.14385	0.41325	0.18496	0.20094	0.2356	0	0.1503	0.24966	0.14193	0.25676	0.84196	0.7088	0.22534	0.2836	0.15743	0.3473		Detected
MVRSVSAAARR	Not relevant	Without start codon	FALSE	FALSE	FALSE	Leukemia	ENSG00000276410.3	HIST1H2BB	0.22748	0.19122	0.1139	0.9431	0.13616	0.15208	0.23348	0.2791	0.24086	0.1482	0.143016	0.1037	0.16356	0.14385	0.41325	0.18496	0.20094	0.2356	0	0.1503	0.24966	0.14193	0.25676	0.84196	0.7088	0.22534	0.2836	0.15743	0.3473		Detected
REEAPRGVRM	Not relevant	ppTIS	FALSE	TRUE	TRUE	Melanoma	ENSG00000126890.13	CTAG2	0.10871	0.11478	0.08101	0.079034	0.21194	0.095158	0.1186	0.098448	0.2476	0.15902	0.011558	0.04946	0.12872	0.06162	0.13133	0.10264	0.24116	0.13663	0.060964	0.26934	0.1148	0.1185	0.088654	0.10386	0.6316	0.10976	0.18734	0.17599	0.1989	Cancer selective	Not detected
REEAPRGVRM	Not relevant	ppTIS	FALSE	TRUE	TRUE	Melanoma	ENSG00000184033.13	CTAG1B	0.036009	0.02605	0.03794	0.029474	0.069152	0	0.034802	0.010146	0.04474	0.04253	0	0	0	0	0.044462	0	0.047854	0.045426	0	0.034824	0.036742	0	0.034244	0.030128	0	0.03527	0.024866	0.058975	0.04303	Cancer selective	Not detected
REEAPRGVRM	Not relevant	ppTIS	FALSE	TRUE	TRUE	Melanoma	ENSG00000268651.2	CTAG1A	0.057518	0.039702	0.09566	0.04799	0.15334	0.038823	0.059538	0.056426	0.093286	0.090742	0.14142	0.02963	0.029642	0.027425	0.076208	0.040554	0.07748	0.075482	0.029729	0.05543	0.060408	0.037984	0.058228	0.05345	0.05796	0.054412	0.060938	0.10422	0.07763	Cancer selective	Not detected
SAGLFQVPR	Not relevant	Without start codon	FALSE	FALSE	FALSE	Ovarian Carcinoma	ENSG00000164744.12	SUN3	0.15605	0.092543	0.1458	0.077098	0.13038	0.30813	0.13812	0.17516	0.10462	0.13566	0.092512	0.04661	0.13112	0.057165	0.16222	0.037196	0.1396	0.13795	0.046494	0.20572	0.14592	0.12564	0.10432	0.12714	0.1964	0.054084	0.14118	0.14552	0.18735		Detected
SQVHKFFLL	Not relevant	npTIS	FALSE	TRUE	TRUE	Leukemia	ENSG00000186509.4	OR9Q1	0.11668	0	0.05341	0.01177	0.037784	0.011465	0.10556	0.11972	0.030956	0.04253	0.063496	0.01348	0.018744	0.013755	0.051537	0.028068	0.052268	0.043453	0.026545	0.01759	0.03878	0.0333	0.050884	0.014084	0.01586	0.021038	0.044752	0.080927	0.10345	Cancer selective	Not detected
SYGIYIYTY	Inframe	npTIS	FALSE	TRUE	TRUE	Pan-cancer	ENSG00000188991.3	SLC15A5	0.35665	0.013818	0.05683	0	0.036752	0.33607	0.32232	0.040642	0.0205	0.01827	0.016484	0.01714	0.01739	0.03111	0.052908	0.0089756	0.0737	0.037807	0.0082219	0.036734	0.038716	0.021513	0.050096	0.01521	0.01504	0.013822	0.055162	0.044781	0.039285	Cancer selective	Not detected
TVSHQIIFY	Out of frame	Without start codon	FALSE	FALSE	FALSE	Pan-cancer	ENSG00000178997.11	EXD1	0.083215	0.051393	0.03974	0.046002	0.0371	0.3012	0.091202	0.075726	0.05269	0.045494	0.044944	0.01888	0.04833	0.049385	0.095394	0.023518	0.06543	0.045742	0.020735	0.093462	0.067682	0.040506	0.079422	0.063296	0.05718	0.04432	0.068292	0.040399	0.060465	Cancer selective	Not detected
VIQKVILVV	Inframe	npTIS	FALSE	TRUE	TRUE	Leukemia	ENSG00000205301.11	MGAT4D	0.015213	0.016204	0.02653	0	0.017034	0.045296	0.029928	0.027186	0.0191	0.013022	0.223128	0.01142	0.015246	0.02583	0.10921	0	0.042946	0.019975	0.021259	0.14692	0.04635	0.023732	0	0.017264	0.01616	0.019346	0.029286	0	0.02695	Cancer selective	Not detected
YYFILEHAKY	Not relevant	npTIS	FALSE	TRUE	TRUE	Colon cancer	ENSG00000039600.10	SOX30	0.19907	0.20561	0.4697	0.10736	0.32758	0.15798	0.22982	0.276	0.60136	0.38386	0.60972	0.2873	0.19926	0.063285	0.23914	0.053234	0.2531	0.32149	0.069033	0.3181	0.56706	0.15464	0.1683	0.49392	0.3113	0.30822	0.29632	0.44155	0.23545	Cancer selective	Not detected

## Sheet: ncMAPs GTExv8 expression
Title: Annotation of the non-canonical MHC associated peptides (ncMAPs)
Peptide	Gene ID	Gene Name	Adipose Tissue	Adrenal Gland	Bladder	Blood	Blood Vessel	Brain	Breast	Cervix Uteri	Colon	Esophagus	Fallopian Tube	Heart	Kidney	Liver	Lung	Muscle	Nerve	Ovary	Pancreas	Pituitary	Prostate	Salivary Gland	Skin	Small Intestine	Spleen	Stomach	Thyroid	Uterus	Vagina
AAAAAAECR	ENSG00000125755.18	SYMPK	28.865	24.741	35.02	51.522	40.412	40.001	42.252	55.618	37.68	35.284	50.964	16.67	32.924	20	44.332	28.394	44.06	49.444	16.331	68.432	55.082	30.877	37.2	50.794	59.68	30.364	59.736	59.789	46.165
AAAAAAECRK	ENSG00000125755.18	SYMPK	28.865	24.741	35.02	51.522	40.412	40.001	42.252	55.618	37.68	35.284	50.964	16.67	32.924	20	44.332	28.394	44.06	49.444	16.331	68.432	55.082	30.877	37.2	50.794	59.68	30.364	59.736	59.789	46.165
AAAAAPIPR	ENSG00000112658.7	SRF	72.467	33.299	169.2	55.434	184.3	36.649	75.4	128.02	193.6	183.06	186.6	85.5	36.954	26.205	94.814	55.006	64.916	99.171	20.528	64.846	136.38	42.265	54.648	120.96	56.38	161.66	75.424	222.21	100.315
AAAALSGPR	ENSG00000075711.20	DLG1	20.505	15.236	24.37	19.66	26.616	47.629	22.02	28.216	24.552	41.448	21.1	14.53	17.662	10.885	22.78	22.212	33.652	26.187	8.0867	24.81	21.71	28.025	28.624	22.358	15.73	20.796	37.7	27.319	38.36
AAAAPIPR	ENSG00000112658.7	SRF	72.467	33.299	169.2	55.434	184.3	36.649	75.4	128.02	193.6	183.06	186.6	85.5	36.954	26.205	94.814	55.006	64.916	99.171	20.528	64.846	136.38	42.265	54.648	120.96	56.38	161.66	75.424	222.21	100.315
AAAESHPL	ENSG00000148303.16	RPL7A	1594	1451.2	1409	2575.4	1493.2	526.38	1870.2	2481.8	1451.8	1725.6	2291.8	627.2	999.76	548.2	1320.9	875.42	1440.4	4297.8	1425	1263.6	1699.6	1243.5	2386.6	1453.2	1337	1309.8	1591.8	2199.7	2093.5
AAAESHPL	ENSG00000159592.10	GPBP1L1	43.548	29.016	41.78	46.816	45.712	32.51	50.516	59.338	47.544	48.296	55.518	22.71	36.206	27.2	56.544	26.15	52.628	53.457	22.206	41.4	52.55	44.669	59.416	51.22	53.64	38.878	64.324	74.585	64.81
AAAESHPL	ENSG00000234329.1	RP11-767N6.2	3.2924	1.4508	2.74	2.1264	2.9444	1.2769	4.431	4.9408	2.2292	2.7452	4.541	1.51	1.8544	1.2075	4.5259	1.6772	4.6994	6.1786	1.2656	2.7786	3.2794	3.9164	5.8654	2.703	2.971	2.0342	4.3864	6.396	6.352
AAAGAGSRTTR	ENSG00000180901.10	KCTD2	33.204	33.873	39.82	32.242	39.982	203.89	33.632	46.266	37.152	34.822	36.748	20.7	28.334	10.205	31.643	41.638	61.086	62.129	10.623	48.91	36.358	27.572	40.292	29.168	34.59	30.98	54.652	44.493	36.39
AAAGSAAVRPR	ENSG00000105612.8	DNASE2	63.837	57.609	65.66	58.286	96.17	23.17	63.558	64.828	58.57	54.01	69.634	28.82	48.282	35.285	92.555	26.126	59.744	71.095	28.761	67.102	61.572	69.599	84.65	62.27	61.08	56.208	88.776	76.416	58.62
AAAPAATAK	ENSG00000169248.12	CXCL11	3.0361	0.37416	1.149	0.0999	1.3144	1.837	1.1346	6.5868	0.71604	0.6405	0.38692	0.378	1.7128	0.29635	9.3914	0.39612	1.5764	0.37793	6.255	0.87184	2.9932	0.83056	0.44418	1.9476	4.785	0.856	2.516	0.65227	2.3695
AAAPAAVAR	ENSG00000198363.17	ASPH	81.915	73.154	41.73	22.274	37.476	22.119	56.904	23.962	22.474	21.482	32.068	15.16	10.478	10.21	27.862	22.404	40.61	29.983	6.5515	23.044	25.482	31.591	98.106	17.922	11.7	28.182	36.896	31.498	33.135
AAAPAAVARVR	ENSG00000198363.17	ASPH	81.915	73.154	41.73	22.274	37.476	22.119	56.904	23.962	22.474	21.482	32.068	15.16	10.478	10.21	27.862	22.404	40.61	29.983	6.5515	23.044	25.482	31.591	98.106	17.922	11.7	28.182	36.896	31.498	33.135
AAAPGGGDVK	ENSG00000177728.16	TMEM94	45.129	83.143	51.63	34.16	43.772	84.146	50.012	67.666	43.324	40.26	65.318	24.78	52.414	19.525	68.343	45.29	77.038	80.584	19.124	96.26	57.672	42.481	38.402	58.178	68.27	37.76	86.42	77.927	48
AAAPGRRAAR	ENSG00000122515.14	ZMIZ2	63.714	74.064	72	89.058	69.356	91.877	90.25	84.784	66.458	73.88	121.46	36.2	91.746	26.26	127.6	29.62	96.038	95.698	48.893	134.26	107.56	94.519	82.426	117.18	138.5	54.226	184.96	104.31	87.23
AAAPSNGASL	ENSG00000134775.15	FHOD3	5.5516	32.11	19.7	0.89664	32.6	12.887	14.628	10.082	13.848	23.246	15.006	88.33	13.46	0.72405	3.4761	31.966	23.872	12.281	0.68035	13.592	41.386	8.6505	12.202	9.3346	1.55	6.1224	4.6726	5.394	11.535
AAAPSSALACR	ENSG00000104064.16	GABPB1	12.581	7.2324	11.78	10.212	13.902	12.208	14.384	17.102	10.42	10.412	16.574	4.036	6.9426	3.9905	14.767	7.2958	16.87	16.203	3.1689	10.478	12.572	9.2852	10.56	19.502	16.69	8.6354	14.796	17.253	14.215
AAAQPGQAR	ENSG00000186810.7	CXCR3	1.1124	1.0553	2.169	20.432	1.0288	0.146	0.72252	1.4788	3.4324	1.0166	1.7466	0.2463	0.92512	0.44955	4.5058	0.10392	0.55382	0.52225	0.38251	0.68182	1.762	1.3894	0.40516	15.594	18.57	2.5956	3.5786	1.02242	3.7795
AAATAGTRAGR	ENSG00000120265.16	PCMT1	67.148	48.484	66.4	73.188	80.87	153.67	66.946	68.484	67.526	65.97	55.336	72.59	39.77	36.835	61.867	182.04	111.2	56.562	21.86	70.846	60.678	49.125	89.034	51.69	45.9	56.808	61.668	72.908	65.59
AAAVAKRVW	ENSG00000100632.10	ERH	119.74	116.59	114.8	310.92	151.66	108.98	134.12	158.9	123.62	125.12	154.92	63.38	102.5	73.75	135.2	59.808	139	158.32	47.085	152.6	129.22	102.8	213.62	114.72	129.5	115.34	152.88	181.97	134.5
AADDPAHL	ENSG00000204946.9	ZNF783	21.068	11.778	23.1	14.402	20.54	21.244	28.438	43.572	21.47	21.326	37.686	7.825	14.438	4.1655	21.428	9.7296	38.542	43.13	8.6686	22.784	32.41	15.198	19.578	33.126	35.45	17.15	30.064	41.603	29.26
AADDPAHLRP	ENSG00000204946.9	ZNF783	21.068	11.778	23.1	14.402	20.54	21.244	28.438	43.572	21.47	21.326	37.686	7.825	14.438	4.1655	21.428	9.7296	38.542	43.13	8.6686	22.784	32.41	15.198	19.578	33.126	35.45	17.15	30.064	41.603	29.26
AADHGPDEY	ENSG00000185900.9	POMK	2.0984	1.9788	2.036	6.221	1.8072	2.9145	2.1944	2.5982	2.008	2.3296	2.269	0.8975	0.85538	0.86	2.9178	1.4224	2.836	3.1259	1.3188	2.6938	1.9738	2.5607	6.862	2.6042	2.266	1.7422	2.8184	3.079	2.7645
AADTQANRV	ENSG00000015171.19	ZMYND11	64.232	39.802	112.4	15.77	114.5	85.939	69.364	91.09	102.12	99.116	80.936	35.33	46.586	16.07	66.783	50.2	95.946	81.853	24.626	61.58	75.84	48.457	55.186	67.748	42.64	76	114.48	104.29	84.01
AADTQANRV	ENSG00000047249.17	ATP6V1H	34.004	57.789	45.73	31.7	50.162	104.39	43.352	36.888	45.488	51.926	37.77	22.22	51.31	12.02	43.507	25.49	41.196	39.274	11.574	66.992	43.482	38.697	46.312	32.01	28.23	37.252	62.426	42.655	40.52
AADTQANRV	ENSG00000049860.13	HEXB	123.65	82.273	93.82	75.21	140	29.03	114.72	156.34	85.292	69.94	110.7	54.37	83.596	64.715	158.48	32.478	92.326	94.775	52.202	59.328	88.136	141.87	146.66	86.346	68.54	78.736	124.1	112.2	105.6
AADTQANRV	ENSG00000064763.10	FAR2	9.0451	2.7226	5.915	22.618	4.1892	9.4939	7.0676	6.6324	20.78	7.2126	4.4932	1.839	3.7228	0.77595	10.25	1.1648	4.7452	2.269	0.7266	2.486	3.4944	4.8263	11.408	12.156	13.28	2.915	4.004	7.1579	6.716
AADTQANRV	ENSG00000067208.14	EVI5	9.9908	13.663	8.791	2.5008	15.052	7.7277	8.432	10.476	8.9562	8.3442	9.2698	6.799	5.0828	7.2325	13.57	3.2092	22.192	9.0445	3.6967	9.719	9.069	7.6691	10.872	7.4924	6.783	7.9062	11.596	13.74	9.9515
AADTQANRV	ENSG00000073614.12	KDM5A	18.72	16.076	18.67	25.522	19.37	7.4577	20.95	21.464	15.854	15.282	16.61	6.906	10.942	6.098	21.799	7.1512	22.74	22.277	6.318	11.878	16.122	14.77	28.406	22.154	21.1	13.622	17.522	22.983	20.63
AADTQANRV	ENSG00000079841.18	RIMS1	0.6621	0.46107	0.2196	0.039228	2.1024	68.912	0.3937	0.1916	0.60186	11.188	0.17262	0.1209	0.064738	0.024025	0.76972	0.23072	0.32558	0.2661	0.37254	5.393	1.169	0.82774	0.51446	1.2992	0.03086	3.8644	0.10756	0.13715	0.1741
AADTQANRV	ENSG00000088538.12	DOCK3	3.4008	8.6216	8.752	0.56884	7.6174	53.097	1.5258	4.1162	9.2634	17.792	2.9656	4.593	1.527	0.1967	2.4024	3.422	21.5	2.0035	0.5458	18.388	8.949	4.1212	6.1664	5.0958	1.865	8.7298	49.468	4.331	2.6295
AADTQANRV	ENSG00000091831.22	ESR1	3.706	2.014	3.214	0.32514	5.4442	1.1799	43.024	139.14	1.1002	1.6606	67.962	1.329	2.0306	6.5975	3.5901	1.6682	4.0614	11.785	0.41241	11.656	11.64	1.0415	1.469	1.3926	2.552	0.96816	4.5046	134.71	94.335
AADTQANRV	ENSG00000102290.22	PCDH11X	0.066165	0.039415	0.3467	0.0070152	4.0544	2.7284	0.32162	1.3788	0.05266	0.057304	0.45082	0.02068	0.01266	0.0086535	0.21851	0.017672	0.18152	3.5623	0.0059883	0.77874	0.17102	0.02848	0.13624	0.7812	0.05732	0.047196	0.37294	0.6091	0.2326
AADTQANRV	ENSG00000105971.14	CAV2	109.94	9.9386	41.54	0.54236	88.044	5.8333	92.408	41.654	40.262	45.248	42.66	49.06	10.64	11.255	118.47	8.221	72.874	35.155	9.8742	9.4948	32.958	26.003	63.558	27.234	28.7	30.006	111.58	56.203	47.27
AADTQANRV	ENSG00000107282.7	APBA1	6.2621	1.9432	5.879	0.16188	7.8448	62.829	6.9714	8.9174	6.3504	4.7344	5.8484	3.611	3.204	12.505	3.4629	2.405	15.718	11.966	1.4684	16.554	4.845	4.1753	7.4396	5.138	8.303	4.8716	5.8472	10.075	9.505
AADTQANRV	ENSG00000108684.14	ASIC2	0.15684	0.72753	0.06538	0.01598	0.63776	14.346	0.24122	13.038	0.344	0.114	2.7618	0.04144	0.99356	0.04987	0.25069	0.018216	1.0722	0.30354	0.030146	1.894	0.50536	0.1397	0.26876	0.50498	0.02385	0.077628	0.072308	10.699	0.3635
AADTQANRV	ENSG00000109680.10	TBC1D19	6.9035	11.13	9.445	2.3234	7.2756	4.9918	7.2512	14.1	9.3038	6.64	10.518	5.025	8.9082	1.296	8.7135	2.6566	9.7334	14.304	2.6042	10.876	8.3884	5.4732	8.5484	5.1988	4.343	7.3874	10.45	17.064	10.74
AADTQANRV	ENSG00000109911.18	ELP4	2.202	1.8547	2.331	2.7514	2.781	4.1807	2.3292	2.6186	2.0274	2.2306	2.5792	1.24	1.8922	1.0555	2.1979	1.227	3.0224	2.4387	1.2303	1.8092	1.7958	1.7905	2.5722	2.0464	1.624	1.8782	2.1926	2.732	2.8715
AADTQANRV	ENSG00000110693.17	SOX6	3.5142	1.6923	2.061	0.65048	7.6586	3.2377	1.426	2.5392	2.7946	2.9916	4.0736	2.523	5.059	2.9815	1.9099	8.412	9.148	2.3618	2.727	6.1636	1.2182	1.1743	5.0116	8.73	1.069	1.9982	3.126	1.4933	2.3575
AADTQANRV	ENSG00000112249.13	ASCC3	9.8437	10.185	13.28	24.896	13.486	5.4229	10.892	11.828	8.361	10.982	9.4456	5.85	5.5654	7.697	11.713	6.2478	10.642	9.8131	4.9274	12.61	12.832	10.625	36.54	9.4456	9.119	7.2572	9.0454	11.046	15.195
AADTQANRV	ENSG00000113273.15	ARSB	7.6974	6.0636	8.792	5.446	15.392	4.4203	5.6676	11.098	8.7426	27.52	7.3146	5.011	7.1596	3.802	10.736	2.3628	5.7384	5.365	3.2384	5.2786	8.6942	4.2616	13.982	6.7018	5.29	8.4604	6.6094	12.099	7.295
AADTQANRV	ENSG00000113391.18	FAM172A	17.72	13.559	22.47	10.552	23.786	24.629	18.446	24.74	18.9	20.408	20.462	8.711	11.954	3.6755	18.763	3.7588	31.816	23.021	7.767	18.82	22.182	14.632	20.532	15.24	11.6	21.39	18.664	23.538	23.415
AADTQANRV	ENSG00000113805.8	CNTN3	9.4744	2.2526	16.43	0.02532	15.43	10.21	5.7084	7.8286	5.4356	5.265	23.194	3.57	4.3464	3.829	2.6576	0.55048	5.7354	7.0553	3.0221	14.606	11.476	2.4604	20.016	1.7228	5.735	3.9392	4.4298	2.5263	4.44
AADTQANRV	ENSG00000115602.16	IL1RL1	45.844	74.334	10.14	6.2838	11.606	12.63	36.57	5.5652	9.7896	9.2104	8.1844	28.17	228.2	26.245	592.65	3.7388	8.7524	2.9374	5.3306	24.35	13.336	3.5942	12.44	20.994	3.646	45.526	16.692	6.7804	9.9295
AADTQANRV	ENSG00000115750.16	TAF1B	9.6982	6.3981	8.358	9.011	6.859	5.8312	9.5258	10.03	5.7596	8.752	8.9168	3.018	7.08	2.646	9.7327	3.3702	11.232	8.4071	2.9388	7.8028	8.4266	7.3543	20.122	7.0798	6.586	5.5212	10.44	10.706	12.395
AADTQANRV	ENSG00000115896.15	PLCL1	8.0314	6.0606	13.78	1.8668	23.18	17.389	5.5994	3.9824	8.8646	24.62	7.4612	21.87	11.866	0.20625	4.6687	11.876	5.7328	13.333	0.43061	12.79	10.402	3.6227	2.3374	6.937	1.526	7.207	6.7578	39.777	8.241
AADTQANRV	ENSG00000116127.17	ALMS1	6.9415	3.32	7.861	6.6886	10.336	6.4311	7.7378	14.072	7.817	6.3966	14.888	2.71	5.7596	1.491	8.067	2.1704	11.864	23.424	3.6159	9.1352	8.5204	4.4172	6.219	6.152	4.711	6.0636	10.528	14.906	11.67
AADTQANRV	ENSG00000118217.5	ATF6	24.477	17.463	24.2	42.814	29.796	13.658	25.244	23.35	23.112	20.616	21.468	10.51	19.05	15.13	32.995	11.31	26.782	23.745	20.094	19.238	26.42	23.245	27.084	19.98	19.33	18.566	26.518	27.825	22.585
AADTQANRV	ENSG00000120658.13	ENOX1	9.0842	2.0158	11.93	0.13994	3.3126	12.41	5.7844	13.43	22.704	15.122	12.064	3.657	4.049	0.2378	3.6802	4.827	8.2306	22.35	0.84735	6.2808	7.2182	1.2686	5.9894	8.0606	0.828	8.7936	1.8046	21.264	10.485
AADTQANRV	ENSG00000121904.17	CSMD2	0.64029	1.1501	0.3466	0.013468	0.99112	4.0186	0.3878	0.45128	0.59194	0.53406	0.31166	0.3072	0.3293	0.042885	0.40183	0.062174	2.2348	0.17698	0.27171	0.45744	0.94378	0.2066	1.665	0.37958	0.5602	0.32334	0.37036	0.28743	0.20435
AADTQANRV	ENSG00000122042.9	UBL3	48.674	23.779	59.55	22.992	51.05	88.389	46.306	115.04	41.79	69.114	50.228	17.55	28.19	23.855	65.173	28.83	50.914	51.891	31.404	49.44	39.306	55.265	48.874	33.042	28.31	83.696	59.83	95.736	80.385
AADTQANRV	ENSG00000124749.16	COL21A1	9.6512	1.1289	33.38	0.054352	82.316	3.2142	7.0694	52.56	27.244	16.512	13.182	12.76	1.6334	0.58675	19.362	3.0216	40.606	9.7719	0.85903	8.9328	15.038	6.838	8.907	9.6232	0.6822	19.846	6.073	27.678	38.625
AADTQANRV	ENSG00000128000.15	ZNF780B	6.5727	6.8724	10.15	6.9424	9.2108	15.4	9.4216	16.64	11.162	11.586	17.096	8.455	7.564	3.91	9.0666	4.4002	14.006	24.464	4.1897	25.798	14.372	8.5847	5.8918	12.588	12.6	8.8204	21.908	20.726	14.135
AADTQANRV	ENSG00000128731.15	HERC2	17.954	16.147	20.66	14.198	25.11	28.856	19.82	26.544	33.85	26.716	24.238	13.54	13.984	7.588	21.21	20.778	29.916	33.261	7.6603	27.018	19.534	14.211	21.064	21.806	17.46	25.602	26.998	30.169	20.76
AADTQANRV	ENSG00000130962.17	PRRG1	14.787	5.4745	6.252	0.13598	9.8378	19.08	11.226	6.9216	5.082	5.5222	6.4802	4.867	7.9454	3.332	14.029	8.3896	18.364	5.7336	1.5543	4.0244	6.1662	5.6661	13.842	4.7082	4.276	4.7248	11.778	9.5637	8.456
AADTQANRV	ENSG00000132294.14	EFR3A	33.578	28.513	47.87	41.984	62.526	57.936	31.114	36.32	47.916	46.246	31.64	19.9	21.428	22.52	42.507	42.916	34.132	32.816	12.88	29.682	35.04	28.086	65.156	33.918	28.14	39.034	47.036	47.846	38.67
AADTQANRV	ENSG00000132549.18	VPS13B	12.43	8.8604	13.86	11.314	14.496	7.9552	13.064	19.022	12.412	11.25	16.204	4.312	6.1256	2.7675	11.713	5.1138	16.74	20.073	3.6918	11.096	13.596	8.5862	13.972	12.936	9.813	10.304	11.786	25.948	17.755
AADTQANRV	ENSG00000134013.15	LOXL2	54.062	6.5105	21.11	1.3036	27	5.0286	44.296	27.83	51.272	38.266	13.054	13.12	8.279	4.0745	24.722	4.3468	17.774	42.596	4.6025	6.1058	20.69	8.4727	227.18	30.44	11.47	21.58	13.824	31.762	22.175
AADTQANRV	ENSG00000134146.11	DPH6	2.7097	2.1885	2.596	2.8982	3.8646	1.5909	3.1386	2.8714	1.7962	2.336	2.627	1.649	1.9934	0.95735	2.0596	2.333	3.4868	4.5802	1.2479	2.7302	2.1468	2.1432	3.045	1.6618	1.426	1.786	4.0088	3.6194	2.9475
AADTQANRV	ENSG00000134343.12	ANO3	3.8283	0.75713	0.2276	0.091886	1.623	61.027	2.0918	0.92346	0.6351	0.10712	1.223	0.4389	1.0716	0.5892	1.1123	0.053456	0.97122	0.3835	0.44651	1.1598	0.23504	0.1138	3.9964	0.55174	0.227	0.078174	0.85448	1.1081	0.833
AADTQANRV	ENSG00000134986.13	NREP	9.5159	18.919	8.555	11.106	16.7	116.86	9.298	28.73	17.118	10.882	8.4532	7.853	10.474	5.4795	12.108	11.346	18.852	22.42	1.5039	9.0956	16.968	6.952	26.052	6.9668	11.96	6.4726	11.342	25.344	13.915
AADTQANRV	ENSG00000135537.16	LACE1	2.0014	3.1455	2.178	2.3444	1.6818	2.658	1.9838	1.8554	1.7096	1.644	2.929	1.929	2.6682	1.337	2.0209	1.5602	2.7148	2.1573	0.97725	3.019	1.9426	1.8458	3.1246	1.8688	2.039	1.7532	2.6418	1.7934	2.0235
AADTQANRV	ENSG00000136250.11	AOAH	9.6239	4.9965	9.005	149.12	8.6594	5.0765	5.1196	5.1774	9.5782	3.0016	7.066	1.812	6.195	3.3995	29.338	0.51726	8.8328	3.0751	1.7268	4.993	7.6884	4.1833	1.5296	18.532	96.38	4.632	6.8112	4.3054	5.9665
AADTQANRV	ENSG00000137491.14	SLCO2B1	79.106	64.667	37.93	3.0556	56.778	35.787	46.602	33.13	40.202	31.372	44.382	14.99	27.108	144.35	127.72	5.867	70.666	31.65	16.538	30.694	29.408	32.486	14.174	79.088	114.9	22.996	45.528	36.01	32.745
AADTQANRV	ENSG00000137672.12	TRPC6	11.957	0.47107	3.661	0.14948	3.8088	1.3316	10.838	8.0044	7.6948	37.146	8.5328	0.6679	2.1352	0.10415	50.826	0.5741	3.8262	6.0932	0.73956	1.01572	5.4688	1.6684	5.99	3.8814	3.441	2.3834	18.192	8.7033	8.1805
AADTQANRV	ENSG00000138115.13	CYP2C8	1.3755	7.7053	2.052	0.83846	1.1886	6.4856	2.1206	2.971	1.511	0.74998	15.884	0.5433	3.447	1578.5	3.4465	0.76488	0.92158	1.0231	4.6485	19.064	3.7272	1.3751	0.75228	6.3292	4.095	32.886	6.8222	1.6062	1.2785
AADTQANRV	ENSG00000138180.15	CEP55	2.0778	1.8215	1.608	52.034	1.4836	0.16135	1.3406	1.595	4.813	12.486	0.8458	0.4698	1.031	0.4405	4.6121	0.30832	0.83332	0.9972	0.38255	1.239	1.2714	4.7213	55.444	7.6356	5.826	6.2916	1.1708	0.79984	8.883
AADTQANRV	ENSG00000138821.12	SLC39A8	55.937	3.8222	9.732	34.21	9.0408	6.7237	13.624	24.022	17.742	4.0654	24.4364	21.14	6.0934	10.9	170.75	0.9122	8.6634	16.131	23.49	14.578	10.07	53.566	25.292	9.2878	7.365	3.4582	11.538	7.9713	17.05
AADTQANRV	ENSG00000140386.12	SCAPER	9.9451	7.1216	10.03	6.1604	20.83	16.658	11.908	14.944	11.224	10.498	12.446	10.59	7.1412	2.969	10.972	12.474	16.804	16.234	4.4323	19.492	10.484	10.18	14.036	8.667	7.223	9.3138	16.342	14.974	14.945
AADTQANRV	ENSG00000141429.13	GALNT1	41.39	29.932	56.97	37.616	38.924	15.969	39.672	34.916	33.11	60.68	27.234	19.05	18.374	20.845	35.555	28.154	33.886	30.65	14.7	30.448	29.076	63.439	72.834	37.294	27.22	25.672	32.228	28.362	71.245
AADTQANRV	ENSG00000143156.13	NME7	13.517	13.732	18.2	9.515	20.686	11.86	14.964	22.962	18.972	16.266	33.864	7.017	14.1	5.4005	16.806	4.8372	17.162	25.307	5.1293	30.7	14.168	10.253	23.586	12.466	7.532	16.628	25.212	29.469	18.16
AADTQANRV	ENSG00000143951.15	WDPCP	3.2367	1.5192	1.737	1.471	3.267	1.8926	2.9326	2.923	1.6538	1.3408	4.6536	1.79	1.7168	0.6086	2.5949	2.006	3.1996	3.5569	0.6587	2.6372	1.8362	1.5961	2.161	1.6624	1.594	1.5724	2.8212	3.635	2.57
AADTQANRV	ENSG00000144331.18	ZNF385B	4.1884	8.4732	2.983	0.061434	2.833	25.347	6.1414	3.4096	5.5124	5.3454	2.1318	18.27	6.9936	11.28	40.633	14.168	2.822	24.86	0.20634	2.547	13.308	2.3154	2.3274	1.5842	0.6208	15.864	3.1884	2.0983	6.5635
AADTQANRV	ENSG00000144455.13	SUMF1	16.607	13.63	19.02	12.93	20.616	4.3278	18.236	16.192	11.68	15.78	14.682	5.703	19.618	8.139	15.87	1.954	17.21	15.223	6.2393	13.32	14.36	16.343	23.348	10.024	13.06	12.062	23.288	15.536	16.745
AADTQANRV	ENSG00000144847.12	IGSF11	0.7919	11.849	1.517	0.08793	0.99664	17.95	0.74328	2.081	8.5272	8.0442	1.3976	2.058	3.283	0.1051	0.47061	4.098	33.374	23.68	2.5722	5.2784	1.8346	1.2102	1.7624	3.194	0.3619	6.4564	1.01	0.81357	2.739
AADTQANRV	ENSG00000146243.13	IRAK1BP1	2.2058	1.7756	3.165	2.091	2.4938	1.8778	3.375	3.9478	2.6862	2.4368	5.9738	1.285	2.021	0.4668	2.65	0.58024	3.4058	5.2135	1.8838	5.3056	3.3666	2.0761	2.8178	2.0574	1.755	2.3574	4.3174	5.3507	3.3365
AADTQANRV	ENSG00000146856.14	AGBL3	1.1571	0.58873	0.8472	1.7632	1.2482	1.3579	1.1324	1.3524	0.66288	1.0198	1.9184	0.3587	1.1526	0.4789	1.4172	0.75902	2.122	1.7041	0.6116	1.1644	1.1146	0.63523	0.57568	0.9157	1.177	0.67578	1.2236	1.7697	1.259
AADTQANRV	ENSG00000148219.16	ASTN2	1.7129	3.0656	4.234	1.581	6.2046	14.965	3.7588	6.7268	6.1186	4.9954	4.0804	12.4	3.5632	0.82825	1.8513	2.1556	18.566	3.541	1.9744	22.96	24.768	2.5384	1.9876	3.2924	1.47	4.1786	1.9846	3.9739	6.559
AADTQANRV	ENSG00000149294.16	NCAM1	5.8278	50.898	58.21	4.5642	14.006	96.205	4.8938	76.56	56.17	43.61	80.872	72.8	2.9886	1.26	3.2413	13.348	92.01	74.408	1.5807	30.806	32.734	4.338	2.6214	50.762	4.367	48.81	39.26	118.79	53.835
AADTQANRV	ENSG00000149380.11	P4HA3	4.0621	1.8745	10.68	0.17998	13.904	1.7177	2.9644	4.1038	4.2172	2.3948	6.1728	0.7044	1.2912	0.82555	4.9924	0.41116	1.5754	4.7698	0.42489	9.4556	24.684	1.7625	12.372	1.5818	0.4955	1.3456	7.9362	13.114	7.191
AADTQANRV	ENSG00000150477.14	KIAA1328	4.3378	1.902	3.505	1.4272	5.3882	3.4643	5.3428	7.964	3.452	3.5456	7.301	1.948	2.6356	0.63925	5.1159	1.506	7.7326	11.181	1.00012	4.0004	4.1852	3.0437	4.5892	3.1566	3.073	2.6016	5.9864	8.1003	7.646
AADTQANRV	ENSG00000150672.16	DLG2	2.2409	13.042	2.732	0.15928	4.697	37.48	1.377	2.5746	3.1312	3.3606	2.597	1.192	1.338	0.92895	1.8085	0.50302	1.827	5.9374	0.80866	13.82	2.4058	1.7369	12.568	2.1846	1.103	2.98	8.3654	3.1197	3.5155
AADTQANRV	ENSG00000151914.19	DST	31.607	31.086	40.66	12.94	71.072	43.786	92.384	84.626	73.664	56.174	62.41	32.12	17.434	14.505	68.587	35.996	85.3	47.197	6.0129	28.046	52.52	56.642	94.688	42.752	17.24	39.998	17.908	98.169	68.74
AADTQANRV	ENSG00000152061.23	RABGAP1L	7.6824	2.7618	9.383	20.984	10.946	15.36	7.6156	9.4316	6.687	13.82	8.9768	25.87	4.9964	2.504	10.442	2.1882	13.504	12.861	4.4381	13.416	6.6548	8.6864	8.4426	14.172	10.48	5.811	7.7156	9.8073	9.298
AADTQANRV	ENSG00000152208.12	GRID2	0.059493	1.0123	0.3822	0.010332	0.2585	8.1979	0.15746	0.11586	0.1061	0.037514	0.119	0.1332	0.048674	0.009493	0.17046	0.01507	0.33562	1.1146	0.0073082	0.094014	0.078988	0.058555	0.030986	0.076554	0.03407	0.26892	0.044608	0.089331	0.30705
AADTQANRV	ENSG00000152377.13	SPOCK1	70.563	36.51	29.43	0.40842	50.728	198.37	58.532	79.378	55.878	33.072	58.692	41.2	26.902	0.25225	10.613	25.614	78.184	18.184	6.0049	25.618	63.006	20.286	136.06	20.37	12.74	40.576	29.954	100.16	80.345
AADTQANRV	ENSG00000153707.16	PTPRD	5.2587	1.3146	6.069	0.055438	20.332	64.357	2.8132	21.53	6.057	4.048	6.157	2.574	10.376	3.298	13.963	1.1914	2.3002	37.51	1.4419	11.756	6.1672	1.0231	2.1532	12.764	1.41	1.8398	11.676	12.016	12.74
AADTQANRV	ENSG00000153930.11	ANKFN1	1.2587	0.14292	3.403	0.021812	0.41524	1.0867	0.53358	6.0266	0.12856	0.2489	7.3512	0.05629	0.1006	0.01202	2.1037	0.052466	0.71064	0.10183	0.036672	1.1488	0.85418	0.47737	3.0142	0.22044	0.03887	0.28102	0.48632	0.17635	2.1435
AADTQANRV	ENSG00000155849.15	ELMO1	28.787	4.6192	13.98	39.15	14.67	68.767	23.478	16.9	13.492	14.08	12.274	7.172	5.8764	6.9375	35.118	3.699	65.392	14.051	3.236	14.982	14.204	9.4239	9.1112	27.424	45.37	8.6594	74.668	13.115	24.65
AADTQANRV	ENSG00000156110.13	ADK	25.334	15.401	19.86	36.636	19.05	16.24	21.834	18.746	14.566	38.738	12.374	14.02	18.582	41.425	30.418	13.046	27.328	10.552	7.7935	19.56	16.102	26.389	48.502	14.094	14.65	11.092	28.764	13.426	36.475
AADTQANRV	ENSG00000156136.9	DCK	18.125	11.456	12.2	28.57	18.536	24.24	15.56	13.772	12.992	14.046	13.378	5.216	11	3.16	19.319	6.9278	20.27	13.708	4.4711	10.75	11.52	11.365	22.172	37.41	37.95	11.424	14.576	16.48	15.285
AADTQANRV	ENSG00000156140.9	ADAMTS3	6.2056	2.1329	1.572	0.7305	3.9618	2.4086	14.2	1.79	1.2292	1.7326	12.816	1.369	1.7804	0.5528	4.3561	0.43056	3.0804	7.8704	0.29762	0.92888	2.035	1.3936	1.4706	0.9738	1.152	2.5266	3.7244	8.165	2.761
AADTQANRV	ENSG00000156218.12	ADAMTSL3	12.671	5.7105	16.28	0.12182	46.282	1.474	5.6392	13.25	28.47	21.024	16.056	14.56	5.1852	5.8945	26.64	1.8832	18.218	4.9314	3.5888	7.1188	10.85	2.9525	3.3016	10.32	2.11	21.202	11.632	14.983	11.295
AADTQANRV	ENSG00000157168.18	NRG1	0.25054	0.66146	7.253	1.4086	1.1472	2.0689	9.0242	13.336	2.0898	1.303	1.028	0.9226	2.2916	4.1675	3.5706	0.02429	5.3516	1.9474	0.14919	3.6572	3.1918	2.3071	5.4012	3.6484	0.8794	1.4284	8.9374	1.3977	4.999
AADTQANRV	ENSG00000163116.9	STPG2	0.1084	0.1368	0.2079	0.041994	0.092002	0.12188	0.31188	0.13622	0.075868	0.078564	0.22842	0.05939	0.33176	0.11605	0.21679	0.024076	0.38958	0.28713	0.11945	0.59272	0.23668	0.17563	0.18442	0.12872	0.1295	0.10332	0.61654	0.10875	0.19365
AADTQANRV	ENSG00000163491.16	NEK10	0.34433	0.27512	1.451	0.13652	0.66122	2.2679	10.26	1.7006	2.2848	0.53036	21.046	2.08	0.72398	0.7469	5.2859	3.7706	0.53722	0.79929	0.14452	4.0826	2.1322	0.33836	1.0846	1.012	0.549	0.91664	0.72366	0.36831	0.42225
AADTQANRV	ENSG00000163630.10	SYNPR	0.067985	0.12129	0.03373	0.085558	0.090304	163.7	0.089342	0.073042	0.52234	0.19532	0.051748	2.281	0.11952	0.058755	0.11759	0.070814	0.27962	0.079683	0.073719	3.1482	0.100128	0.18548	0.090986	0.30552	0.05295	0.34476	0.78756	0.090355	0.09878
AADTQANRV	ENSG00000163689.19	C3orf67	0.3565	1.0435	0.1665	0.43326	0.23442	0.30048	0.33764	0.92996	0.19716	5.2646	0.99904	0.1109	0.42658	0.4819	0.5645	0.027986	0.41102	0.4181	0.14918	1.9958	0.28238	2.3837	1.1302	0.24934	0.16	0.22426	0.26	0.22811	3.485
AADTQANRV	ENSG00000164199.16	ADGRV1	0.045231	106.98	1.99	0.087434	0.057894	13.877	2.388	0.35454	0.23534	0.32976	0.37826	0.03826	0.7878	1.148	2.5808	0.061778	0.18622	0.16182	0.62476	18.394	1.2614	1.1083	0.36864	0.13014	0.04154	0.32874	14.226	0.14427	0.6027
AADTQANRV	ENSG00000164494.11	PDSS2	11.4	27.983	12.88	11.72	11.762	5.9025	12.352	13.334	12.002	11.418	11.278	10.03	15.674	15.53	12.563	8.3576	11.414	13.224	4.8776	14.5	16.078	11.861	14.904	10.284	8.616	10.026	17.466	13.013	11.49
AADTQANRV	ENSG00000164808.16	SPIDR	36.746	21.179	33.76	17.96	35.81	30.786	38.398	45.818	27.962	25.692	41.622	12.14	21.85	13.3	40.617	20.28	45.074	56.526	16.729	38.63	41.916	34.366	34.452	29.468	34.73	26.514	48.306	36.189	38.13
AADTQANRV	ENSG00000167323.11	STIM1	55.987	23.083	49.27	48.628	66.954	38.013	51.138	66.974	45.71	72.178	74.482	13.05	27.72	27.67	46.396	91.094	54.112	74.093	13.459	30.114	48.484	64.398	59.76	51.664	48.14	43.738	64.776	74.615	65.47
AADTQANRV	ENSG00000167858.12	TEKT1	0.10807	0.076423	0.05141	0.038844	0.052936	2.3454	0.14258	8.5008	0.052528	0.074112	112.396	0.02813	0.100576	0.2751	19.198	0.026594	0.084138	0.33366	0.020179	2.8278	0.23076	0.040668	0.093224	0.070068	0.06315	0.042936	0.2788	0.4735	0.118
AADTQANRV	ENSG00000168038.10	ULK4	4.5035	3.2142	4.097	1.8812	4.4312	1.28	4.4746	24.176	3.301	2.9392	15.378	9.214	2.8834	1.369	9.0899	0.4786	3.462	4.8827	1.1153	4.7594	5.2206	2.5003	3.385	3.6814	2.808	2.3658	7.3784	15.887	12.95
AADTQANRV	ENSG00000169836.4	TACR3	0.0093757	0.011995	11.91	0.0066498	0.01039	0.92304	0.018058	0.037428	0.04408	0.030186	0.022584	0.006769	0.3846	0.012995	0.30966	0.11916	0.020114	0.023322	0.0066602	0.28752	0.0263	0.013467	0.044942	0.053814	0.009759	0.076348	0.081736	0.0096321	0.029475
AADTQANRV	ENSG00000170011.13	MYRIP	11.035	1.3969	3.89	0.21578	18.31	28.748	11.236	12.306	6.6318	4.8172	9.7288	2.955	1.9476	10.61	2.8065	1.9556	9.4106	9.1129	4.2891	10.036	5.823	6.6552	3.175	6.1372	9.474	8.6912	5.5176	13.7	11.855
AADTQANRV	ENSG00000170456.15	DENND5B	5.8531	8.163	4.648	7.4646	7.587	18.63	5.2774	8.3798	5.8848	4.6648	7.4664	8.023	4.3904	5.114	4.1917	6.9754	6.412	30.939	3.5142	10.458	4.0258	2.7531	5.5232	10.202	7.524	4.5068	4.3596	10.286	7.167
AADTQANRV	ENSG00000172139.14	SLC9C1	0.32788	0.072985	0.3676	0.056734	0.26596	0.028982	0.3964	0.18734	0.24052	0.24402	0.30728	0.6918	0.25586	0.019195	0.47324	0.064368	0.19552	0.12457	0.65722	0.34046	0.24214	0.27589	1.167	0.26602	0.0921	0.54828	1.255	0.14693	0.17175
AADTQANRV	ENSG00000172456.17	FGGY	1.7091	4.9511	5.226	1.8054	2.3966	3.4474	2.683	3.7404	1.9098	1.8332	2.8988	1.734	3.8032	14.58	2.949	7.5236	3.319	2.7764	1.9776	4.1624	3.421	3.8122	2.886	1.9152	1.381	1.883	3.0268	3.2192	3.086
AADTQANRV	ENSG00000174482.10	LINGO2	0.2401	0.44997	0.6679	0.69872	0.056604	4.0435	0.2375	2.3382	0.51468	0.2921	1.1214	0.04959	0.4207	0.047325	0.25943	0.034698	0.77994	0.57257	0.23926	2.3926	2.3866	0.070363	0.32474	0.17284	0.3208	1.4154	6.142	27.505	1.95
AADTQANRV	ENSG00000174945.13	AMZ1	0.21724	0.078772	0.3598	1.2694	1.2632	3.657	0.5203	2.742	0.27982	0.2583	0.93876	0.2511	0.1744	0.7233	1.651	0.040152	0.59104	0.82367	0.085305	1.7916	0.3381	0.12755	0.1694	0.4736	0.7854	0.1773	0.31066	2.032	1.068
AADTQANRV	ENSG00000175054.14	ATR	9.9651	21.912	9.63	14.006	9.2294	8.1728	13.248	13.684	8.3848	8.5634	14.778	4.225	8.6362	7.137	11.62	4.5708	14.264	11.543	5.5737	13.498	11.654	9.8793	16.572	14.386	15.33	7.7256	14.918	14.536	10.85
AADTQANRV	ENSG00000175161.13	CADM2	3.8538	1.0709	2.471	0.06192	0.94244	39.488	4.0394	2.0408	9.258	5.6652	1.095	2.476	0.12068	0.255	1.3793	1.67	25.1	0.58165	0.23691	8.321	3.5062	0.63323	0.63434	3.3034	0.3101	3.0392	1.2582	0.49753	4.431
AADTQANRV	ENSG00000175445.14	LPL	1157.4	20.516	13.62	1.8366	59.95	65.299	965.66	10.36	36.074	33.052	9.9692	454.1	11.712	0.78005	209.7	143.28	547.78	46.359	5.7019	17.038	11.998	35.529	20.624	28.882	3.976	27.68	33.886	9.4797	15.9
AADTQANRV	ENSG00000177694.15	NAALADL2	2.2781	0.53541	5.48	0.14636	3.4782	0.47145	5.0564	3.4212	2.0048	1.3136	2.2042	1.004	1.6288	0.53735	1.6192	0.35078	3.9604	2.6355	0.80562	0.94224	3.6454	7.4258	2.0074	1.2874	0.7466	1.7188	1.8398	2.7377	3.454
AADTQANRV	ENSG00000179399.14	GPC5	0.14607	0.48084	0.1005	1.8646	1.9498	13.09	0.1794	0.112104	0.7967	0.17082	0.16784	1.123	2.6158	0.2835	1.9869	0.035586	1.3724	0.48335	0.048786	4.5208	0.44144	0.10877	0.1737	0.32322	0.1	0.1996	1.5464	0.11128	0.3136
AADTQANRV	ENSG00000179603.17	GRM8	0.043765	0.17975	1.61	0.42974	0.099294	2.4774	0.05751	0.13096	0.45828	0.097612	0.1499	0.6195	0.71718	1.242	0.81146	0.034048	0.49528	2.445	0.13993	0.61488	0.21952	0.078427	0.046338	0.14056	0.04348	0.24352	0.73584	0.042171	0.1567
AADTQANRV	ENSG00000182667.14	NTM	6.9472	2.4657	4.09	0.06974	3.7238	85.285	3.6864	2.5992	18.738	16.382	1.7672	19.83	2.1582	0.2206	31.512	0.38938	34.988	0.50035	0.29619	1.5424	3.2654	3.452	5.2916	11.458	0.5049	2.9888	2.453	1.5096	4.0605
AADTQANRV	ENSG00000182670.13	TTC3	40.154	36.872	44.6	34.27	45.596	85.473	42.272	67.396	47.072	33.146	47.758	19.92	36.74	17.035	35.851	15.226	57.402	74.363	22.383	144.1	64.208	39.884	58.334	41.158	31.33	36.056	60.692	56.478	49.22
AADTQANRV	ENSG00000182931.9	WFDC10B	0.7996	0.14761	25.37	0.094202	1.3844	0.32604	0.35202	0.76648	1.8842	1.7196	1.6078	0.1557	0.23802	0.10595	2.6288	0.1427	0.96184	0.73598	0.0912	0.41892	3.0564	0.44078	3.6194	0.96436	0.2324	1.0668	0.35066	1.3674	0.90105
AADTQANRV	ENSG00000183090.5	FREM3	0.088526	0.033111	0.07504	0.01604	0.15382	1.4377	0.07173	0.026378	0.036038	0.032814	0.01575	0.03878	0.067848	0.0099245	0.23407	0.013788	0.042862	0.026343	0.011286	0.23272	0.086074	0.17003	0.037244	0.054674	0.03077	0.16232	0.03236	0.034169	0.02561
AADTQANRV	ENSG00000183117.18	CSMD1	0.39322	0.25392	0.1266	0.023502	0.091112	5.1687	0.35062	0.9586	0.09894	0.16306	0.96864	0.07503	0.36146	0.008062	0.55865	0.32558	0.16214	0.53724	0.038551	0.87666	0.39312	0.18647	0.23826	0.1127	1.309	0.079738	0.31362	1.4614	0.3524
AADTQANRV	ENSG00000183840.6	GPR39	0.49074	0.046398	8.092	0.02129	0.59334	0.53792	2.8106	2.1702	5.98	0.97532	4.1308	0.05474	2.6972	2.438	6.4415	0.045036	0.20888	0.13899	1.9908	0.68656	1.1248	0.7464	1.8858	3.4704	0.05941	5.6828	1.9658	0.22651	1.567
AADTQANRV	ENSG00000184178.15	SCFD2	16.097	18.656	15.98	20.17	15.628	10.179	16.026	17.264	9.5168	14.518	17.242	7.558	8.6958	6.18	16.83	8.8652	17.196	16.826	6.3061	14.184	11.612	11.298	28.218	10.184	11.22	10.0064	14.306	18.668	18.305
AADTQANRV	ENSG00000184305.14	CCSER1	1.7035	0.30062	4.438	0.47096	0.4919	0.97193	2.9838	0.7226	0.61786	0.46166	1.188	1.185	1.4992	0.083505	0.59006	0.097038	0.66928	0.46367	0.41269	1.3756	1.4914	1.8576	1.0392	1.087	0.8621	0.64864	1.5116	1.0804	1.478
AADTQANRV	ENSG00000185010.13	F8	32.898	12.02	9.659	2.2852	10.326	5.5887	26.112	11.174	10.962	13.274	12.006	23.43	9.7844	5.2485	33.888	10.424	14.454	27.155	6.9212	6.955	11.858	5.5804	3.7216	8.6186	19.26	7.6108	17.362	23.026	6.5975
AADTQANRV	ENSG00000185736.15	ADARB2	0.37807	0.33777	1.122	1.7282	0.39336	15.359	0.75928	1.883	3.1468	1.7662	2.1432	0.3315	0.42964	0.13775	2.3057	0.11238	8.7962	0.45926	1.1237	1.4828	1.2868	3.8085	0.44574	1.5692	0.5876	1.273	0.36838	0.63145	1.465
AADTQANRV	ENSG00000185880.12	TRIM69	20.153	17.281	20.59	52.776	22.956	27.56	15.362	19.8	30.03	25.33	16.894	26.13	17.686	8.188	30.374	15.44	20.866	22.207	4.632	24.606	21.362	12.293	14.858	22.242	36.58	19.31	22.528	20.715	20.68
AADTQANRV	ENSG00000185900.9	POMK	2.0984	1.9788	2.036	6.221	1.8072	2.9145	2.1944	2.5982	2.008	2.3296	2.269	0.8975	0.85538	0.86	2.9178	1.4224	2.836	3.1259	1.3188	2.6938	1.9738	2.5607	6.862	2.6042	2.266	1.7422	2.8184	3.079	2.7645
AADTQANRV	ENSG00000185942.11	NKAIN3	0.054913	0.88833	0.07048	0.014252	0.086134	0.99818	0.10096	0.17206	0.32032	0.17794	0.05205	0.09626	0.040134	0.045565	0.017918	0.1676	1.5774	0.17178	0.012616	0.21316	0.24522	0.14352	0.066384	0.1187	0.04126	0.12706	0.038528	0.073518	0.2292
AADTQANRV	ENSG00000186094.16	AGBL4	0.19587	0.22545	0.109	0.020728	0.13168	2.7359	0.2687	0.247	0.14456	0.082186	1.3672	0.4935	0.64112	0.42445	0.33898	0.02808	0.1638	0.21965	0.077139	2.5562	0.1514	0.076894	0.27426	0.094408	0.129	0.13656	0.74762	0.17379	0.12025
AADTQANRV	ENSG00000188107.14	EYS	0.3333	0.1298	0.1397	0.1495	0.1409	0.24227	0.26584	0.19748	0.1418	0.12708	0.16888	0.09047	0.073726	0.2014	0.16236	0.13904	0.24354	0.21473	0.10373	0.25168	0.23804	0.18244	0.17074	0.21704	0.1617	0.12152	0.23776	0.23811	0.1825
AADTQANRV	ENSG00000188580.14	NKAIN2	0.72293	0.21452	1.514	0.056032	1.1	36.24	0.85372	0.62042	2.0094	0.57696	0.6921	0.8413	0.12444	0.080305	0.22151	1.2264	33.846	0.48136	0.057979	6.7034	0.48854	0.53583	0.32474	1.0362	0.08917	0.63212	0.4662	0.4525	0.84715
AADTQANRV	ENSG00000188641.12	DPYD	34.09	18.683	25.97	50.734	28.866	4.4372	26.686	35.076	23.36	23.258	24.348	9.111	10.488	20.28	43.027	4.2942	27.916	30.84	5.4667	14.026	17.904	21.914	48.692	18.136	29.21	21.076	20.96	30.33	35.925
AADTQANRV	ENSG00000196104.10	SPOCK3	0.097843	5.3388	5.216	0.073276	0.69244	86.432	0.82576	0.32262	1.4186	2.6388	0.86888	0.247	0.2091	0.13825	0.38572	0.16546	0.17614	12.537	0.19603	0.57334	50.974	0.3183	0.10208	1.4032	0.6138	0.80378	0.18168	3.575	0.46635
AADTQANRV	ENSG00000197050.10	ZNF420	6.8126	6.0575	7.285	5.2544	7.9404	11.399	7.89	8.3588	7.4428	6.9252	9.0608	2.943	4.0024	2.317	6.4081	4.453	8.9044	10.694	2.3007	7.4534	7.2864	4.8538	7.0598	6.9584	7.974	5.765	8.8616	9.8508	8.2865
AADTQANRV	ENSG00000197959.13	DNM3	4.6546	7.7265	2.25	0.63308	2.966	50.694	4.5958	5.0344	2.7264	2.2568	3.2738	0.7927	2.8304	0.1878	4.7319	0.551	8.7928	3.2274	0.30872	8.4286	2.8736	1.8507	1.9996	1.9476	1.614	2.1788	3.7106	5.9594	6.94
AADTQANRV	ENSG00000197980.12	LEKR1	0.36367	0.55806	0.5646	0.71402	0.49174	0.5513	0.85418	0.97332	0.3139	0.29098	3.8358	0.2739	0.63464	0.21905	0.89946	0.10982	0.65138	1.1791	0.34873	1.701	0.76962	0.5789	0.46428	0.46144	0.4026	0.25894	1.9594	0.66341	0.40005
AADTQANRV	ENSG00000204406.12	MBD5	2.6998	2.2353	4.641	2.9734	3.516	3.5328	2.9724	3.2112	5.161	3.6934	2.731	1.392	2.1544	0.54705	2.9766	1.3516	3.4726	4.2332	0.6586	4.0288	3.1574	1.7587	2.931	3.3812	2.41	3.4184	3.0528	3.6123	3.5725
AADTQANRV	ENSG00000206562.11	METTL6	4.49	3.8139	4.811	5.801	4.3846	8.3598	4.685	7.2138	4.1872	3.6748	6.5844	1.996	3.6004	2.4335	4.7014	2.7802	7.4604	7.7012	1.6657	6.1798	5.4224	3.567	7.8164	4.8628	4.898	3.5318	5.5098	6.5383	5.839
AADTQANRV	ENSG00000206579.8	XKR4	0.48756	0.2124	0.8938	0.025678	0.56404	2.5197	0.52036	1.9398	7.112	4.7976	0.335	1.362	0.51438	0.08158	0.12412	0.034878	16.74	0.33105	0.35207	2.2514	1.3814	0.68774	0.4927	1.4808	0.09162	1.1598	0.49622	0.41738	3.327
AADTQANRV	ENSG00000211448.11	DIO2	3.6738	3.5989	5.062	0.078276	9.2332	24.217	4.8324	84.368	1.6054	96.944	1.5338	4.951	1.8194	0.100535	2.7226	9.9272	7.0268	0.52791	0.91459	98.184	29.798	82.473	12.856	2.224	0.6612	5.163	199.76	6.4598	81.73
AADTQANRV	ENSG00000214960.9	ISPD	1.0834	1.1323	1.505	0.16084	1.1922	1.961	1.3958	1.518	1.1644	1.081	0.895	1.709	1.1436	0.80445	1.2213	0.93818	2.4804	1.3603	0.62714	1.6946	1.192	1.4727	1.24	0.8655	0.5022	1.4516	1.1916	1.5298	1.4195
AADTQANRV	ENSG00000216937.13	CCDC7	1.6791	1.3913	1.538	1.4912	2.4766	2.2709	2.3016	2.4738	1.5528	1.2562	1.6668	0.7825	1.3666	0.6983	1.7964	0.88134	3.633	2.5803	0.78809	3.4984	2.1938	1.3618	1.3574	1.5606	1.799	1.1622	3.0542	2.6159	2.279
AADTQANRV	ENSG00000232593.7	KANTR	9.251	7.1679	12.42	4.173	12.506	26.399	11.726	21.784	12.372	10.832	15.308	4.232	7.4616	4.353	12.056	6.2002	18.922	22.485	3.4277	25.866	17.288	7.7364	13.636	12.866	12.52	8.7182	17.4	25.226	19.835
AADTQANRV	ENSG00000243444.7	PALM2	3.4435	1.7334	0.78	0.07797	5.7346	3.0316	2.5804	1.8118	0.6024	0.55456	1.8674	2.845	0.52802	3.2085	7.8786	0.61328	1.1852	1.496	0.19351	1.2828	0.59074	0.7789	3.2396	0.40328	0.09743	0.48158	1.9826	3.5382	0.9291
AADTQANRV	ENSG00000269964.2	MEI4	0.12025	1.0488	0.07888	0.01454	0.33068	0.59983	0.37044	0.071652	0.077804	0.19276	0.13666	0.7828	2.2152	0.8033	0.070269	0.043878	0.56062	0.094932	1.3585	3.7448	0.098214	0.084203	0.2131	0.11226	0.06366	0.25994	2.6368	0.090872	0.09344
AADTQANRV	ENSG00000283154.2	IQCJ-SCHIP1	6.6667	0.54144	14.87	0.071932	15.43	6.8359	5.75	3.9886	11.934	13.356	8.6732	4.229	3.0448	1.416	7.163	1.4926	3.4648	2.9721	0.21163	2.1758	6.3058	2.0677	3.2414	6.784	0.8971	9.6402	2.417	9.6789	4.6315
AAESHPL	ENSG00000148303.16	RPL7A	1594	1451.2	1409	2575.4	1493.2	526.38	1870.2	2481.8	1451.8	1725.6	2291.8	627.2	999.76	548.2	1320.9	875.42	1440.4	4297.8	1425	1263.6	1699.6	1243.5	2386.6	1453.2	1337	1309.8	1591.8	2199.7	2093.5
AAESHPL	ENSG00000159592.10	GPBP1L1	43.548	29.016	41.78	46.816	45.712	32.51	50.516	59.338	47.544	48.296	55.518	22.71	36.206	27.2	56.544	26.15	52.628	53.457	22.206	41.4	52.55	44.669	59.416	51.22	53.64	38.878	64.324	74.585	64.81
AAESHPL	ENSG00000234329.1	RP11-767N6.2	3.2924	1.4508	2.74	2.1264	2.9444	1.2769	4.431	4.9408	2.2292	2.7452	4.541	1.51	1.8544	1.2075	4.5259	1.6772	4.6994	6.1786	1.2656	2.7786	3.2794	3.9164	5.8654	2.703	2.971	2.0342	4.3864	6.396	6.352
AAFEHLFNK	ENSG00000162174.12	ASRGL1	17.317	2.5405	7.08	2.8224	4.179	44.115	16.526	54.67	8.8796	4.9552	45.556	3.241	26.138	5.826	35.106	4.3692	8.5634	3.0706	7.2289	21.75	31.71	13.011	2.8926	10.352	4.105	15.632	8.3884	11.537	3.9435
AAFGAVVTR	ENSG00000166681.13	BEX3	173.47	516.64	217.2	27.21	346.36	706.14	254.52	338.98	214.52	209.36	319.5	210.4	302.9	60.4	246.23	17.428	291.98	1018.4	65.338	705.16	337.42	121.17	428.42	159.46	177.2	222.48	642.08	322.57	255.65
AAFPHPFWV	ENSG00000092820.17	EZR	228.4	388.25	370.4	301.64	112.62	114.88	116.34	215.72	215.88	424.98	211.84	157.6	248.9	75.69	494.58	78.634	229.68	148.46	89.603	122.68	216.06	257.04	399.38	500.34	180.8	434.08	363.62	106.09	301.4
AAFQGSRATR	ENSG00000165029.15	ABCA1	51.841	89.264	43	13.272	28.508	9.6338	42.53	29.776	46.734	27.332	30.014	6.912	7.3116	35.925	43.819	21.194	58.842	28.153	5.0477	10.2604	16.126	15.919	30.48	28.042	21	25.916	18.934	26.481	32.73
AAKPPGWKR	ENSG00000179981.9	TSHZ1	28.151	13.328	31.56	9.228	21.882	32.049	31.356	45.822	45.114	24.01	31.48	9.509	15.644	7.3025	21.505	8.6354	26.626	82.995	5.7893	25.53	22.768	14.941	20.52	22.13	13.48	36.114	24.298	29.896	33.215
AALDFRRHR	ENSG00000162714.12	ZNF496	14.767	7.7863	14.62	11.61	15.57	12.199	15.99	35.378	16.774	14.33	29.13	6.265	11.502	2.881	18.293	10.338	22.604	33.59	10.329	12.728	19.22	10.365	13.812	15.188	18.36	13.18	24.598	41.089	24.785
AALLPLHRR	ENSG00000145375.7	SPATA5	4.1996	1.5606	3.269	2.5568	4.0186	1.8236	4.437	6.2652	3.0622	2.6644	4.2494	1.464	1.7888	1.021	3.742	1.658	4.7626	3.8112	0.94921	2.4252	3.1806	2.8075	4.37	2.8378	2.506	2.292	4.0102	5.5839	5.397
AALRPPFALK	ENSG00000101311.15	FERMT1	1.2197	42.446	24.67	0.075196	1.0312	3.0054	3.7406	10.486	20.082	26.494	4.9186	1.311	2.5688	0.37555	2.0561	0.1784	2.4844	7.2068	1.859	1.5478	10.908	12.499	30.062	10.018	0.7877	7.8656	5.339	5.364	21.73
AALSSWATK	ENSG00000181894.14	ZNF329	8.9514	6.8772	11.19	4.0962	9.6106	13.046	11.22	13.478	9.3832	8.6002	11.952	4.438	8.0498	4.3725	9.6713	1.68	10.37	12.414	2.9039	12.9	11.114	6.7778	9.2732	9.521	9.942	7.7454	14.1	13.947	9.981
AANRGVAVGR	ENSG00000069329.16	VPS35	35.179	29.943	49.63	45.262	45.312	39.24	35.138	40.704	37.282	39.186	40.438	22.87	24.636	10.235	35.616	16.414	43.14	38.569	12.501	31.23	33.644	35.133	48.632	33.512	30.97	33.248	31.7	41.82	40.885
AAPELVAPR	ENSG00000100591.7	AHSA1	87.427	122.73	123.1	132.4	107.2	110.77	81.512	138.72	113.24	110.7	148.68	83.01	65.702	58.475	112.54	93.13	98.522	112.04	30.388	103.56	101.7	72.294	111.68	92.328	82.78	91.602	86.21	128.88	96.325
AAPGRRAAR	ENSG00000122515.14	ZMIZ2	63.714	74.064	72	89.058	69.356	91.877	90.25	84.784	66.458	73.88	121.46	36.2	91.746	26.26	127.6	29.62	96.038	95.698	48.893	134.26	107.56	94.519	82.426	117.18	138.5	54.226	184.96	104.31	87.23
AAQHMEPARAR	ENSG00000188938.15	FAM120AOS	38.374	28.227	42.79	29.152	51.864	22.958	41.51	40.726	42.93	40.918	38.364	21.89	31.018	12.3	38.696	20.286	45.356	38.297	16.102	62.028	48.728	28.213	32.37	33.418	26.27	39.558	62.862	42.279	37.375
AAQPWRWQR	ENSG00000145545.11	SRD5A1	3.9439	3.0352	3.531	7.5326	5.231	12.74	5.1774	10.5624	4.2694	27.472	4.7076	1.342	5.7342	24.25	5.0658	1.0444	8.1212	8.0124	2.7848	4.129	4.3714	10.542	29.442	7.0504	3.305	4.0354	3.2768	6.3121	32.515
AARERKMLELR	ENSG00000163624.5	CDS1	3.6797	11.644	15.61	0.24352	0.65734	28.439	13.978	20.95	20.096	37.084	42.518	0.7919	14.798	0.9338	22.821	0.16858	1.1506	14.343	5.101	13.492	13.634	33.973	38.192	31.36	2.318	13.08	40.18	5.5138	37.045
AARRATLCM	ENSG00000273703.1	HIST1H2BM	0.52512	0.1719	0.5963	2.8494	0.33386	0.23896	0.29328	1.9622	0.5973	0.57936	0.28666	0.1648	0.6026	0.41335	2.313	0	0.29616	0.74595	0	0.34472	1.7396	0.31662	0.48146	1.2488	3.153	0.3824	0.99774	0.34588	4.281
AASFLLHTY	ENSG00000214226.8	C17orf67	4.0876	1.3329	4.74	3.3844	4.1954	2.94	3.6924	9.1802	4.4582	4.1246	6.2594	1.529	2.5542	3.192	8.2005	0.74878	7.4442	7.8146	2.413	5.2026	7.3762	2.5784	2.2724	8.8018	10.43	3.4026	6.1498	10.307	9.184
AAVSGAHAAAR	ENSG00000065060.16	UHRF1BP1	10.357	10.129	8.506	14.68	9.2712	10.759	9.052	7.8512	7.7664	7.855	8.4716	8.054	6.3628	4.6005	12.733	15.404	10.562	9.3397	7.1469	8.73	8.6014	9.4529	7.1232	7.5052	8.456	7.6592	12.64	9.2988	7.5945
ADSANIICPR	ENSG00000087191.12	PSMC5	207.74	188.84	255.4	155.02	266.56	239.19	210.8	248.56	258.76	263.56	252.18	129.2	200.32	115	211.63	303.48	285.38	196.01	83.221	253.76	254.68	168.66	240.8	198	225.6	239	255.08	237.44	214.95
ADSVLTKLF	ENSG00000116641.17	DOCK7	8.5724	4.1509	10.06	6.4328	12.61	7.1225	8.8772	14.002	9.658	8.5346	9.3556	3.039	5.1944	2.748	5.9399	1.8726	19.514	15.104	2.3127	11.594	7.9678	8.6479	18.87	7.008	4.328	8.0162	6.6804	13.19	11.27
AEAAPGGRTW	ENSG00000119772.16	DNMT3A	9.0499	12.374	10.38	15.23	10.408	18.859	11.044	16.172	14.972	12.166	14.884	4.906	8.4654	3.1005	12.656	9.2404	12.798	25.7	6.0718	25.526	12.652	9.5581	6.4778	14.152	17.66	11.642	14.998	19.865	11.975
AEAGGSLEA	ENSG00000009709.11	PAX7	0.01264	0.014476	0.02653	0.009606	0.021846	1.478	0.015362	0.061248	0.029558	0.021074	0.036068	0.01338	0.0094332	0.0073445	0.01996	3.1902	0.018988	0.016402	0.0063885	0.83236	0.03607	0.21363	0.081266	0.023426	0.008658	0.01493	0.02875	0.0114	0.022725
AEAGGSLEA	ENSG00000018408.14	WWTR1	67.128	14.872	109.2	0.88294	106.22	15.504	61.632	69.618	113.76	130.16	58.15	25.8	37.02	6.5895	78.775	10.618	85.504	82.464	11.283	34.156	69.776	38.514	37.674	62.354	22.79	82.042	57.896	83.58	72.975
AEAGGSLEA	ENSG00000028203.17	VEZT	20.801	24.946	22.75	27.154	32.66	17.029	21.8	28.68	24.49	24.192	24.43	12.59	16.376	8.7255	26.958	29.538	26.064	30.317	9.7374	28.418	24.126	15.896	24.648	19.934	13.52	21.638	43.74	31.059	26.27
AEAGGSLEA	ENSG00000048342.15	CC2D2A	10.187	7.9972	14.38	0.40976	22.924	5.0977	9.8132	19.41	21.262	17.602	29.206	4.48	8.9502	1.148	12.239	1.4084	16.024	13.103	1.5627	13.798	12.174	4.4512	12.188	10.186	3.803	16.914	10.896	21.168	16.275
AEAGGSLEA	ENSG00000062194.15	GPBP1	52.628	51.273	45.88	61.188	51.158	83.718	60.978	93.122	51.862	43.29	73.228	28.14	45.776	20.505	71.974	38.918	76.56	103.37	20.811	64.22	64.642	43.073	49.16	61.674	61.67	42.484	74.576	79.276	65.5
AEAGGSLEA	ENSG00000072134.15	EPN2	22.197	9.1814	31.93	3.8392	27.286	36.318	20.214	38.924	26.902	29.852	34.806	18.44	14.464	3.5135	22.993	9.481	36.024	25.634	6.1068	17.37	25.298	18.156	47.51	18.53	13.13	23.012	22.394	41.007	39.655
AEAGGSLEA	ENSG00000080603.16	SRCAP	32.657	30.353	41.1	33.606	42.062	44.079	43.198	47.736	45.098	44.628	45.882	19.19	30.484	15.63	43.203	25.62	41.298	46.663	19.958	48.004	53.238	40.186	40.352	52.828	52.79	40.918	57.138	60.427	41.63
AEAGGSLEA	ENSG00000093217.9	XYLB	2.2184	2.6469	2.716	1.5374	1.5914	2.0215	2.9562	3.249	3.1082	2.0962	2.056	0.503	3.3552	17.02	1.8043	0.4141	2.6602	3.0263	1.6459	2.0068	2.1476	3.4015	4.8448	3.8098	1.012	2.385	1.2128	3.1252	3.698
AEAGGSLEA	ENSG00000099139.13	PCSK5	18.35	2.977	5.624	1.0202	18.29	1.3169	9.7938	11.42	9.5822	9.7508	9.97	3.324	3.4474	0.867	10.226	1.4654	9.4248	21.339	1.5476	3.6152	6.3532	6.2975	4.795	29.17	2.012	4.0112	9.292	7.5739	14.095
AEAGGSLEA	ENSG00000102024.17	PLS3	269.52	58.577	116.5	2.3756	933.78	40.509	168.6	186.8	96.894	165.46	202.9	52.08	89.716	110	315.5	31.26	178.66	172.9	23.096	41.034	101.8	127.52	217.46	83.058	114.1	89.36	262.8	317.85	200.85
AEAGGSLEA	ENSG00000104884.14	ERCC2	11.671	20.945	15.62	19.78	11.74	16.34	14.838	15.176	12.202	12.276	15.852	7.519	13.654	9.389	14.128	8.486	14.694	17.25	6.791	23.53	18.392	12.516	44.38	13.634	16.64	11.376	23.278	19.355	14.09
AEAGGSLEA	ENSG00000105963.13	ADAP1	6.4321	4.6687	14.5	55.398	8.3906	81.106	4.954	9.1884	48.488	50.556	17.89	3.739	20.426	2.9415	16.94	0.52878	44.98	3.6695	6.3369	6.481	11.896	6.0678	4.5942	31.098	25.45	17.88	13.934	9.8933	6.3375
AEAGGSLEA	ENSG00000108854.15	SMURF2	22.351	11.53	16.58	7.6862	21.3	14.879	20.894	24.778	16.918	20.328	19.576	8.449	11.688	3.1775	40.343	6.4966	22.336	22.928	5.8937	19.04	21.562	14.866	39.28	20.362	19.11	14.766	22.94	24.444	23.685
AEAGGSLEA	ENSG00000109881.16	CCDC34	3.9043	5.3334	5.75	14.474	3.191	9.9304	8.0016	6.7674	5.4624	6.4672	12.36	2.687	4.1968	1.7625	4.2178	2.2948	6.4088	9.8989	3.0045	11.036	6.9368	4.8838	13.164	4.9134	4.646	4.8088	7.4098	7.0671	7.4265
AEAGGSLEA	ENSG00000114439.18	BBX	16.7	28.445	24.31	17.102	31.748	14.02	18.824	21.808	22.382	19.72	18.856	9.161	13.726	3.9385	20.919	6.2388	22.05	28.394	5.3499	22.554	24.128	15.395	27.124	18.38	16.42	16.912	24.606	26.095	24.57
AEAGGSLEA	ENSG00000120742.10	SERP1	74.49	93.156	64.33	105.82	75.922	47.973	80.134	79.138	52.092	62.83	82.56	24.66	58.256	100.15	105	11.296	62.548	98.083	120.06	85.778	109.7	109.46	84.424	65.572	79.07	104.04	100.1	66.918	78.56
AEAGGSLEA	ENSG00000127838.13	PNKD	29.074	37.542	54.23	27.012	29.632	64.299	25.34	63.706	35.594	22.788	62.146	21.39	58.088	128.85	78.783	12.036	42.06	29.546	15.548	32.214	100.376	22.167	20.954	31.792	46.22	55.504	70.216	28.599	26.225
AEAGGSLEA	ENSG00000131374.14	TBC1D5	20.927	17.5	19.42	25.172	23.12	17.909	20.096	22.91	16.068	15.248	19.484	9.336	15.08	6.1095	21.398	5.4862	27.778	26.977	6.3768	17.6	18.774	14.741	23.786	19.66	21.19	13.802	26.13	22.655	21.985
AEAGGSLEA	ENSG00000133961.19	NUMB	39.259	21.603	44.9	106.72	38.22	26.192	40.482	46.488	38.352	39.506	50.098	16.36	34.37	20.395	74.975	11.486	51.288	43.285	14.863	27.35	36.926	35.613	43.416	36.538	45.21	28.602	44.226	56.252	45.51
AEAGGSLEA	ENSG00000135124.14	P2RX4	32.398	24.354	36.06	38.342	31.896	68.158	38.084	55.288	66.642	19.716	33.788	9.189	36	23.43	56.888	3.0366	31.75	48.601	37.028	36.658	40.35	54.213	22.814	60.3	46.74	38.702	33.732	27.879	33.425
AEAGGSLEA	ENSG00000135451.12	TROAP	2.142	2.6517	1.806	27.986	1.261	0.19496	2.0096	3.4002	10.0352	14.302	1.4566	0.6614	1.3798	1.406	6.1147	0.2463	1.1632	1.5932	0.73502	0.74646	2.3942	6.4402	22.182	12.614	13.68	10.4	2.1446	1.4328	13.835
AEAGGSLEA	ENSG00000145703.15	IQGAP2	11.061	24.377	5.172	36.216	7.043	0.98408	20.14	11.778	26.818	11.888	7.724	2.64	16.386	44.42	14.957	0.58288	29.154	10.784	16.683	5.1374	16.146	29.057	8.8872	26.508	20.97	34.334	29.276	3.8239	7.2055
AEAGGSLEA	ENSG00000145996.11	CDKAL1	9.3118	4.7161	8.856	12.25	9.6676	4.7478	10.61	10.79	7.6276	7.014	10.304	3.616	6.0122	2.8295	9.1482	6.8766	10.8	12.693	3.8876	6.414	8.4292	8.1471	9.8856	8.514	8.231	6.7284	10.836	12.249	10.285
AEAGGSLEA	ENSG00000156218.12	ADAMTSL3	12.671	5.7105	16.28	0.12182	46.282	1.474	5.6392	13.25	28.47	21.024	16.056	14.56	5.1852	5.8945	26.64	1.8832	18.218	4.9314	3.5888	7.1188	10.85	2.9525	3.3016	10.32	2.11	21.202	11.632	14.983	11.295
AEAGGSLEA	ENSG00000156795.6	WDYHV1	12.247	12.662	14.65	15.332	14.74	14.31	13.87	15.588	12.23	10.542	17.896	11.24	11.6	5.1075	13.436	12.316	15.086	23.681	7.0523	17.646	14.856	11.069	12.702	8.3716	8.465	11.022	13.51	15.21	14.365
AEAGGSLEA	ENSG00000157107.13	FCHO2	41.503	13.303	26	14.154	38.29	16.247	36.334	37.028	28.13	41.618	46.69	10.75	17.78	8.449	50.286	14.464	37.48	34.053	8.488	13.722	24.084	27.928	26.962	22.636	31.58	19.37	41.904	46.04	50.18
AEAGGSLEA	ENSG00000157168.18	NRG1	0.25054	0.66146	7.253	1.4086	1.1472	2.0689	9.0242	13.336	2.0898	1.303	1.028	0.9226	2.2916	4.1675	3.5706	0.02429	5.3516	1.9474	0.14919	3.6572	3.1918	2.3071	5.4012	3.6484	0.8794	1.4284	8.9374	1.3977	4.999
AEAGGSLEA	ENSG00000158747.13	NBL1	243.66	31.013	343.6	4.2268	283.04	104.86	331.92	1196.6	274.26	391.44	519.92	94.23	113.3	5.569	613.89	20.506	175.08	1051.5	21.482	183.44	664.74	86.702	231.84	404.26	49.65	213.74	169.78	490.26	715.6
AEAGGSLEA	ENSG00000163959.9	SLC51A	3.118	16.725	2.106	17.876	2.4154	1.309	2.6644	2.8502	16.634	2.31	3.68	1.612	3.8056	54.475	4.5825	1.4254	3.2308	6.7529	0.76658	3.4406	3.0418	2.2612	4.0478	59.286	6.607	1.7794	3.451	2.6499	2.954
AEAGGSLEA	ENSG00000164902.13	PHAX	20.641	20.422	22.21	24.312	26.272	27.196	20.542	23.358	21.332	20.126	21.344	9.485	12.436	9.5745	17.708	14.036	22.94	24.994	5.9963	17.95	19.318	18.671	39.862	17.252	14.29	18.504	18.302	27.93	21.035
AEAGGSLEA	ENSG00000164916.10	FOXK1	13.524	18.648	16.29	11.122	24.776	14.218	14.106	18.728	21.786	15.99	26.902	7.539	9.8872	3.961	21.251	14.198	14.546	21.241	6.6742	33.782	15.7	9.4201	19.63	14.966	14.49	16.224	12.908	34.216	17.43
AEAGGSLEA	ENSG00000166902.4	MRPL16	65.329	100.85	59.68	118.4	62.566	51.219	65.718	70.828	74.57	73.538	69.21	75.52	75.458	57.215	60.594	60.878	67.928	74.891	32.457	48.628	59.178	48.774	90.596	70.922	78.57	67.228	49.732	80.914	60.245
AEAGGSLEA	ENSG00000175344.17	CHRNA7	0.14999	0.57588	1.037	0.070234	0.37404	0.50426	0.24306	0.27738	0.28912	0.21646	0.19468	0.1223	0.12836	0.01613	0.27733	0.086116	0.30384	1.1414	0.52788	0.49188	0.53972	0.22445	0.12022	1.193	0.5333	0.99312	1.2208	0.33851	0.45795
AEAGGSLEA	ENSG00000183826.16	BTBD9	5.3282	7.2237	7.287	4.3514	10.004	19.09	5.7998	8.2178	6.5236	6.839	11.8	6.488	6.0304	2.0205	13.281	4.0264	7.2618	11.602	2.8027	9.4534	7.8578	5.9406	10.192	7.3016	6.152	5.479	7.7506	8.9637	7.1135
AEAGGSLEA	ENSG00000184454.6	NCMAP	1.301	0.14686	1.978	0.095352	1.0106	0.5822	4.8922	0.86128	1.266	0.75828	0.97776	0.3009	4.0262	2.8175	7.3296	0.49022	260.8	0.18225	11.098	11.668	7.0892	18.897	1.3886	2.5878	0.3595	10.73	6.046	0.31851	1.1445
AEAGGSLEA	ENSG00000185896.10	LAMP1	330.69	198.48	314.2	193.14	507.4	133.49	322.8	394.84	248.54	242.4	285.22	131.6	300.54	218.9	423.19	91.322	402.9	298.67	116.43	244.82	252.42	305.89	464.1	243.02	248.2	243.04	366.24	376.96	305.55
AEAGGSLEA	ENSG00000213420.7	GPC2	2.4991	1.0901	3.016	2.7886	2.0156	3.4659	4.0452	9.1524	2.9786	1.9866	5.357	0.9387	1.2168	0.33355	2.6621	0.80706	4.3842	10.041	0.60789	3.5704	3.6342	3.3079	18.3	5.186	4.786	1.2942	1.815	11.78	4.911
AEAGGSLEARSW	ENSG00000009709.11	PAX7	0.01264	0.014476	0.02653	0.009606	0.021846	1.478	0.015362	0.061248	0.029558	0.021074	0.036068	0.01338	0.0094332	0.0073445	0.01996	3.1902	0.018988	0.016402	0.0063885	0.83236	0.03607	0.21363	0.081266	0.023426	0.008658	0.01493	0.02875	0.0114	0.022725
AEAGGSLEARSW	ENSG00000018408.14	WWTR1	67.128	14.872	109.2	0.88294	106.22	15.504	61.632	69.618	113.76	130.16	58.15	25.8	37.02	6.5895	78.775	10.618	85.504	82.464	11.283	34.156	69.776	38.514	37.674	62.354	22.79	82.042	57.896	83.58	72.975
AEAGGSLEARSW	ENSG00000028203.17	VEZT	20.801	24.946	22.75	27.154	32.66	17.029	21.8	28.68	24.49	24.192	24.43	12.59	16.376	8.7255	26.958	29.538	26.064	30.317	9.7374	28.418	24.126	15.896	24.648	19.934	13.52	21.638	43.74	31.059	26.27
AEAGGSLEARSW	ENSG00000048342.15	CC2D2A	10.187	7.9972	14.38	0.40976	22.924	5.0977	9.8132	19.41	21.262	17.602	29.206	4.48	8.9502	1.148	12.239	1.4084	16.024	13.103	1.5627	13.798	12.174	4.4512	12.188	10.186	3.803	16.914	10.896	21.168	16.275
AEAGGSLEARSW	ENSG00000062194.15	GPBP1	52.628	51.273	45.88	61.188	51.158	83.718	60.978	93.122	51.862	43.29	73.228	28.14	45.776	20.505	71.974	38.918	76.56	103.37	20.811	64.22	64.642	43.073	49.16	61.674	61.67	42.484	74.576	79.276	65.5
AEAGGSLEARSW	ENSG00000072134.15	EPN2	22.197	9.1814	31.93	3.8392	27.286	36.318	20.214	38.924	26.902	29.852	34.806	18.44	14.464	3.5135	22.993	9.481	36.024	25.634	6.1068	17.37	25.298	18.156	47.51	18.53	13.13	23.012	22.394	41.007	39.655
AEAGGSLEARSW	ENSG00000080603.16	SRCAP	32.657	30.353	41.1	33.606	42.062	44.079	43.198	47.736	45.098	44.628	45.882	19.19	30.484	15.63	43.203	25.62	41.298	46.663	19.958	48.004	53.238	40.186	40.352	52.828	52.79	40.918	57.138	60.427	41.63
AEAGGSLEARSW	ENSG00000093217.9	XYLB	2.2184	2.6469	2.716	1.5374	1.5914	2.0215	2.9562	3.249	3.1082	2.0962	2.056	0.503	3.3552	17.02	1.8043	0.4141	2.6602	3.0263	1.6459	2.0068	2.1476	3.4015	4.8448	3.8098	1.012	2.385	1.2128	3.1252	3.698
AEAGGSLEARSW	ENSG00000099139.13	PCSK5	18.35	2.977	5.624	1.0202	18.29	1.3169	9.7938	11.42	9.5822	9.7508	9.97	3.324	3.4474	0.867	10.226	1.4654	9.4248	21.339	1.5476	3.6152	6.3532	6.2975	4.795	29.17	2.012	4.0112	9.292	7.5739	14.095
AEAGGSLEARSW	ENSG00000102024.17	PLS3	269.52	58.577	116.5	2.3756	933.78	40.509	168.6	186.8	96.894	165.46	202.9	52.08	89.716	110	315.5	31.26	178.66	172.9	23.096	41.034	101.8	127.52	217.46	83.058	114.1	89.36	262.8	317.85	200.85
AEAGGSLEARSW	ENSG00000104884.14	ERCC2	11.671	20.945	15.62	19.78	11.74	16.34	14.838	15.176	12.202	12.276	15.852	7.519	13.654	9.389	14.128	8.486	14.694	17.25	6.791	23.53	18.392	12.516	44.38	13.634	16.64	11.376	23.278	19.355	14.09
AEAGGSLEARSW	ENSG00000105963.13	ADAP1	6.4321	4.6687	14.5	55.398	8.3906	81.106	4.954	9.1884	48.488	50.556	17.89	3.739	20.426	2.9415	16.94	0.52878	44.98	3.6695	6.3369	6.481	11.896	6.0678	4.5942	31.098	25.45	17.88	13.934	9.8933	6.3375
AEAGGSLEARSW	ENSG00000108854.15	SMURF2	22.351	11.53	16.58	7.6862	21.3	14.879	20.894	24.778	16.918	20.328	19.576	8.449	11.688	3.1775	40.343	6.4966	22.336	22.928	5.8937	19.04	21.562	14.866	39.28	20.362	19.11	14.766	22.94	24.444	23.685
AEAGGSLEARSW	ENSG00000109881.16	CCDC34	3.9043	5.3334	5.75	14.474	3.191	9.9304	8.0016	6.7674	5.4624	6.4672	12.36	2.687	4.1968	1.7625	4.2178	2.2948	6.4088	9.8989	3.0045	11.036	6.9368	4.8838	13.164	4.9134	4.646	4.8088	7.4098	7.0671	7.4265
AEAGGSLEARSW	ENSG00000114439.18	BBX	16.7	28.445	24.31	17.102	31.748	14.02	18.824	21.808	22.382	19.72	18.856	9.161	13.726	3.9385	20.919	6.2388	22.05	28.394	5.3499	22.554	24.128	15.395	27.124	18.38	16.42	16.912	24.606	26.095	24.57
AEAGGSLEARSW	ENSG00000120742.10	SERP1	74.49	93.156	64.33	105.82	75.922	47.973	80.134	79.138	52.092	62.83	82.56	24.66	58.256	100.15	105	11.296	62.548	98.083	120.06	85.778	109.7	109.46	84.424	65.572	79.07	104.04	100.1	66.918	78.56
AEAGGSLEARSW	ENSG00000127838.13	PNKD	29.074	37.542	54.23	27.012	29.632	64.299	25.34	63.706	35.594	22.788	62.146	21.39	58.088	128.85	78.783	12.036	42.06	29.546	15.548	32.214	100.376	22.167	20.954	31.792	46.22	55.504	70.216	28.599	26.225
AEAGGSLEARSW	ENSG00000131374.14	TBC1D5	20.927	17.5	19.42	25.172	23.12	17.909	20.096	22.91	16.068	15.248	19.484	9.336	15.08	6.1095	21.398	5.4862	27.778	26.977	6.3768	17.6	18.774	14.741	23.786	19.66	21.19	13.802	26.13	22.655	21.985
AEAGGSLEARSW	ENSG00000133961.19	NUMB	39.259	21.603	44.9	106.72	38.22	26.192	40.482	46.488	38.352	39.506	50.098	16.36	34.37	20.395	74.975	11.486	51.288	43.285	14.863	27.35	36.926	35.613	43.416	36.538	45.21	28.602	44.226	56.252	45.51
AEAGGSLEARSW	ENSG00000135124.14	P2RX4	32.398	24.354	36.06	38.342	31.896	68.158	38.084	55.288	66.642	19.716	33.788	9.189	36	23.43	56.888	3.0366	31.75	48.601	37.028	36.658	40.35	54.213	22.814	60.3	46.74	38.702	33.732	27.879	33.425
AEAGGSLEARSW	ENSG00000135451.12	TROAP	2.142	2.6517	1.806	27.986	1.261	0.19496	2.0096	3.4002	10.0352	14.302	1.4566	0.6614	1.3798	1.406	6.1147	0.2463	1.1632	1.5932	0.73502	0.74646	2.3942	6.4402	22.182	12.614	13.68	10.4	2.1446	1.4328	13.835
AEAGGSLEARSW	ENSG00000145703.15	IQGAP2	11.061	24.377	5.172	36.216	7.043	0.98408	20.14	11.778	26.818	11.888	7.724	2.64	16.386	44.42	14.957	0.58288	29.154	10.784	16.683	5.1374	16.146	29.057	8.8872	26.508	20.97	34.334	29.276	3.8239	7.2055
AEAGGSLEARSW	ENSG00000145996.11	CDKAL1	9.3118	4.7161	8.856	12.25	9.6676	4.7478	10.61	10.79	7.6276	7.014	10.304	3.616	6.0122	2.8295	9.1482	6.8766	10.8	12.693	3.8876	6.414	8.4292	8.1471	9.8856	8.514	8.231	6.7284	10.836	12.249	10.285
AEAGGSLEARSW	ENSG00000156218.12	ADAMTSL3	12.671	5.7105	16.28	0.12182	46.282	1.474	5.6392	13.25	28.47	21.024	16.056	14.56	5.1852	5.8945	26.64	1.8832	18.218	4.9314	3.5888	7.1188	10.85	2.9525	3.3016	10.32	2.11	21.202	11.632	14.983	11.295
AEAGGSLEARSW	ENSG00000156795.6	WDYHV1	12.247	12.662	14.65	15.332	14.74	14.31	13.87	15.588	12.23	10.542	17.896	11.24	11.6	5.1075	13.436	12.316	15.086	23.681	7.0523	17.646	14.856	11.069	12.702	8.3716	8.465	11.022	13.51	15.21	14.365
AEAGGSLEARSW	ENSG00000157107.13	FCHO2	41.503	13.303	26	14.154	38.29	16.247	36.334	37.028	28.13	41.618	46.69	10.75	17.78	8.449	50.286	14.464	37.48	34.053	8.488	13.722	24.084	27.928	26.962	22.636	31.58	19.37	41.904	46.04	50.18
AEAGGSLEARSW	ENSG00000157168.18	NRG1	0.25054	0.66146	7.253	1.4086	1.1472	2.0689	9.0242	13.336	2.0898	1.303	1.028	0.9226	2.2916	4.1675	3.5706	0.02429	5.3516	1.9474	0.14919	3.6572	3.1918	2.3071	5.4012	3.6484	0.8794	1.4284	8.9374	1.3977	4.999
AEAGGSLEARSW	ENSG00000158747.13	NBL1	243.66	31.013	343.6	4.2268	283.04	104.86	331.92	1196.6	274.26	391.44	519.92	94.23	113.3	5.569	613.89	20.506	175.08	1051.5	21.482	183.44	664.74	86.702	231.84	404.26	49.65	213.74	169.78	490.26	715.6
AEAGGSLEARSW	ENSG00000163959.9	SLC51A	3.118	16.725	2.106	17.876	2.4154	1.309	2.6644	2.8502	16.634	2.31	3.68	1.612	3.8056	54.475	4.5825	1.4254	3.2308	6.7529	0.76658	3.4406	3.0418	2.2612	4.0478	59.286	6.607	1.7794	3.451	2.6499	2.954
AEAGGSLEARSW	ENSG00000164902.13	PHAX	20.641	20.422	22.21	24.312	26.272	27.196	20.542	23.358	21.332	20.126	21.344	9.485	12.436	9.5745	17.708	14.036	22.94	24.994	5.9963	17.95	19.318	18.671	39.862	17.252	14.29	18.504	18.302	27.93	21.035
AEAGGSLEARSW	ENSG00000164916.10	FOXK1	13.524	18.648	16.29	11.122	24.776	14.218	14.106	18.728	21.786	15.99	26.902	7.539	9.8872	3.961	21.251	14.198	14.546	21.241	6.6742	33.782	15.7	9.4201	19.63	14.966	14.49	16.224	12.908	34.216	17.43
AEAGGSLEARSW	ENSG00000166902.4	MRPL16	65.329	100.85	59.68	118.4	62.566	51.219	65.718	70.828	74.57	73.538	69.21	75.52	75.458	57.215	60.594	60.878	67.928	74.891	32.457	48.628	59.178	48.774	90.596	70.922	78.57	67.228	49.732	80.914	60.245
AEAGGSLEARSW	ENSG00000175344.17	CHRNA7	0.14999	0.57588	1.037	0.070234	0.37404	0.50426	0.24306	0.27738	0.28912	0.21646	0.19468	0.1223	0.12836	0.01613	0.27733	0.086116	0.30384	1.1414	0.52788	0.49188	0.53972	0.22445	0.12022	1.193	0.5333	0.99312	1.2208	0.33851	0.45795
AEAGGSLEARSW	ENSG00000183826.16	BTBD9	5.3282	7.2237	7.287	4.3514	10.004	19.09	5.7998	8.2178	6.5236	6.839	11.8	6.488	6.0304	2.0205	13.281	4.0264	7.2618	11.602	2.8027	9.4534	7.8578	5.9406	10.192	7.3016	6.152	5.479	7.7506	8.9637	7.1135
AEAGGSLEARSW	ENSG00000184454.6	NCMAP	1.301	0.14686	1.978	0.095352	1.0106	0.5822	4.8922	0.86128	1.266	0.75828	0.97776	0.3009	4.0262	2.8175	7.3296	0.49022	260.8	0.18225	11.098	11.668	7.0892	18.897	1.3886	2.5878	0.3595	10.73	6.046	0.31851	1.1445
AEAGGSLEARSW	ENSG00000185896.10	LAMP1	330.69	198.48	314.2	193.14	507.4	133.49	322.8	394.84	248.54	242.4	285.22	131.6	300.54	218.9	423.19	91.322	402.9	298.67	116.43	244.82	252.42	305.89	464.1	243.02	248.2	243.04	366.24	376.96	305.55
AEAGGSLEARSW	ENSG00000213420.7	GPC2	2.4991	1.0901	3.016	2.7886	2.0156	3.4659	4.0452	9.1524	2.9786	1.9866	5.357	0.9387	1.2168	0.33355	2.6621	0.80706	4.3842	10.041	0.60789	3.5704	3.6342	3.3079	18.3	5.186	4.786	1.2942	1.815	11.78	4.911
AEAHRAGTPA	ENSG00000105085.10	MED26	8.8151	6.1351	7.801	18.262	6.9536	6.2097	9.5572	9.6868	7.4954	7.4024	8.415	3.18	4.6022	3.166	11.342	7.6802	10.25	11.797	3.1916	8.9164	9.6412	7.1177	11.95	8.8668	9.655	6.6404	8.5054	11.247	9.3505
AEARCYQPA	ENSG00000135249.7	RINT1	19.077	13.155	17.72	22.384	18.75	19.644	19.656	25.03	17.24	18.292	23.2	9.304	11.904	10.195	22.09	17.752	25.512	24.375	11.83	25.478	20.474	16.129	28.258	21.582	21.5	15.642	19.698	27.767	23.725
AEASKHHFL	ENSG00000121933.18	TMIGD3	10.944	18.64	3.886	27.748	6.6992	13.726	5.1644	1.7898	6.117	2.714	9.216	2.42	1.9626	4.4685	12.508	0.61468	4.8646	2.4273	0.94437	2.8572	3.1224	5.5201	1.6404	6.8836	23.96	2.5146	2.5268	2.0448	3.097
AEATGGTRSA	ENSG00000070081.15	NUCB2	17.164	18.62	17.58	10.556	25.49	11.15	21.466	27.04	12.682	35.152	29.51	18.05	10.546	24.49	26.501	5.7492	15.232	22.957	37.05	52.288	18.328	58.092	24.402	10.692	13.09	18.072	26.846	23.973	23.025
AEATGGTRSA	ENSG00000140988.15	RPS2	1981.1	1270.3	1992	4382.6	1487.6	453.75	2433.6	2479.4	1580	2130.8	2295	758.8	1160	879.25	1902.5	1403	1896	4530	2229.1	1222.6	2030.4	1543.8	3671.8	2017.2	2257	1516.4	1632	2303.4	2456.5
AEATGGTRSA	ENSG00000168389.17	MFSD2A	13.055	1.3429	9.014	10.59	1.9118	19.549	10.5	22.258	14.398	20.326	16.694	2.051	11.694	175.45	117.96	0.62704	48.332	9.3641	0.35597	26.994	8.1556	10.925	182.56	79.558	3.447	4.3354	39.322	12.57	54.9
AEATGGTRSA	ENSG00000197149.5	RP11-452G18.2	12.984	7.2342	13.16	25.114	9.3634	2.6758	14.848	16.522	9.6226	11.892	16.272	4.21	7.4452	4.307	13.071	8.0018	11.75	28.316	12.041	8.3998	12.462	9.3066	21.708	12.918	13.3	9.3134	10.964	14.346	14.33
AEATGGTRSA	ENSG00000228477.1	RP3-342P20.2	3.0098	0.4852	3.249	2.6038	0.87664	3.5929	2.7278	5.7314	3.6522	5.0758	2.5896	0.7319	2.2038	34.73	24.709	0.48734	16.936	3.2236	0.4917	7.6264	2.8582	3.2549	50.804	14.832	1.213	1.1738	11.896	3.7652	16.755
AEDEAAAWRSW	ENSG00000077147.14	TM9SF3	83.475	58.232	90.23	53.212	103.36	42.974	81.24	95.6	86.82	75.116	88.828	34.57	51.916	48.33	90.657	27.642	92.708	108.53	42.192	58.458	97.522	135.65	112.12	88.42	50.02	98.45	92.208	110.99	87.36
AEDFMLRTEKR	ENSG00000133424.20	LARGE1	12.658	9.6165	30.23	4.7552	19.148	18.73	10.962	24.17	29.146	13.922	18.524	31.16	6.1644	3.938	8.2	25.152	15.182	21.698	3.0429	9.066	20.812	6.1205	8.2812	13.826	6.789	15.85	7.9334	29.952	21.495
AEDGGSKNRITL	ENSG00000030419.16	IKZF2	4.2745	1.9268	26.79	76.432	5.3716	2.1869	4.322	8.462	3.0236	26.08	4.116	1.436	1.7608	0.8348	5.9063	2.1228	11.868	2.5218	1.4897	5.0264	10.968	19.357	13.932	4.128	4.82	1.9998	14.708	2.838	26.03
AEDHPHAAL	ENSG00000122691.12	TWIST1	54.783	10.22	25.74	0.1371	32.748	1.6335	74.096	26.63	7.4098	17.838	15.454	6.363	2.1552	0.406	2.8566	1.9392	22.676	26.697	0.62451	23.62	11.37	29.227	150.76	2.8212	0.1469	35.836	13.884	56.259	23.125
AEEAADQVGRAA	ENSG00000065357.19	DGKA	23.93	20.73	86.69	74.658	43.03	21.309	27.32	46.114	38.544	126.96	27.816	8.562	21.76	3.616	61.8	2.196	28.216	26.894	12.6	16.518	65.49	64.277	113.12	186.94	109.2	18.388	25.154	32.084	90.115
AEEGEGKLYL	ENSG00000120093.11	HOXB3	30.309	12.238	27.35	5.2234	20.99	0.37473	27.65	65.824	55.014	41.006	94.412	3.509	38.042	2.5865	24.956	2.9982	15.192	3.7945	2.7468	0.49982	16.56	0.86426	11.192	40.162	25.01	42.946	9.4404	25.819	19.795
AEEGEGKLYL	ENSG00000182742.5	HOXB4	16.404	8.1673	7.848	7.0064	17.02	0.1112	12.086	22.576	32.204	28.23	62.084	1.754	15.938	1.846	20.768	1.4926	9.6364	1.9954	1.8232	0.26478	4.6334	0.64665	6.9314	23.866	13.99	24.548	5.5258	14.416	10.064
AEEKPCASKEY	ENSG00000167635.11	ZNF146	64.007	35.086	60.19	84.746	60.182	52.09	68.09	79.908	57.452	51.648	69.524	31.77	43.08	28.35	59.529	60.53	69.894	91.029	25.286	73.236	68.652	50.085	84.36	58.176	50.37	49.054	70.674	85.876	69.055
AEEPVFAA	ENSG00000143155.12	TIPRL	28.983	25.286	35.62	50.546	34.792	31.649	29.876	41.852	33.3	30.97	40.38	18.5	20.8	18.795	31.07	24.89	29.05	37.39	13.668	32.93	29.644	23.97	47.09	28.012	25.51	25.076	26.698	49.529	32.185
AEEQTPGTTL	ENSG00000023041.11	ZDHHC6	34.261	24.757	41.67	34.326	31.792	18.957	41.682	44.792	31.504	30.692	39.496	14.34	72.634	16.465	39.494	12.446	49.328	52.351	15.164	28.95	42.44	36.425	40.374	51.114	46.09	28.574	47.828	52.08	42.715
AEEQVGQEA	ENSG00000008988.9	RPS20	963.42	469.12	841	941.42	763.74	267.7	940.04	1493.4	757.48	644.82	1112.6	321	504.76	248.1	713.23	387.8	708.24	2144.9	415.61	511.36	885.24	549.22	887.7	848.34	830.9	671.22	739.06	1102.7	1070
AEEQVGQEARA	ENSG00000008988.9	RPS20	963.42	469.12	841	941.42	763.74	267.7	940.04	1493.4	757.48	644.82	1112.6	321	504.76	248.1	713.23	387.8	708.24	2144.9	415.61	511.36	885.24	549.22	887.7	848.34	830.9	671.22	739.06	1102.7	1070
AEERAEVSA	ENSG00000104915.14	STX10	66.2	60.181	72.3	219.4	69.982	77.736	75.694	125.66	73.042	82.218	80.736	32.69	66.652	45.36	111.79	26.794	88.69	88.634	26.651	71.166	79.938	63.065	80.276	80.46	117.2	63.06	98.022	108.45	92.325
AEGGPGGHTA	ENSG00000114544.16	SLC41A3	39.174	55.615	43.94	20.084	74.908	79.235	45.752	65.448	32.93	34.1	58.452	22.49	37.496	10.685	35.519	41.666	42.744	86.278	19.552	59.752	40.126	42.894	33.48	31.498	30.84	33.574	61.29	90.992	53.265
AEIRTLHFAA	ENSG00000143322.19	ABL2	20.789	5.8	11.75	3.4502	13.85	11.878	14.21	10.654	10.832	8.4666	9.6248	4.545	5.8224	2.56	17.623	3.8994	23.03	8.3157	4.5951	10.434	10.256	9.4015	36.004	9.7948	6.053	8.2172	11.868	9.9542	12.575
AELIQIQGL	ENSG00000107263.18	RAPGEF1	56.268	41.954	53.76	106.48	61.928	58.444	54.046	49.612	59.148	58.224	43.264	34.43	39.968	26.985	102.86	143.36	45.242	34.801	39.587	41.524	51.344	37.064	37.358	97.858	78.29	47.14	55.22	58.994	44.57
AELLFSAKKF	ENSG00000065457.10	ADAT1	10.18	9.3821	11.6	14.298	10.572	6.1058	11.622	11.204	7.6052	7.1118	11.074	4.059	8.3296	4.875	11.203	3.882	11.634	9.2864	3.8985	8.7834	11.502	8.4774	14.322	11.382	12.52	6.542	12.414	11.745	10.014
AELLKGV	ENSG00000243414.5	TICAM2	11.724	9.7061	8.829	9.6662	12.562	3.0898	8.0152	15.43	9.7114	8.9046	8.3038	4.028	6.1122	8.238	14.225	3.8788	12.962	10.583	5.2692	8.3988	9.3806	6.7542	27.744	9.542	13.38	8.5994	9.3668	11.498	12.435
AEMSRSVALA	ENSG00000166710.17	B2M	3040.2	1820.4	1723	6019.4	2453.6	519.55	2668.2	1958.2	2048.4	1278.2	1756.4	798.9	1741	1149.5	5182.2	412.14	2109	1371.8	468.13	1220.6	2072.6	1539.4	1806	3312	4528	1434.2	2692	2129.6	2453
AENLQWGKP	ENSG00000167635.11	ZNF146	64.007	35.086	60.19	84.746	60.182	52.09	68.09	79.908	57.452	51.648	69.524	31.77	43.08	28.35	59.529	60.53	69.894	91.029	25.286	73.236	68.652	50.085	84.36	58.176	50.37	49.054	70.674	85.876	69.055
AEQGLEAQHTP	ENSG00000080031.9	PTPRH	3.5919	40.001	1.397	0.16578	0.42328	5.0558	2.7088	2.8388	43.314	1.3918	2.3656	1.566	0.58016	19.295	0.43706	0.19688	2.528	1.7597	7.004	17.596	1.1224	0.38367	0.94684	98.336	60.97	36.908	0.5501	4.2742	3.8485
AEQLGTQGL	ENSG00000168000.14	BSCL2	46.16	95.499	44.23	25.8	45.458	286.59	56.63	80.236	51.562	42.244	81.38	19.85	62.488	27.605	62.056	33.086	63.042	70.988	29.637	403.18	69.728	78.65	45.784	43.314	33.75	46.048	85.528	74.713	61.995
AEQQVRGSG	ENSG00000163053.10	SLC16A14	8.1144	7.2542	6.194	0.9016	4.0258	16.09	9.5132	11.276	3.7126	5.695	8.5694	2.06	2.1754	2.316	6.4384	0.70758	10.52	16.071	0.94554	3.9764	7.9294	14.601	11.89	5.165	11.22	2.8182	4.8642	10.808	9.031
AEQQVRGSGRGA	ENSG00000163053.10	SLC16A14	8.1144	7.2542	6.194	0.9016	4.0258	16.09	9.5132	11.276	3.7126	5.695	8.5694	2.06	2.1754	2.316	6.4384	0.70758	10.52	16.071	0.94554	3.9764	7.9294	14.601	11.89	5.165	11.22	2.8182	4.8642	10.808	9.031
AEQRKMEAP	ENSG00000101972.18	STAG2	35.757	22.657	37.23	54.276	40.534	27.729	37.328	42.73	38.714	32.978	39.714	12.24	19.054	8.877	39.441	23.308	44.908	50.478	12.753	25.478	29.606	28.348	41.058	34.388	29.72	28.53	42.368	49.673	40.57
AEREDAAGVRAA	ENSG00000166797.10	FAM96A	27.491	55.604	28.47	67.778	19.906	15.639	26.102	21.946	39.456	20.976	20.962	20.07	40.722	74.21	34.248	26.29	21.342	19.655	20.783	25.942	54.432	26.733	37.782	44.266	38.26	32.75	57.288	20.618	23.155
AESKNTRSP	ENSG00000197061.4	HIST1H4C	0.65811	0.47984	0.6983	1.6292	0.46852	0.67226	0.74658	1.1362	0.72768	0.43242	0.45592	0.1959	0.53132	0.53305	0.79153	0.20848	0.66792	0.71898	0.30656	0.79442	0.63466	0.36459	0.64534	1.3578	1.485	0.5823	0.99112	0.56377	0.61385
AESPTREDL	ENSG00000184575.11	XPOT	43.528	32.646	35.41	60.122	37.736	31.558	36.492	40.374	28.764	34.162	31.71	14.76	19.44	28.105	54.767	19.56	53.904	30.833	21.861	35.976	30.506	34.905	121.12	29.028	27.68	26.462	44.42	38.438	45.68
AETAGASRGF	ENSG00000172667.10	ZMAT3	11.457	12.145	10.38	46.976	25.166	18.189	10.552	13.998	13.126	12.982	11	7.016	8.8772	5.9925	15.272	4.0688	18.034	10.476	4.774	14.668	13.426	10.925	37.882	10.374	10.43	9.1416	12.2	16.702	14.27
AETKQFWSA	ENSG00000158715.5	SLC45A3	7.136	12.127	17.32	4.9908	15.586	22.54	9.7446	12.416	15.502	7.2564	10.3624	3.402	8.9138	24.51	16.386	4.0676	4.3874	15.151	1.6276	20.796	986.98	12.805	5.7306	26.552	58.93	28.576	6.3746	11.68	8.221
AETPTGSESW	ENSG00000103381.11	CPPED1	14.35	12.515	12.82	165.26	25.206	9.2178	11.902	13.828	12.67	20.114	12.072	5.561	17.708	15.12	16.088	4.935	16.428	9.9444	2.1898	6.583	12.576	18.533	30.296	14.81	31.91	10.172	11.606	12.343	14.12
AETQAQDGRF	ENSG00000064393.15	HIPK2	34.577	20.388	16.65	29.948	28.012	152.39	28.314	13.882	10.064	15.51	14.516	29.22	33.12	19.735	32.174	30.328	25.93	13.832	8.6112	26.476	21.628	32.022	37.77	19.838	16.82	22.95	29.202	19.023	15.025
AETQSKRIL	ENSG00000145495.15	MARCH6	47.489	33.031	51.3	46.55	55.596	53.395	62.24	60.882	42.736	40.492	79.124	24.13	35.846	18.79	64.154	51.458	66.818	84.684	31.371	52.768	50.074	49.917	55.182	68.76	53.86	42.682	70.062	76.299	57.865
AEVGGDQQRL	ENSG00000135956.8	TMEM127	47.626	45.694	53.17	89.69	61.706	33.687	46.782	54.634	47.564	56.58	41.006	44.07	43.988	28.02	53.833	21.878	38.452	53.117	23.524	49.068	53.836	54.567	58.972	46.812	57.82	41.776	48.202	56.182	49.595
AFAPFPTQF	ENSG00000215113.6	CXorf49B	0.014017	0.017901	0	0	0.021298	0	0.017352	0	0.0063162	0.01222	0.031464	0	0.019334	0	0	0	0.028452	0.026649	0	0.020886	0	0.015008	0.016082	0.012544	0	0.014966	0.01681	0.02737	0
AFAPFPTQF	ENSG00000215115.6	CXorf49	0.0057904	0	0.02378	0	0	0	0.0019892	0.006414	0	0	0.003948	0	0	0	0.017864	0	0.02643	0.020824	0	0	0	0	0	0.016532	0	0.01643	0.021684	0	0
AFAPFPTQF	ENSG00000283599.2	RP11-402P6.15	0.13626	0.070425	0.06136	0.08141	0.16746	0.37537	0.13666	0.069648	0.07195	0.060972	0.069238	0.02241	0.1263	0.03883	0.10213	0.066162	0.2548	0.064727	0.058123	0.087234	0.097258	0.067078	0.10082	0.079526	0.1471	0.06438	0.1004	0.067114	0.067905
AFIPPLSVRF	ENSG00000113658.16	SMAD5	32.671	18.044	31.6	11.66	35.824	15.087	31.224	46.242	27.66	27.17	41.356	12.52	16.13	13.075	31.911	15.572	41.004	49.894	10.11	19.232	30.226	21.684	41.984	24.198	21.01	23.812	31.736	52.111	44.13
AFLGPRPWPR	ENSG00000090686.15	USP48	30.691	45.529	30.01	66.756	33.966	52.284	36.096	39.91	28.53	26.854	31.482	13.97	20.1	11.83	32.316	11.53	43.246	43.277	12.248	36.34	33.274	31.783	35.228	44.048	43.69	25.252	40.93	40.626	35.705
AFQARPGEATR	ENSG00000038358.14	EDC4	48.761	41.883	58.02	56.628	60.946	94.276	63.692	69.45	56.186	60.3	70.092	25.56	48.078	23.795	66.055	37.454	74.252	95.307	27.263	85.94	79.31	47.479	62.302	75.556	74.81	52.232	80.392	88.136	61.41
AFQTSRHPR	ENSG00000169129.14	AFAP1L2	19.497	3.7015	16.06	1.9144	15.502	31.87	32.92	89.856	33.328	24.722	39.796	5.462	24.022	1.7295	20.149	2.4596	215.24	42.305	15.704	12.62	31.448	10.0343	17.444	20.24	153.8	22.976	193.84	75.819	47.765
AFYDGIMRQM	ENSG00000143919.14	CAMKMT	3.3697	3.4338	3.789	4.0016	5.858	6.543	3.7068	4.2858	3.358	3.6108	3.5258	1.96	4.6216	1.5125	3.499	3.2826	5.0922	3.8599	2.668	5.5086	3.5588	2.947	3.8754	3.4374	2.813	3.4924	5.2686	4.4265	4.135
AFYLHSNPM	ENSG00000244687.11	UBE2V1	76.048	59.68	76.51	88.404	76.164	71.817	68.142	79.81	88.626	85.192	74.788	44.55	60.446	33.69	95.777	44.912	74.028	71.235	37.611	58.044	82.734	59.824	113.32	75.386	80.15	78.854	80.986	86.082	79.925
AGAGLREPR	ENSG00000130725.7	UBE2M	77.255	102.53	117.3	117.3	119.46	174.86	78.4	108.1	122.5	110.86	111.52	91	80.332	43.13	97.566	130.9	107.22	95.829	32.323	132.4	101.88	65.592	104	85.322	87.41	103.5	105.08	104.95	89.36
AGFHFGLPFHR	ENSG00000120992.17	LYPLA1	26.435	31.974	50.42	67.39	22.338	14.6	33.26	26.68	24.908	50.164	20.476	18.54	35.104	32.965	31.849	27.29	19.232	17.61	12.453	16.016	36.73	45.97	53.87	29.168	31.71	31.486	24.996	21.077	57.005
AGFRPLF	ENSG00000266472.5	MRPS21	79.504	108.18	93.2	85.328	100.96	110.38	92.754	118.44	89.55	95.224	102.4	59.1	91.826	45.09	86.043	51.106	98.56	122.87	38.918	140.44	107.5	71.723	113.62	91.494	99.05	85.258	123.68	106.88	96.25
AGFRPLFQR	ENSG00000266472.5	MRPS21	79.504	108.18	93.2	85.328	100.96	110.38	92.754	118.44	89.55	95.224	102.4	59.1	91.826	45.09	86.043	51.106	98.56	122.87	38.918	140.44	107.5	71.723	113.62	91.494	99.05	85.258	123.68	106.88	96.25
AGGGSALRVGR	ENSG00000141258.12	SGSM2	52.855	55.548	78.61	35	66.826	130.9	119.36	104.3	88.172	79.882	87.316	31.44	60.636	20.325	89.279	24.52	64.918	92.029	27.716	235.24	162.42	90.536	67.564	90.116	106	63.566	132.32	100.989	90.155
AGRSASDCFAR	ENSG00000138660.11	AP1AR	21.309	23.989	26.91	27.098	24.356	27.115	28.126	21.79	21.192	21.984	16.962	7.631	18.026	13.445	20.919	9.072	24.144	29.231	7.9099	13.356	19.178	21.299	29.092	24.25	20.53	14.362	21.172	27.021	26.275
AGSSILHGPY	ENSG00000158483.15	FAM86C1	4.0984	4.3117	5.751	4.7638	4.8334	2.2517	4.5964	5.3982	3.7894	5.2102	7.2048	2.026	4.7316	3.265	5.3655	2.9142	4.7206	4.2731	2.223	6.3238	5.2744	4.1418	6.8252	3.9048	4.038	3.7112	8.2658	7.0159	5.501
AGTGRGSEWAR	ENSG00000103266.10	STUB1	104.1	117.89	121.3	57.774	136.4	143.07	102.16	116.96	119.62	112.16	108.24	72.31	86.854	44.98	101.05	121.24	120.22	97.231	48.234	117	106.04	78.749	133.8	90.8	86.96	105.18	120.86	115.52	101.8
AHAATGCHAL	ENSG00000112561.17	TFEB	14.304	7.8616	18.17	84.64	20.358	16.548	16.224	15.118	23.104	21.534	15.554	14.32	17.368	4.1995	20.946	48.228	28.1	9.6524	5.0802	37.968	24.206	20.216	15.232	48.694	51.09	15.596	27.926	17.517	17.86
AHAPPEQHL	ENSG00000173638.18	SLC19A1	8.3842	8.3898	5.516	48.634	14.718	9.4199	7.1052	16.702	6.8526	4.6616	12.508	2.927	7.7456	11.47	20.421	1.4564	18.364	21.522	3.6398	8.1986	9.434	3.7338	8.8062	9.761	16.47	6.854	22.996	11.829	9.493
AHITVHHHL	ENSG00000187672.12	ERC2	0.28535	0.47805	0.1841	0.046614	0.31576	11.1	0.47092	0.28564	0.49914	0.42254	0.47904	0.8903	0.6159	0.02191	0.44784	0.028798	0.44108	4.4568	0.73582	8.792	1.5106	0.91247	0.14706	0.27214	0.1311	0.34812	0.8405	0.32906	0.6745
AHKSGPAHVSA	ENSG00000160818.16	GPATCH4	61.507	36.762	73.1	60.706	53.144	37.296	50.872	56.546	47.504	55.986	61.208	26.89	31.66	30.26	59.716	104.58	66.114	46.315	21.524	29.168	61.106	37.483	84.832	46.776	44.51	44.972	47.262	69.279	48.555
AHLSGQPCA	ENSG00000093072.15	CECR1	26.888	16.978	38.79	78.886	27.882	19.259	23.59	22.788	19.612	15.62	49.856	24.65	23.32	5.466	56.108	2.9914	18.746	15.804	6.9872	43.972	24.092	21.687	9.5428	52.624	111.3	11.814	30.232	28.566	15.575
AHNPQSQTL	ENSG00000104081.13	BMF	8.8439	6.263	17.48	39.818	11.04	2.7536	12.646	28.286	16.15	8.2504	24.116	3.144	12.584	2.364	22.812	6.845	14.492	24.271	7.6896	7.3532	15.956	22.894	8.5946	71.58	40.06	13.078	50.698	42.605	12.15
AHQRDATHL	ENSG00000108039.17	XPNPEP1	40.297	30.29	37.46	49.64	37.52	31.697	41.594	51.9	38.03	37.284	57.158	22.46	36.116	21.48	49.615	28.014	45.322	50.514	50.636	44.026	47.668	38.397	59.222	62.816	42.33	37.178	47.344	48.439	44.485
AHRPVLLSA	ENSG00000072803.17	FBXW11	30.164	31.002	34.31	35.088	48.028	53.18	28.532	34.286	29.436	33.234	34.91	25.2	21.14	12.975	38.794	28.798	40.568	37.504	17.299	32.424	29.698	25.406	34.992	25.37	24.93	30.018	28.736	44.067	34.955
AHRSAGTRYAA	ENSG00000198874.12	TYW1	18.604	20.682	21.48	17.116	17.78	11.199	23.096	54.632	14.75	14.216	22.496	8.828	13.248	9.032	16.822	19.024	25.114	37.753	7.0833	18.022	23.132	15.037	20.172	17.398	16.58	13.636	23.448	26.495	28.365
AHSRFLGVSA	ENSG00000064932.15	SBNO2	139.51	84.116	101.6	274.22	119.26	15.287	111.3	110.94	84.212	112.4	90.524	42.08	103.3	51.09	235.16	52.19	120.62	90.12	24.656	148.4	173.38	115.45	85.12	84.522	135.8	77.368	114.44	92.359	102.35
AHVADRDHL	ENSG00000087088.19	BAX	58.954	55.605	66.31	211.1	69.018	29.325	56.718	66.494	70.64	55.666	62	22.64	59.488	33.465	113.39	18.808	62.188	50.432	23.909	55.604	71.712	56.103	205.64	113.42	159.5	50.298	70.21	69.562	58.645
AHYDGAGAQA	ENSG00000132522.15	GPS2	99.55	101.72	111.8	97.24	120.86	79.454	96.39	119.92	107.34	100.56	105.04	57.85	96.814	46.82	107.17	156.44	116.62	117.22	41.37	126.68	112.78	85.223	87.33	110.26	128.6	88.188	136	135.7	96.06
AHYNLHLPA	ENSG00000059769.19	DNAJC25	20.037	25.942	17.52	13.15	15.03	14.149	17.652	23.46	13.756	13.65	20.092	8.68	14.018	32.055	19.479	8.6754	19.954	21.664	8.8857	19.868	19.742	16.979	21.758	12.516	11.77	11.102	17.436	22.75	18.33
AHYNLHLPA	ENSG00000102595.19	UGGT2	17.828	8.258	14.51	6.0348	28.746	6.3867	16.562	16.924	10.87	12.156	14.348	7.796	9.1608	4.218	12.55	3.8192	23.144	16.158	6.1407	15.876	11.682	9.9193	23.034	8.8186	6.333	10.912	17.334	19.182	15.525
AHYNLHLPA	ENSG00000129521.13	EGLN3	17.501	0.46619	67.41	4.7484	38.004	12.77	13.306	10.1496	17.53	20.86	7.95	65.41	7.0274	2.6045	11.989	9.6164	9.4386	3.2932	1.8698	5.0966	13.834	10.569	104.58	21.646	4.14	21.36	3.817	9.0306	24.635
AHYNLHLPA	ENSG00000136709.11	WDR33	20.7	13.266	20.65	23.054	22.33	28.707	25.124	31.99	22.35	21.566	28.07	9.778	16.144	10.4	23.243	11.45	27.536	33.822	8.8378	24.14	27.268	17.314	24.07	28.17	30.98	17.556	30.29	38.088	29.12
AHYNLHLPA	ENSG00000139344.7	AMDHD1	1.2661	30.574	1.367	1.3244	0.90512	2.499	1.756	1.2468	1.7054	0.93506	1.3024	0.4962	6.8498	132.05	2.0922	0.82886	1.466	0.43374	1.7839	3.084	0.9864	0.91212	1.7564	2.1594	10.15	0.73648	1.1944	1.3296	0.84705
AHYNLHLPA	ENSG00000152348.15	ATG10	4.0171	3.24	4.216	2.805	4.5926	2.7439	4.8604	4.0548	3.819	3.8172	3.3066	1.977	2.9444	2.063	4.0736	2.5968	4.9422	3.9753	1.7833	4.3618	4.253	3.6986	5.3444	3.1454	3.125	2.9328	5.19	4.6669	4.7485
AHYNLHLPA	ENSG00000158023.9	WDR66	4.24	1.9809	1.131	0.61618	2.1328	3.9718	4.0534	14.606	0.82888	1.1052	61.832	0.7743	6.5326	1.6435	13.948	0.53412	2.0026	8.5817	1.7028	19.402	2.8676	3.3011	6.0252	0.66348	8.011	1.0934	17.36	6.0017	6.1455
AHYNLHLPA	ENSG00000163689.19	C3orf67	0.3565	1.0435	0.1665	0.43326	0.23442	0.30048	0.33764	0.92996	0.19716	5.2646	0.99904	0.1109	0.42658	0.4819	0.5645	0.027986	0.41102	0.4181	0.14918	1.9958	0.28238	2.3837	1.1302	0.24934	0.16	0.22426	0.26	0.22811	3.485
AHYNLHLPA	ENSG00000168546.10	GFRA2	5.3757	3.7814	2.952	1.3418	2.6428	15.158	2.8276	8.84	6.021	6.1742	14.366	1.652	1.6004	0.7044	2.8095	0.3378	6.3284	1.8206	0.22507	6.4278	3.365	1.6712	2.172	4.9918	21.02	4.7554	38.7	2.9559	6.922
AHYNLHLPA	ENSG00000169519.20	METTL15	4.837	6.0392	4.572	7.8716	5.9852	4.4962	5.7832	5.6932	4.5832	4.0406	5.7956	2.828	3.7984	2.8195	4.6505	3.7228	6.615	5.6621	2.1252	5.8464	4.9408	4.0029	8.4504	3.6756	3.683	3.5196	6.1112	5.8935	5.912
AHYNLHLPA	ENSG00000169609.13	C15orf40	5.0354	4.1451	4.89	4.2726	4.529	7.053	5.9422	7.2002	4.8808	4.4934	6.0966	1.897	4.5492	2.4205	5.022	2.4156	7.4676	9.4554	2.2175	5.2176	6.582	4.5276	5.4506	6.8196	6.333	3.8844	7.3532	7.5309	6.385
AHYNLHLPA	ENSG00000170085.17	SIMC1	6.5111	29.51	11.04	7.9438	7.241	10.979	6.1026	19.502	8.3082	15.2	22.784	2.695	3.9932	5.541	8.0086	9.4142	6.5138	74.69	3.2428	20.566	17.43	4.1499	9.1992	9.0398	14.92	12.92	6.7394	21.903	12.16
AHYNLHLPAA	ENSG00000059769.19	DNAJC25	20.037	25.942	17.52	13.15	15.03	14.149	17.652	23.46	13.756	13.65	20.092	8.68	14.018	32.055	19.479	8.6754	19.954	21.664	8.8857	19.868	19.742	16.979	21.758	12.516	11.77	11.102	17.436	22.75	18.33
AHYNLHLPAA	ENSG00000102595.19	UGGT2	17.828	8.258	14.51	6.0348	28.746	6.3867	16.562	16.924	10.87	12.156	14.348	7.796	9.1608	4.218	12.55	3.8192	23.144	16.158	6.1407	15.876	11.682	9.9193	23.034	8.8186	6.333	10.912	17.334	19.182	15.525
AHYNLHLPAA	ENSG00000129521.13	EGLN3	17.501	0.46619	67.41	4.7484	38.004	12.77	13.306	10.1496	17.53	20.86	7.95	65.41	7.0274	2.6045	11.989	9.6164	9.4386	3.2932	1.8698	5.0966	13.834	10.569	104.58	21.646	4.14	21.36	3.817	9.0306	24.635
AHYNLHLPAA	ENSG00000136709.11	WDR33	20.7	13.266	20.65	23.054	22.33	28.707	25.124	31.99	22.35	21.566	28.07	9.778	16.144	10.4	23.243	11.45	27.536	33.822	8.8378	24.14	27.268	17.314	24.07	28.17	30.98	17.556	30.29	38.088	29.12
AHYNLHLPAA	ENSG00000139344.7	AMDHD1	1.2661	30.574	1.367	1.3244	0.90512	2.499	1.756	1.2468	1.7054	0.93506	1.3024	0.4962	6.8498	132.05	2.0922	0.82886	1.466	0.43374	1.7839	3.084	0.9864	0.91212	1.7564	2.1594	10.15	0.73648	1.1944	1.3296	0.84705
AHYNLHLPAA	ENSG00000152348.15	ATG10	4.0171	3.24	4.216	2.805	4.5926	2.7439	4.8604	4.0548	3.819	3.8172	3.3066	1.977	2.9444	2.063	4.0736	2.5968	4.9422	3.9753	1.7833	4.3618	4.253	3.6986	5.3444	3.1454	3.125	2.9328	5.19	4.6669	4.7485
AHYNLHLPAA	ENSG00000158023.9	WDR66	4.24	1.9809	1.131	0.61618	2.1328	3.9718	4.0534	14.606	0.82888	1.1052	61.832	0.7743	6.5326	1.6435	13.948	0.53412	2.0026	8.5817	1.7028	19.402	2.8676	3.3011	6.0252	0.66348	8.011	1.0934	17.36	6.0017	6.1455
AHYNLHLPAA	ENSG00000163689.19	C3orf67	0.3565	1.0435	0.1665	0.43326	0.23442	0.30048	0.33764	0.92996	0.19716	5.2646	0.99904	0.1109	0.42658	0.4819	0.5645	0.027986	0.41102	0.4181	0.14918	1.9958	0.28238	2.3837	1.1302	0.24934	0.16	0.22426	0.26	0.22811	3.485
AHYNLHLPAA	ENSG00000168546.10	GFRA2	5.3757	3.7814	2.952	1.3418	2.6428	15.158	2.8276	8.84	6.021	6.1742	14.366	1.652	1.6004	0.7044	2.8095	0.3378	6.3284	1.8206	0.22507	6.4278	3.365	1.6712	2.172	4.9918	21.02	4.7554	38.7	2.9559	6.922
AHYNLHLPAA	ENSG00000169519.20	METTL15	4.837	6.0392	4.572	7.8716	5.9852	4.4962	5.7832	5.6932	4.5832	4.0406	5.7956	2.828	3.7984	2.8195	4.6505	3.7228	6.615	5.6621	2.1252	5.8464	4.9408	4.0029	8.4504	3.6756	3.683	3.5196	6.1112	5.8935	5.912
AHYNLHLPAA	ENSG00000169609.13	C15orf40	5.0354	4.1451	4.89	4.2726	4.529	7.053	5.9422	7.2002	4.8808	4.4934	6.0966	1.897	4.5492	2.4205	5.022	2.4156	7.4676	9.4554	2.2175	5.2176	6.582	4.5276	5.4506	6.8196	6.333	3.8844	7.3532	7.5309	6.385
AHYNLHLPAA	ENSG00000170085.17	SIMC1	6.5111	29.51	11.04	7.9438	7.241	10.979	6.1026	19.502	8.3082	15.2	22.784	2.695	3.9932	5.541	8.0086	9.4142	6.5138	74.69	3.2428	20.566	17.43	4.1499	9.1992	9.0398	14.92	12.92	6.7394	21.903	12.16
AIFFATPRV	ENSG00000179111.8	HES7	1.0607	0.40041	0.7292	2.908	2.0574	6.1618	1.1394	2.6658	0.93446	1.1984	1.952	0.982	0.623	0.11695	3.4632	0.34256	4.3382	3.2031	0.16196	1.2096	1.368	1.4107	1.4472	0.8686	0.9924	0.56998	1.8574	3.5588	2.7405
AIFQVSTAWSNK	ENSG00000263961.6	C1orf186	4.2059	0.10188	16.4	5.3656	1.1826	0.059627	2.5334	67.198	3.5866	6.1254	16.046	0.2619	29.97	1.2685	5.9858	0.25254	2.2132	0.84208	1.1785	0.98814	4.468	3.1817	4.25	14.706	7.574	3.9094	8.487	7.7783	4.4535
AIIVGGK	ENSG00000204673.10	AKT1S1	32.044	37.006	37.99	15.332	33.178	20.469	31.35	38.268	32.184	34.61	34.67	17.38	24.44	25.955	28.458	47.35	36.034	33.213	14.056	32.046	34.602	25.567	44.902	26.252	22.83	32.26	34.56	39.341	30.645
AIKSNDLVKKR	ENSG00000086848.14	ALG9	17.427	7.587	12.06	9.2652	14.994	9.696	15.184	17.508	11.37	10.552	12.182	6.628	7.8698	6.4175	11.626	5.336	16.024	15.124	8.1048	12.998	12.67	10.086	14.462	10.17	10.67	10.86	12.63	16.372	15.155
AILIPQHPK	ENSG00000150471.16	ADGRL3	11.268	6.1493	2.693	0.024254	23.752	13.06	4.907	8.9364	4.7638	2.773	6.6148	1.166	0.90114	0.13165	3.9411	0.60512	18.732	3.3709	0.11927	2.9756	2.8166	0.91256	4.4476	4.8868	0.2516	2.8024	1.6238	10.131	11.23
AILIPQHPK	ENSG00000243709.1	LEFTY1	0.93981	0.61867	1.56	0.64824	1.8698	4.7333	0.97748	2.6362	142.32	1.3224	2.231	0.4869	3.6204	1.113	1.4057	0.6945	2.2082	21.871	67.377	3.1012	3.4932	4.4876	0.63196	9.058	0.9804	3.2544	0.71476	2.3668	1.175
AILSRNVSW	ENSG00000204628.11	RACK1	679.07	450.18	586.7	966.34	563.78	208.77	804.88	1068.8	527.14	571.7	1054	240	445.66	220.65	562.47	419.78	540.18	1807.1	511.02	499.68	679.38	561.27	963.16	608.28	577.7	485.86	652.06	927.9	822.15
AIMKKGHKNK	ENSG00000189056.13	RELN	4.4463	2.9842	2.385	0.071232	2.9492	109.24	6.0226	3.9268	3.4794	4.4846	3.7594	2.834	1.0816	7.832	2.7327	0.55712	86.802	2.1766	0.28606	2.7056	2.8118	3.1907	2.8432	3.8482	0.7518	2.5242	8.957	1.5702	3.851
AINDKISWR	ENSG00000108854.15	SMURF2	22.351	11.53	16.58	7.6862	21.3	14.879	20.894	24.778	16.918	20.328	19.576	8.449	11.688	3.1775	40.343	6.4966	22.336	22.928	5.8937	19.04	21.562	14.866	39.28	20.362	19.11	14.766	22.94	24.444	23.685
AIRPGGTAINK	ENSG00000006606.8	CCL26	4.8639	4.5773	8.315	0.22418	4.3146	0.36229	3.8952	7.1748	1.4954	2.7382	6.444	2.783	2.5008	0.3673	4.6002	0.4779	47.19	51.626	0.3854	39.066	2.7918	2.1246	3.0192	2.0748	1.041	2.2216	1.5806	4.0153	9.486
AIRPGGTAINK	ENSG00000008226.19	DLEC1	6.577	1.4001	1.674	3.082	1.2736	3.2665	3.1356	18.956	1.3124	0.9163	253.5	0.6052	1.7158	2.089	38.538	0.18556	7.1476	4.9526	0.53922	40.94	5.4076	3.9807	1.0952	1.8726	2.859	1.0892	6.7106	1.9628	1.502
AIRPGGTAINK	ENSG00000013297.10	CLDN11	36.324	5.8822	21.12	0.24346	10.096	83.407	30.874	21.232	14.294	6.741	32.804	6.074	8.0926	1.801	11.542	1.5398	41.088	158.04	0.74901	42.426	25.566	8.1985	196.72	13.96	3.278	6.4752	4.195	26.661	35.7
AIRPGGTAINK	ENSG00000028116.16	VRK2	10.334	8.6484	9.276	33.084	12.056	4.9647	10.958	10.57	8.5056	12.51	9.279	6.067	6.0578	3.717	11.13	8.3558	9.8072	8.8438	5.34	7.051	9.6156	11.948	14.38	8.4438	8.632	7.914	10.546	12.825	12.73
AIRPGGTAINK	ENSG00000066032.18	CTNNA2	0.14779	1.3722	0.2103	0.092378	0.10222	60.786	0.13082	0.73628	3.0422	1.2572	0.40052	0.134	0.076522	0.036165	0.1097	0.1181	2.1838	0.27275	1.1654	10.448	0.54448	0.10119	0.08777	1.6968	0.029	1.203	0.17984	0.69647	0.58765
AIRPGGTAINK	ENSG00000069018.17	TRPC7	0.013239	0.19833	0.04612	0.011372	0.077766	0.416	0.014176	0.032964	0.14754	0.085766	0.008726	0.008178	1.3948	0.01653	0.012329	0.01401	0.018816	0.020013	0.015592	2.4896	0.056926	0.012335	0.019726	0.20746	0.01565	0.064052	0.023178	0.022446	0.014535
AIRPGGTAINK	ENSG00000072609.17	CHFR	8.3225	5.6016	10.03	14.934	9.32	8.2416	8.3096	9.3158	9.5026	9.9288	8.524	3.621	7.2414	3.675	13.253	3.5658	9.6004	7.5898	4.4861	9.9994	10.856	7.5728	9.6506	12.014	15.2	8.3178	10.31	10.257	9.894
AIRPGGTAINK	ENSG00000080224.17	EPHA6	0.22117	0.028471	1.199	0.011698	0.4659	1.6848	0.50012	0.74638	4.0158	0.57674	0.4772	0.187	0.15874	0.03208	0.20393	0.019912	0.4262	3.7887	0.081191	0.22406	0.7924	0.16498	0.094864	0.92656	0.03159	1.76	0.99266	0.81809	1.1515
AIRPGGTAINK	ENSG00000094755.16	GABRP	3.4009	0.1374	0.3382	0.050846	0.2884	0.061837	198.02	23.44	0.28984	62.738	10.66	0.317	16.878	1.5335	1.2077	0.14978	0.98694	0.32017	0.39449	6.087	51.668	103.96	36.544	3.7124	0.105	3.9964	0.24132	14.4	107.6
AIRPGGTAINK	ENSG00000099715.14	PCDH11Y	0.055823	0.053509	0.5618	0.0028218	1.1698	1.5319	0.10804	0.03175	0.1777	0.047114	0.023842	0.01946	0.06643	0.005285	0.094791	0.0077226	0.15698	0.065284	0.0047318	0.2375	0.2244	0.013324	0.032814	0.65638	0.02684	0.14102	0.092994	0.017685	0.0094465
AIRPGGTAINK	ENSG00000101310.14	SEC23B	27.114	69.508	31.21	78.312	28.726	29.168	37.664	36.764	25.366	41.914	37.906	10.51	36.214	33.105	59.796	5.9842	35.66	31.365	39.533	76.214	47.252	53.902	41.13	29.472	37.87	43.556	57.224	28.791	41.275
AIRPGGTAINK	ENSG00000102290.22	PCDH11X	0.066165	0.039415	0.3467	0.0070152	4.0544	2.7284	0.32162	1.3788	0.05266	0.057304	0.45082	0.02068	0.01266	0.0086535	0.21851	0.017672	0.18152	3.5623	0.0059883	0.77874	0.17102	0.02848	0.13624	0.7812	0.05732	0.047196	0.37294	0.6091	0.2326
AIRPGGTAINK	ENSG00000109220.10	CHIC2	47.794	28.119	39.94	88.526	40.046	12.099	48.648	39.588	28.842	44.108	30.83	18.79	28.11	19.25	57.175	12.404	46.796	36.119	10.419	22.878	34.634	33.658	61.252	29.092	40.63	24.562	36.672	38.807	47.175
AIRPGGTAINK	ENSG00000109339.19	MAPK10	7.8771	7.0124	11.46	0.11428	4.63	34.86	5.1958	17.89	4.3826	3.9038	11	2.247	7.5272	0.43375	4.7949	0.25396	4.4978	9.7973	1.0634	17.598	16.55	0.66917	0.59792	4.7496	3.22	8.1894	8.3314	19.546	18.285
AIRPGGTAINK	ENSG00000111404.6	RERGL	86.381	5.1773	27.02	0.10174	306.48	13.819	70.446	57.104	26.05	19.994	53.79	3.551	17.912	1.922	12.477	6.0766	64.06	75.564	1.4637	5.7836	17.636	8.4109	17.452	34.608	6.113	12.844	33.764	85.256	44.365
AIRPGGTAINK	ENSG00000115306.15	SPTBN1	291.67	144.09	108.3	86.614	187.12	160.39	235.72	130.34	164.42	186.6	135.54	117.7	101.04	67.035	352.65	46.018	476.92	149.23	35.366	100.136	121.76	85.805	101.4	110.22	94.18	121.66	202.2	157.39	175.5
AIRPGGTAINK	ENSG00000117069.14	ST6GALNAC5	1.0222	9.7082	9.8	0.035084	15.55	18.33	7.3858	4.0252	9.8506	4.6988	3.4928	1.285	0.3031	0.069925	14.241	0.09592	18.358	8.1471	0.32477	17.824	3.8882	2.9161	1.1984	9.8852	0.5024	12.822	0.49646	1.3913	6.242
AIRPGGTAINK	ENSG00000129084.17	PSMA1	107.48	96.467	98	162.94	121.3	66.505	101.74	98.628	91.224	95.556	103.08	65.92	73.712	73.225	124.69	130.64	103.06	95.196	37.548	90.504	101.26	84.975	145.4	91.278	101.8	88.248	105.98	121.37	95.63
AIRPGGTAINK	ENSG00000130340.15	SNX9	131.54	46.441	109.7	23.858	139.36	22.449	100.016	106.64	75.378	86.924	78.1	33.42	46.498	31.985	62.186	27.826	81.868	69.552	20.856	36.352	70.92	75.621	71.338	66.06	38.63	64.724	71.904	135.9	101.05
AIRPGGTAINK	ENSG00000131018.22	SYNE1	16.2	11.369	16.13	8.7008	37.406	58.676	17.382	24.556	17.314	17.174	32.994	10.65	20.844	3.383	35.025	7.4434	17.172	66.52	4.7754	39.188	19.588	5.601	14.682	13.87	29.03	14.594	42.352	34.213	21.085
AIRPGGTAINK	ENSG00000133104.12	SPG20	54.408	50.9	53.7	12.432	75.076	34.606	50.616	84.286	53.908	52.298	76.354	19.09	32.324	7.614	46.535	25.952	61.9	95.315	7.1014	50.628	54.54	23.166	60.676	37.15	30.35	44.204	46.596	80.595	70.32
AIRPGGTAINK	ENSG00000133958.13	UNC79	0.21715	1.6965	0.2303	0.19418	0.25862	26.257	0.23504	0.33894	0.7945	0.30156	1.8016	0.2101	0.7828	0.13125	0.30886	0.63226	0.94232	0.29785	2.11	37.022	0.25732	0.17596	0.14682	0.48968	0.1211	0.80936	0.40008	0.33023	0.23835
AIRPGGTAINK	ENSG00000136146.14	MED4	46.841	32.443	41.75	43.044	51.604	34.49	47.58	50.268	46.246	45.314	43.93	24.81	33.668	18.61	46.629	30.568	53.572	47.168	14.37	43.44	43.88	36.678	44.452	43.77	39.88	40.594	48.678	55.01	47.05
AIRPGGTAINK	ENSG00000137198.9	GMPR	25.788	42.913	13.06	134.62	105.58	48.211	21.644	25.182	35.082	64.734	81.436	116.2	52.07	6.775	24.995	374.18	31.438	109.2	13.34	66.376	197.28	45.14	25.432	25.364	31.82	76.738	15.124	49.275	15.475
AIRPGGTAINK	ENSG00000140650.11	PMM2	17.247	12.092	12.33	26.876	13.22	2.6426	16.054	13.728	17.34	19.1	16.738	6.784	10.94	20.13	17.576	6.0552	14.062	10.748	16.373	13.568	15.646	20.443	33.944	17.632	11.3	15.94	14.71	13.362	19.47
AIRPGGTAINK	ENSG00000143341.11	HMCN1	8.6263	0.70753	1.306	0.049464	49.57	0.27131	6.9862	3.7194	10.224	19.248	1.9658	3.79	1.1958	1.846	23.593	1.3542	2.933	7.6466	0.34178	6.4954	6.2888	7.3477	4.1716	4.626	4.959	2.0308	4.0938	2.0776	4.9825
AIRPGGTAINK	ENSG00000144339.11	TMEFF2	0.45879	0.63507	1.644	0.018672	0.75172	16.68	0.85516	0.38154	1.0748	1.814	0.31472	1.132	0.063104	0.039165	0.20822	0.19436	0.21392	0.45041	0.046524	0.7521	26.392	0.26147	4.037	0.7591	0.0481	1.2252	0.64694	0.29545	1.717
AIRPGGTAINK	ENSG00000144452.14	ABCA12	0.038832	0.024467	0.232	0.44926	0.056936	0.10099	0.5257	2.00428	0.41488	3.7288	0.096342	0.03115	0.29604	0.017415	0.086207	0.028794	0.068052	0.12062	0.025869	1.3954	0.28414	0.93317	52.556	0.030032	0.02913	0.47894	0.06257	0.0568	18.465
AIRPGGTAINK	ENSG00000144645.13	OSBPL10	11.171	2.8344	34.42	1.2456	9.6956	2.2888	10.37	9.43	7.2802	7.5858	10.266	1.731	11.516	0.76755	6.9078	1.0434	5.9328	4.9981	0.73696	9.7852	15.042	7.7892	6.1136	16.15	10.22	3.7912	6.3646	14.797	10.465
AIRPGGTAINK	ENSG00000145934.16	TENM2	0.50954	1.6065	0.5729	0.11806	0.48684	9.4738	2.8654	5.1086	0.87454	3.9502	0.54972	44.23	1.537	1.259	1.3533	0.14626	30.538	0.80022	0.13693	3.3316	3.9282	1.8478	19.052	0.25536	0.0908	0.69896	1.2462	0.26888	7.763
AIRPGGTAINK	ENSG00000147246.9	HTR2C	0.02415	0.01669	0.1911	0.017968	0.024502	28.663	0.028046	0.6883	0.017042	0.031762	0.00531	0.02444	0.0116	0.01499	0.038968	0.018912	0.26562	0.02491	0.0113	4.2524	0.25954	0.054094	0.057816	0.01555	0.005943	0.015476	0.031494	0.023525	1.7365
AIRPGGTAINK	ENSG00000150471.16	ADGRL3	11.268	6.1493	2.693	0.024254	23.752	13.06	4.907	8.9364	4.7638	2.773	6.6148	1.166	0.90114	0.13165	3.9411	0.60512	18.732	3.3709	0.11927	2.9756	2.8166	0.91256	4.4476	4.8868	0.2516	2.8024	1.6238	10.131	11.23
AIRPGGTAINK	ENSG00000151612.15	ZNF827	7.3368	12.563	18.29	15.476	16.042	17.53	16.45	18.1	14.222	10.886	18.27	5.572	7.6198	0.72915	7.5481	9.6866	4.249	19.346	2.8714	21.502	58.052	14.684	9.4098	14.888	10.11	8.5036	21.938	22.757	13.43
AIRPGGTAINK	ENSG00000154162.14	CDH12	0.27307	5.5772	0.5397	0.010526	0.03212	2.2967	0.87946	1.6834	0.043938	0.061498	3.0372	0.01273	0.11584	0.022245	0.083365	0.01282	0.14424	0.075169	0.036563	4.6984	0.091932	4.4311	0.92934	0.028584	0.01967	0.10244	0.024592	0.35223	0.064335
AIRPGGTAINK	ENSG00000157368.10	IL34	18.039	54.73	13.77	0.44922	62.802	24.299	40.72	28.924	16.032	46.942	6.1856	4.982	15.818	3.1025	17.807	14.994	294.74	6.7011	2.3995	34.272	22.358	36.692	141.52	24.91	292.6	7.5106	21.396	19.766	52.55
AIRPGGTAINK	ENSG00000162946.21	DISC1	4.191	1.8176	2.563	5.8566	2.3552	2.5349	3.1544	3.855	2.8434	2.5264	2.6208	2.578	1.5634	0.4717	3.5669	1.364	11.028	6.7221	0.55518	2.116	2.4088	2.5047	1.892	2.9572	3.966	1.561	2.8246	2.4495	3.142
AIRPGGTAINK	ENSG00000167766.18	ZNF83	63.669	59.656	76.08	15.786	91.658	82.631	81.704	162.68	82.214	71.78	195.26	26.06	86.476	7.6925	85.331	8.1968	124.74	207.3	18.663	112.92	139.4	42.118	40.92	73.904	81.5	48.256	145.98	163.06	142.05
AIRPGGTAINK	ENSG00000168702.17	LRP1B	3.57	1.1286	0.137	0.011178	0.47078	5.5626	2.36	0.372	0.60238	0.32138	0.29302	0.2448	0.24546	0.1876	0.21226	2.1818	1.0956	0.59077	0.095405	3.3118	0.82628	0.39415	0.6909	0.3155	0.03727	0.76774	8.076	0.12171	2.2035
AIRPGGTAINK	ENSG00000169306.9	IL1RAPL1	0.21956	0.019692	1.206	0.012312	0.1145	1.5046	0.1718	0.18922	0.45488	0.3321	0.1135	0.5756	0.074798	0.0336	0.082548	0.1208	4.421	0.4822	0.024558	0.3006	0.33678	0.097253	0.09562	0.30548	0.02354	0.2669	0.27598	0.21962	0.4327
AIRPGGTAINK	ENSG00000171055.14	FEZ2	70.508	48.967	44.24	13.402	59.298	54.086	55.084	48.746	48.842	43.504	41.398	29.55	31.512	11.795	45.143	107.6	88.324	44.673	7.5668	34.392	40.598	28.865	89.382	44.486	36.67	35.382	36.198	61.754	49.84
AIRPGGTAINK	ENSG00000174469.19	CNTNAP2	0.34741	0.32926	0.2322	0.19186	0.10322	25.33	0.11052	0.24236	0.8908	2.0046	0.37588	0.1922	0.13606	1.2525	0.16632	0.018516	0.071894	2.663	0.12326	6.3584	9.128	0.22754	0.11698	1.4138	0.4849	0.5007	0.2673	0.12012	0.22745
AIRPGGTAINK	ENSG00000181619.11	GPR135	3.6224	3.8315	6.749	1.5722	8.6722	3.8005	3.2676	7.6978	3.9802	5.6212	12.5	3.131	2.1742	0.8894	4.2315	1.4892	5.684	8.5184	1.1348	10.204	6.8682	1.7906	4.5952	3.3158	1.869	4.7364	4.691	7.5225	7.0005
AIRPGGTAINK	ENSG00000182472.8	CAPN12	2.0352	1.3127	3.199	3.1326	0.8625	0.37705	4.1842	28.746	1.9364	2.9346	17.264	1.012	18.772	44.505	8.1122	0.39558	6.0832	2.0014	2.5493	2.469	2.701	2.6275	7.1018	5.3538	8.658	2.8442	2.9298	3.514	6.0385
AIRPGGTAINK	ENSG00000186952.14	TMEM232	0.3887	1.0549	0.5827	0.2008	0.52516	1.7137	0.79018	1.078	0.51494	0.44418	12.524	0.2101	1.2496	0.1746	2.8346	0.10228	0.95224	0.67248	0.30745	2.812	0.78748	0.55827	0.57046	0.40164	0.2657	0.50242	2.1316	0.50094	0.44795
AIRPGGTAINK	ENSG00000198947.15	DMD	13.297	7.2697	29.12	4.0368	40.834	5.6194	13.27	10.2816	33.896	25.042	20.676	20.35	2.3936	6.8125	7.1449	39.204	63.922	12.782	6.8578	4.153	14.59	10.437	7.019	16.826	1.081	20.046	7.1998	28.609	12.48
AIRPGGTAINK	ENSG00000204084.12	INPP5B	15.28	7.8111	21.05	22.952	29.868	16.072	13.984	22.546	19.588	21.412	21.776	7.506	9.54	6.9795	18.096	5.3668	22.894	33.838	5.1824	14.096	15.582	8.8838	10.62	17.21	17.67	15.884	16.702	22.813	20.325
AIWDGIVFM	ENSG00000163683.11	SMIM14	34.287	87.578	37.79	23.62	46.524	28.451	39.308	42.572	31.164	27.914	31.466	10.97	22.526	64.945	33.736	5.0826	33.186	35.758	24.22	51.58	45.68	44.91	28.692	37.26	28.35	28.216	35.718	32.743	37.53
AIYVGIHPR	ENSG00000145536.15	ADAMTS16	5.619	0.085696	2.539	0.19548	0.44508	13.487	1.811	4.761	2.008	2.5786	2.0826	0.07896	6.158	0.10158	1.5956	0.18748	2.9624	43.809	1.8629	0.40182	0.25294	0.22001	0.27158	0.457	0.07707	0.59722	1.4104	1.2202	3.676
ALADLNGVDI	ENSG00000067048.16	DDX3Y	78.728	64.246	65.09	77.688	85.552	50.139	74	0.12616	78.946	68.552	0.16944	29.5	44.926	27.09	108.61	27.13	68.114	0.22224	18.327	79.386	74.118	46.841	53.43	92.894	93.77	68.334	95.562	0.19482	0.1801
ALAPFPASPR	ENSG00000196092.12	PAX5	0.21547	0.039677	0.397	82.772	0.07764	0.13692	0.15624	0.05567	0.74306	0.25512	0.101868	0.03143	0.25512	0.097555	0.46569	0.11002	0.061598	0.036677	0.051018	1.0164	0.25488	0.13493	0.051512	39.168	34.31	0.31454	0.29348	0.046588	0.21775
ALAPKEVITSK	ENSG00000135363.11	LMO2	41.274	16.619	21.83	49.322	36.778	35.425	48.428	33.596	20.362	20.872	31.726	8.421	39.944	5.3645	83.546	38.994	24.686	23.051	5.136	72.43	26.232	17.015	16.826	27.91	57.86	14.858	53.62	38.937	36.015
ALAQGANLK	ENSG00000137501.17	SYTL2	24.757	6.1476	40.49	4.999	58.15	25.246	21.672	16.84	28.304	6.4102	12.108	3.966	20.122	2.978	21.103	2.6224	17.182	7.7424	1.5601	8.1804	21.072	13.467	14.822	18.428	6.684	26.548	8.6024	13.717	20.455
ALAQGANLKRK	ENSG00000137501.17	SYTL2	24.757	6.1476	40.49	4.999	58.15	25.246	21.672	16.84	28.304	6.4102	12.108	3.966	20.122	2.978	21.103	2.6224	17.182	7.7424	1.5601	8.1804	21.072	13.467	14.822	18.428	6.684	26.548	8.6024	13.717	20.455
ALDPPSSDLQL	ENSG00000119927.13	GPAM	304.53	58.426	6.571	4.166	14.124	12.708	196.72	6.1636	6.0458	5.7872	5.1954	7.18	3.296	117	7.224	6.5066	31.686	7.7042	3.3822	4.638	4.5742	10.823	18.388	7.3114	4.9	5.7014	21.638	8.2331	5.213
ALDPSLGQSV	ENSG00000103241.6	FOXF1	9.6373	0.93255	147.8	0.095384	3.5062	6.3203	5.0628	54.35	169.24	120.58	6.725	1.347	4.9884	4.393	148.99	0.44778	2.7422	3.6338	1.9345	2.3996	114.42	3.5486	16.188	92.676	2.169	125.96	26.018	16.817	58.46
ALDTPHREK	ENSG00000103196.11	CRISPLD2	230.32	55.85	212.5	75.26	168.1	7.2279	178.32	404.7	218.94	184.68	461.62	39.47	54.338	10.96	263.03	16.576	112.8	352.57	19.955	61.342	291.9	37.861	172.22	177.76	63.75	172.44	174.22	311.56	235.1
ALFAELLKGV	ENSG00000243414.5	TICAM2	11.724	9.7061	8.829	9.6662	12.562	3.0898	8.0152	15.43	9.7114	8.9046	8.3038	4.028	6.1122	8.238	14.225	3.8788	12.962	10.583	5.2692	8.3988	9.3806	6.7542	27.744	9.542	13.38	8.5994	9.3668	11.498	12.435
ALFFNVTNK	ENSG00000104129.9	DNAJC17	11.79	7.7991	11.28	9.495	11.876	16.26	16.564	17.28	9.5902	10.98	13.876	4.624	10.15	8.0805	11.606	4.2528	15.132	15.312	4.5133	11.224	16.174	14.306	12.15	11.31	12.71	8.457	14.91	16.718	16.27
ALFGFVGFPNK	ENSG00000105997.22	HOXA3	10.541	3.6602	16.85	0.1541	21.08	0.086812	12.424	10.616	15.14	19.316	35.242	0.481	16.872	0.3847	12.72	4.013	14.396	7.9782	0.58936	0.091608	12.704	0.1323	7.084	13.99	3.937	20.574	4.5302	23.466	7.829
ALFPARSAER	ENSG00000099875.14	MKNK2	204.91	135.49	192.7	522.8	170.4	124.5	193.34	159.72	183.62	387.76	166.38	103.8	95.658	130.55	303	1871.4	200.76	145	168.54	177.82	194.56	252.67	254.72	177.3	239.8	163.32	235.26	141.58	448.35
ALFPGATHPK	ENSG00000172840.6	PDP2	10.931	4.9702	4.546	7.662	5.841	7.4185	9.4874	4.7094	4.3602	5.6946	6.475	1.658	6.1086	5.8585	9.8363	2.0378	11.278	12.077	2.9607	7.2446	5.8244	4.53	9.6384	5.0846	3.257	4.8832	12.636	7.4993	5.216
ALFRGPQFLK	ENSG00000162645.12	GBP2	89.41	123.75	113.9	191.3	100.82	8.0761	106.94	144.18	119.98	108.3	125.48	15.62	37.786	26.595	198.76	41.58	97.472	100.47	6.3782	29.446	100.36	47.327	63.39	93.686	76.84	95.214	47.146	159.97	117.35
ALFRTGSQTRK	ENSG00000173960.13	UBXN2A	10.027	7.2666	9.601	10.886	10.612	6.3664	9.213	10.908	10.432	10.192	9.3332	7.401	5.8206	3.524	9.201	10.234	18.89	8.3914	2.9845	6.4358	8.858	7.7484	12.942	8.1334	5.454	7.0612	8.1836	12.901	10.61
ALFSKINFK	ENSG00000198523.5	PLN	129.77	14.879	162.5	0.95074	1426	3.0369	63.002	139.5	406.76	352.42	484.26	1308	24.314	1.753	64.372	430.18	97.628	104.49	2.7105	7.0468	117.08	16.691	19.816	215.8	8.765	167.62	55.428	452.88	156
ALGAWLGPR	ENSG00000065057.7	NTHL1	19.114	11.67	20.38	19.206	22.826	24.149	19.702	28.146	24.102	18.148	29.878	9.631	14.306	27.7	23.553	5.9994	34.71	29.376	6.2631	21.43	21.064	13.421	16.972	18.29	26.36	16.434	21.448	29.887	23.2
ALGLPSVNTV	ENSG00000157087.17	ATP2B2	0.32822	1.2962	0.2624	0.093428	0.2793	161.7	0.49964	5.3158	0.44742	0.7306	8.1936	0.1976	0.35054	23.925	0.19536	12.356	7.0572	0.35831	0.22076	12.62	0.24852	8.1043	0.66166	0.4878	0.3086	0.58244	0.2454	8.7398	0.6771
ALGPMAFRV	ENSG00000164932.12	CTHRC1	139.22	4.9867	29.99	0.38294	104.96	2.803	68.652	20.31	9.3052	7.5564	14.652	6.856	6.4388	0.8246	24.772	4.2574	64.098	12.518	3.5142	7.801	13.378	35.657	359.76	8.338	4.791	6.166	29.082	20.528	23.415
ALISFHSISAK	ENSG00000165501.16	LRR1	11.16	9.1448	9.97	28.646	8.6308	2.6349	10.974	8.0838	13.364	11.116	8.4616	3.503	4.9646	4.5535	10.596	3.776	10.21	7.7505	4.2507	3.9388	8.813	7.6552	18.996	13.252	15.73	9.0826	7.2344	10.579	8.6645
ALKGLGNNK	ENSG00000156599.10	ZDHHC5	49.291	41.439	60.9	50.31	50.09	24.148	49.046	61.018	43.73	98.89	46.314	28.71	45.956	28.31	62.033	39.21	47.852	47.001	22.555	42.228	57.666	65.915	97.7	45.364	43.48	40.004	73.642	54.299	93.01
ALKLTGEGK	ENSG00000156858.11	PRR14	53.055	41.512	61.75	84.504	66.314	79.047	55.808	81.354	72.436	65.432	75.274	20.93	51.132	24.425	82.155	19.128	67.654	82.479	29.932	64.636	79.558	44.678	55.1	77.966	99.58	59.314	77.194	103.99	68.29
ALLDAEQSPVAL	ENSG00000166797.10	FAM96A	27.491	55.604	28.47	67.778	19.906	15.639	26.102	21.946	39.456	20.976	20.962	20.07	40.722	74.21	34.248	26.29	21.342	19.655	20.783	25.942	54.432	26.733	37.782	44.266	38.26	32.75	57.288	20.618	23.155
ALLKHMAYK	ENSG00000006607.13	FARP2	8.3759	6.5652	11.76	13.092	10.42	10.088	8.7936	8.6526	11.532	8.7576	9.9208	3.495	7.2842	4.3215	11.556	3.995	13.412	10.642	4.1647	6.4556	8.97	7.2736	16.652	11.678	9.81	8.7372	7.3724	11.286	9.287
ALLKQTPPLK	ENSG00000156642.16	NPTN	84.042	71.055	133.8	60.99	253.86	208	91.306	144.46	178.18	172.26	163.2	97.17	78.858	27.07	119.56	23.478	82.43	91.531	31.341	84.706	149.04	99.908	102.82	119.88	65.64	138.52	105.18	298.16	147.4
ALLLHQPPK	ENSG00000117461.14	PIK3R3	77.448	19.496	24.37	12.806	21.02	61.69	67.52	25.09	17.076	24.946	27.808	22.78	14.78	2.2205	55.194	13.448	34.422	13.282	4.2254	18.724	32.274	24.099	13.37	23.582	18.24	21.894	38.438	42.543	23.44
ALLLHQPPK	ENSG00000278129.1	ZNF8	4.8557	4.1635	5.499	4.3488	4.7942	8.6489	5.8794	6.337	4.9128	5.0272	6.2374	2.914	3.7238	1.4325	7.8439	1.4328	6.475	7.3105	2.1045	7.6554	5.5984	4.9161	6.5064	5.4028	5.801	4.1426	7.419	7.5702	5.9895
ALLPTDPPEA	ENSG00000204576.11	PRR3	21.24	18.207	23.58	26.73	18.012	32.138	25.402	38.792	18.978	17.436	35.254	7.439	16.552	8.4205	22.858	4.9972	31.144	55.991	8.2754	33.77	30.026	16.111	22.48	25.904	29.66	15.77	30.262	43.415	30.41
ALLSLPVSVK	ENSG00000101347.8	SAMHD1	284.45	84.088	197.4	105.52	306.14	24.69	245.54	174.72	175.7	425.96	286.26	94.95	31.504	19.925	218.48	43.286	708.36	172.82	60.676	96.548	99.528	98.309	122.1	188.82	134.9	172.1	142.76	133.63	192.6
ALMNGISAIK	ENSG00000144791.9	LIMD1	11.757	5.7254	13.54	23.846	18.222	2.5807	10.754	12.924	9.6414	11.894	12.374	7.105	6.46	9.112	32.544	17.296	21.546	8.9702	6.5714	6.569	11.472	14.268	11.592	16.32	17.36	11.354	22.244	15.61	10.185
ALNKLTAKK	ENSG00000124614.13	RPS10	906.97	720.26	918.2	1469.2	970.96	359.34	1285	1679.6	882.42	947.12	1493.6	350	571.9	331.65	728.79	474.2	844.64	2268.1	610.05	641.86	982.82	718.88	1395	1032.2	986.5	797.96	888.98	1500	1204
ALNKLTAKK	ENSG00000143367.15	TUFT1	15.815	14.248	45.09	5.4946	17.188	17.54	34.732	42.964	22.252	82.89	14.722	6.443	24.576	9.2935	26.073	3.8936	8.7236	24.122	20.087	19.286	30.48	52.735	261.1	18.358	3.546	23.924	21.432	21.138	97.445
ALNKLTAKK	ENSG00000177627.9	C12orf54	0.65661	1.3403	2.652	0.15882	1.1352	1.1559	1.6538	2.252	1.9624	4.723	0.89098	0.2354	0.36212	0.11415	0.96227	0.41104	3.2814	4.6898	0.20042	1.095	2.448	1.47	0.99672	0.46052	0.5078	0.70468	1.3216	1.822	5.9325
ALNKLTAKK	ENSG00000232536.1	RP11-74C1.4	0.30312	0.31507	0.6785	0.13404	0.33416	0.22369	0.8328	0.82408	0.40794	0.66882	0.44486	0.1513	0.4636	0.1527	0.42559	0.087018	0.29774	0.50939	0.49554	0.5298	0.58748	0.74696	1.8636	0.34118	0.1641	0.52664	0.68462	0.38054	1.3355
ALNKLTAKKK	ENSG00000177627.9	C12orf54	0.65661	1.3403	2.652	0.15882	1.1352	1.1559	1.6538	2.252	1.9624	4.723	0.89098	0.2354	0.36212	0.11415	0.96227	0.41104	3.2814	4.6898	0.20042	1.095	2.448	1.47	0.99672	0.46052	0.5078	0.70468	1.3216	1.822	5.9325
ALNLSRLTV	ENSG00000101126.15	ADNP	40.168	34.402	54.76	59.524	46.17	40.195	48.488	59.914	43.066	40.116	52.184	17.43	30.29	15.515	43.426	28.438	53.682	64.668	16.203	42.16	51.722	37.147	48.5	51.006	48.78	38.894	51.426	62.942	51.025
ALNQLLLSRK	ENSG00000182628.12	SKA2	17.951	13.146	20.95	40.774	31.77	58.52	15.84	28.936	24.274	24.18	23.724	14.4	16.322	7.965	22.425	5.5788	36.942	22.733	6.3683	24.38	25.818	15.051	33.5	20.798	16.34	20.822	27.616	29.699	28.485
ALPAFSLSPR	ENSG00000100473.15	COCH	6.0151	3.2235	2.893	16.098	10.604	52.931	7.6804	35.196	5.32	3.2374	6.8872	1.094	2.0666	0.4748	1.4931	1.1236	10.764	1.4449	28.447	16.956	38.134	4.7315	18.236	5.8812	3.929	1.8424	3.1958	1.2177	63.7
ALPARVLQR	ENSG00000041988.15	THAP3	20.114	17.537	22.01	13.742	24.656	19.406	21.758	34.724	21.852	20.52	28.65	8.875	16.126	8.8245	19.53	12.168	25.906	27.926	9.0203	19.358	24.336	12.733	17.972	17.4	20.33	17.8	27.626	35.889	27.32
ALPKRPPLQK	ENSG00000198930.12	CSAG1	0	0	0.06935	0.019798	0.038958	1.7478	0	0.14034	0.1034	0.14336	0.10488	0.05251	0.05735	0	0.067978	0.14114	0	0	0.074332	0.079068	0.34622	0.027648	0	0.52252	0.1001	0.1679	0.79964	0.28318	0.05659
ALPKRPPLQK	ENSG00000268902.3	CSAG2	0	0	0.1882	0	0.026616	0.054779	0	0	0	0	0	0	0.092352	0	0.0474	0	0	0	0	0	0.17102	0	0.042362	0.043908	0.4957	0	0	0	0.11245
ALPKRPPLQK	ENSG00000268916.6	CSAG3	0	0	0.06273	0.10306	0.035644	0.13217	0.040664	0.20586	0.02523	0	0.03322	0.02412	0.2266	0.05074	0.11987	0	0.03073	0	0	0.049876	0.6508	0	0.15866	0.27506	1.761	0	0.08524	0	0.4807
ALQGVNFK	ENSG00000162946.21	DISC1	4.191	1.8176	2.563	5.8566	2.3552	2.5349	3.1544	3.855	2.8434	2.5264	2.6208	2.578	1.5634	0.4717	3.5669	1.364	11.028	6.7221	0.55518	2.116	2.4088	2.5047	1.892	2.9572	3.966	1.561	2.8246	2.4495	3.142
ALQKQWNNLSK	ENSG00000008324.11	SS18L2	34.128	23.118	31.03	82.664	29.996	52.164	48.322	41.454	25.176	28.708	32.28	15.2	28.784	24.155	39.883	15.38	37.662	38.953	15.98	47.85	78.89	28.748	39.31	50.396	51.36	28.974	43.686	29.754	35.485
ALQNAVLFI	ENSG00000133121.20	STARD13	21.827	16.197	31.47	7.0286	27.22	8.0207	23.086	40.766	50.62	31.248	23.298	10.21	9.4058	4.755	28.816	5.3574	109.1	16.387	6.7852	9.3896	21.888	8.5232	25.66	24.14	12.22	29.762	36.258	32.751	27.045
ALRDSSANLF	ENSG00000166295.8	ANAPC16	78.415	81.405	101.5	69.274	136.62	49.492	82.128	101.78	102.5	106.4	120.98	83.07	86.35	39.58	84.404	94.384	92.93	127.51	55.961	84.22	106.26	69.371	60.642	94.446	90.83	89.092	104.26	117.58	90.91
ALRENSLICK	ENSG00000146285.13	SCML4	1.1752	0.47502	2.814	9.8654	0.68512	0.25398	1.1532	1.1244	2.621	0.9514	1.4164	0.2027	1.3438	1.77	4.2689	0.081488	0.57532	0.65862	0.69901	4.5322	1.9236	0.95956	0.74578	20.794	14.82	2.1052	2.1238	0.79298	2.3015
ALRGPGHHR	ENSG00000103257.8	SLC7A5	27.527	12.701	52.98	105.16	45.558	86.459	24.066	33.656	35.416	181.8	26.466	33.74	22.47	35.415	38.333	53.618	33.46	36.881	11.411	93.408	38.848	94.744	113.08	28.65	47.64	86.43	16.42	11.663	101.6
ALRHGLAAR	ENSG00000105576.15	TNPO2	47.625	45.527	53.53	48.474	53.766	94.029	51.842	65.234	50.572	52.446	66.784	22.98	34.138	14.09	49.929	22.808	64.556	84.844	16.809	66.826	56.832	36.289	69.082	42.82	48.81	48.804	60.966	78.004	59.69
ALRLNSGSATY	ENSG00000116212.14	LRRC42	26.148	42.87	35.91	38.138	33.256	11.277	30.852	32.334	26.026	32.678	31.784	13.45	21.606	14.41	31.388	14.444	46.17	37.186	9.766	45.86	29.79	28.705	51.432	19.98	14.76	26.312	45.84	40.51	33.55
ALRPPFALK	ENSG00000101311.15	FERMT1	1.2197	42.446	24.67	0.075196	1.0312	3.0054	3.7406	10.486	20.082	26.494	4.9186	1.311	2.5688	0.37555	2.0561	0.1784	2.4844	7.2068	1.859	1.5478	10.908	12.499	30.062	10.018	0.7877	7.8656	5.339	5.364	21.73
ALRPSISFSRR	ENSG00000138759.18	FRAS1	5.8879	0.79541	0.5687	0.02836	2.3412	3.1332	2.7484	7.558	10.2	4.1456	3.7132	1.856	10.01	0.36045	12.361	1.5762	6.276	1.0524	4.9668	6.844	8.336	2.743	14.716	4.8356	1.256	3.3616	33.104	4.0017	4.92
ALSLKILIFK	ENSG00000185880.12	TRIM69	20.153	17.281	20.59	52.776	22.956	27.56	15.362	19.8	30.03	25.33	16.894	26.13	17.686	8.188	30.374	15.44	20.866	22.207	4.632	24.606	21.362	12.293	14.858	22.242	36.58	19.31	22.528	20.715	20.68
ALSNQWMKK	ENSG00000156113.22	KCNMA1	4.988	2.2256	35.22	2.975	40.41	14.09	7.1586	30.358	52.234	40.486	28.066	0.5909	1.133	2.3475	3.9135	15.238	3.4612	7.6299	0.97911	9.4196	21.388	7.5871	2.3114	19.05	5.43	36.614	1.8522	73.588	20.935
ALSPSHLASV	ENSG00000153531.13	ADPRHL1	1.291	1.5411	2.355	0.39868	23.574	2.3729	1.5484	3.782	6.1308	8.8894	2.3086	89.33	0.69396	0.47185	1.7789	266.82	24.592	1.3985	1.0845	3.684	3.3328	11.192	4.8008	2.2496	1.364	6.9664	0.71094	2.2174	2.595
ALSQTTTSRK	ENSG00000221983.7	UBA52	343.75	237.52	297.2	742.74	377.94	168.99	360.08	533.98	295.42	288.68	432.24	151.1	236.56	132.4	313.96	261.48	327.22	641.48	192.13	265.68	322.62	255.6	424.72	348.04	371.4	265.28	332.36	431.73	396.15
ALTPTRMPR	ENSG00000197043.13	ANXA6	293.79	170.9	379	452.26	295.1	125.79	278.64	289.6	247.28	274.14	292.58	112.2	84.43	118	221.44	132	190.74	263.17	36.97	223.36	205.46	78.508	350.24	218.04	180.3	245.4	146.98	302.13	250.2
ALVNSNSVLKK	ENSG00000162614.18	NEXN	66.709	30.138	177.1	5.3722	406.56	2.804	40.146	92.924	196.1	314.44	172	313.9	12.492	4.128	78.477	512.74	50.19	47.761	8.2661	6.6866	123.7	23.083	94.116	100.158	20.79	181.86	32.24	248.72	95.955
ALWEEVKATSL	ENSG00000166681.13	BEX3	173.47	516.64	217.2	27.21	346.36	706.14	254.52	338.98	214.52	209.36	319.5	210.4	302.9	60.4	246.23	17.428	291.98	1018.4	65.338	705.16	337.42	121.17	428.42	159.46	177.2	222.48	642.08	322.57	255.65
ALWEGHDL	ENSG00000236383.8	LINC00854	2.2417	1.225	1.839	2.4088	1.8294	0.49888	1.7948	2.475	1.301	1.1546	2.2984	0.7327	3.4156	0.677	3.5821	0.44236	3.315	3.9469	0.67641	1.4588	2.0238	1.5879	0.95174	2.9422	4.647	1.108	2.8858	2.7693	2.395
ALWEGHDLL	ENSG00000236383.8	LINC00854	2.2417	1.225	1.839	2.4088	1.8294	0.49888	1.7948	2.475	1.301	1.1546	2.2984	0.7327	3.4156	0.677	3.5821	0.44236	3.315	3.9469	0.67641	1.4588	2.0238	1.5879	0.95174	2.9422	4.647	1.108	2.8858	2.7693	2.395
ALWEGHDLLL	ENSG00000236383.8	LINC00854	2.2417	1.225	1.839	2.4088	1.8294	0.49888	1.7948	2.475	1.301	1.1546	2.2984	0.7327	3.4156	0.677	3.5821	0.44236	3.315	3.9469	0.67641	1.4588	2.0238	1.5879	0.95174	2.9422	4.647	1.108	2.8858	2.7693	2.395
ALWELSAAL	ENSG00000170291.14	ELP5	29.758	38.882	36.64	42.632	28.296	38.968	32.942	47.174	35.97	32.556	37.77	24.58	31.41	25.05	31.781	25.088	34.778	45.428	12.928	46.746	46.404	27.107	36.634	35.61	41.44	29.6	42.36	50.525	32.405
ALWNVPTGR	ENSG00000198952.8	SMG5	65.463	86.522	91.06	96.662	83.986	91.553	71.592	86.946	87.82	89.496	92.404	69.14	90.486	59.905	107.02	78.248	108.72	82.987	32.882	111.94	105.44	62.377	90.964	82.076	89.11	69.448	102.58	105.78	81.115
ALWSPGDTTLLK	ENSG00000144741.17	SLC25A26	11.51	9.1497	12.97	9.5156	14.056	10.65	15.342	13.276	14.132	13.076	11.78	9.65	10.39	7.1405	10.062	12.842	13.01	14.619	7.2613	9.4668	12.378	11.16	13.954	11.424	9.364	11.69	15.748	13.128	12.255
ALYPGGAYVRK	ENSG00000138821.12	SLC39A8	55.937	3.8222	9.732	34.21	9.0408	6.7237	13.624	24.022	17.742	4.0654	24.4364	21.14	6.0934	10.9	170.75	0.9122	8.6634	16.131	23.49	14.578	10.07	53.566	25.292	9.2878	7.365	3.4582	11.538	7.9713	17.05
AMDTVWITMRK	ENSG00000164346.9	NSA2	133.94	99.97	141.9	162.74	156	64.032	137.48	225.48	151.82	124.46	197.16	53.23	95.39	41.51	103.39	89.262	130.44	318.24	67.22	107.08	135.52	107.85	159.44	115	99.61	121.26	122.3	194.85	170.5
AMFGQVAPR	ENSG00000081320.10	STK17B	32.511	7.5676	10.92	122.92	21.486	4.0847	24.846	26.68	13.69	7.6318	20.26	4.925	8.88	2.188	36.102	3.2832	24.93	6.8726	4.4486	8.2588	16.674	16.01	22.934	60.776	65.47	9.3206	21.398	9.126	13.45
AMKTVANDVR	ENSG00000169908.11	TM4SF1	462.76	52.958	144.6	1.0568	254.7	37.018	404.92	161.14	113.62	178.6	157	114	122.42	34.545	440.07	33.53	221.96	111.88	106.58	41.56	109.84	279.53	110.36	122.56	120.1	148.78	143.68	130.7	202.25
AMNRISNR	ENSG00000135930.13	EIF4E2	24.27	23.065	28.4	36.88	30.652	29.077	23.18	32.428	30.94	28.81	26.928	15.02	27.826	21.02	31.096	50.378	25.346	28.58	12.101	23.41	27.65	24.51	40.472	27.252	30.69	26.212	29.73	33.817	25.945
AMRTSWTLWSR	ENSG00000132405.18	TBC1D14	18.807	34.126	19.97	36.984	20.06	19.669	20.92	20.594	19.306	24.148	18.44	12.17	25.994	9.8615	26.029	20.564	29.994	23.194	6.6473	20.662	17.448	22.434	30.62	21.844	25.38	45.28	17.068	23.325	22.395
AMVAESPPRV	ENSG00000235106.9	LINC00094	13.034	17.651	16.09	9.8122	16.136	32.39	13.12	22.52	18.642	19.262	30.024	6.573	12.774	3.602	13.408	2.6614	16.926	23.901	6.3454	44.7	18.996	9.4021	20.664	14.51	10.46	18.456	26.684	23.309	15.705
AMVQAELRAIPR	ENSG00000164168.7	TMEM184C	19.235	25.124	20	16.352	19.958	18.648	19.582	24.668	16.358	16.5	19.498	11.5	17.762	12.085	21.717	13.778	25.19	35.033	8.7359	21.816	25.292	19.382	43.116	16.364	14.17	16.716	48.524	26.281	21.99
AMYKGKAVLPY	ENSG00000177459.10	ERICH5	1.4551	0.4418	11.41	7.1796	0.39304	3.8459	1.1978	4.0312	1.9556	1.1112	18.59	4.394	7.9694	11.335	3.8141	0.087106	0.45728	1.7612	22.722	3.895	4.789	3.501	1.402	1.9548	0.3103	7.4478	1.3086	1.1579	2.94
AMYPLMGRRLLK	ENSG00000006576.16	PHTF2	12.301	5.2795	11.88	23.462	26.078	9.2416	10.206	12.778	9.8616	10.53	10.112	7.549	7.228	2.5855	13.141	48.9	11.408	12.934	3.1048	8.3874	11.328	8.038	16.95	20.228	19.82	7.7708	10.626	14.078	12.815
APAAAGAALH	ENSG00000214160.9	ALG3	43.364	53.577	49.97	40.84	45.922	15.35	43.424	43.462	39.342	45.238	48.416	21.21	31.418	58.96	54.941	31.798	43.164	33.377	28.926	32.85	49.004	43.853	71.4	37.748	39.03	35.496	47.734	44.898	48.14
APAAAGAALHA	ENSG00000214160.9	ALG3	43.364	53.577	49.97	40.84	45.922	15.35	43.424	43.462	39.342	45.238	48.416	21.21	31.418	58.96	54.941	31.798	43.164	33.377	28.926	32.85	49.004	43.853	71.4	37.748	39.03	35.496	47.734	44.898	48.14
APADRVAERPA	ENSG00000130203.9	APOE	868.97	5596.9	167.6	18.472	398.24	1997.7	736.4	597.78	216.7	60.302	247.2	171.7	1419.6	5195.5	766.62	22.326	168.88	1582.7	42.691	391.92	150.1	187.55	605.14	407.52	1193	82.472	386.72	146.56	462.5
APAQPHLSP	ENSG00000078061.12	ARAF	64.082	61.058	65.94	83.48	78.452	26.897	64.336	73.088	60.376	61.676	70.484	41.39	66.38	47.925	82.419	83.072	74.878	81.998	40.2	56.192	91.106	61.738	57.116	72.496	86.1	63.456	90.634	84.792	64.305
APASVGTKA	ENSG00000041982.15	TNC	97.272	11.419	76.07	0.32494	730.22	6.015	65.652	177.68	382.96	122.6	78.904	44.41	69.834	4.837	194.13	8.2018	128.2	14.632	2.204	27.118	96.926	50.139	154.96	166.26	50.97	226.76	47.146	338.31	56.03
APASVGTKAA	ENSG00000041982.15	TNC	97.272	11.419	76.07	0.32494	730.22	6.015	65.652	177.68	382.96	122.6	78.904	44.41	69.834	4.837	194.13	8.2018	128.2	14.632	2.204	27.118	96.926	50.139	154.96	166.26	50.97	226.76	47.146	338.31	56.03
APDPGRGHTGLL	ENSG00000108797.11	CNTNAP1	22.061	12.079	32.37	35.246	27.768	151.78	17.638	44.292	71.014	34.756	47.774	13.14	13.452	2.0865	27.431	5.9052	35.706	61.096	18.968	61.562	32.082	9.032	35.674	24.704	16.23	37.004	20.278	87.02	46.535
APDTALSTL	ENSG00000107968.9	MAP3K8	91.079	22.892	30.89	55.162	56.086	5.5437	43.646	24.626	35	41.766	73.504	13.34	18.378	14.51	101.66	5.1266	72.708	27.479	5.6505	20.53	24.91	18.684	38.91	42.214	62.1	39.912	28.186	45.981	36.435
APEGPPIARGAL	ENSG00000142765.17	SYTL1	7.3906	1.6185	189.6	146.7	3.9238	83.869	50.244	100.104	16.888	212.7	85.856	1.985	13.394	3.231	55.5	0.59638	2.8796	3.6043	106.03	53.388	290.64	129.5	205.52	116.22	140.4	96.02	45.622	6.7887	232.9
APFSSSNSRTL	ENSG00000197057.9	DTHD1	0.62188	0.13167	0.6182	2.6324	0.3153	0.6191	0.26988	2.3362	0.28758	0.23342	32.682	0.1272	0.23486	0.21615	10.845	0.04076	0.35232	0.4043	0.051842	0.25756	0.62138	0.30001	0.097818	2.8004	3.736	0.2999	0.90868	0.46614	0.66435
APGLRMDAL	ENSG00000182179.12	UBA7	87.774	51.707	104.8	108.52	89.52	14.889	91.12	114.12	87.412	72.37	102.092	30.42	65.842	30.36	161.45	10.9	117.94	140.76	26.669	72.516	146.2	65.595	47.932	191.92	214.9	66.776	150.38	146.27	119.3
APGPVLFS	ENSG00000196126.11	HLA-DRB1	928.2	558.01	331.1	1847.6	655.3	119.17	841.44	457.14	332.84	283.84	417.32	171.2	535.78	110.9	2198.5	100.658	1163.8	218.1	79.742	384.04	350.48	313.41	354.66	1221.2	1569	277.12	574.56	461.32	449
APGPVLFS	ENSG00000198502.5	HLA-DRB5	400.52	214.87	184.5	475.18	198.92	33.898	332.14	336.12	115.4	102.12	289.46	71.93	161.42	36.215	878.03	37.07	421.68	94.807	24.379	116.04	149.34	97.487	115.34	308.76	771.1	87.114	234.6	207.53	145.5
APGPVLFSSM	ENSG00000196126.11	HLA-DRB1	928.2	558.01	331.1	1847.6	655.3	119.17	841.44	457.14	332.84	283.84	417.32	171.2	535.78	110.9	2198.5	100.658	1163.8	218.1	79.742	384.04	350.48	313.41	354.66	1221.2	1569	277.12	574.56	461.32	449
APGPVLFSSM	ENSG00000198502.5	HLA-DRB5	400.52	214.87	184.5	475.18	198.92	33.898	332.14	336.12	115.4	102.12	289.46	71.93	161.42	36.215	878.03	37.07	421.68	94.807	24.379	116.04	149.34	97.487	115.34	308.76	771.1	87.114	234.6	207.53	145.5
APGRWLPL	ENSG00000147454.13	SLC25A37	41.2	93.701	40.49	810.66	46.066	21.387	82.014	132.3	33.836	36.206	63.598	23.13	43.19	28.275	138.22	25.482	57.45	106.82	39.515	47.026	116.8	136.33	41.722	42.716	167.6	29.308	59.614	74.557	101.45
APGSITFI	ENSG00000121390.18	PSPC1	30.607	26.651	36.97	54.462	36.202	35.99	39.886	48.574	31.73	27.59	47.006	14.98	23.548	10.34	30.922	30.242	36.442	47.248	10.67	32.322	34.338	23.659	37.792	35.948	32.14	27.782	38.264	47.078	36.725
APGSSGTVR	ENSG00000171992.12	SYNPO	96.274	128.84	105.5	24.85	486.92	102.39	82.202	44.276	61.394	68.142	58.626	229.1	56.806	25.965	131.5	523.02	182.38	72.896	24.799	55.942	97.886	33.586	21.18	57.724	61.52	54.042	63.462	82.409	56.81
APHRRGSASSL	ENSG00000169359.13	SLC33A1	10.241	14.452	9.447	10.606	13.338	7.88	11.06	18.77	8.8398	8.3252	15.086	7.015	7.8754	14.975	14.206	3.1442	14.258	15.617	14.665	16.968	13.138	11.87	15.092	11.074	10.44	9.808	19.486	15.221	12.265
APISSSCHSL	ENSG00000175556.16	LONRF3	5.8903	2.9165	8.759	3.5854	6.6326	6.0833	4.426	3.6604	5.8964	5.2206	5.1654	3.012	2.1624	6.014	12.642	12.804	4.9502	3.9149	3.1813	3.6632	3.6676	4.7818	1.9932	2.797	1.273	4.5182	23.772	4.082	3.94
APKQPGTAQ	ENSG00000106460.18	TMEM106B	10.617	21.103	11.74	4.0352	14.036	12.54	10.898	20.514	13.116	10.63	14.26	6.738	8.477	6.3325	9.9184	8.4564	16.314	14.387	4.5119	13.32	13.256	12.04	12.71	10.324	7.657	9.5764	14.964	20.457	14.34
APKRNTSAL	ENSG00000133110.14	POSTN	142.1	6.1729	66.61	0.29922	294.22	0.74437	101.34	27.19	66.616	50.164	96.796	78.72	47.862	2.5825	98.927	15.136	79.936	13.89	2.5897	9.2034	28.97	44.004	181.82	39.99	0.9084	94.712	48.34	73.517	42.445
APLRTHMAA	ENSG00000113645.14	WWC1	7.6968	0.74916	8.819	0.4976	0.2179	19.898	19.684	8.0136	3.999	14.79	17.138	0.9944	43.022	19.605	27.911	0.05024	0.68798	1.9394	14.486	9.4794	26.358	45.494	18.242	13.742	0.6645	20.408	27.914	0.70676	15.625
APMGWSPKA	ENSG00000161960.14	EIF4A1	680.22	403.03	522.9	612.34	471.5	129.4	576.06	503.42	366.96	530.98	594.06	187.6	308.48	255.35	669.76	251.62	583.74	587.14	257.97	347	457	394.76	969.16	381.52	419.7	408.36	366.52	483.28	532.6
APMSTVSPAA	ENSG00000111412.5	C12orf49	7.2952	9.6411	7.818	11.656	7.1674	15.898	8.4964	6.2684	10.27	8.2996	7.585	3.749	13.922	7.2305	45.035	1.7792	9.1536	7.1043	5.4255	13.406	8.2396	16.188	13.196	10.306	9.343	15.376	78.004	8.4441	7.1855
APMVRGPAVL	ENSG00000011376.9	LARS2	9.5757	16.281	11.59	21.692	8.572	16.006	11.432	11.716	12.002	11.482	14.212	9.326	13.194	9.7265	10.663	7.4018	12.33	14.641	4.1305	12.928	11.81	10.454	22.356	9.7534	11.04	9.2422	13.408	15.738	11.86
APNTLRRTA	ENSG00000184436.11	THAP7	61.704	70.649	83.72	39.684	73.114	56.072	78.8	107.26	78.304	70.816	94.496	34.29	57.9	42.46	63.976	53.722	91.16	108.86	34.449	170.28	117.08	56.46	59.112	72.46	82.07	67.824	92.8	119.66	80.88
APNVRSAGV	ENSG00000107130.9	NCS1	19.237	39.275	176.5	1.3962	138.96	453.28	13.812	68.508	259.3	160.34	79.466	13.49	30.728	2.3375	25.821	4.3018	20.684	29.877	4.4823	34.136	145.44	11.127	40.092	115.18	2.606	104.98	65.742	167.88	78.22
APNVRSAGV	ENSG00000183454.16	GRIN2A	0.65912	0.11435	0.8057	0.059106	0.90784	17.449	0.4578	0.72538	0.53434	2.7148	1.6102	1.96	1.2802	0.04376	0.21896	0.09921	0.49078	0.50877	0.1089	0.39778	0.6069	0.19903	0.58766	0.78164	0.02539	1.6422	0.8611	1.7171	1.5935
APPEVWQGKAV	ENSG00000119446.13	RBM18	18.16	13.889	19.67	14.404	16.88	17.73	19.582	17.754	19.172	16.226	18.29	14.32	14.802	5.697	16.681	19.356	15.652	19.449	5.2884	16	21.992	14.305	19.13	14.862	14.2	15.066	19.77	20.56	17.805
APPFRGK	ENSG00000164038.14	SLC9B2	13.569	6.641	17.36	14.606	13.44	22.739	11.642	15.132	10.968	12.1	13.592	5.732	3.5758	21.25	8.781	3.5696	13.35	14.906	2.8869	15.678	10.852	4.6212	15.08	8.954	6.712	10.998	8.7768	16.21	13.96
APQGPSQHRL	ENSG00000159189.11	C1QC	481.67	374.37	204.6	74.048	348.46	98.572	212.68	101.032	213.42	157.54	207.26	79.11	127.52	127.35	626.26	19.44	239.78	126	40.654	130.78	142.72	148.46	43.096	342.88	1918	157.42	122.1	117.78	102.5
APQLQPRTA	ENSG00000160049.11	DFFA	17.694	15.856	25.13	27.272	19.666	17.047	18.21	24.842	22.152	22.13	20.118	10.46	16.344	9.0645	19.216	11.302	21.368	26.398	8.3406	16.66	19.948	15.618	30.846	17.668	14.81	18.586	19.838	25.635	18.835
APQRLRYLSL	ENSG00000132692.18	BCAN	0.6039	11.269	0.4237	0.34652	0.68786	174.17	1.1298	11.606	1.1228	0.7655	16.64	0.4712	0.74908	0.15895	0.53635	0.40494	0.76592	1.1618	0.15058	13.146	1.055	0.58642	14.534	6.7816	0.2334	6.6326	0.5606	18.895	4.6255
APRAGAGMA	ENSG00000148110.15	MFSD14B	50.38	51.001	51.88	68.104	59.096	31.439	48.156	60.32	35.834	65.662	47.002	20.21	31.996	11.145	65.583	12.558	67.162	46.858	17.384	38.702	46.112	48.431	73.364	41.278	44.62	35.24	53.042	53.869	71.3
APRAGAGMA	ENSG00000196312.12	MFSD14C	10.91	6.3592	13.11	7.0062	20.566	12.669	13.6	22.576	9.8352	13.012	17.818	5.362	8.6074	4.3535	13.778	3.9156	14.686	22.135	3.4707	10.266	16.666	10.286	12.112	11.304	10.45	11.212	16.278	20.151	21.45
APRAPHPGRAA	ENSG00000104983.8	CCDC61	15.604	14.656	18.98	15.64	15.526	13.598	18.22	23.2	15.14	15.398	38.932	6.921	15.448	8.4865	19.452	5.1044	22.12	26.44	7.1257	26.078	21.81	13.947	16.97	17.722	23.86	13.764	28.988	26.75	20.585
APRGAGSEA	ENSG00000064933.17	PMS1	12.4	8.4352	11.15	17.15	10.56	12.099	13.648	23.244	11.312	10.24	21.016	4.745	7.7688	5.67	12.295	6.1752	17.152	18.613	5.7627	19.446	14.178	8.7687	16.154	15.76	17.25	9.5288	16.164	19.193	15.46
APRGRLGPAL	ENSG00000139218.17	SCAF11	30.859	17.145	26.66	39.236	31.352	15.91	32.652	34.21	23.162	23.956	32.744	14.03	16.998	11.105	31.91	18.28	37.556	41.674	10.938	19.792	26.3	24.478	32.712	35.01	31.04	20.426	32.718	40.324	32.505
APRKPRIQS	ENSG00000132676.15	DAP3	49.957	52.357	54.3	70.468	46.076	32.109	52.524	52.032	52.572	47.066	47.712	37.37	40.832	38.705	56.264	70.836	47.82	45.69	28.152	48.856	55.954	46.316	64.144	50.498	51.15	46.636	51.296	55.886	51.895
APRLAGSSRPPL	ENSG00000082212.12	ME2	7.9412	11.204	11.75	28.58	8.6414	9.36	6.6474	8.863	11.64	10.136	8.4418	12.47	5.1318	3.3585	9.6693	10.696	12.192	8.5555	3.9114	12.636	9.2176	6.274	10.26	15.01	19.22	11.224	6.8924	8.7165	8.5015
APRLPLHEV	ENSG00000204525.16	HLA-C	1579	1089	1181	9611.8	1354.6	260.4	1558.2	1460.8	1306.2	809.96	1323.8	507.4	1392.2	710.6	3960.3	287.02	1119.6	939.61	322.33	945.34	1241.2	993.87	1213.2	2186.2	4063	973.32	1525.4	1754.2	1468
APRLPLHEV	ENSG00000204632.11	HLA-G	6.631	4.8342	4.201	35.12	5.0434	1.1133	6.5194	4.8514	5.884	3.249	4.699	2.127	5.9168	2.3715	24.899	1.2148	4.7028	4.1414	2.8219	69.12	4.84	5.5671	5.0384	10.394	18.23	4.5924	7.4758	6.7647	7.229
APRLPLHEV	ENSG00000206503.12	HLA-A	1530.5	1484.4	1108	5133.4	1325.2	315.77	1388.2	1341	1345.8	783.4	1030.4	523.2	1440.2	522.1	2850.4	328.08	1067.4	991.67	268.38	1101	1151.8	821	1432.6	2199.4	3207	881.32	1682.6	1589.8	1492.5
APRLPLHEV	ENSG00000234745.10	HLA-B	3357.8	1894.4	1947	13594	2071.6	446.96	3009.2	2628.2	2444	1432.2	2197.2	799.7	2616.8	976	6918.9	429.62	2182.2	1395.3	542.8	1398	2087.6	1619.3	2787	4931	7891	1733.4	2985.6	3059.3	2711.5
APRLRVGVAA	ENSG00000034510.5	TMSB10	4247.4	1114.3	2673	3943.6	2650.6	2052.9	3877.2	2380.2	2737.4	2463.2	2010.6	1066	2330.4	551.1	5129.5	428.96	5214.6	6952.2	645.47	1351.4	2018.2	2923.6	8718.2	3323.6	3663	1651.4	2350.6	2221.2	2643.5
APRNRFSLL	ENSG00000198089.15	SFI1	12.474	13.898	16.34	34.234	16.076	67.915	23.872	24.344	15.918	12.456	25.858	4.69	15.828	4.375	22.229	2.117	20.142	21.992	6.9588	36.892	24.01	14.896	16.852	42.406	37.08	13.044	28.284	24.444	19.83
APRPAGAREL	ENSG00000081320.10	STK17B	32.511	7.5676	10.92	122.92	21.486	4.0847	24.846	26.68	13.69	7.6318	20.26	4.925	8.88	2.188	36.102	3.2832	24.93	6.8726	4.4486	8.2588	16.674	16.01	22.934	60.776	65.47	9.3206	21.398	9.126	13.45
APRPHRPL	ENSG00000125503.12	PPP1R12C	161.34	80.685	352.4	103.92	313.6	148.2	159.08	370.36	525.9	498.28	302.38	159.5	118.94	56.27	211.73	37.628	185.58	210.14	56.467	197.66	295.42	89.69	112.24	318.02	227	310.36	186.24	483.32	240.1
APRPHRPLRA	ENSG00000125503.12	PPP1R12C	161.34	80.685	352.4	103.92	313.6	148.2	159.08	370.36	525.9	498.28	302.38	159.5	118.94	56.27	211.73	37.628	185.58	210.14	56.467	197.66	295.42	89.69	112.24	318.02	227	310.36	186.24	483.32	240.1
APRPPRTVSA	ENSG00000100116.16	GCAT	12.257	22.02	13.28	11.86	13.408	29.925	14.582	12.898	12.732	21.582	14.756	29.72	16.046	43.11	15.849	15.116	20.776	25.227	53.213	17.89	55.502	17.67	31.654	12.138	3.18	18.44	42.098	17.491	14.995
APRQGLSYPH	ENSG00000145901.14	TNIP1	194.17	68.141	94.94	335.18	92.788	38.464	173.74	107.88	94.724	103.26	84.462	63.48	101.92	75.415	200.86	161.62	88.61	80.315	49.733	48.664	84.692	85.491	93.758	133.94	157.3	75.558	92.504	87.546	131.1
APRRPQFAF	ENSG00000124608.4	AARS2	13.064	12.01	16.15	21.632	9.8894	19.779	16.726	23.65	13.47	17.576	25.912	7.654	12.46	7.7325	16.052	5.731	19.132	27.065	7.5739	18.062	21.538	13.928	19.702	18.482	20.26	12.036	20.328	27.736	23.645
APRSHPGAAA	ENSG00000167543.15	TP53I13	82.688	35.758	56.9	42.81	61.41	17.045	76.836	69.702	50.554	45.852	59.062	34.2	67.65	55.245	76.901	20.358	107.5	59.653	26.288	127.34	70.526	43.158	35.454	126.78	104.1	43.918	97.83	75.599	66.25
APRSPAVPSGL	ENSG00000103037.11	SETD6	18.207	21.072	18.39	12.776	17.126	32.391	25.796	25.604	15.61	18.246	30.45	11.2	15.754	9.8275	18.156	20.928	23.956	23.371	17.939	27.552	29.374	23.008	28.158	19.852	19.74	18.106	37.626	27.582	30.755
APRSQVGVF	ENSG00000080845.17	DLGAP4	51.478	36.742	56.6	22.232	92.798	46.768	39.082	58.244	62.896	60.34	46.884	28.8	24.946	19.67	78.57	60.3	67.432	55.2	18.224	39.892	52.344	37.847	67.952	41.782	32.07	37.746	51.932	71.762	57.035
APRSQVGVFL	ENSG00000080845.17	DLGAP4	51.478	36.742	56.6	22.232	92.798	46.768	39.082	58.244	62.896	60.34	46.884	28.8	24.946	19.67	78.57	60.3	67.432	55.2	18.224	39.892	52.344	37.847	67.952	41.782	32.07	37.746	51.932	71.762	57.035
APRSSTRTSA	ENSG00000018408.14	WWTR1	67.128	14.872	109.2	0.88294	106.22	15.504	61.632	69.618	113.76	130.16	58.15	25.8	37.02	6.5895	78.775	10.618	85.504	82.464	11.283	34.156	69.776	38.514	37.674	62.354	22.79	82.042	57.896	83.58	72.975
APRVQGPDSL	ENSG00000167799.9	NUDT8	21.57	8.9768	9.123	16.266	11.956	12.76	22.572	23.548	22.092	76.634	14.252	71.44	36.884	57.32	17.906	35.618	15.226	13.005	10.469	8.125	26.862	48.46	52.754	26.868	10.32	16.416	54.144	16.128	34.105
APSLARFL	ENSG00000137203.10	TFAP2A	0.54587	0.37197	5.232	0.20542	2.7384	2.1899	52.018	13.0488	2.3464	30.43	0.7538	0.8146	8.3184	0.1099	1.2004	0.10396	2.0322	0.38563	0.18603	1.0175	23.938	27.666	85.99	0.9767	0.2854	0.8942	1.041	0.52005	33.535
APSLARFLS	ENSG00000137203.10	TFAP2A	0.54587	0.37197	5.232	0.20542	2.7384	2.1899	52.018	13.0488	2.3464	30.43	0.7538	0.8146	8.3184	0.1099	1.2004	0.10396	2.0322	0.38563	0.18603	1.0175	23.938	27.666	85.99	0.9767	0.2854	0.8942	1.041	0.52005	33.535
APSLARFLSL	ENSG00000137203.10	TFAP2A	0.54587	0.37197	5.232	0.20542	2.7384	2.1899	52.018	13.0488	2.3464	30.43	0.7538	0.8146	8.3184	0.1099	1.2004	0.10396	2.0322	0.38563	0.18603	1.0175	23.938	27.666	85.99	0.9767	0.2854	0.8942	1.041	0.52005	33.535
APSPGFIRASL	ENSG00000130766.4	SESN2	27.885	19.88	21.06	42.294	19.522	15.757	25.616	20.59	21.414	36.824	28.744	6.885	28.674	24.75	33.586	13.142	15.092	115.74	12.636	20.152	21.274	26.475	37.924	22.302	18	24.26	18.708	29.441	29.29
APSWSRSISTPP	ENSG00000019549.9	SNAI2	67.575	18.378	115.7	0.22728	53.546	8.3509	76.39	209.4	29.302	32.526	127.2	20.26	28.124	9.5215	42.514	7.0476	54.262	71.07	9.8886	8.7786	66.578	38.654	251.52	38.004	42.16	24.462	35.464	130.63	164.4
APTHSSTL	ENSG00000181789.14	COPG1	124.07	140.53	110.5	132.26	145.72	89.734	127.7	174.88	112.52	97.466	149.9	74.81	94.356	115.35	167.01	62.056	123.32	141.02	89.059	209.02	169.92	178.56	276.26	124.58	100.9	136.58	164.16	153.38	127
APWGGGVASA	ENSG00000123091.4	RNF11	121.67	88.002	130.3	46.694	207.16	196.37	110.4	132.72	114.72	116.96	112.56	64.66	80.306	42.695	122.35	96.314	100.7	208.71	28.182	139.66	110.94	97.752	93.728	82.398	59.06	102.76	131.96	129.04	132.15
APWRRTAL	ENSG00000247077.6	PGAM5	18.319	26.304	23.47	39.404	17.01	22.195	19.586	22.714	20.102	27.626	21.88	12.55	16.73	23.655	22.463	29.966	17.978	16.975	14.198	18.262	21.312	18.04	31.396	19.776	21.36	18.746	18.9	22.761	26.395
AQASEEARL	ENSG00000114126.17	TFDP2	15.201	14.352	17.13	10.646	17.252	9.9104	17.556	19.216	20.588	19.028	20.516	9.043	10.812	4.5055	11.439	9.68	19.688	28.804	4.281	19.508	19.874	10.737	13.712	13.21	8.069	22.252	17.264	22.731	15.855
AQASEEARL	ENSG00000233597.3	RP11-343B5.1	1.1045	0.81729	1.061	0.87084	1.071	1.7946	1.1894	2.5032	1.3514	1.0662	1.69	0.4054	0.9628	0.8006	1.1117	0.45646	1.5192	2.8581	0.45882	2.0688	2.457	0.76333	1.4934	1.1746	1.221	0.70958	1.5776	2.29	1.933
AQDPDPHTL	ENSG00000079432.7	CIC	52.496	39.022	56.19	50.512	75.08	106	67.348	81.638	52.782	51.312	71.918	19.98	39.784	22.835	60.686	33.014	94.792	97.685	20.433	77.252	61.288	45.288	50.714	51.266	49.14	45.8	73.046	151.32	57.16
AQESIEQRNPR	ENSG00000115884.10	SDC1	5.9116	44.054	610	6.283	3.6668	3.7907	58.734	198.292	99.732	729.12	25.414	0.6897	207.5	443.65	133.86	0.5714	3.878	5.9001	18.563	6.0558	261.72	310.35	837.1	129.3	58.8	77.588	42.094	4.9618	775.85
AQGQGSLLGGK	ENSG00000158008.9	EXTL1	0.86936	2.8539	1.146	0.064846	0.94324	39.188	4.0222	1.6554	3.0512	1.15	3.1	3.703	0.84412	0.062695	1.1458	15.188	108.76	4.7891	3.2568	3.8866	1.7586	1.7064	7.2742	1.7662	11.08	1.2954	1.4174	10.301	1.4515
AQHARGQLLLR	ENSG00000103326.11	CAPN15	24.511	21.689	23.53	27.594	19.842	44.256	22.958	29.288	33.054	27.768	31.344	11.97	28.804	16.77	38.015	14.094	30.996	31.345	21.082	34.964	32.494	20.731	36.334	42.102	46.63	25.886	30.784	32.235	28.695
AQIPMRTVL	ENSG00000156170.12	NDUFAF6	4.4514	4.6324	5.63	5.312	4.7948	7.2167	6.5738	7.6872	5.6516	5.2628	8.1324	4.41	4.2816	5.2085	5.5043	6.7104	8.9782	8.385	3.2466	7.2904	7.8666	4.3571	5.488	8.801	7.468	4.5386	11.21	8.3966	5.498
AQIQINHHY	ENSG00000104299.14	INTS9	13.527	27.001	15.86	24.62	12.506	7.5644	14.324	16.492	11.132	13.646	16.552	8.28	11.882	4.221	15.582	9.8858	19.858	15.173	6.0905	20.29	14.734	12.657	14.412	16.308	21.35	11.3	19.232	20.124	16.33
AQKNPDPVGK	ENSG00000184226.14	PCDH9	2.0369	0.71354	1.22	0.17038	2.0314	10.56	1.4936	1.6676	1.5512	5.612	0.7018	3.096	0.91386	0.69015	1.2505	0.46412	8.2524	0.7766	0.70055	3.325	1.5336	0.45333	1.6264	1.196	0.8407	2.9136	2.0268	0.77347	3.1455
AQKPSQKNHLY	ENSG00000177683.13	THAP5	15.58	12.822	14.43	15.294	18.132	20.306	16.994	17.26	14.496	14.04	16.658	8.811	11.402	14.725	17.22	14.066	22.848	23.434	8.1535	23.41	15.82	11.009	13.45	15.364	17.74	12.522	18.754	20.263	18.06
AQMTRIIACQR	ENSG00000110344.9	UBE4A	24.617	20.32	28.71	33.51	28.46	32.009	28.956	34.102	24.96	24.922	29.266	15.15	15.08	16.165	28.249	27.232	35.508	35.737	16.248	18.748	27.8	24.417	37.602	35.128	29.45	24.608	32.77	37.444	29.775
AQNGLFVSR	ENSG00000108669.16	CYTH1	64.942	42.916	37.3	174.32	37.87	68.859	58.302	51.438	43.93	67.642	45.418	23.36	40.72	26.8	147.83	32.978	55.88	31.522	26.687	39.214	66.41	57.952	60.732	133.08	120.6	48.114	80.786	41.254	70.38
AQPAAAVHVPR	ENSG00000134775.15	FHOD3	5.5516	32.11	19.7	0.89664	32.6	12.887	14.628	10.082	13.848	23.246	15.006	88.33	13.46	0.72405	3.4761	31.966	23.872	12.281	0.68035	13.592	41.386	8.6505	12.202	9.3346	1.55	6.1224	4.6726	5.394	11.535
AQPRIPQTKY	ENSG00000177963.14	RIC8A	56.542	49.529	74.89	62.85	70.22	46.587	61.204	76.292	64.582	70.398	71.012	32.22	48.066	26.615	69.004	25.838	64.182	67.617	25.612	63.546	65.694	51.769	104.62	56.518	59.06	55.608	61.796	79.11	59.315
AQQPAGGHVAA	ENSG00000204387.12	C6orf48	191.71	132.53	208.9	145.22	220.36	139.38	231.54	496.56	148.96	142.1	348.54	65.65	192.84	37.745	218.86	64.56	234.26	728.5	91.642	177.78	227.34	128.44	250.3	180.86	161.6	132.12	340.18	387.05	337.95
AQQQRVNQDR	ENSG00000110321.16	EIF4G2	377.47	296.38	448	353.76	527.84	268.44	315.02	483.32	506.74	459.78	406	238.9	291.18	150.7	453.04	290.56	287.16	404.52	138.6	357.08	392.76	352.52	538.62	390.44	310.3	425.66	470.06	524.54	420.6
AQRDFGMPR	ENSG00000181991.15	MRPS11	12.857	17.751	11.8	16.036	11.61	15.098	13.144	10.282	12.008	12.536	9.8892	11.44	12.628	9.754	11.04	12.276	11.62	8.7398	5.0399	12.426	11.26	8.845	18.07	10.582	10.7	11.016	21.18	11.637	10.18
AQREWTPMVSSR	ENSG00000156976.16	EIF4A2	577.97	488.38	620.8	431.9	808.16	916.9	577.24	841.94	722.64	580.46	835.16	312.3	487.2	192.3	586.79	811.3	537.72	1244.3	391.77	895.94	595.74	437.85	498.04	597.1	470.3	555.74	699.04	841.46	697.6
AQRGSWFLR	ENSG00000101457.12	DNTTIP1	36.871	28.51	81.36	111.76	47.97	28.58	43.612	46.868	58.878	48.44	48.33	21.54	28.558	15.92	52.166	65.138	44.428	44.062	12.874	41.714	55.63	36.66	51.238	38.618	45.31	53.232	45.276	61.237	41.235
AQRLTVAQH	ENSG00000105576.15	TNPO2	47.625	45.527	53.53	48.474	53.766	94.029	51.842	65.234	50.572	52.446	66.784	22.98	34.138	14.09	49.929	22.808	64.556	84.844	16.809	66.826	56.832	36.289	69.082	42.82	48.81	48.804	60.966	78.004	59.69
AQRPHLFHR	ENSG00000204287.13	HLA-DRA	1320.4	866.53	455.8	4130.8	1004.72	232.08	1061.4	609.18	427.06	314.6	443.56	158.8	655.26	124	3001.4	116.04	1601.6	254.5	100.135	558.04	471.52	445.47	464.62	2226.2	2603	432.42	686.92	504.02	548.35
AQRPQAAWAER	ENSG00000188242.4	PP7080	9.7398	9.8307	11.81	11.312	9.866	12.804	12.714	13.752	77.554	15.626	16.742	5.09	110.4	4.061	9.7951	7.0556	61.972	14.238	6.7909	26.766	15.916	11.464	14.808	90.604	12.71	95.12	19.896	14.606	21.975
AQSQTVTWK	ENSG00000136531.15	SCN2A	0.41277	0.81046	0.1203	0.02667	0.49462	62.846	1.133	0.51832	0.33804	0.19686	0.33802	0.09528	4.5266	0.1005	0.20798	0.033726	2.2126	0.56157	0.1236	6.0692	0.27218	0.17319	0.26434	0.24634	0.1854	0.47952	0.10958	1.2517	0.99935
AQWQSQRTW	ENSG00000141385.9	AFG3L2	45.325	47.133	53.29	73.496	38.932	41.485	44.6	40.564	63.296	52.08	38.514	75.75	53.466	33.4	44.271	115.1	46.464	49.879	24.059	42.676	41.08	50.968	65.712	56.91	31.58	47.49	64.992	48.141	52.25
AQWQSQRTW	ENSG00000185737.12	NRG3	0.30757	0.66664	0.1106	0.025688	0.9826	12.729	0.4986	0.23176	0.6939	0.27798	4.0738	0.34	0.8975	0.2652	1.8142	0.03195	0.63518	0.11626	0.081574	3.858	0.1626	3.3755	1.1352	0.42568	0.1659	0.73744	0.61414	0.12012	0.28465
ARAAADERR	ENSG00000155313.15	USP25	43.547	19.362	29.02	31.284	35.176	19.507	36.2	44.888	30.496	33.426	39.058	19.1	23.544	10.48	40.027	71.792	56.144	30.033	10.766	18.52	33.228	30.259	36.186	25.058	27.62	27.83	30.016	70.137	43.01
ARAPPAAIRAR	ENSG00000081059.19	TCF7	4.5473	6.2999	6.561	67.49	2.1284	2.1379	11.216	7.707	6.5404	4.1002	65.528	1.877	6.3676	3.77	12.112	0.48252	14.498	3.6832	6.3618	28.43	8.9288	7.0849	6.606	68.428	35.81	6.5274	13.798	2.6155	5.1655
ARASAIVTVRR	ENSG00000167323.11	STIM1	55.987	23.083	49.27	48.628	66.954	38.013	51.138	66.974	45.71	72.178	74.482	13.05	27.72	27.67	46.396	91.094	54.112	74.093	13.459	30.114	48.484	64.398	59.76	51.664	48.14	43.738	64.776	74.615	65.47
ARCAAQGGWHK	ENSG00000269858.5	EGLN2	73.567	60.132	87.3	176.48	80.62	74.248	68.376	155.1	88.018	71.456	83.808	33.29	54.234	30.93	125.29	28.918	96.968	103.14	19.548	69.668	86.472	49.05	54.24	76.386	155.5	60.906	106.98	122.58	113.4
AREGGRTSM	ENSG00000164096.12	C4orf3	168.61	94.877	140.2	155.22	241.88	133.77	162.08	234.48	160.3	244.48	169.46	75.24	150.4	64.635	157.42	49.31	171.72	168.48	37.377	128	165.72	132.37	161.22	128.88	122.6	132.82	156.82	199.44	277.55
ARHGASALLR	ENSG00000130513.6	GDF15	69.555	18.922	735.5	9.0624	55.71	1.7138	67.456	51.602	28.904	9.1426	13.396	3.391	455.46	69.54	97.12	6.1588	21.192	13.225	85.349	26.878	298	24.199	42.884	23.306	18.27	108.52	30.498	25.247	31.73
ARHGLSVQK	ENSG00000182718.16	ANXA2	582.88	201.43	312.9	128.72	441.26	26.33	460.86	538.82	224.26	911.2	254.32	133.1	216.92	76.545	533.24	110.48	578.94	159.53	100.74	147.26	333.26	689.44	2052	270.56	192.3	211.94	291.5	264.18	950.55
ARHGSQLLLR	ENSG00000125148.6	MT2A	3733.9	2634	544.2	126.3	2263.6	482.56	1816.2	1029.76	888.68	663.28	2687.4	405.9	1251.8	4932.5	2564.6	2308.4	2192.2	807.7	540.58	598.46	1672.2	680.86	6050.2	528.18	200.6	1010	1434.8	425.29	795.35
ARHLEGVAITK	ENSG00000102010.14	BMX	21.518	1.0896	6.614	43.854	15.914	0.43346	15.88	6.2654	8.2976	5.597	8.4092	12.01	0.98032	0.7831	11.187	2.1738	10.664	5.1866	0.80556	1.01028	3.6874	3.304	4.333	11.342	6.894	3.677	7.9162	9.9633	10.214
ARHLEGVAITK	ENSG00000152795.17	HNRNPDL	228.4	136.49	201.4	164.94	286.68	227.68	265.24	323.82	269.46	230.22	340.82	102.8	170.54	75.235	343.4	157.14	351.08	423.4	104.12	232.84	256.02	170.27	212.72	294.64	257.2	193.62	306.94	389.97	348.25
ARHYIYVHR	ENSG00000111371.15	SLC38A1	17.992	6.6014	32.1	90.088	77.28	57.646	60.852	32.17	78.226	102.98	39.556	40.96	26.904	9.7125	27.77	170.78	9.7724	22.893	16.867	46.662	46.152	35.596	51.68	63.668	47.81	81.528	43.376	47.93	30.285
ARLAFGREM	ENSG00000136840.18	ST6GALNAC4	32.229	29.279	30.39	56.29	42.774	18.458	31.094	39.356	27.584	26.97	42.522	27.84	26.628	12.935	58.704	22.194	31.102	49.427	47.912	36.766	29.246	20	30.532	38.456	62.21	25.196	25.88	37.415	30.515
ARLALSVER	ENSG00000047056.14	WDR37	16.615	25.342	15.55	23.608	16.886	26.018	18.978	20.654	14.832	15.696	18.452	15.28	13.924	8.4995	26.005	17.606	20.25	24.18	9.0078	31.896	19.886	13.971	20.2	26.594	41.66	15.37	23.28	27.764	21.31
ARLDDLSGAKK	ENSG00000234444.9	ZNF736	6.4629	3.4445	6.362	10.224	6.212	4.624	10.784	10.422	4.722	4.744	8.8892	2.361	5.8016	1.346	8.1458	1.6948	12.162	14.038	2.8126	7.7276	7.7742	6.9583	8.3828	11.614	9.623	4.3504	11.398	9.5188	8.8
ARLKVTSTF	ENSG00000162194.12	LBHD1	8.6106	26.228	14.96	9.2686	4.8898	4.7656	7.5722	11.91	8.0552	5.8362	11.176	2.336	5.5654	6.38	10.248	1.661	8.2884	6.3256	3.4695	8.8148	11.282	6.4633	8.3584	17.71	16.78	8.3852	10.91	5.4343	7.056
ARLWSMIYRR	ENSG00000141076.17	UTP4	26.735	14.095	31.1	33.912	24.196	14.39	23.304	21.738	22.016	21.614	25.844	10.32	26.73	11.17	24.093	36.12	25.504	23.503	10.89	17.426	21.29	16.148	37.018	18.01	14.69	19.446	22.384	24.195	20.85
ARMPPPQAM	ENSG00000105619.13	TFPT	32.503	31.16	31.43	54.202	35.478	86.17	38.58	40.582	40.98	34.044	31.998	19.69	24.77	13.97	40.041	26.344	37.018	30.96	10.369	35.43	66.128	29.589	36.464	33.04	48.8	32.728	38.476	39.682	29.36
ARMQGRLSPR	ENSG00000158321.15	AUTS2	15.367	5.7176	24.44	12.302	26.892	15.467	41.642	15.358	12.446	19.648	13.89	4.409	11.426	15.285	21.509	14.052	41.674	30.051	4.3381	18.526	24.79	31.169	29.75	13.63	7.19	19.98	13.526	16.327	22.215
ARNGFTYK	ENSG00000184076.13	UQCR10	118.6	201.95	133.1	138.5	104.56	180.4	111.2	102.82	152.84	130.16	101.72	265.4	177.74	111.6	137.3	321.42	106.3	118.73	47.659	153.66	157.42	114.48	159.04	130.88	121.9	142.78	174.78	95.501	114.75
ARPEGPRLL	ENSG00000198931.10	APRT	186.14	218.32	191.6	240.62	143.2	52.35	199.5	193	164.86	257.38	194.08	64.77	160.1	140.95	197.14	61.426	179.28	153.41	111.85	115.8	220.76	175.4	328.84	179.04	209.4	164.22	204.9	190.61	289.2
ARSETLALK	ENSG00000108984.13	MAP2K6	4.7411	1.3011	2.49	32.232	3.0944	3.0409	6.9596	11.118	14.742	2.8748	4.1722	1.06	2.99	2.526	3.0004	30.768	7.2812	2.7589	3.6039	3.2926	3.2008	3.6951	2.276	7.0542	6.344	2.7774	3.2098	2.6288	3.295
ARTAFLEMK	ENSG00000182957.15	SPATA13	13.717	20.415	13.38	26.104	13.24	25.109	29.752	20.046	18.62	10.836	20.78	7.18	30.086	18.655	51.571	2.4486	63.76	31.977	32.014	21.384	31.236	16.876	14.498	23.21	106.3	20.294	35.23	20.588	16.49
ARTATFPRR	ENSG00000196235.13	SUPT5H	86.33	81.316	98.72	111.2	130.14	127.38	106.12	121.4	93.318	91.802	119.9	46.87	81.54	53.395	107.06	85.828	121.2	146.61	49.335	197.78	132.92	85.729	97.202	121.32	108	85.216	152.24	132.86	100.9
ARTRMSIPR	ENSG00000103319.11	EEF2K	53.351	14.394	61.76	26.692	50.306	47.814	49.888	56.768	54.974	27.036	50.402	13.52	9.7608	8.66	31.523	36.57	57.492	27.599	13.529	15.314	63.822	34.644	128.6	21.434	20.87	24.992	21.586	57.016	58.285
ARVGLGLETTRR	ENSG00000170889.13	RPS9	566.39	409.14	516.8	613.44	491.94	186.9	712.8	777.04	463.6	497.06	670.12	217.2	390.52	214.35	503.22	274.64	505.96	1386.5	553.64	333.56	620.9	398.46	665.5	504.9	579.7	419.64	551.64	752.2	677.35
ARVKGSVL	ENSG00000176340.3	COX8A	461.91	588.79	518.5	795.7	582.96	587.5	488.86	474.18	666.22	717.74	481.72	975.8	880.94	348.2	523.52	983	445.58	450.21	183.2	627.76	581.54	530.56	705.12	592.98	425.2	581.16	772	467.68	592.35
ARWDASLLLIR	ENSG00000162496.8	DHRS3	280.69	34.449	214.6	35.414	188.62	33.18	248.16	305.6	117.74	202.38	123.96	65.11	116.74	230.3	132.56	70.884	395.02	99.74	81.89	113.2	418.56	121.25	116.02	91.868	51.57	119.98	311.74	115.6	292
ARYNIHLPA	ENSG00000092978.10	GPATCH2	5.3117	3.7016	5.915	3.5904	5.7532	3.1599	7.631	6.399	4.967	4.9746	6.856	2.603	4.4092	1.975	5.8393	1.8892	8.062	5.2391	2.3035	7.2464	7.627	4.3868	5.7218	4.4284	5.9	3.7192	9.0206	6.6083	5.994
ARYNIHLPA	ENSG00000144426.18	NBEAL1	5.9065	3.0899	4.834	2.9106	14.054	0.9424	5.2452	4.0902	5.0908	3.8024	4.1694	2.409	2.8704	2.0465	7.555	1.7888	7.409	5.8441	1.5873	2.691	3.0142	3.5733	6.5726	4.4684	1.602	4.3832	5.661	5.5889	5.214
ARYNIHLPA	ENSG00000182621.17	PLCB1	5.7342	4.5905	8.269	0.6378	3.2792	16.4	4.9488	4.0436	11.372	10.912	4.3066	2.426	4.7368	1.1845	4.3883	2.5784	6.6892	3.1382	2.0081	2.79	6.8794	4.826	1.8094	5.948	1.512	7.1174	3.4524	5.9988	6.1385
ARYNIHLPA	ENSG00000183570.16	PCBP3	8.2877	3.1741	5.677	1.9416	3.9818	37.62	5.821	10.3548	13.01	10.142	7.688	1.836	2.6608	0.7624	4.5004	0.2504	8.0756	4.9695	1.1641	22.846	3.781	2.1031	8.8102	10.466	9.075	6.5694	1.641	15.016	3.9995
ARYNIHLPAA	ENSG00000092978.10	GPATCH2	5.3117	3.7016	5.915	3.5904	5.7532	3.1599	7.631	6.399	4.967	4.9746	6.856	2.603	4.4092	1.975	5.8393	1.8892	8.062	5.2391	2.3035	7.2464	7.627	4.3868	5.7218	4.4284	5.9	3.7192	9.0206	6.6083	5.994
ARYNIHLPAA	ENSG00000144426.18	NBEAL1	5.9065	3.0899	4.834	2.9106	14.054	0.9424	5.2452	4.0902	5.0908	3.8024	4.1694	2.409	2.8704	2.0465	7.555	1.7888	7.409	5.8441	1.5873	2.691	3.0142	3.5733	6.5726	4.4684	1.602	4.3832	5.661	5.5889	5.214
ARYNIHLPAA	ENSG00000182621.17	PLCB1	5.7342	4.5905	8.269	0.6378	3.2792	16.4	4.9488	4.0436	11.372	10.912	4.3066	2.426	4.7368	1.1845	4.3883	2.5784	6.6892	3.1382	2.0081	2.79	6.8794	4.826	1.8094	5.948	1.512	7.1174	3.4524	5.9988	6.1385
ARYNIHLPAA	ENSG00000183570.16	PCBP3	8.2877	3.1741	5.677	1.9416	3.9818	37.62	5.821	10.3548	13.01	10.142	7.688	1.836	2.6608	0.7624	4.5004	0.2504	8.0756	4.9695	1.1641	22.846	3.781	2.1031	8.8102	10.466	9.075	6.5694	1.641	15.016	3.9995
ASAAGGVAR	ENSG00000158195.10	WASF2	129.8	67.565	141.4	141.4	206.96	40.151	125.12	155.84	123.64	169.22	154.64	41.03	65.362	21.685	141	23.562	154.78	150.8	42.106	53.752	96.136	90.831	134.82	103.44	112.2	106.64	98.594	163.3	118.2
ASARNLK	ENSG00000114098.17	ARMC8	24.971	13.907	25.75	15.562	31.678	46.658	22.338	21.926	23.686	29.804	21.142	10.57	13.412	6.261	22.517	28.064	23.304	21.791	6.7035	18.04	21.02	15.007	22.88	21.234	19.33	22.006	19.912	23.41	21.92
ASASRNINLRR	ENSG00000174579.3	MSL2	23.018	12.727	20.57	30.22	22.336	17.126	25.58	27.868	20.868	18.04	27.796	8.697	14.454	10.695	28.523	12.832	31.462	30.477	8.7777	20.706	22.306	18.44	22.994	41.946	40.31	17.208	28.414	33.817	26.38
ASATFPPPK	ENSG00000115484.14	CCT4	143.17	143.79	159.8	267.36	153.02	118.89	148.9	195.6	148.62	143.3	185.6	80.65	96.84	72.39	143.11	113.82	144.72	258.7	95.188	112.56	121.56	112.97	284.62	128.14	127.1	129.82	142.02	205.51	162
ASDDSHLYY	ENSG00000139146.13	FAM60A	21.868	11.649	30.95	66.266	10.57	3.6218	31.368	32.036	16.756	21.384	32.554	5.424	23.274	3.9355	25.552	2.5418	12.822	43.912	12.559	28.19	33.406	33.734	27.69	32.35	19.75	13.236	19.214	74.377	31.79
ASDFSGGHLFY	ENSG00000107537.13	PHYH	63.145	98.15	54.81	11.114	51.21	31.026	59.472	39.032	54.632	50.622	34.886	87.57	121.76	209	37.205	224.26	36.374	55.45	20.484	38.014	31.638	39.107	33.682	42.616	19.42	43.058	78.806	44.344	36.56
ASDILIHSY	ENSG00000176771.16	NCKAP5	2.753	0.49367	0.5679	0.22482	0.9199	2.3699	3.964	1.5468	0.76786	3.0886	0.58508	1.296	1.5132	1.021	14.134	0.16614	2.8366	2.8171	0.1842	1.1076	0.86474	2.2142	2.3262	1.794	0.8962	0.80124	2.3584	0.79165	3.1315
ASFSVGHIQK	ENSG00000198393.7	ZNF26	3.9605	2.5048	3.382	3.301	2.8726	2.187	4.9162	5.294	2.8852	2.8896	5.6376	1.278	2.6848	1.8955	4.489	0.93196	5.3188	4.5292	1.946	4.1008	5.3192	3.1527	4.076	5.23	6.919	2.2472	5.7214	5.0196	4.222
ASHISKVVW	ENSG00000147533.16	GOLGA7	60.195	41.076	52.42	78.232	65.752	102.8	56.16	64.132	56.466	51.918	52.686	20.67	49.27	28.29	57.206	22.986	74.422	56.636	20.729	36.734	53.058	43.31	66.312	48.09	47.56	51.246	49.082	66.141	57.705
ASIPYPLPTK	ENSG00000127249.14	ATP13A4	0.30288	0.28234	0.3577	0.58788	0.2476	12.59	4.6342	3.23464	2.8456	23.328	4.9076	0.146	0.75084	0.47545	49.786	0.52402	2.0318	0.59047	3.4487	14.804	0.33706	14.81	22.716	0.7622	0.5178	13.256	112.8	0.43878	19.975
ASIPYPLPTKL	ENSG00000127249.14	ATP13A4	0.30288	0.28234	0.3577	0.58788	0.2476	12.59	4.6342	3.23464	2.8456	23.328	4.9076	0.146	0.75084	0.47545	49.786	0.52402	2.0318	0.59047	3.4487	14.804	0.33706	14.81	22.716	0.7622	0.5178	13.256	112.8	0.43878	19.975
ASIVSNKTSFFK	ENSG00000178852.15	EFCAB13	5.2561	2.5434	4.74	3.2796	7.5702	1.2519	5.3986	7.855	4.4664	3.8812	6.7782	2.122	7.8802	1.688	4.4956	0.77862	9.178	7.5342	1.3139	4.0806	5.2908	3.2581	2.7118	7.278	4.85	3.0184	20.84	7.736	6.052
ASLDRQLLH	ENSG00000135373.12	EHF	0.23194	1.5576	75.05	0.088242	0.14196	0.6548	70.716	96.626	51.718	180.4	56.074	0.182	12.292	1.0905	23.535	0.079708	0.22752	0.6826	13.885	2.0332	105.06	232.87	53.894	30.746	0.3244	31.784	3.2514	2.2393	217.65
ASLGSGLPSK	ENSG00000213918.10	DNASE1	6.6719	5.2332	8.295	6.8394	6.7818	12.938	7.6882	14.846	7.6572	7.1282	10.944	2.98	19.574	2.425	8.5535	1.9088	9.4222	11.628	8.8626	21.224	16.234	5.2813	5.783	35.252	13.4	10.614	12.376	12.509	12.025
ASLNSRQKY	ENSG00000113575.9	PPP2CA	64.468	67.486	63.35	75.772	71.91	108.79	63.928	75.184	61.162	74.946	64.444	52.83	44.652	31.36	79.458	56.616	65.742	68.576	23.913	57.736	60.866	62.467	94.886	55.496	53.6	56.022	69.84	95.221	77.045
ASLPRIFTEK	ENSG00000105388.15	CEACAM5	0.30257	0.27294	0.5893	0.2177	0.30592	0.14015	0.85026	52.58	1032.2	409.72	7.0516	0.1383	0.15534	0.2569	21.784	0.16254	0.25962	0.65518	0.30513	0.43936	2.387	105.08	6.6764	216.38	0.3659	31.744	1.7092	0.44366	290.05
ASLPRNTTATR	ENSG00000221983.7	UBA52	343.75	237.52	297.2	742.74	377.94	168.99	360.08	533.98	295.42	288.68	432.24	151.1	236.56	132.4	313.96	261.48	327.22	641.48	192.13	265.68	322.62	255.6	424.72	348.04	371.4	265.28	332.36	431.73	396.15
ASLRPFWEW	ENSG00000198563.13	DDX39B	262.55	197.68	245.4	251.62	238.7	245.47	310.26	386.22	269.46	266.92	375.84	128.3	190.9	121.1	326.69	145.68	314.58	397.07	151.9	300.98	341.9	196.78	291.82	324.14	404	231.26	355.42	474.91	319
ASMSASLRTAR	ENSG00000140859.15	KIFC3	25.601	19.253	27.93	7.2752	28.888	14.058	21.628	21.262	18.972	21.082	14.814	19.83	59.33	34.335	45.356	3.3228	57.726	21.177	31.647	29.07	29.114	21.188	42.822	29.154	19.1	15.906	77.35	24.769	22.58
ASQPPRQSQR	ENSG00000196507.10	TCEAL3	62.974	65.673	253.9	20.882	237.1	129.59	71.03	178.62	92.672	204.1	198.38	41.95	52.966	6.6695	71.908	14.254	124.58	264.65	16.443	139.78	157.9	37.08	87.974	61.76	61.95	106.9	79.604	305.93	152.35
ASQPPRQSQR	ENSG00000204071.10	TCEAL6	3.1491	7.3753	0.2627	0.12914	6.642	136.69	2.4586	4.4482	4.005	4.1492	17.614	0.5217	1.738	0.108	0.60427	0.11346	0.39944	25.445	0.42371	146.44	2.5244	2.3529	0.616	2.7524	0.2429	2.976	2.0508	29.91	5.627
ASRHLATNSAR	ENSG00000087087.18	SRRT	107.2	104.64	108.6	121.8	113.32	130.38	140.22	185.1	113.44	115.98	165.3	49.03	101.72	63.38	142.01	60.03	152.9	200.2	56.385	152.64	192.22	117.39	135.3	152.88	171.9	100.6	182.74	217.61	152.7
ASRIKSQLFLR	ENSG00000163584.17	RPL22L1	37.125	22.109	28.63	159.88	24.822	9.5331	41.888	37.838	20.848	42.17	42.66	12.66	20.58	27.37	39.736	10.404	39.256	54.312	28.193	23.112	30.496	28.301	157.5	34.792	47.14	22.726	26.396	35.304	41.605
ASRNINLRR	ENSG00000174579.3	MSL2	23.018	12.727	20.57	30.22	22.336	17.126	25.58	27.868	20.868	18.04	27.796	8.697	14.454	10.695	28.523	12.832	31.462	30.477	8.7777	20.706	22.306	18.44	22.994	41.946	40.31	17.208	28.414	33.817	26.38
ASRNISIWR	ENSG00000115464.14	USP34	25.964	23.662	32.02	38.274	37.608	24.415	28.218	34.172	36.142	34.586	26.236	12.9	18.152	7.5615	29.343	24.836	32.588	37.595	10.0055	30.104	27.86	21.889	37.952	34.862	24.99	30.08	33.43	44.298	27.205
ASRPSGTTTTR	ENSG00000088827.12	SIGLEC1	60.522	28.962	20.01	4.421	26.244	1.3	26.922	4.9882	23.09	24.438	22.288	8.116	11.648	10.835	58.335	4.7446	19.828	11.206	1.9379	7.5184	6.2164	14.817	7.4678	23.938	53.08	19.864	12.802	10.983	15.07
ASRPSVFVSR	ENSG00000156858.11	PRR14	53.055	41.512	61.75	84.504	66.314	79.047	55.808	81.354	72.436	65.432	75.274	20.93	51.132	24.425	82.155	19.128	67.654	82.479	29.932	64.636	79.558	44.678	55.1	77.966	99.58	59.314	77.194	103.99	68.29
ASRRTYWSR	ENSG00000170638.9	TRABD	63.57	46.608	94.64	192.02	64.668	70.361	86.676	98.812	72.666	88.876	106.58	31.24	76.744	49.495	126.56	41.906	75.488	88.522	90.146	78.7	131.92	85.552	75.372	176.06	143.3	75.902	116.5	104.89	107.35
ASSVFSSYK	ENSG00000151611.13	MMAA	3.2364	4.5553	3.218	4.4818	3.4774	2.907	4.0048	3.5354	3.1062	3.066	4.228	1.914	3.997	7.229	3.426	5.0562	3.5554	3.0775	2.201	2.6432	3.4176	3.07	4.7132	3.6988	3.07	2.5364	4.128	3.4424	3.6465
ASTTVFMHV	ENSG00000112033.13	PPARD	41.06	33.193	49.03	24.394	45.198	46.437	42.97	62.302	45.086	66.438	48.356	25.89	35.516	36.745	100.88	34.534	53.208	94.341	12.199	61.108	68.562	43.359	57.122	55.79	65.14	50.824	113	57.748	84.24
ASWASSGTPR	ENSG00000128285.4	MCHR1	1.1445	0.33276	0.6185	0.1409	1.5678	10.391	0.66426	3.3194	0.5259	0.5105	5.3892	3.547	0.40708	2.1675	1.5762	0.26724	1.2732	12.749	0.054523	8.6946	0.29156	0.55128	0.98882	0.88766	0.3396	0.44038	0.21264	15.442	0.77265
ASWGVGIQK	ENSG00000186814.13	ZSCAN30	10.647	11.773	10.24	11.224	13.23	22.116	12.966	17.17	12.616	11.82	15.354	9.34	9.7128	3.9175	13.266	8.6298	26.418	15.333	5.0385	19.978	15.062	9.209	11.962	14.862	15.79	9.9176	20.384	17.995	13.725
ATAAAAKFPRR	ENSG00000111252.10	SH2B3	48.951	20.644	25.37	45.658	35.65	10.258	36.928	25.588	22.022	18.718	27.386	25.09	25.18	16.6	60.699	12.024	29.542	19.747	8.3311	24.218	24.93	16.27	47.462	46.294	81.15	16.526	35.26	29.006	23.87
ATAEWSGVR	ENSG00000196743.8	GM2A	38.699	45.342	72.03	111.7	36.722	34.692	42.33	59.276	29.864	90.94	29.116	21.83	18.134	13.355	63.007	6.2876	49.178	34.433	9.4125	18.006	35.514	47.844	114.4	51.036	51.55	22.79	22.474	34.266	158.6
ATAEWSGVRK	ENSG00000196743.8	GM2A	38.699	45.342	72.03	111.7	36.722	34.692	42.33	59.276	29.864	90.94	29.116	21.83	18.134	13.355	63.007	6.2876	49.178	34.433	9.4125	18.006	35.514	47.844	114.4	51.036	51.55	22.79	22.474	34.266	158.6
ATAHPTSPR	ENSG00000122176.10	FMOD	214.71	34.914	136.5	0.85592	1100.8	3.1905	173.92	306.32	105.36	84.096	307.52	230.8	62.486	12.245	212.95	23.162	337.54	413.46	18.988	80.872	151.2	148.32	121.9	82.768	55.09	196.68	214.7	387.23	250.05
ATAPPWTFKPW	ENSG00000162670.10	BRINP3	0.18059	0.28312	1.583	0.02165	0.59158	10.92	0.25108	0.12186	3.9662	7.1784	0.52328	3.773	0.6049	0.018105	2.1438	0.1166	0.29074	0.09938	0.032167	0.61046	5.0274	2.3846	0.26818	7.3358	0.02451	0.2867	5.202	0.55954	0.14885
ATARWSTSPR	ENSG00000137269.14	LRRC1	26.548	3.0625	22.33	2.0782	17.492	7.2902	27.622	22.868	26.398	22.146	15.954	3.265	7.334	0.89195	16.283	1.9338	31.846	14.612	5.7902	18.368	18.932	23.302	34.816	22.566	2.738	15.766	31.656	13.225	35.13
ATASRVLTH	ENSG00000100280.16	AP1B1	68.822	86.113	96.96	84.468	68.158	78.898	65.888	59.352	63.384	99.194	64.806	29.86	69.172	42.7	87.593	30.704	70.492	50.871	36.318	95.86	119.7	87.249	94.726	120.96	137.3	70.916	84.73	66.163	89.615
ATAWPFKAYK	ENSG00000003436.15	TFPI	82.151	15.675	47.77	1.359	63.62	2.1966	72.74	70.956	40.786	46.408	63.102	26.13	46.642	86.565	205.39	24.102	57.74	42.651	13.053	11.544	35.404	19.799	84.374	51.364	32.27	32.958	67.48	45.541	66.53
ATAWPFKAYK	ENSG00000121380.12	BCL2L14	0.079326	0.032593	3.882	0.77694	0.08996	0.071999	0.48586	0.24994	8.9436	0.14746	0.21484	0.02735	0.17498	0.17605	0.67365	0.045018	0.093896	0.087261	2.0036	0.14398	1.8258	0.94632	0.096464	8.5562	0.5862	7.0642	0.13466	0.099015	0.40165
ATAWPFKAYK	ENSG00000131969.14	ABHD12B	0.87634	0.18152	0.2931	1.583	0.27406	4.709	0.40136	0.53326	1.7866	0.30936	0.83184	0.123	0.42732	0.1303	0.74426	0.054472	0.64848	0.58333	0.065395	0.52644	0.1902	0.29845	20.784	0.2303	0.4396	0.2005	0.28744	0.52944	0.47535
ATAWPFKAYK	ENSG00000138061.11	CYP1B1	70.81	21.169	29.89	66.644	46.62	6.4365	64.808	124.06	13.248	29.784	134.02	52.48	41.512	8.3505	81.399	6.544	169.12	32.383	5.7696	91.832	102.88	16.631	80.342	23.652	46.87	79.028	46.242	100.492	32.39
ATAWPFKAYK	ENSG00000154237.12	LRRK1	8.1604	2.2281	8.899	18.5	6.5616	4.0744	7.6096	13.288	9.6284	5.8756	10.172	2.306	4.2984	0.77	7.2528	1.1032	6.591	9.2842	3.3201	4.5218	11.856	8.8747	9.4588	15.064	15.16	5.4074	6.0522	11.326	11.71
ATAWPFKAYK	ENSG00000163923.9	RPL39L	12.304	4.3116	16.68	28.076	33.252	10.649	19.05	20.756	17.504	13.366	21.264	8.7	8.328	4.23	11.163	1.1212	18.072	10.378	1.6353	8.6998	18.254	12.267	33.92	12.454	10.43	12.856	8.5522	18.088	20.54
ATAWPFKAYK	ENSG00000185565.11	LSAMP	8.1267	12.579	11.45	0.86122	3.2198	58.553	6.3584	24.706	26.6	3.0914	6.0758	3.518	2.2778	0.24175	23.185	0.1148	16.014	8.2792	1.6248	9.966	25.616	1.9107	4.5008	12.152	1.193	7.957	3.0488	8.1462	16.54
ATAWPFKAYK	ENSG00000186439.12	TRDN	3.2748	0.55234	0.1765	0.26148	10.38	1.96	2.6636	0.91048	0.5294	0.25198	14.732	78.26	0.41494	0.1365	0.39395	567.88	4.9804	1.4273	0.11769	19.764	1.295	26.977	0.45488	0.39758	0.2126	0.22622	0.52548	1.8815	0.79395
ATCGVSRPR	ENSG00000117859.18	OSBPL9	70.972	64.115	76.79	91.94	132.42	33.649	90.624	119.24	49.474	53.076	85.706	39.24	57.968	52.02	90.232	87.162	109.84	98.406	27.099	48.61	79.22	48.105	50.944	51.03	59.47	53.778	74.74	108.86	96.655
ATCSSLTTK	ENSG00000141736.13	ERBB2	28.502	8.1157	118.8	5.7846	100.98	13.29	112.72	85.742	80.624	130.46	101.016	55.55	102.52	29.065	68.377	18.04	175.66	50.715	30.688	62.852	130.6	107.18	147.32	86.992	14.52	54.33	137.7	59.968	119.55
ATDAPISRL	ENSG00000188910.7	GJB3	0.48669	0.52711	14.23	0.1555	0.74918	2.2576	1.9786	15.2908	5.555	102.62	3.628	0.1752	1.4238	1.705	2.1727	0.24424	2.5816	0.36661	0.40518	0.44758	17.204	42.884	262.2	4.709	0.2488	5.0762	1.0334	0.39669	83.05
ATDAPISRLR	ENSG00000188910.7	GJB3	0.48669	0.52711	14.23	0.1555	0.74918	2.2576	1.9786	15.2908	5.555	102.62	3.628	0.1752	1.4238	1.705	2.1727	0.24424	2.5816	0.36661	0.40518	0.44758	17.204	42.884	262.2	4.709	0.2488	5.0762	1.0334	0.39669	83.05
ATDHHLPFPR	ENSG00000151491.12	EPS8	174.31	19.067	110.9	5.5538	214.3	17.12	112.98	167.4	61.89	44.324	76.992	28.91	43.298	17.57	49.188	21.396	127.82	116.71	11.087	23.14	49.744	45.774	179	46.558	36.34	32.556	70.372	166.05	134.7
ATDRIYHQK	ENSG00000164823.9	OSGIN2	25.037	8.5006	10.24	25.034	23.34	14.159	19.436	15.436	26.404	34.026	18.006	8.409	10.972	8.966	29.579	10.978	54.514	28.102	3.9795	27.818	16.326	12.336	14.762	19.59	10.08	14.61	16.184	55.617	15.19
ATEPDPISKK	ENSG00000012822.15	CALCOCO1	136.5	58.13	151.9	46.51	208.2	119.67	134.84	151.38	156.38	183.56	140.88	57.66	57.586	25.265	137.93	121.1	154.26	153.45	48.392	94.542	120.98	131.36	164.52	112	93.99	141.2	137.58	169.81	134.55
ATEPDPISKK	ENSG00000028310.17	BRD9	27.958	19.202	29.79	29.31	26.87	32.519	32.13	38.448	27.634	26.502	31.664	14.36	21.606	11.22	33.509	18.278	34.698	38.937	12.686	30.73	32.054	23.406	35.538	36.85	37.6	23.81	31.738	43.76	34.885
ATEPDPISKK	ENSG00000048052.21	HDAC9	6.3607	1.1799	3.022	2.807	12.042	4.7647	6.2792	5.7514	4.2068	13.576	5.343	2.242	1.702	0.22205	2.4806	2.4976	5.4386	1.7595	0.43935	6.4142	5.94	2.7121	5.6966	6.7906	5.647	8.1412	3.3608	11.505	7.9155
ATEPDPISKK	ENSG00000104450.12	SPAG1	3.9788	2.1717	10.74	15.954	5.3804	7.5129	5.4232	11.544	12.1	9.9676	22.14	1.693	4.6656	4.009	10.079	0.60552	3.1782	3.3949	2.8509	13.688	6.8338	9.8114	13.64	7.4014	5.145	5.7102	6.5282	4.5526	8.476
ATEPDPISKK	ENSG00000105889.14	STEAP1B	2.0267	0.226	1.009	0.21526	1.045	1.9293	1.6992	2.5596	1.3086	1.5058	1.2706	0.4577	0.15586	0.07932	1.0361	0.55106	11.55	0.40496	0.10843	0.83416	0.79444	0.60846	37.59	0.84634	2.147	0.95426	0.65902	0.89092	4.2345
ATEPDPISKK	ENSG00000134283.17	PPHLN1	14.607	13.153	16.59	23.572	16.412	17.204	17.27	19.016	14.02	14.222	18.236	8.322	11.658	6.656	15.953	9.1284	18.386	22.594	6.7161	16.522	16.672	15.698	17.88	23.078	20.33	12.644	17.29	21.096	17.83
ATEPDPISKK	ENSG00000134759.13	ELP2	22.59	17.553	26.76	25.15	25.062	25.349	34.988	40.76	25.282	23.978	38.938	11.99	16.412	14.68	21.823	22.268	32.514	53.214	12.503	35.29	37.796	19.788	30.722	25.342	22.82	21.006	25.774	40.982	30.105
ATEPDPISKK	ENSG00000140993.10	TIGD7	3.8976	2.9707	5.112	2.2874	5.4704	5.0496	4.431	8.0286	5.692	4.5274	7.5398	2.77	3.9668	1.3425	4.368	2.8292	6.4972	11.353	1.659	9.2596	6.9906	3.1357	2.8102	4.7064	5.516	3.3312	9.2354	7.8554	5.43
ATEPDPISKK	ENSG00000144554.10	FANCD2	2.8607	1.4841	3.556	28.49	1.7382	1.378	4.7068	2.6962	3.5932	4.9422	4.8056	0.6386	2.1704	0.68145	4.4112	0.62546	4.0872	5.3801	1.105	1.5976	3.887	3.5896	8.7122	15.43	11.53	3.432	2.4958	4.099	4.2405
ATEPDPISKK	ENSG00000172379.20	ARNT2	7.0809	4.2635	13.72	0.17814	24.902	149.77	4.8794	11.918	12.824	8.8562	10.0408	4.174	22.924	0.4549	9.2775	10.424	18.486	30.893	3.7865	35.666	10.422	3.4004	52.238	7.779	6.686	6.9064	19.1	15.209	8.604
ATEPDPISKK	ENSG00000182827.8	ACBD3	53.777	25.046	39.39	39.562	49.998	23.641	51.054	52.28	30.866	48.108	44.966	20.59	24.324	21.625	49.545	25.396	48.78	46.041	18.819	40.398	38.156	43.317	81.056	30.808	27.46	31.886	46.98	47.23	56.055
ATEPDPISKK	ENSG00000225541.1	AC002480.5	0.32603	0.080532	0.1624	0.25776	0.1461	0.10189	0.24746	0.16074	0.14392	0.20066	0.15142	0.1108	0.092716	0	0.39969	0.11232	0.22908	0.14784	0.059683	0.18028	0.14172	0.13581	0.11012	0.48462	2.428	0.10622	0.24896	0.18103	0.18755
ATEQGLFSLHY	ENSG00000115661.13	STK16	22.587	29.653	28.72	43.802	24.746	17.818	31.052	27.81	24.734	25.19	26.706	11.85	27.552	23.005	27.32	12.176	28.084	26.936	18.943	30.644	31.614	27.432	32.132	27.828	31.52	27.282	38.204	27.737	23.995
ATESVLQKILK	ENSG00000196652.11	ZKSCAN5	7.14	6.6308	8.234	8.597	7.677	11.15	7.4338	9.8544	7.4506	6.859	8.5392	3.435	5.84	3.451	7.6811	5.6726	9.2466	9.3595	2.2982	7.9368	8.6946	5.3348	10.37	6.5602	7.615	6.4042	9.1536	9.6303	7.9715
ATFLGAPRLY	ENSG00000157778.8	PSMG3	26.909	20.053	27.61	36.38	22.094	32.047	29.9	31.03	25.59	40.678	44.638	10.6	28.328	14.48	30.845	14.65	34.134	23.363	11.834	32.046	34.858	27.417	56.834	34.594	42.66	23.734	30.052	33.793	41.78
ATFLHQLSHR	ENSG00000100266.18	PACSIN2	75.988	105.75	65.34	132.34	205.64	53.554	88.55	83.17	92.232	96.58	81.416	43.17	62.828	38.285	110.55	48.7	79.894	66.036	119.79	82.268	93.802	60.482	72.186	64.932	61.91	66.688	96.916	89.668	80.55
ATFLTPNMGLKK	ENSG00000138760.9	SCARB2	99.432	58.935	120.6	13.042	118.12	79.055	93.04	143.12	89.636	73.496	89.678	49.54	65.732	61.145	163.91	106.28	113.9	121.86	43.836	52.99	121.52	92.467	125.5	78.358	67.94	83.174	102.3	105.57	123.35
ATFLVTMSLK	ENSG00000010671.15	BTK	11.5	3.848	7.985	112.22	6.7904	3.014	5.8256	3.4514	6.5078	5.6142	3.9534	1.818	4.2448	1.698	29.192	0.71072	7.7668	2.271	1.3156	3.5424	5.8174	6.8074	4.5502	57.71	67.98	4.4994	4.0074	4.3933	5.3145
ATFQDAPQPR	ENSG00000144048.10	DUSP11	17.927	10.582	19.88	22.458	18.166	10.51	21.724	27.144	12.472	24.506	33.306	6.852	12.6	6.396	17.019	7.3994	21.164	27.872	5.7235	16.936	18.57	17.088	24.98	15.446	17.62	12.266	17.108	32.002	27.99
ATHGWEHRR	ENSG00000151322.18	NPAS3	1.3264	1.1615	0.8403	0.021592	0.87708	10.919	1.663	2.4792	2.1562	1.7552	3.7542	0.3068	0.82608	0.07209	0.41402	0.14408	2.343	3.6295	0.28028	2.2532	1.5262	0.69589	0.44386	1.0806	1.205	1.434	2.258	2.3425	1.6515
ATHPVIHPK	ENSG00000088986.10	DYNLL1	128.37	105.99	142.6	91.18	192.28	249.18	114.12	165.56	146.02	247.76	177.84	65.19	112.76	68.065	150.08	27.216	250.24	151.17	38.667	162.22	137.78	150.12	240.4	108.7	94.27	108.2	115.98	200.13	279.5
ATHQLMVNR	ENSG00000130226.16	DPP6	0.87186	4.4637	1.165	0.062434	0.32278	79.679	1.5464	19.676	37.262	17.576	20.806	0.2158	6.3238	0.05773	3.2486	0.73536	0.82078	1.9804	1.7059	21.554	1.252	0.19527	2.7772	16.68	3.225	36.138	42.406	150.16	4.769
ATKAKIDKW	ENSG00000000460.16	C1orf112	3.6371	1.8169	3.433	11.314	3.1722	3.5176	4.7204	5.3934	3.1494	3.2332	3.5864	1.247	1.8978	2.302	3.33	1.0542	6.5308	5.2563	1.0556	2.8534	3.7986	3.1354	5.601	4.2316	3.972	2.582	3.9742	6.0244	4.674
ATKAKIDKW	ENSG00000001626.14	CFTR	0.86309	0.044219	0.1399	0.035142	0.13102	0.74869	0.31496	3.421	32.432	0.5388	2.1756	0.1583	3.3484	1.484	8.4312	0.029624	0.15958	0.16146	115.42	0.39344	8.2514	34.458	3.7342	11.002	0.1002	0.75268	0.15018	0.733	0.22645
ATKAKIDKW	ENSG00000003096.14	KLHL13	3.754	5.1299	11.81	0.17462	7.0324	7.9507	11.37	29.248	6.7108	7.3846	9.1504	2.748	9.2732	0.88925	2.4424	1.3446	6.3146	6.4231	1.6202	4.1044	6.5808	2.5472	1.6202	5.3856	1.07	7.5044	1.7256	37.813	10.985
ATKAKIDKW	ENSG00000003436.15	TFPI	82.151	15.675	47.77	1.359	63.62	2.1966	72.74	70.956	40.786	46.408	63.102	26.13	46.642	86.565	205.39	24.102	57.74	42.651	13.053	11.544	35.404	19.799	84.374	51.364	32.27	32.958	67.48	45.541	66.53
ATKAKIDKW	ENSG00000004766.15	VPS50	10.457	10.48	11.88	8.5614	12.106	17.52	15.12	11.984	11.542	11.346	11.13	5.306	8.3696	4.002	11.53	8.1804	13.804	12.42	4.5499	12.344	10.514	10.746	11.86	12.008	13.27	9.8044	12.404	14.523	12.045
ATKAKIDKW	ENSG00000004864.13	SLC25A13	21.48	26.101	19.17	17.514	17.62	12.067	21.172	24.418	25.518	17.186	22.914	7.976	24.654	67.065	23.025	10.23	24.272	22.908	8.7951	20.722	22.956	16.958	25.662	32.066	24.57	18.664	22.886	20.185	22.095
[truncated: 20,104 more rows]
