# Supplementary material for: The Immunopeptidome from a Genomic Perspective: Establishing the Noncanonical Landscape of MHC Class I–Associated Peptides
Source: Cancer Immunol Res. 2023 Mar 24;11(6):747–62. doi: 10.1158/2326-6066.CIR-22-0621 (PMC10236148; doi:10.1158/2326-6066.CIR-22-0621)
Supplement: Supplementary Table 4 — Comparison data of COD-dipp ncMAPs with 4 other studies. [file cir-22-0621_supplementary_table_4_suppst4.xlsx]

## Sheet: Erhard 10% FDR
Title: non-canonical MHC associated peptides from Erhard et al. 2020 with 10% FDR overlap with COD-dipp
Study	seqnames	start	end	width	strand	nc_peptide	Q	Study	seqnames	start	end	width	strand	nc_peptide	shortestDistance
Erhard et al. 2020	chr1	1309711	1309740	30	+	RPAPPRHTRL	1.25e-05	COD-dipp	chr1	1309711	1309740	30	+	RPAPPRHTRL	0
Erhard et al. 2020	chr1	6871987	6872016	30	+	SVLKFLSVLK	0.0493	COD-dipp	chr1	6871987	6872016	30	+	SVLKFISVLK	0
Erhard et al. 2020	chr1	7413269	7413295	27	+	VVFSNSVKK	0.00955	COD-dipp	chr1	7413269	7413295	27	+	VVFSNSVKK	0
Erhard et al. 2020	chr1	11273845	11273874	30	+	MTFPRALTTK	6.64e-05	COD-dipp	chr1	11273845	11273874	30	+	MTFPRALTTK	0
Erhard et al. 2020	chr1	11992606	11992632	27	+	WTSKVTYPK	0.00208	COD-dipp	chr1	11992606	11992632	27	+	WTSKVTYPK	0
Erhard et al. 2020	chr1	14388046	14388072	27	+	RSLRVGVTR	0.00138	COD-dipp	chr1	14388046	14388072	27	+	RSIRVGVTR	0
Erhard et al. 2020	chr1	14388055	14388081	27	+	RVGVTRFSR	0.000155	COD-dipp	chr1	14388055	14388081	27	+	RVGVTRFSR	0
Erhard et al. 2020	chr1	15684545	15684574	30	+	TVAAPWSRGR	6.71e-05	COD-dipp	chr1	15684545	15684574	30	+	TVAAPWSRGR	0
Erhard et al. 2020	chr1	16440725	16440757	33	+	EVAGSSVGSRR	2.21e-06	COD-dipp	chr1	16440725	16440757	33	+	EVAGSSVGSRR	0
Erhard et al. 2020	chr1	16740544	16740570	27	+	LTKVVFPGR	0	COD-dipp	chr1	16740544	16740570	27	+	ITKVVFPGR	0
Erhard et al. 2020	chr1	16740544	16740570	27	+	LTKVVFPGR	0	COD-dipp	chr1	16740547	16740570	24	+	TKVVFPGR	0
Erhard et al. 2020	chr1	16740553	16740591	39	+	VVFPGRGLSLALR	0	COD-dipp	chr1	16740559	16740588	30	+	FPGRGLSIAL	3
Erhard et al. 2020	chr1	16740559	16740588	30	+	FPGRGLSLAL	0.0808	COD-dipp	chr1	16740559	16740588	30	+	FPGRGLSIAL	0
Erhard et al. 2020	chr1	21440317	21440343	27	+	SYGEVHPAF	0.00573	COD-dipp	chr1	21440317	21440343	27	+	SYGEVHPAF	0
Erhard et al. 2020	chr1	22078445	22078471	27	+	KYLKWLQNY	0.00149	COD-dipp	chr1	22078445	22078471	27	+	KYLKWIQNY	0
Erhard et al. 2020	chr1	26022345	26022374	30	+	SLLGGKRLAW	0.000306	COD-dipp	chr1	26022345	26022374	30	+	SLLGGKRLAW	0
Erhard et al. 2020	chr1	26697392	26697424	33	+	RTWPRSVGGLR	0.00423	COD-dipp	chr1	26697392	26697424	33	+	RTWPRSVGGLR	0
Erhard et al. 2020	chr1	32224443	32224472	30	+	TTAVVSGTVK	0.000557	COD-dipp	chr1	32224443	32224472	30	+	TTAVVSGTVK	0
Erhard et al. 2020	chr1	37808140	37808166	27	+	TAALLPLHR	0.00089	COD-dipp	chr1	37808140	37808166	27	+	TAALIPLHR	0
Erhard et al. 2020	chr1	37808140	37808169	30	+	TAALLPLHRR	4.84e-05	COD-dipp	chr1	37808140	37808166	27	+	TAALIPLHR	0
Erhard et al. 2020	chr1	38017724	38017750	27	+	KLQMNSTTK	0.000855	COD-dipp	chr1	38017724	38017750	27	+	KIQMNSTTK	0
Erhard et al. 2020	chr1	45568942	45568968	27	+	ESDLHPQKY	0	COD-dipp	chr1	45568942	45568968	27	+	ESDLHPQKY	0
Erhard et al. 2020	chr1	62440010	62440036	27	+	KLLNLEHLK	0.000545	COD-dipp	chr1	62440010	62440036	27	+	KLLNIEHLK	0
Erhard et al. 2020	chr1	63549507	63549533	27	+	FLMEKVLFK	0.00595	COD-dipp	chr1	63549507	63549533	27	+	FLMEKVLFK	0
Erhard et al. 2020	chr1	78013279	78013308	30	+	LLWGHPASNK	0.000267	COD-dipp	chr1	78013279	78013308	30	+	ILWGHPASNK	0
Erhard et al. 2020	chr1	89933254	89933280	27	+	KFKGTYTTR	0.00702	COD-dipp	chr1	89933254	89933280	27	+	KFKGTYTTR	0
Erhard et al. 2020	chr1	100069646	100069672	27	+	VYSSPWHSF	0.00317	COD-dipp	chr1	100069646	100069672	27	+	VYSSPWHSF	0
Erhard et al. 2020	chr1	117368077	117368103	27	+	KLSFPLLAK	6.14e-05	COD-dipp	chr1	117368077	117368103	27	+	KLSFPILAK	0
Erhard et al. 2020	chr1	149784049	149784078	30	+	VPRGNRNLAL	0.00219	COD-dipp	chr1	149784049	149784078	30	+	VPRGNRNLAL	0
Erhard et al. 2020	chr1	149851163	149851195	33	+	RARPALAFSSR	0	COD-dipp	chr1	149851163	149851195	33	+	RARPALAFSSR	0
Erhard et al. 2020	chr1	150261519	150261545	27	+	RPSLFRQTV	0.00349	COD-dipp	chr1	150261519	150261545	27	+	RPSIFRQTV	0
Erhard et al. 2020	chr1	150293948	150293974	27	+	GRFAGFRPL	0.0221	COD-dipp	chr1	150293948	150293977	30	+	GRFAGFRPLF	0
Erhard et al. 2020	chr1	150293948	150293974	27	+	GRFAGFRPL	0.0221	COD-dipp	chr1	150293948	150293974	27	+	GRFAGFRPL	0
Erhard et al. 2020	chr1	150293948	150293977	30	+	GRFAGFRPLF	3.84e-05	COD-dipp	chr1	150293948	150293977	30	+	GRFAGFRPLF	0
Erhard et al. 2020	chr1	150293948	150293977	30	+	GRFAGFRPLF	3.84e-05	COD-dipp	chr1	150293948	150293974	27	+	GRFAGFRPL	0
Erhard et al. 2020	chr1	150293948	150293977	30	+	GRFAGFRPLF	3.84e-05	COD-dipp	chr1	150293957	150293977	21	+	AGFRPLF	0
Erhard et al. 2020	chr1	150471927	150471953	27	+	GESPGLHHF	0.00454	COD-dipp	chr1	150471927	150471953	27	+	GESPGLHHF	0
Erhard et al. 2020	chr1	151199031	151199057	27	+	SVFHPLLPR	0.00308	COD-dipp	chr1	151199031	151199057	27	+	SVFHPLIPR	0
Erhard et al. 2020	chr1	151401840	151401869	30	+	HYPELKLPYF	0.000482	COD-dipp	chr1	151401840	151401869	30	+	HYPELKLPYF	0
Erhard et al. 2020	chr1	155135434	155135460	27	+	FPNPGQLRF	0.00344	COD-dipp	chr1	155135434	155135460	27	+	FPNPGQLRF	0
Erhard et al. 2020	chr1	156647090	156647119	30	+	APQRLRYLSL	0.0252	COD-dipp	chr1	156647090	156647119	30	+	APQRLRYLSL	0
Erhard et al. 2020	chr1	156728766	156728792	27	+	YGKGRELEL	0.0518	COD-dipp	chr1	156728766	156728792	27	+	YGKGRELEL	0
Erhard et al. 2020	chr1	161707170	161707196	27	+	ETVKFTSSF	0.00676	COD-dipp	chr1	161707170	161707196	27	+	ETVKFTSSF	0
Erhard et al. 2020	chr1	161707170	161707196	27	+	ETVKFTSSF	0.00676	COD-dipp	chr1	161707170	161707190	21	+	ETVKFTS	0
Erhard et al. 2020	chr1	162561745	162561774	30	+	ETVVAAVAPR	2.12e-05	COD-dipp	chr1	162561745	162561774	30	+	ETVVAAVAPR	0
Erhard et al. 2020	chr1	162561751	162561777	27	+	VVAAVAPRK	0.0158	COD-dipp	chr1	162561745	162561774	30	+	ETVVAAVAPR	3
Erhard et al. 2020	chr1	162566115	162566147	33	+	STYYVSGMSLK	9.58e-07	COD-dipp	chr1	162566115	162566147	33	+	STYYVSGMSLK	0
Erhard et al. 2020	chr1	162566115	162566147	33	+	STYYVSGMSLK	9.58e-07	COD-dipp	chr1	162566124	162566147	24	+	YVSGMSLK	0
Erhard et al. 2020	chr1	171267613	171267639	27	+	VTQTFHSQK	0.00344	COD-dipp	chr1	171267613	171267639	27	+	VTQTFHSQK	0
Erhard et al. 2020	chr1	171513016	171513042	27	+	RVLEKSVFH	0.00159	COD-dipp	chr1	171513016	171513042	27	+	RVLEKSVFH	0
Erhard et al. 2020	chr1	171513055	171513081	27	+	HLLTSQVLK	0.000344	COD-dipp	chr1	171513061	171513087	27	+	LTSQVLKQK	6
Erhard et al. 2020	chr1	171513061	171513087	27	+	LTSQVLKQK	0.00418	COD-dipp	chr1	171513061	171513087	27	+	LTSQVLKQK	0
Erhard et al. 2020	chr1	174280837	174280869	33	+	RTLAVSVTVLK	1.08e-06	COD-dipp	chr1	174280837	174280869	33	+	RTLAVSVTVLK	0
Erhard et al. 2020	chr1	174280837	174280869	33	+	RTLAVSVTVLK	1.08e-06	COD-dipp	chr1	174280846	174280869	24	+	AVSVTVLK	0
Erhard et al. 2020	chr1	178411698	178411724	27	+	FLAKKPSAV	0.00236	COD-dipp	chr1	178411698	178411724	27	+	FLAKKPSAV	0
Erhard et al. 2020	chr1	179813984	179814013	30	+	HTAPPFTYGR	0.00101	COD-dipp	chr1	179813984	179814013	30	+	HTAPPFTYGR	0
Erhard et al. 2020	chr1	182842553	182842582	30	+	KTLESWVTLK	0	COD-dipp	chr1	182842553	182842582	30	+	KTLESWVTLK	0
Erhard et al. 2020	chr1	183501129	183501158	30	+	RLAGRSNNYK	0.0127	COD-dipp	chr1	183501129	183501158	30	+	RIAGRSNNYK	0
Erhard et al. 2020	chr1	203802440	203802466	27	+	VYKPVSLYL	0.00573	COD-dipp	chr1	203802440	203802466	27	+	VYKPVSIYL	0
Erhard et al. 2020	chr1	203802669	203802698	30	+	FFHDPLTLKF	0	COD-dipp	chr1	203802669	203802698	30	+	FFHDPLTLKF	0
Erhard et al. 2020	chr1	203802669	203802698	30	+	FFHDPLTLKF	0	COD-dipp	chr1	203802669	203802692	24	+	FFHDPLTL	0
Erhard et al. 2020	chr1	203802669	203802698	30	+	FFHDPLTLKF	0	COD-dipp	chr1	203802672	203802698	27	+	FHDPLTLKF	0
Erhard et al. 2020	chr1	203802669	203802698	30	+	FFHDPLTLKF	0	COD-dipp	chr1	203802675	203802698	24	+	HDPLTLKF	0
Erhard et al. 2020	chr1	203802669	203802698	30	+	FFHDPLTLKF	0	COD-dipp	chr1	203802678	203802698	21	+	DPLTLKF	0
Erhard et al. 2020	chr1	203829592	203829618	27	+	FLAPRLHQL	0.00295	COD-dipp	chr1	203829592	203829618	27	+	FLAPRIHQL	0
Erhard et al. 2020	chr1	211276360	211276386	27	+	SYLNKPLVF	0.0025	COD-dipp	chr1	211276360	211276386	27	+	SYLNKPLVF	0
Erhard et al. 2020	chr1	223712473	223712499	27	+	RPHPAGRAA	0.0128	COD-dipp	chr1	223712473	223712499	27	+	RPHPAGRAA	0
Erhard et al. 2020	chr1	228214174	228214203	30	+	ETSSESSLGR	0.00332	COD-dipp	chr1	228214174	228214203	30	+	ETSSESSLGR	0
Erhard et al. 2020	chr1	231904023	231904055	33	+	RTLALQGVNFK	0.0963	COD-dipp	chr1	231904023	231904055	33	+	RTLALQGVNFK	0
Erhard et al. 2020	chr1	231904023	231904055	33	+	RTLALQGVNFK	0.0963	COD-dipp	chr1	231904032	231904055	24	+	ALQGVNFK	0
Erhard et al. 2020	chr1	235342045	235342071	27	+	PVYSSMLLK	0.000795	COD-dipp	chr1	235342045	235342071	27	+	PVYSSMILK	0
Erhard et al. 2020	chr1	248906302	248906328	27	+	VRFGLASLR	0.00135	COD-dipp	chr1	248906302	248906328	27	+	VRFGLASLR	0
Erhard et al. 2020	chr1	1211593	1211622	30	-	EAVSGPPSKR	0.00268	COD-dipp	chr1	1211593	1211622	30	-	EAVSGPPSKR	0
Erhard et al. 2020	chr1	1657360	1657386	27	-	RLKNVSHLF	0.0057	COD-dipp	chr1	1657360	1657386	27	-	RLKNVSHIF	0
Erhard et al. 2020	chr1	1692514	1692540	27	-	RLSGPARQR	0.00892	COD-dipp	chr1	1692514	1692540	27	-	RLSGPARQR	0
Erhard et al. 2020	chr1	6264409	6264435	27	-	TYTPKLYLY	0.024	COD-dipp	chr1	6264409	6264435	27	-	TYTPKLYLY	0
Erhard et al. 2020	chr1	6264409	6264435	27	-	TYTPKLYLY	0.024	COD-dipp	chr1	6264415	6264435	21	-	TYTPKLY	0
Erhard et al. 2020	chr1	8878811	8878840	30	-	AVAVPPLSGR	0.000341	COD-dipp	chr1	8878811	8878840	30	-	AVAVPPLSGR	0
Erhard et al. 2020	chr1	15973067	15973096	30	-	GVYTGKLSEK	0	COD-dipp	chr1	15973067	15973096	30	-	GVYTGKLSEK	0
Erhard et al. 2020	chr1	20660887	20660913	27	-	TLSSFSPLR	0.0864	COD-dipp	chr1	20660887	20660916	30	-	MTISSFSPLR	0
Erhard et al. 2020	chr1	20660887	20660916	30	-	MTLSSFSPLR	0.000645	COD-dipp	chr1	20660887	20660916	30	-	MTISSFSPLR	0
Erhard et al. 2020	chr1	21175727	21175753	27	-	DTVGFHNYY	0.0187	COD-dipp	chr1	21175727	21175753	27	-	DTVGFHNYY	0
Erhard et al. 2020	chr1	23338510	23338536	27	-	CLYYSSSRK	0.0158	COD-dipp	chr1	23338510	23338536	27	-	CLYYSSSRK	0
Erhard et al. 2020	chr1	27490101	27490127	27	-	ASAAGGVAR	0.000627	COD-dipp	chr1	27490101	27490133	33	-	GRASAAGGVAR	0
Erhard et al. 2020	chr1	27490101	27490127	27	-	ASAAGGVAR	0.000627	COD-dipp	chr1	27490101	27490127	27	-	ASAAGGVAR	0
Erhard et al. 2020	chr1	27669289	27669315	27	-	HAAEGGLAF	0.0242	COD-dipp	chr1	27669289	27669315	27	-	HAAEGGIAF	0
Erhard et al. 2020	chr1	27669291	27669317	27	-	TMRQKAVSL	0.0471	COD-dipp	chr1	27669289	27669315	27	-	HAAEGGIAF	2
Erhard et al. 2020	chr1	27906981	27907007	27	-	RLQPTLFTK	0.0667	COD-dipp	chr1	27906981	27907010	30	-	RRLQPTLFTK	0
Erhard et al. 2020	chr1	27906981	27907007	27	-	RLQPTLFTK	0.0667	COD-dipp	chr1	27906981	27907007	27	-	RLQPTLFTK	0
Erhard et al. 2020	chr1	27914671	27914706	36	-	EAFGANWERSTR	0	COD-dipp	chr1	27914671	27914706	36	-	EAFGANWERSTR	0
Erhard et al. 2020	chr1	31919576	31919608	33	-	GRLLPGSAQHF	6.47e-06	COD-dipp	chr1	31919573	31919605	33	-	RLLPGSAQHFR	3
Erhard et al. 2020	chr1	34855267	34855296	30	-	KYAPGSLHYF	0.0182	COD-dipp	chr1	34855267	34855296	30	-	KYAPGSLHYF	0
Erhard et al. 2020	chr1	41918549	41918581	33	-	RLFFKDNSFNK	1.72e-07	COD-dipp	chr1	41918549	41918581	33	-	RLFFKDNSFNK	0
Erhard et al. 2020	chr1	41918549	41918581	33	-	RLFFKDNSFNK	1.72e-07	COD-dipp	chr1	41918549	41918572	24	-	FKDNSFNK	0
Erhard et al. 2020	chr1	42807068	42807100	33	-	KLYLFSKNTNK	0	COD-dipp	chr1	42807068	42807100	33	-	KLYIFSKNTNK	0
Erhard et al. 2020	chr1	43250117	43250143	27	-	VVSTKLAYK	0.0611	COD-dipp	chr1	43250117	43250143	27	-	VVSTKLAYK	0
Erhard et al. 2020	chr1	49444440	49444472	33	-	LYAPNTGALRF	0	COD-dipp	chr1	49444440	49444472	33	-	IYAPNTGALRF	0
Erhard et al. 2020	chr1	50959908	50959937	30	-	RLARQPLGAR	0	COD-dipp	chr1	50959908	50959937	30	-	RLARQPLGAR	0
Erhard et al. 2020	chr1	54281440	54281469	30	-	REAPSRQVSF	0.0031	COD-dipp	chr1	54281440	54281469	30	-	REAPSRQVSF	0
Erhard et al. 2020	chr1	77632832	77632858	27	-	VLYWMLVRK	0.00163	COD-dipp	chr1	77632832	77632858	27	-	VLYWMIVRK	0
Erhard et al. 2020	chr1	77641625	77641651	27	-	QVLLVQPYK	0.00301	COD-dipp	chr1	77641625	77641654	30	-	YQVILVQPYK	0
Erhard et al. 2020	chr1	77641625	77641651	27	-	QVLLVQPYK	0.00301	COD-dipp	chr1	77641625	77641651	27	-	QVILVQPYK	0
Erhard et al. 2020	chr1	84574084	84574113	30	-	FLFTDPSLYR	0.00374	COD-dipp	chr1	84574084	84574113	30	-	FLFTDPSIYR	0
Erhard et al. 2020	chr1	84670681	84670710	30	-	TVFSVPSAQK	0.000682	COD-dipp	chr1	84670681	84670710	30	-	TVFSVPSAQK	0
Erhard et al. 2020	chr1	84958567	84958593	27	-	TTAAVYLLK	0.00096	COD-dipp	chr1	84958567	84958593	27	-	TTAAVYILK	0
Erhard et al. 2020	chr1	92736518	92736553	36	-	QSDGQSGGKSLY	0	COD-dipp	chr1	92736518	92736553	36	-	QSDGQSGGKSIY	0
Erhard et al. 2020	chr1	92736518	92736553	36	-	QSDGQSGGKSLY	0	COD-dipp	chr1	92736518	92736544	27	-	GQSGGKSIY	0
Erhard et al. 2020	chr1	93754282	93754311	30	-	SVLSVLTTPK	0.00107	COD-dipp	chr1	93754282	93754311	30	-	SVISVLTTPK	0
Erhard et al. 2020	chr1	111199884	111199916	33	-	RYLSLGKAALR	7.39e-07	COD-dipp	chr1	111199884	111199916	33	-	RYLSIGKAALR	0
Erhard et al. 2020	chr1	111503281	111503307	27	-	HHGNFHWTL	0.0268	COD-dipp	chr1	111503281	111503307	27	-	HHGNFHWTL	0
Erhard et al. 2020	chr1	116666689	116666718	30	-	FTEKPRTFLY	0.0004	COD-dipp	chr1	116666689	116666721	33	-	TFTEKPRTFLY	0
Erhard et al. 2020	chr1	116666689	116666718	30	-	FTEKPRTFLY	0.0004	COD-dipp	chr1	116666689	116666718	30	-	FTEKPRTFLY	0
Erhard et al. 2020	chr1	116666689	116666718	30	-	FTEKPRTFLY	0.0004	COD-dipp	chr1	116666695	116666721	27	-	TFTEKPRTF	3
Erhard et al. 2020	chr1	116666689	116666718	30	-	FTEKPRTFLY	0.0004	COD-dipp	chr1	116666695	116666718	24	-	FTEKPRTF	0
Erhard et al. 2020	chr1	116666689	116666721	33	-	TFTEKPRTFLY	0.000301	COD-dipp	chr1	116666689	116666721	33	-	TFTEKPRTFLY	0
Erhard et al. 2020	chr1	116666689	116666721	33	-	TFTEKPRTFLY	0.000301	COD-dipp	chr1	116666689	116666718	30	-	FTEKPRTFLY	0
Erhard et al. 2020	chr1	116666689	116666721	33	-	TFTEKPRTFLY	0.000301	COD-dipp	chr1	116666695	116666721	27	-	TFTEKPRTF	0
Erhard et al. 2020	chr1	116666689	116666721	33	-	TFTEKPRTFLY	0.000301	COD-dipp	chr1	116666695	116666718	24	-	FTEKPRTF	3
Erhard et al. 2020	chr1	145957924	145957950	27	-	ALLHWRPGW	0.000539	COD-dipp	chr1	145957924	145957950	27	-	ALLHWRPGW	0
Erhard et al. 2020	chr1	149971132	149971158	27	-	VVAPGPLKK	0.00063	COD-dipp	chr1	149971132	149971161	30	-	GVVAPGPLKK	0
Erhard et al. 2020	chr1	149971132	149971158	27	-	VVAPGPLKK	0.00063	COD-dipp	chr1	149971132	149971158	27	-	VVAPGPLKK	0
Erhard et al. 2020	chr1	149971132	149971158	27	-	VVAPGPLKK	0.00063	COD-dipp	chr1	149971135	149971161	27	-	GVVAPGPLK	3
Erhard et al. 2020	chr1	149971132	149971161	30	-	GVVAPGPLKK	2.35e-06	COD-dipp	chr1	149971132	149971161	30	-	GVVAPGPLKK	0
Erhard et al. 2020	chr1	149971132	149971161	30	-	GVVAPGPLKK	2.35e-06	COD-dipp	chr1	149971132	149971158	27	-	VVAPGPLKK	0
Erhard et al. 2020	chr1	149971132	149971161	30	-	GVVAPGPLKK	2.35e-06	COD-dipp	chr1	149971135	149971161	27	-	GVVAPGPLK	0
Erhard et al. 2020	chr1	149971135	149971161	27	-	GVVAPGPLK	0.00367	COD-dipp	chr1	149971132	149971161	30	-	GVVAPGPLKK	0
Erhard et al. 2020	chr1	149971135	149971161	27	-	GVVAPGPLK	0.00367	COD-dipp	chr1	149971132	149971158	27	-	VVAPGPLKK	3
Erhard et al. 2020	chr1	149971135	149971161	27	-	GVVAPGPLK	0.00367	COD-dipp	chr1	149971135	149971161	27	-	GVVAPGPLK	0
Erhard et al. 2020	chr1	149971162	149971188	27	-	ETYPHPLVR	0.00163	COD-dipp	chr1	149971162	149971188	27	-	ETYPHPLVR	0
Erhard et al. 2020	chr1	151324862	151324888	27	-	NTLQSSKLR	0.00615	COD-dipp	chr1	151324862	151324888	27	-	NTIQSSKLR	0
Erhard et al. 2020	chr1	151324862	151324888	27	-	NTLQSSKLR	0.00615	COD-dipp	chr1	151324868	151324897	30	-	RMLNTIQSSK	6
Erhard et al. 2020	chr1	151324862	151324888	27	-	NTLQSSKLR	0.00615	COD-dipp	chr1	151324868	151324894	27	-	MLNTIQSSK	6
Erhard et al. 2020	chr1	151324868	151324894	27	-	MLNTLQSSK	0.000653	COD-dipp	chr1	151324862	151324888	27	-	NTIQSSKLR	6
Erhard et al. 2020	chr1	151324868	151324894	27	-	MLNTLQSSK	0.000653	COD-dipp	chr1	151324868	151324897	30	-	RMLNTIQSSK	0
Erhard et al. 2020	chr1	151324868	151324894	27	-	MLNTLQSSK	0.000653	COD-dipp	chr1	151324868	151324894	27	-	MLNTIQSSK	0
Erhard et al. 2020	chr1	151326263	151326295	33	-	RRVFLKAGASF	7.97e-07	COD-dipp	chr1	151326263	151326295	33	-	RRVFLKAGASF	0
Erhard et al. 2020	chr1	151326263	151326295	33	-	RRVFLKAGASF	7.97e-07	COD-dipp	chr1	151326263	151326289	27	-	VFLKAGASF	0
Erhard et al. 2020	chr1	151326263	151326295	33	-	RRVFLKAGASF	7.97e-07	COD-dipp	chr1	151326269	151326295	27	-	RRVFLKAGA	0
Erhard et al. 2020	chr1	151326278	151326307	30	-	AVQDRRVFLK	1.17e-05	COD-dipp	chr1	151326278	151326307	30	-	AVQDRRVFLK	0
Erhard et al. 2020	chr1	154499121	154499150	30	-	VTWNHMMHSK	2.13e-05	COD-dipp	chr1	154499121	154499150	30	-	VTWNHMMHSK	0
Erhard et al. 2020	chr1	154602011	154602037	27	-	RLGTSTAEW	0.086	COD-dipp	chr1	154602011	154602037	27	-	RLGTSTAEW	0
Erhard et al. 2020	chr1	156277193	156277225	33	-	ALWNVPTGRTW	1.45e-05	COD-dipp	chr1	156277193	156277225	33	-	ALWNVPTGRTW	0
Erhard et al. 2020	chr1	157045267	157045293	27	-	LTQELVFQK	0.00053	COD-dipp	chr1	157045267	157045293	27	-	LTQEIVFQK	0
Erhard et al. 2020	chr1	161549726	161549752	27	-	TPVWHHVAA	0.00102	COD-dipp	chr1	161549726	161549752	27	-	TPVWHHVAA	0
Erhard et al. 2020	chr1	165768735	165768761	27	-	KVRDEHYVR	0.00568	COD-dipp	chr1	165768735	165768761	27	-	KVRDEHYVR	0
Erhard et al. 2020	chr1	175177657	175177686	30	-	RLFPLLEMKK	0.00023	COD-dipp	chr1	175177657	175177686	30	-	RLFPILEMKK	0
Erhard et al. 2020	chr1	179851232	179851258	27	-	VVLAKTTKR	0.0408	COD-dipp	chr1	179851232	179851258	27	-	VVLAKTTKR	0
Erhard et al. 2020	chr1	181005344	181005370	27	-	RLDHQRAEK	0.00332	COD-dipp	chr1	181005344	181005370	27	-	RLDHQRAEK	0
Erhard et al. 2020	chr1	185311216	185311245	30	-	LVLESPLELK	0	COD-dipp	chr1	185311216	185311245	30	-	IVLESPLELK	0
Erhard et al. 2020	chr1	205623735	205623767	33	-	KRWLVSGGFAR	0.000786	COD-dipp	chr1	205623735	205623767	33	-	KRWLVSGGFAR	0
Erhard et al. 2020	chr1	207911102	207911134	33	-	KPSSVFHSVRL	0	COD-dipp	chr1	207911102	207911134	33	-	KPSSVFHSVRL	0
Erhard et al. 2020	chr1	207911102	207911134	33	-	KPSSVFHSVRL	0	COD-dipp	chr1	207911108	207911134	27	-	KPSSVFHSV	0
Erhard et al. 2020	chr1	207911108	207911134	27	-	KPSSVFHSV	0.00038	COD-dipp	chr1	207911102	207911134	33	-	KPSSVFHSVRL	0
Erhard et al. 2020	chr1	207911108	207911134	27	-	KPSSVFHSV	0.00038	COD-dipp	chr1	207911108	207911134	27	-	KPSSVFHSV	0
Erhard et al. 2020	chr1	226186525	226186554	30	-	RPRHLDPVAA	0.0618	COD-dipp	chr1	226186525	226186554	30	-	RPRHLDPVAA	0
Erhard et al. 2020	chr1	230855702	230855728	27	-	FLSGSNLAR	0.0151	COD-dipp	chr1	230855702	230855737	36	-	SRFFISGSNLAR	0
Erhard et al. 2020	chr1	230855702	230855728	27	-	FLSGSNLAR	0.0151	COD-dipp	chr1	230855702	230855728	27	-	FISGSNLAR	0
Erhard et al. 2020	chr1	230855702	230855737	36	-	SRFFLSGSNLAR	1.2e-06	COD-dipp	chr1	230855702	230855737	36	-	SRFFISGSNLAR	0
Erhard et al. 2020	chr1	230855702	230855737	36	-	SRFFLSGSNLAR	1.2e-06	COD-dipp	chr1	230855702	230855728	27	-	FISGSNLAR	0
Erhard et al. 2020	chr1	235160578	235160610	33	-	KVHPRLKDHFR	0	COD-dipp	chr1	235160578	235160610	33	-	KVHPRLKDHFR	0
Erhard et al. 2020	chr2	10303007	10303036	30	+	MSAGPAQQLR	1.12e-05	COD-dipp	chr2	10303007	10303036	30	+	MSAGPAQQLR	0
Erhard et al. 2020	chr2	10303007	10303036	30	+	MSAGPAQQLR	1.12e-05	COD-dipp	chr2	10303010	10303033	24	+	SAGPAQQL	3
Erhard et al. 2020	chr2	10303007	10303036	30	+	MSAGPAQQLR	1.12e-05	COD-dipp	chr2	10303010	10303036	27	+	SAGPAQQLR	0
Erhard et al. 2020	chr2	23639204	23639230	27	+	DAYQSVHTL	0.00353	COD-dipp	chr2	23639204	23639230	27	+	DAYQSVHTL	0
Erhard et al. 2020	chr2	23983001	23983033	33	+	ALFRTGSQTRK	3.84e-06	COD-dipp	chr2	23983001	23983033	33	+	ALFRTGSQTRK	0
Erhard et al. 2020	chr2	24819520	24819546	27	+	SHVLPHQAL	0.0327	COD-dipp	chr2	24819520	24819546	27	+	SHVLPHQAL	0
Erhard et al. 2020	chr2	26034635	26034661	27	+	FQAAPDRGF	0.00295	COD-dipp	chr2	26034635	26034661	27	+	FQAAPDRGF	0
Erhard et al. 2020	chr2	28393203	28393229	27	+	SLFSGSFSK	0.00156	COD-dipp	chr2	28393203	28393229	27	+	SLFSGSFSK	0
Erhard et al. 2020	chr2	28393242	28393271	30	+	KFLPADSFSF	0.051	COD-dipp	chr2	28393242	28393271	30	+	KFLPADSFSF	0
Erhard et al. 2020	chr2	28393242	28393271	30	+	KFLPADSFSF	0.051	COD-dipp	chr2	28393242	28393274	33	+	KFLPADSFSFR	0
Erhard et al. 2020	chr2	28393242	28393274	33	+	KFLPADSFSFR	0	COD-dipp	chr2	28393242	28393271	30	+	KFLPADSFSF	0
Erhard et al. 2020	chr2	28393242	28393274	33	+	KFLPADSFSFR	0	COD-dipp	chr2	28393242	28393274	33	+	KFLPADSFSFR	0
Erhard et al. 2020	chr2	28906485	28906511	27	+	TAYSGLKTV	0.000278	COD-dipp	chr2	28906485	28906511	27	+	TAYSGIKTV	0
Erhard et al. 2020	chr2	37367290	37367316	27	+	RLFFTGLLK	0.00309	COD-dipp	chr2	37367290	37367316	27	+	RLFFTGLLK	0
Erhard et al. 2020	chr2	37367290	37367316	27	+	RLFFTGLLK	0.00309	COD-dipp	chr2	37367296	37367316	21	+	FFTGLLK	0
Erhard et al. 2020	chr2	38778246	38778275	30	+	AEYPELRGVF	0.000554	COD-dipp	chr2	38778246	38778275	30	+	AEYPELRGVF	0
Erhard et al. 2020	chr2	38778246	38778275	30	+	AEYPELRGVF	0.000554	COD-dipp	chr2	38778249	38778275	27	+	EYPELRGVF	0
Erhard et al. 2020	chr2	63882554	63882583	30	+	VVWEPAWAAK	0	COD-dipp	chr2	63882554	63882583	30	+	VVWEPAWAAK	0
Erhard et al. 2020	chr2	65246519	65246545	27	+	SRLLWLVMR	0.00908	COD-dipp	chr2	65246519	65246545	27	+	SRILWLVMR	0
Erhard et al. 2020	chr2	69829745	69829780	36	+	TVASAATVGAAR	0	COD-dipp	chr2	69829745	69829780	36	+	TVASAATVGAAR	0
Erhard et al. 2020	chr2	69829745	69829780	36	+	TVASAATVGAAR	0	COD-dipp	chr2	69829754	69829780	27	+	SAATVGAAR	0
Erhard et al. 2020	chr2	70087613	70087645	33	+	RSLPRPSLASR	0.000742	COD-dipp	chr2	70087613	70087645	33	+	RSLPRPSLASR	0
Erhard et al. 2020	chr2	73829450	73829482	33	+	RRFLALGGGSF	3.09e-07	COD-dipp	chr2	73829450	73829482	33	+	RRFLALGGGSF	0
Erhard et al. 2020	chr2	73829450	73829482	33	+	RRFLALGGGSF	3.09e-07	COD-dipp	chr2	73829456	73829482	27	+	FLALGGGSF	0
Erhard et al. 2020	chr2	73829450	73829482	33	+	RRFLALGGGSF	3.09e-07	COD-dipp	chr2	73829459	73829482	24	+	LALGGGSF	0
Erhard et al. 2020	chr2	73829456	73829482	27	+	FLALGGGSF	0.00188	COD-dipp	chr2	73829450	73829482	33	+	RRFLALGGGSF	0
Erhard et al. 2020	chr2	73829456	73829482	27	+	FLALGGGSF	0.00188	COD-dipp	chr2	73829456	73829482	27	+	FLALGGGSF	0
Erhard et al. 2020	chr2	73829456	73829482	27	+	FLALGGGSF	0.00188	COD-dipp	chr2	73829459	73829482	24	+	LALGGGSF	0
Erhard et al. 2020	chr2	74458565	74458591	27	+	EEAVVLRGL	0.000353	COD-dipp	chr2	74458565	74458591	27	+	EEAVVLRGL	0
Erhard et al. 2020	chr2	74458565	74458591	27	+	EEAVVLRGL	0.000353	COD-dipp	chr2	74458571	74458591	21	+	AVVLRGL	0
Erhard et al. 2020	chr2	86466371	86466397	27	+	DVLNKVYQR	0.00163	COD-dipp	chr2	86466371	86466397	27	+	DVINKVYQR	0
Erhard et al. 2020	chr2	86740939	86740965	27	+	NYQGHFHLF	0	COD-dipp	chr2	86740939	86740965	27	+	NYQGHFHLF	0
Erhard et al. 2020	chr2	112175735	112175761	27	+	SLVKMVVHV	0.00231	COD-dipp	chr2	112175735	112175761	27	+	SLVKMVVHV	0
Erhard et al. 2020	chr2	112542280	112542309	30	+	DTALLGPFTR	5.41e-05	COD-dipp	chr2	112542280	112542309	30	+	DTALIGPFTR	0
Erhard et al. 2020	chr2	112542280	112542309	30	+	DTALLGPFTR	5.41e-05	COD-dipp	chr2	112542280	112542312	33	+	DTALIGPFTRR	0
Erhard et al. 2020	chr2	112542280	112542309	30	+	DTALLGPFTR	5.41e-05	COD-dipp	chr2	112542289	112542309	21	+	LIGPFTR	0
Erhard et al. 2020	chr2	121765620	121765646	27	+	SVNVSFLVK	0.0161	COD-dipp	chr2	121765620	121765646	27	+	SVNVSFLVK	0
Erhard et al. 2020	chr2	135748285	135748311	27	+	HRWLQVGKM	0.0219	COD-dipp	chr2	135748285	135748311	27	+	HRWLQVGKM	0
Erhard et al. 2020	chr2	138002311	138002337	27	+	FTSDHDLPK	0.00203	COD-dipp	chr2	138002311	138002337	27	+	FTSDHDLPK	0
Erhard et al. 2020	chr2	152335373	152335399	27	+	EAGAALGRR	0.00089	COD-dipp	chr2	152335364	152335396	33	+	RGKEAGAALGR	3
Erhard et al. 2020	chr2	172070920	172070946	27	+	ATMETPLKH	0.014	COD-dipp	chr2	172070920	172070946	27	+	ATMETPLKH	0
Erhard et al. 2020	chr2	176152669	176152698	30	+	SPRTGKRLSF	0.00665	COD-dipp	chr2	176152669	176152698	30	+	SPRTGKRISF	0
Erhard et al. 2020	chr2	177546241	177546270	30	+	RLFLGDQTKK	0.00143	COD-dipp	chr2	177546241	177546267	27	+	RLFIGDQTK	0
Erhard et al. 2020	chr2	177546241	177546270	30	+	RLFLGDQTKK	0.00143	COD-dipp	chr2	177546241	177546270	30	+	RLFIGDQTKK	0
Erhard et al. 2020	chr2	178485674	178485700	27	+	ESYPTMLHK	0.000423	COD-dipp	chr2	178485674	178485700	27	+	ESYPTMIHK	0
Erhard et al. 2020	chr2	180982113	180982139	27	+	SETQPLQSL	0.055	COD-dipp	chr2	180982107	180982142	36	+	RTSETQPLQSLK	3
Erhard et al. 2020	chr2	180982113	180982139	27	+	SETQPLQSL	0.055	COD-dipp	chr2	180982113	180982139	27	+	SETQPLQSL	0
Erhard et al. 2020	chr2	180982113	180982139	27	+	SETQPLQSL	0.055	COD-dipp	chr2	180982116	180982142	27	+	ETQPLQSLK	3
Erhard et al. 2020	chr2	180982116	180982142	27	+	ETQPLQSLK	0.0136	COD-dipp	chr2	180982107	180982142	36	+	RTSETQPLQSLK	0
Erhard et al. 2020	chr2	180982116	180982142	27	+	ETQPLQSLK	0.0136	COD-dipp	chr2	180982113	180982139	27	+	SETQPLQSL	3
Erhard et al. 2020	chr2	180982116	180982142	27	+	ETQPLQSLK	0.0136	COD-dipp	chr2	180982116	180982142	27	+	ETQPLQSLK	0
Erhard et al. 2020	chr2	186590365	186590400	36	+	APRSPRPPASSL	9.22e-06	COD-dipp	chr2	186590365	186590400	36	+	APRSPRPPASSL	0
Erhard et al. 2020	chr2	186590365	186590400	36	+	APRSPRPPASSL	9.22e-06	COD-dipp	chr2	186590374	186590400	27	+	SPRPPASSL	0
Erhard et al. 2020	chr2	188293084	188293113	30	+	DAAAGTSVPR	3.84e-05	COD-dipp	chr2	188293084	188293113	30	+	DAAAGTSVPR	0
Erhard et al. 2020	chr2	197459950	197459982	33	+	YTDEQNSSTTY	1.83e-06	COD-dipp	chr2	197459950	197459982	33	+	YTDEQNSSTTY	0
Erhard et al. 2020	chr2	201240390	201240416	27	+	QTKSTLSQK	0.00573	COD-dipp	chr2	201240390	201240416	27	+	QTKSTLSQK	0
Erhard et al. 2020	chr2	201240414	201240440	27	+	KLSQETLKY	0.00993	COD-dipp	chr2	201240414	201240440	27	+	KLSQETLKY	0
Erhard et al. 2020	chr2	205697670	205697702	33	+	RLSSTSTLTLK	2.68e-06	COD-dipp	chr2	205697667	205697702	36	+	RRLSSTSTLTLK	0
Erhard et al. 2020	chr2	205697670	205697702	33	+	RLSSTSTLTLK	2.68e-06	COD-dipp	chr2	205697670	205697702	33	+	RLSSTSTLTLK	0
Erhard et al. 2020	chr2	205697670	205697702	33	+	RLSSTSTLTLK	2.68e-06	COD-dipp	chr2	205697676	205697702	27	+	SSTSTLTLK	0
Erhard et al. 2020	chr2	205697676	205697702	27	+	SSTSTLTLK	0.00587	COD-dipp	chr2	205697667	205697702	36	+	RRLSSTSTLTLK	0
Erhard et al. 2020	chr2	205697676	205697702	27	+	SSTSTLTLK	0.00587	COD-dipp	chr2	205697670	205697702	33	+	RLSSTSTLTLK	0
Erhard et al. 2020	chr2	205697676	205697702	27	+	SSTSTLTLK	0.00587	COD-dipp	chr2	205697676	205697702	27	+	SSTSTLTLK	0
Erhard et al. 2020	chr2	206159712	206159738	27	+	LLYFQTQRK	2.63e-05	COD-dipp	chr2	206159709	206159738	30	+	LLIYFQTQRK	0
Erhard et al. 2020	chr2	206159712	206159738	27	+	LLYFQTQRK	2.63e-05	COD-dipp	chr2	206159712	206159738	27	+	LIYFQTQRK	0
Erhard et al. 2020	chr2	216414958	216414984	27	+	DLMLPTVFR	0.00628	COD-dipp	chr2	216414958	216414984	27	+	DLMIPTVFR	0
Erhard et al. 2020	chr2	218737676	218737702	27	+	HGLSRNTAL	0.00323	COD-dipp	chr2	218737670	218737702	33	+	APHGLSRNTAL	0
Erhard et al. 2020	chr2	218737676	218737702	27	+	HGLSRNTAL	0.00323	COD-dipp	chr2	218737676	218737702	27	+	HGLSRNTAL	0
Erhard et al. 2020	chr2	219245761	219245793	33	+	ATEQGLFSLHY	0	COD-dipp	chr2	219245761	219245793	33	+	ATEQGLFSLHY	0
Erhard et al. 2020	chr2	223959572	223959598	27	+	KLLDLGYRK	0.000855	COD-dipp	chr2	223959572	223959598	27	+	KLLDIGYRK	0
Erhard et al. 2020	chr2	226864613	226864639	27	+	SVYLPRYLK	0.0048	COD-dipp	chr2	226864613	226864639	27	+	SVYLPRYLK	0
Erhard et al. 2020	chr2	233060583	233060609	27	+	HLPGLRALR	0.00692	COD-dipp	chr2	233060583	233060609	27	+	HLPGIRALR	0
Erhard et al. 2020	chr2	233251685	233251714	30	+	MASGTASVWR	1.3e-05	COD-dipp	chr2	233251685	233251714	30	+	MASGTASVWR	0
Erhard et al. 2020	chr2	240586998	240587027	30	+	LVYAAGPVPR	0.0015	COD-dipp	chr2	240586998	240587027	30	+	LVYAAGPVPR	0
Erhard et al. 2020	chr2	241413328	241413354	27	+	KRWTESTSK	0.0012	COD-dipp	chr2	241413328	241413354	27	+	KRWTESTSK	0
Erhard et al. 2020	chr2	241659451	241659480	30	+	LVYEGPAVLR	0.0185	COD-dipp	chr2	241659451	241659480	30	+	IVYEGPAVLR	0
Erhard et al. 2020	chr2	10812705	10812731	27	-	RRWGLHVAR	0.0952	COD-dipp	chr2	10812705	10812731	27	-	RRWGLHVAR	0
Erhard et al. 2020	chr2	36598073	36598102	30	-	RSRPGASWTR	6.29e-05	COD-dipp	chr2	36598073	36598102	30	-	RSRPGASWTR	0
Erhard et al. 2020	chr2	37317119	37317151	33	-	FLDGPLHLMKY	0	COD-dipp	chr2	37317119	37317151	33	-	FLDGPIHLMKY	0
Erhard et al. 2020	chr2	38591531	38591557	27	-	KRWKNLGQY	0.00763	COD-dipp	chr2	38591531	38591557	27	-	KRWKNLGQY	0
Erhard et al. 2020	chr2	42463106	42463132	27	-	NTVQLFNFK	0.0275	COD-dipp	chr2	42463106	42463132	27	-	NTVQLFNFK	0
Erhard et al. 2020	chr2	55050279	55050305	27	-	QPWKTWTSL	0.0397	COD-dipp	chr2	55050279	55050305	27	-	QPWKTWTSL	0
Erhard et al. 2020	chr2	61417125	61417154	30	-	ALWPGFTLAK	0.000413	COD-dipp	chr2	61417125	61417154	30	-	ALWPGFTLAK	0
Erhard et al. 2020	chr2	61888381	61888407	27	-	ASATFPPPK	0.00109	COD-dipp	chr2	61888381	61888404	24	-	SATFPPPK	0
Erhard et al. 2020	chr2	61888381	61888407	27	-	ASATFPPPK	0.00109	COD-dipp	chr2	61888381	61888407	27	-	ASATFPPPK	0
Erhard et al. 2020	chr2	61888381	61888407	27	-	ASATFPPPK	0.00109	COD-dipp	chr2	61888381	61888410	30	-	SASATFPPPK	0
Erhard et al. 2020	chr2	61888381	61888407	27	-	ASATFPPPK	0.00109	COD-dipp	chr2	61888381	61888413	33	-	RSASATFPPPK	0
Erhard et al. 2020	chr2	74503035	74503061	27	-	RTHSAVLRF	0.00614	COD-dipp	chr2	74503035	74503061	27	-	RTHSAVLRF	0
Erhard et al. 2020	chr2	85861233	85861259	27	-	LYPQVKLYY	0.00106	COD-dipp	chr2	85861233	85861259	27	-	LYPQVKLYY	0
Erhard et al. 2020	chr2	96265189	96265215	27	-	STEAPVRAR	0.00163	COD-dipp	chr2	96265189	96265215	27	-	STEAPVRAR	0
Erhard et al. 2020	chr2	96265189	96265215	27	-	STEAPVRAR	0.00163	COD-dipp	chr2	96265189	96265218	30	-	TSTEAPVRAR	0
Erhard et al. 2020	chr2	96265189	96265218	30	-	TSTEAPVRAR	0.0113	COD-dipp	chr2	96265189	96265215	27	-	STEAPVRAR	0
Erhard et al. 2020	chr2	96265189	96265218	30	-	TSTEAPVRAR	0.0113	COD-dipp	chr2	96265189	96265218	30	-	TSTEAPVRAR	0
Erhard et al. 2020	chr2	119302245	119302271	27	-	KTFDLFKGK	0.00561	COD-dipp	chr2	119302245	119302271	27	-	KTFDLFKGK	0
Erhard et al. 2020	chr2	121530345	121530374	30	-	LPRRPAANRL	0.0704	COD-dipp	chr2	121530345	121530374	30	-	LPRRPAANRL	0
Erhard et al. 2020	chr2	127505377	127505406	30	-	RVLLVTLKQK	1.6e-06	COD-dipp	chr2	127505377	127505406	30	-	RVLLVTLKQK	0
Erhard et al. 2020	chr2	127505377	127505406	30	-	RVLLVTLKQK	1.6e-06	COD-dipp	chr2	127505383	127505409	27	-	RRVLLVTLK	3
Erhard et al. 2020	chr2	127505383	127505409	27	-	RRVLLVTLK	0.00208	COD-dipp	chr2	127505377	127505406	30	-	RVLLVTLKQK	3
Erhard et al. 2020	chr2	127505383	127505409	27	-	RRVLLVTLK	0.00208	COD-dipp	chr2	127505383	127505409	27	-	RRVLLVTLK	0
Erhard et al. 2020	chr2	132671246	132671272	27	-	HSGGQAVSR	0.0046	COD-dipp	chr2	132671246	132671272	27	-	HSGGQAVSR	0
Erhard et al. 2020	chr2	144520252	144520278	27	-	ALQLSLPTK	0.00264	COD-dipp	chr2	144520252	144520272	21	-	QLSLPTK	0
Erhard et al. 2020	chr2	144520252	144520278	27	-	ALQLSLPTK	0.00264	COD-dipp	chr2	144520252	144520278	27	-	ALQLSLPTK	0
Erhard et al. 2020	chr2	144520252	144520278	27	-	ALQLSLPTK	0.00264	COD-dipp	chr2	144520252	144520281	30	-	RALQLSLPTK	0
Erhard et al. 2020	chr2	149579598	149579624	27	-	KLWDPLDLK	0.000112	COD-dipp	chr2	149579598	149579624	27	-	KLWDPLDLK	0
Erhard et al. 2020	chr2	151282918	151282944	27	-	KLLKMTHNK	0.000636	COD-dipp	chr2	151282918	151282944	27	-	KLIKMTHNK	0
Erhard et al. 2020	chr2	169824602	169824628	27	-	QTLRVHTLK	0.00104	COD-dipp	chr2	169824602	169824625	24	-	TLRVHTLK	0
Erhard et al. 2020	chr2	169824602	169824628	27	-	QTLRVHTLK	0.00104	COD-dipp	chr2	169824602	169824628	27	-	QTLRVHTLK	0
Erhard et al. 2020	chr2	173956150	173956179	30	-	FVSHTYNYKR	0.000371	COD-dipp	chr2	173956150	173956179	30	-	FVSHTYNYKR	0
Erhard et al. 2020	chr2	173956156	173956182	27	-	GFVSHTYNY	0.00562	COD-dipp	chr2	173956150	173956179	30	-	FVSHTYNYKR	3
Erhard et al. 2020	chr2	187431296	187431328	33	-	SVKTLDGPTFR	0	COD-dipp	chr2	187431296	187431319	24	-	TLDGPTFR	0
Erhard et al. 2020	chr2	187431296	187431328	33	-	SVKTLDGPTFR	0	COD-dipp	chr2	187431296	187431328	33	-	SVKTLDGPTFR	0
Erhard et al. 2020	chr2	197420482	197420511	30	-	RLQTGKMNTK	1.6e-06	COD-dipp	chr2	197420482	197420511	30	-	RLQTGKMNTK	0
Erhard et al. 2020	chr2	216013372	216013401	30	-	APQPRSLAAA	0.00763	COD-dipp	chr2	216013372	216013401	30	-	APQPRSLAAA	0
Erhard et al. 2020	chr2	216013372	216013401	30	-	APQPRSLAAA	0.00763	COD-dipp	chr2	216013375	216013401	27	-	APQPRSLAA	0
Erhard et al. 2020	chr2	216013381	216013407	27	-	VAAPQPRSL	0.0515	COD-dipp	chr2	216013372	216013401	30	-	APQPRSLAAA	6
Erhard et al. 2020	chr2	216013381	216013407	27	-	VAAPQPRSL	0.0515	COD-dipp	chr2	216013375	216013401	27	-	APQPRSLAA	6
Erhard et al. 2020	chr2	216695064	216695093	30	-	FPYNSDPLRL	3.84e-05	COD-dipp	chr2	216695064	216695093	30	-	FPYNSDPLRL	0
Erhard et al. 2020	chr2	218285848	218285877	30	-	ALMEAGQKPK	1.51e-05	COD-dipp	chr2	218285848	218285877	30	-	ALMEAGQKPK	0
Erhard et al. 2020	chr2	218659035	218659064	30	-	WTLSSPPFYR	2.69e-05	COD-dipp	chr2	218659035	218659064	30	-	WTLSSPPFYR	0
Erhard et al. 2020	chr2	223824537	223824563	27	-	SQKKTPPAF	0.00302	COD-dipp	chr2	223824537	223824563	27	-	SQKKTPPAF	0
Erhard et al. 2020	chr2	223901107	223901136	30	-	SVFGSESHPK	0.000364	COD-dipp	chr2	223901107	223901136	30	-	SVFGSESHPK	0
Erhard et al. 2020	chr3	3127657	3127686	30	+	VVNPRVQVGK	0.000538	COD-dipp	chr3	3127657	3127686	30	+	VVNPRVQVGK	0
Erhard et al. 2020	chr3	9363472	9363501	30	+	DVVLNTVVYR	1.3e-05	COD-dipp	chr3	9363472	9363501	30	+	DVVLNTVVYR	0
Erhard et al. 2020	chr3	9363472	9363501	30	+	DVVLNTVVYR	1.3e-05	COD-dipp	chr3	9363475	9363501	27	+	VVLNTVVYR	0
Erhard et al. 2020	chr3	9363475	9363501	27	+	VVLNTVVYR	0	COD-dipp	chr3	9363472	9363501	30	+	DVVLNTVVYR	0
Erhard et al. 2020	chr3	9363475	9363501	27	+	VVLNTVVYR	0	COD-dipp	chr3	9363475	9363501	27	+	VVLNTVVYR	0
Erhard et al. 2020	chr3	9363490	9363516	27	+	VVYRWHSTR	0	COD-dipp	chr3	9363496	9363522	27	+	YRWHSTRTL	6
Erhard et al. 2020	chr3	9363496	9363522	27	+	YRWHSTRTL	0.00502	COD-dipp	chr3	9363496	9363522	27	+	YRWHSTRTL	0
Erhard et al. 2020	chr3	9750246	9750272	27	+	WVGGATTGR	0.00379	COD-dipp	chr3	9750246	9750272	27	+	WVGGATTGR	0
Erhard et al. 2020	chr3	9797738	9797767	30	+	RLWNDTTSRK	0.00205	COD-dipp	chr3	9797738	9797767	30	+	RLWNDTTSRK	0
Erhard et al. 2020	chr3	10146544	10146570	27	+	HTMGFWLTK	0.0575	COD-dipp	chr3	10146544	10146570	27	+	HTMGFWLTK	0
Erhard et al. 2020	chr3	14959171	14959197	27	+	AVAVREALR	0	COD-dipp	chr3	14959171	14959197	27	+	AVAVREALR	0
Erhard et al. 2020	chr3	15632622	15632648	27	+	LYFQEPHDF	0.00507	COD-dipp	chr3	15632622	15632648	27	+	LYFQEPHDF	0
Erhard et al. 2020	chr3	20040166	20040192	27	+	RTKGGRVLW	0.00602	COD-dipp	chr3	20040166	20040192	27	+	RTKGGRVLW	0
Erhard et al. 2020	chr3	23208824	23208853	30	+	REKYPAKPLL	1.56e-06	COD-dipp	chr3	23208824	23208853	30	+	REKYPAKPLL	0
Erhard et al. 2020	chr3	23499703	23499729	27	+	LPFHQTLRL	0.0012	COD-dipp	chr3	23499703	23499729	27	+	LPFHQTIRL	0
Erhard et al. 2020	chr3	32703928	32703954	27	+	RSYPPMLSK	0.012	COD-dipp	chr3	32703928	32703954	27	+	RSYPPMLSK	0
Erhard et al. 2020	chr3	39332949	39332975	27	+	LVDPLHHLY	0.00426	COD-dipp	chr3	39332949	39332975	27	+	LVDPIHHLY	0
Erhard et al. 2020	chr3	40310920	40310946	27	+	TTYSRQGLR	0.015	COD-dipp	chr3	40310920	40310946	27	+	TTYSRQGLR	0
Erhard et al. 2020	chr3	40311516	40311542	27	+	RLFSFKVTK	0.00167	COD-dipp	chr3	40311516	40311542	27	+	RLFSFKVTK	0
Erhard et al. 2020	chr3	41224019	41224054	36	+	RVFEVYHTTVLK	7.65e-09	COD-dipp	chr3	41224019	41224054	36	+	RVFEVYHTTVLK	0
Erhard et al. 2020	chr3	41224028	41224054	27	+	EVYHTTVLK	0	COD-dipp	chr3	41224019	41224054	36	+	RVFEVYHTTVLK	0
Erhard et al. 2020	chr3	42619050	42619076	27	+	RSYVLKVLR	0.00795	COD-dipp	chr3	42619050	42619076	27	+	RSYVIKVLR	0
Erhard et al. 2020	chr3	44358927	44358953	27	+	ATQSQNFSK	0.0178	COD-dipp	chr3	44358927	44358953	27	+	ATQSQNFSK	0
Erhard et al. 2020	chr3	48927602	48927628	27	+	RTMTQLVRK	0.007	COD-dipp	chr3	48927602	48927628	27	+	RTMTQIVRK	0
Erhard et al. 2020	chr3	67003203	67003232	30	+	SLAALQKVLK	0	COD-dipp	chr3	67003203	67003232	30	+	SLAALQKVLK	0
Erhard et al. 2020	chr3	100339873	100339902	30	+	LVNPHRSFLK	0.000663	COD-dipp	chr3	100339873	100339902	30	+	LVNPHRSFLK	0
Erhard et al. 2020	chr3	111884073	111884102	30	+	RLWKSLATYK	2.41e-06	COD-dipp	chr3	111884073	111884102	30	+	RLWKSIATYK	0
Erhard et al. 2020	chr3	121894508	121894537	30	+	KLFFHLSPLK	0.000902	COD-dipp	chr3	121894508	121894537	30	+	KLFFHLSPLK	0
Erhard et al. 2020	chr3	128051704	128051730	27	+	RLYQGSAQR	0.0491	COD-dipp	chr3	128051704	128051730	27	+	RIYQGSAQR	0
Erhard et al. 2020	chr3	129250682	129250711	30	+	VEAPTHSSTL	0.000157	COD-dipp	chr3	129250682	129250711	30	+	VEAPTHSSTL	0
Erhard et al. 2020	chr3	132447331	132447363	33	+	ETFAASALLEK	2.92e-06	COD-dipp	chr3	132447331	132447363	33	+	ETFAASALLEK	0
Erhard et al. 2020	chr3	132447331	132447363	33	+	ETFAASALLEK	2.92e-06	COD-dipp	chr3	132447337	132447363	27	+	FAASALLEK	0
Erhard et al. 2020	chr3	132447337	132447363	27	+	FAASALLEK	0.00163	COD-dipp	chr3	132447331	132447363	33	+	ETFAASALLEK	0
Erhard et al. 2020	chr3	132447337	132447363	27	+	FAASALLEK	0.00163	COD-dipp	chr3	132447337	132447363	27	+	FAASALLEK	0
Erhard et al. 2020	chr3	132447373	132447399	27	+	RSSTSHFVK	0.00501	COD-dipp	chr3	132447373	132447399	27	+	RSSTSHFVK	0
Erhard et al. 2020	chr3	132660035	132660064	30	+	MVLVAGKEQR	1.88e-05	COD-dipp	chr3	132660035	132660064	30	+	MVIVAGKEQR	0
Erhard et al. 2020	chr3	138223392	138223421	30	+	VVLASARNLK	0.000663	COD-dipp	chr3	138223392	138223421	30	+	VVLASARNLK	0
Erhard et al. 2020	chr3	138223392	138223421	30	+	VVLASARNLK	0.000663	COD-dipp	chr3	138223395	138223421	27	+	VLASARNLK	0
Erhard et al. 2020	chr3	138223395	138223421	27	+	VLASARNLK	0.00303	COD-dipp	chr3	138223392	138223421	30	+	VVLASARNLK	0
Erhard et al. 2020	chr3	138223395	138223421	27	+	VLASARNLK	0.00303	COD-dipp	chr3	138223395	138223421	27	+	VLASARNLK	0
Erhard et al. 2020	chr3	141413558	141413584	27	+	EHDVNSHLL	0.0786	COD-dipp	chr3	141413558	141413584	27	+	EHDVNSHIL	0
Erhard et al. 2020	chr3	141442603	141442629	27	+	TSWSWTLSK	0.00159	COD-dipp	chr3	141442603	141442629	27	+	TSWSWTISK	0
Erhard et al. 2020	chr3	141442768	141442794	27	+	SQLPRVPMY	0.0645	COD-dipp	chr3	141442768	141442794	27	+	SQIPRVPMY	0
Erhard et al. 2020	chr3	149960998	149961024	27	+	KLLTVVMQK	0.0012	COD-dipp	chr3	149960998	149961024	27	+	KILTVVMQK	0
Erhard et al. 2020	chr3	150603342	150603368	27	+	EVAGSFKMR	0.00114	COD-dipp	chr3	150603342	150603368	27	+	EVAGSFKMR	0
Erhard et al. 2020	chr3	152299930	152299959	30	+	STYNPSLSLK	0	COD-dipp	chr3	152299930	152299959	30	+	STYNPSISLK	0
Erhard et al. 2020	chr3	152414964	152414993	30	+	QLSSSTPTFK	0	COD-dipp	chr3	152414964	152414993	30	+	QISSSTPTFK	0
Erhard et al. 2020	chr3	159853331	159853357	27	+	RLHGRLFLK	0.0268	COD-dipp	chr3	159853331	159853357	27	+	RIHGRLFLK	0
Erhard et al. 2020	chr3	173604368	173604397	30	+	RMFNRLWSDK	0.000197	COD-dipp	chr3	173604368	173604397	30	+	RMFNRIWSDK	0
Erhard et al. 2020	chr3	173604368	173604397	30	+	RMFNRLWSDK	0.000197	COD-dipp	chr3	173604377	173604397	21	+	NRIWSDK	0
Erhard et al. 2020	chr3	179333311	179333340	30	+	HLNQSTSKPK	3.07e-06	COD-dipp	chr3	179333311	179333340	30	+	HLNQSTSKPK	0
Erhard et al. 2020	chr3	183636598	183636633	36	+	RVKTVNAAGLGR	4.82e-07	COD-dipp	chr3	183636598	183636633	36	+	RVKTVNAAGIGR	0
Erhard et al. 2020	chr3	183717678	183717710	33	+	RLLSKNSLLLK	0	COD-dipp	chr3	183717678	183717710	33	+	RLLSKNSLLLK	0
Erhard et al. 2020	chr3	183717678	183717710	33	+	RLLSKNSLLLK	0	COD-dipp	chr3	183717687	183717710	24	+	SKNSLLLK	0
Erhard et al. 2020	chr3	184315771	184315797	27	+	GTLMWHQMK	0.00089	COD-dipp	chr3	184315771	184315797	27	+	GTLMWHQMK	0
Erhard et al. 2020	chr3	188191399	188191425	27	+	KTSFALFRR	0	COD-dipp	chr3	188191399	188191425	27	+	KTSFAIFRR	0
Erhard et al. 2020	chr3	191329641	191329673	33	+	RVKGATGTLAR	0.00319	COD-dipp	chr3	191329641	191329667	27	+	RVKGATGTL	0
Erhard et al. 2020	chr3	191329641	191329673	33	+	RVKGATGTLAR	0.00319	COD-dipp	chr3	191329641	191329673	33	+	RVKGATGTLAR	0
Erhard et al. 2020	chr3	8679738	8679767	30	-	RYLPSADLSF	0.00493	COD-dipp	chr3	8679738	8679767	30	-	RYLPSADLSF	0
Erhard et al. 2020	chr3	15304195	15304221	27	-	RSSALFWLK	0.00417	COD-dipp	chr3	15304195	15304221	27	-	RSSALFWLK	0
Erhard et al. 2020	chr3	28343436	28343462	27	-	KLHSASTRK	0.00303	COD-dipp	chr3	28343436	28343462	27	-	KIHSASTRK	0
Erhard et al. 2020	chr3	45826246	45826272	27	-	KQSHLRHVF	0.0433	COD-dipp	chr3	45826246	45826272	27	-	KQSHLRHVF	0
Erhard et al. 2020	chr3	48562676	48562705	30	-	ATSGHTVSGR	0	COD-dipp	chr3	48562676	48562705	30	-	ATSGHTVSGR	0
Erhard et al. 2020	chr3	50303875	50303901	27	-	SHVDKEHSL	0.0309	COD-dipp	chr3	50303875	50303901	27	-	SHVDKEHSL	0
Erhard et al. 2020	chr3	50321371	50321400	30	-	ALAPVPVAPR	2.34e-07	COD-dipp	chr3	50321371	50321400	30	-	ALAPVPVAPR	0
Erhard et al. 2020	chr3	79019142	79019168	27	-	RPEDVRVSA	0.0181	COD-dipp	chr3	79019136	79019168	33	-	RPEDVRVSAVL	0
Erhard et al. 2020	chr3	79019142	79019168	27	-	RPEDVRVSA	0.0181	COD-dipp	chr3	79019142	79019168	27	-	RPEDVRVSA	0
Erhard et al. 2020	chr3	100401158	100401190	33	-	EVLSAPPLPLR	1.72e-06	COD-dipp	chr3	100401158	100401184	27	-	ISAPPLPLR	0
Erhard et al. 2020	chr3	100401158	100401190	33	-	EVLSAPPLPLR	1.72e-06	COD-dipp	chr3	100401158	100401190	33	-	EVISAPPLPLR	0
Erhard et al. 2020	chr3	101685880	101685906	27	-	NASRLSFPR	0.00208	COD-dipp	chr3	101685880	101685906	27	-	NASRLSFPR	0
Erhard et al. 2020	chr3	113017533	113017559	27	-	TVAEEPNLR	0.00089	COD-dipp	chr3	113017533	113017559	27	-	TVAEEPNLR	0
Erhard et al. 2020	chr3	120094096	120094122	27	-	TAMAAGSSR	0.00089	COD-dipp	chr3	120094096	120094122	27	-	TAMAAGSSR	0
Erhard et al. 2020	chr3	123931273	123931305	33	-	TYLDSSYGHLF	0.00102	COD-dipp	chr3	123931273	123931305	33	-	TYLDSSYGHIF	0
Erhard et al. 2020	chr3	124859412	124859438	27	-	KPTVHHLSV	0.00392	COD-dipp	chr3	124859412	124859438	27	-	KPTVHHLSV	0
Erhard et al. 2020	chr3	139373767	139373802	36	-	YVFGLQAPTGLR	5.93e-05	COD-dipp	chr3	139373767	139373802	36	-	YVFGIQAPTGLR	0
Erhard et al. 2020	chr3	146161040	146161069	30	-	RVSAFSREAR	0.0667	COD-dipp	chr3	146161040	146161069	30	-	RVSAFSREAR	0
Erhard et al. 2020	chr3	147388209	147388238	30	-	GRFKGGTLHY	0.0219	COD-dipp	chr3	147388209	147388238	30	-	GRFKGGTLHY	0
Erhard et al. 2020	chr3	147388209	147388238	30	-	GRFKGGTLHY	0.0219	COD-dipp	chr3	147388212	147388238	27	-	GRFKGGTLH	0
Erhard et al. 2020	chr3	149377505	149377531	27	-	VHDASDLLW	0.0366	COD-dipp	chr3	149377505	149377531	27	-	VHDASDILW	0
Erhard et al. 2020	chr3	160399168	160399194	27	-	RYQVFESNR	0.000517	COD-dipp	chr3	160399168	160399194	27	-	RYQVFESNR	0
Erhard et al. 2020	chr3	165786262	165786291	30	-	TLAQAGLSSK	0.000111	COD-dipp	chr3	165786262	165786291	30	-	TIAQAGLSSK	0
Erhard et al. 2020	chr3	165786262	165786291	30	-	TLAQAGLSSK	0.000111	COD-dipp	chr3	165786262	165786294	33	-	RTIAQAGLSSK	0
Erhard et al. 2020	chr3	165786262	165786294	33	-	RTLAQAGLSSK	0	COD-dipp	chr3	165786262	165786291	30	-	TIAQAGLSSK	0
Erhard et al. 2020	chr3	165786262	165786294	33	-	RTLAQAGLSSK	0	COD-dipp	chr3	165786262	165786294	33	-	RTIAQAGLSSK	0
Erhard et al. 2020	chr3	167720179	167720205	27	-	LPLHFSTAF	0.00346	COD-dipp	chr3	167720179	167720205	27	-	IPLHFSTAF	0
Erhard et al. 2020	chr3	170868029	170868055	27	-	RLKSQLFLR	0.00546	COD-dipp	chr3	170868029	170868055	27	-	RIKSQLFLR	0
Erhard et al. 2020	chr3	179071597	179071623	27	-	ETAGASRGF	0.00019	COD-dipp	chr3	179071597	179071623	27	-	ETAGASRGF	0
Erhard et al. 2020	chr3	179973550	179973576	27	-	RLKSPYAEK	0.0143	COD-dipp	chr3	179973550	179973576	27	-	RLKSPYAEK	0
Erhard et al. 2020	chr3	196566976	196567002	27	-	VSVQPRQSL	0.0236	COD-dipp	chr3	196566976	196566999	24	-	SVQPRQSL	0
Erhard et al. 2020	chr3	196566976	196567002	27	-	VSVQPRQSL	0.0236	COD-dipp	chr3	196566976	196567002	27	-	VSVQPRQSL	0
Erhard et al. 2020	chr3	196941942	196941971	30	-	LLWEDGVTEA	0.029	COD-dipp	chr3	196941942	196941971	30	-	LLWEDGVTEA	0
Erhard et al. 2020	chr3	197717976	197718002	27	-	SLTGLSVTR	0.00763	COD-dipp	chr3	197717976	197718002	27	-	SITGLSVTR	0
Erhard et al. 2020	chr4	6967361	6967390	30	+	EVLWESATPR	0.00105	COD-dipp	chr4	6967361	6967390	30	+	EVIWESATPR	0
Erhard et al. 2020	chr4	20728211	20728237	27	+	LFLTTHYNY	0.00954	COD-dipp	chr4	20728211	20728237	27	+	LFITTHYNY	0
Erhard et al. 2020	chr4	26415532	26415558	27	+	RTNGTRWLF	0.0507	COD-dipp	chr4	26415532	26415558	27	+	RTNGTRWLF	0
Erhard et al. 2020	chr4	30720643	30720675	33	+	SLWRAGGTLTL	0.0992	COD-dipp	chr4	30720643	30720675	33	+	SLWRAGGTLTL	0
Erhard et al. 2020	chr4	38018370	38018399	30	+	FTSSVLTPKK	0.000267	COD-dipp	chr4	38018370	38018399	30	+	FTSSVLTPKK	0
Erhard et al. 2020	chr4	38018370	38018399	30	+	FTSSVLTPKK	0.000267	COD-dipp	chr4	38018373	38018399	27	+	TSSVLTPKK	0
Erhard et al. 2020	chr4	54086890	54086916	27	+	RRKLVGWNK	0.00379	COD-dipp	chr4	54086890	54086916	27	+	RRKIVGWNK	0
Erhard et al. 2020	chr4	61676882	61676911	30	+	RVQEPLNTLK	0.0016	COD-dipp	chr4	61676882	61676911	30	+	RVQEPINTLK	0
Erhard et al. 2020	chr4	70722068	70722094	27	+	SAAQDFFFK	0.00162	COD-dipp	chr4	70722068	70722094	27	+	SAAQDFFFK	0
Erhard et al. 2020	chr4	76996504	76996533	30	+	LLKDSVSTSF	0.00705	COD-dipp	chr4	76996504	76996533	30	+	LLKDSVSTSF	0
Erhard et al. 2020	chr4	76996504	76996533	30	+	LLKDSVSTSF	0.00705	COD-dipp	chr4	76996510	76996533	24	+	KDSVSTSF	0
Erhard et al. 2020	chr4	85923684	85923710	27	+	ATSSWQAPR	0.000795	COD-dipp	chr4	85923684	85923710	27	+	ATSSWQAPR	0
Erhard et al. 2020	chr4	86594416	86594442	27	+	ASAAVRVAY	0.000202	COD-dipp	chr4	86594410	86594442	33	+	RSASAAVRVAY	0
Erhard et al. 2020	chr4	86594416	86594442	27	+	ASAAVRVAY	0.000202	COD-dipp	chr4	86594416	86594442	27	+	ASAAVRVAY	0
Erhard et al. 2020	chr4	86594416	86594442	27	+	ASAAVRVAY	0.000202	COD-dipp	chr4	86594419	86594442	24	+	SAAVRVAY	0
Erhard et al. 2020	chr4	86936174	86936203	30	+	SVRGKGLAAK	0.0885	COD-dipp	chr4	86936174	86936203	30	+	SVRGKGLAAK	0
Erhard et al. 2020	chr4	87981560	87981583	24	+	TPLTRTTL	0.0459	COD-dipp	chr4	87981557	87981583	27	+	RTPLTRTTL	0
Erhard et al. 2020	chr4	87981560	87981583	24	+	TPLTRTTL	0.0459	COD-dipp	chr4	87981560	87981583	24	+	TPLTRTTL	0
Erhard et al. 2020	chr4	101830031	101830063	33	+	SVSGKDTSFTK	0	COD-dipp	chr4	101830031	101830063	33	+	SVSGKDTSFTK	0
Erhard et al. 2020	chr4	105717643	105717681	39	+	RRLPVPGLFSPNR	0	COD-dipp	chr4	105717643	105717675	33	+	RRIPVPGLFSP	0
Erhard et al. 2020	chr4	105717643	105717681	39	+	RRLPVPGLFSPNR	0	COD-dipp	chr4	105717643	105717678	36	+	RRIPVPGLFSPN	0
Erhard et al. 2020	chr4	112231844	112231873	30	+	RALSPVLLPR	0.000106	COD-dipp	chr4	112231844	112231873	30	+	RALSPVLLPR	0
Erhard et al. 2020	chr4	112231844	112231873	30	+	RALSPVLLPR	0.000106	COD-dipp	chr4	112231847	112231873	27	+	ALSPVLLPR	0
Erhard et al. 2020	chr4	112231847	112231873	27	+	ALSPVLLPR	0.000653	COD-dipp	chr4	112231844	112231873	30	+	RALSPVLLPR	0
Erhard et al. 2020	chr4	112231847	112231873	27	+	ALSPVLLPR	0.000653	COD-dipp	chr4	112231847	112231873	27	+	ALSPVLLPR	0
Erhard et al. 2020	chr4	112644824	112644850	27	+	TRLDFFENR	0.000795	COD-dipp	chr4	112644824	112644850	27	+	TRIDFFENR	0
Erhard et al. 2020	chr4	113174438	113174470	33	+	SVLPEQATWTK	1.47e-06	COD-dipp	chr4	113174438	113174470	33	+	SVLPEQATWTK	0
Erhard et al. 2020	chr4	119239428	119239454	27	+	SSVFLALKK	0.000396	COD-dipp	chr4	119239422	119239451	30	+	IRSSVFLAIK	3
Erhard et al. 2020	chr4	122741925	122741951	27	+	KTHGTSTTF	0.0846	COD-dipp	chr4	122741925	122741951	27	+	KTHGTSTTF	0
Erhard et al. 2020	chr4	123398452	123398481	30	+	RPHQDLGRVA	0.00813	COD-dipp	chr4	123398452	123398481	30	+	RPHQDLGRVA	0
Erhard et al. 2020	chr4	123401896	123401922	27	+	SQVMPGAPF	0.0777	COD-dipp	chr4	123401896	123401922	27	+	SQVMPGAPF	0
Erhard et al. 2020	chr4	141656259	141656285	27	+	WSTELNVSR	0.000231	COD-dipp	chr4	141656259	141656285	27	+	WSTEINVSR	0
Erhard et al. 2020	chr4	141721923	141721949	27	+	AVSVQGFLK	0.00133	COD-dipp	chr4	141721923	141721949	27	+	AVSVQGFLK	0
Erhard et al. 2020	chr4	145514474	145514500	27	+	VLSTLLDFK	0.00461	COD-dipp	chr4	145514474	145514500	27	+	VISTLLDFK	0
Erhard et al. 2020	chr4	145639100	145639129	30	+	NASSVFSSYK	9.42e-06	COD-dipp	chr4	145639100	145639129	30	+	NASSVFSSYK	0
Erhard et al. 2020	chr4	145639100	145639129	30	+	NASSVFSSYK	9.42e-06	COD-dipp	chr4	145639103	145639129	27	+	ASSVFSSYK	0
Erhard et al. 2020	chr4	145639103	145639129	27	+	ASSVFSSYK	0.000991	COD-dipp	chr4	145639100	145639129	30	+	NASSVFSSYK	0
Erhard et al. 2020	chr4	145639103	145639129	27	+	ASSVFSSYK	0.000991	COD-dipp	chr4	145639103	145639129	27	+	ASSVFSSYK	0
Erhard et al. 2020	chr4	153204497	153204523	27	+	SPDWRRLAL	0.0128	COD-dipp	chr4	153204497	153204523	27	+	SPDWRRLAL	0
Erhard et al. 2020	chr4	153204497	153204523	27	+	SPDWRRLAL	0.0128	COD-dipp	chr4	153204497	153204526	30	+	SPDWRRLALV	0
Erhard et al. 2020	chr4	153204497	153204523	27	+	SPDWRRLAL	0.0128	COD-dipp	chr4	153204497	153204529	33	+	SPDWRRLALVF	0
Erhard et al. 2020	chr4	158212608	158212637	30	+	KLLKSTSSLK	0	COD-dipp	chr4	158212608	158212637	30	+	KLLKSTSSLK	0
Erhard et al. 2020	chr4	158212608	158212637	30	+	KLLKSTSSLK	0	COD-dipp	chr4	158212611	158212637	27	+	LLKSTSSLK	0
Erhard et al. 2020	chr4	1241359	1241385	27	-	KSFEKSNSW	0.000247	COD-dipp	chr4	1241359	1241385	27	-	KSFEKSNSW	0
Erhard et al. 2020	chr4	10454304	10454333	30	-	GTFKFLRLYK	0	COD-dipp	chr4	10454304	10454333	30	-	GTFKFLRIYK	0
Erhard et al. 2020	chr4	17803964	17803993	30	-	RVLPGRLSAF	4.55e-06	COD-dipp	chr4	17803964	17803993	30	-	RVLPGRLSAF	0
Erhard et al. 2020	chr4	17803964	17803993	30	-	RVLPGRLSAF	4.55e-06	COD-dipp	chr4	17803970	17803993	24	-	RVLPGRLS	0
Erhard et al. 2020	chr4	17804027	17804062	36	-	RVLGKSGLPLKK	1.61e-06	COD-dipp	chr4	17804027	17804062	36	-	RVLGKSGIPLKK	0
Erhard et al. 2020	chr4	17804027	17804062	36	-	RVLGKSGLPLKK	1.61e-06	COD-dipp	chr4	17804030	17804053	24	-	GKSGIPLK	3
Erhard et al. 2020	chr4	17804027	17804062	36	-	RVLGKSGLPLKK	1.61e-06	COD-dipp	chr4	17804030	17804062	33	-	RVLGKSGIPLK	0
Erhard et al. 2020	chr4	17804030	17804062	33	-	RVLGKSGLPLK	0	COD-dipp	chr4	17804027	17804062	36	-	RVLGKSGIPLKK	0
Erhard et al. 2020	chr4	17804030	17804062	33	-	RVLGKSGLPLK	0	COD-dipp	chr4	17804030	17804053	24	-	GKSGIPLK	0
Erhard et al. 2020	chr4	17804030	17804062	33	-	RVLGKSGLPLK	0	COD-dipp	chr4	17804030	17804062	33	-	RVLGKSGIPLK	0
Erhard et al. 2020	chr4	37649402	37649428	27	-	DTQNLLHTR	0.02	COD-dipp	chr4	37649402	37649428	27	-	DTQNILHTR	0
Erhard et al. 2020	chr4	38797868	38797897	30	-	SVFRKVLSMK	0.00214	COD-dipp	chr4	38797868	38797897	30	-	SVFRKVISMK	0
Erhard et al. 2020	chr4	39458901	39458927	27	-	TTDVLSLLR	0.0628	COD-dipp	chr4	39458901	39458930	30	-	MTTDVLSLLR	0
Erhard et al. 2020	chr4	39458901	39458930	30	-	MTTDVLSLLR	1.3e-05	COD-dipp	chr4	39458901	39458930	30	-	MTTDVLSLLR	0
Erhard et al. 2020	chr4	41143037	41143066	30	-	ETFAGWKLHK	3.04e-06	COD-dipp	chr4	41143037	41143066	30	-	ETFAGWKIHK	0
Erhard et al. 2020	chr4	48710587	48710613	27	-	VQAPDQKSF	0.00618	COD-dipp	chr4	48710587	48710613	27	-	VQAPDQKSF	0
Erhard et al. 2020	chr4	52029794	52029820	27	-	AVLVWSFMK	0.00185	COD-dipp	chr4	52029794	52029820	27	-	AVIVWSFMK	0
Erhard et al. 2020	chr4	55476025	55476051	27	-	SLHSQMLVK	0.0165	COD-dipp	chr4	55476025	55476051	27	-	SLHSQMLVK	0
Erhard et al. 2020	chr4	76035995	76036021	27	-	AAAPAATAK	0.0121	COD-dipp	chr4	76035995	76036021	27	-	AAAPAATAK	0
Erhard et al. 2020	chr4	76035995	76036021	27	-	AAAPAATAK	0.0121	COD-dipp	chr4	76035995	76036030	36	-	EVAAAAPAATAK	0
Erhard et al. 2020	chr4	77075740	77075772	33	-	SPLPTRARAAA	0.0868	COD-dipp	chr4	77075740	77075772	33	-	SPLPTRARAAA	0
Erhard et al. 2020	chr4	77075740	77075772	33	-	SPLPTRARAAA	0.0868	COD-dipp	chr4	77075743	77075772	30	-	SPLPTRARAA	0
Erhard et al. 2020	chr4	77075743	77075772	30	-	SPLPTRARAA	0.0131	COD-dipp	chr4	77075740	77075772	33	-	SPLPTRARAAA	0
Erhard et al. 2020	chr4	77075743	77075772	30	-	SPLPTRARAA	0.0131	COD-dipp	chr4	77075743	77075772	30	-	SPLPTRARAA	0
Erhard et al. 2020	chr4	82828895	82828924	30	-	FTDPFKGEAY	0	COD-dipp	chr4	82828895	82828924	30	-	FTDPFKGEAY	0
Erhard et al. 2020	chr4	82984292	82984318	27	-	LSYHRSKLK	0.00763	COD-dipp	chr4	82984292	82984318	27	-	LSYHRSKLK	0
Erhard et al. 2020	chr4	87304523	87304552	30	-	LYFKSQNFKF	0.016	COD-dipp	chr4	87304523	87304552	30	-	LYFKSQNFKF	0
Erhard et al. 2020	chr4	98471814	98471849	36	-	RLYFSRTDRFSK	0.00561	COD-dipp	chr4	98471814	98471840	27	-	FSRTDRFSK	0
Erhard et al. 2020	chr4	98471814	98471849	36	-	RLYFSRTDRFSK	0.00561	COD-dipp	chr4	98471814	98471849	36	-	RLYFSRTDRFSK	0
Erhard et al. 2020	chr4	98471901	98471930	30	-	LVYPGKSPYK	0.00433	COD-dipp	chr4	98471901	98471930	30	-	LVYPGKSPYK	0
Erhard et al. 2020	chr4	99930493	99930519	27	-	RTAHLVVVK	0.00821	COD-dipp	chr4	99930493	99930519	27	-	RTAHLVVVK	0
Erhard et al. 2020	chr4	103076561	103076587	27	-	GLAPPFRGK	0.00227	COD-dipp	chr4	103076561	103076581	21	-	APPFRGK	0
Erhard et al. 2020	chr4	103076561	103076587	27	-	GLAPPFRGK	0.00227	COD-dipp	chr4	103076561	103076587	27	-	GLAPPFRGK	0
Erhard et al. 2020	chr4	122912579	122912608	30	-	KVLEKYWLYK	3.04e-06	COD-dipp	chr4	122912579	122912608	30	-	KVLEKYWLYK	0
Erhard et al. 2020	chr4	122912579	122912608	30	-	KVLEKYWLYK	3.04e-06	COD-dipp	chr4	122912582	122912608	27	-	KVLEKYWLY	0
Erhard et al. 2020	chr4	122912582	122912608	27	-	KVLEKYWLY	0.00842	COD-dipp	chr4	122912579	122912608	30	-	KVLEKYWLYK	0
Erhard et al. 2020	chr4	122912582	122912608	27	-	KVLEKYWLY	0.00842	COD-dipp	chr4	122912582	122912608	27	-	KVLEKYWLY	0
Erhard et al. 2020	chr4	139295795	139295824	30	-	GETELGHARW	0	COD-dipp	chr4	139295795	139295824	30	-	GETELGHARW	0
Erhard et al. 2020	chr4	156970903	156970935	33	-	AVSELSPQSAK	2.6e-06	COD-dipp	chr4	156970903	156970935	33	-	AVSELSPQSAK	0
Erhard et al. 2020	chr4	158155658	158155684	27	-	SLNRVVLKY	0.00146	COD-dipp	chr4	158155658	158155684	27	-	SLNRVVLKY	0
Erhard et al. 2020	chr4	158171375	158171404	30	-	SVQHVDAAEK	0	COD-dipp	chr4	158171375	158171404	30	-	SVQHVDAAEK	0
Erhard et al. 2020	chr4	163612526	163612552	27	-	QPFSDSRVL	0.00303	COD-dipp	chr4	163612526	163612552	27	-	QPFSDSRVL	0
Erhard et al. 2020	chr4	164197171	164197197	27	-	RRSMMKMLR	0.00208	COD-dipp	chr4	164197171	164197197	27	-	RRSMMKMLR	0
Erhard et al. 2020	chr4	169007706	169007732	27	-	MLLKNMMFK	0.00117	COD-dipp	chr4	169007706	169007732	27	-	MLLKNMMFK	0
Erhard et al. 2020	chr4	169612040	169612066	27	-	LLSHHRYSY	0.00231	COD-dipp	chr4	169612040	169612066	27	-	LISHHRYSY	0
Erhard et al. 2020	chr5	10378771	10378797	27	+	AETQSKRLL	0.00446	COD-dipp	chr5	10378771	10378797	27	+	AETQSKRIL	0
Erhard et al. 2020	chr5	40843611	40843643	33	+	RLQKPQSSLVK	5.92e-06	COD-dipp	chr5	40843611	40843643	33	+	RIQKPQSSLVK	0
Erhard et al. 2020	chr5	43602797	43602823	27	+	GPQRGHHAL	0.00159	COD-dipp	chr5	43602797	43602823	27	+	GPQRGHHAL	0
Erhard et al. 2020	chr5	69217881	69217907	27	+	FVAFPHLGR	0.00139	COD-dipp	chr5	69217881	69217907	27	+	FVAFPHLGR	0
Erhard et al. 2020	chr5	69370107	69370133	27	+	STRHPTDYR	0.0393	COD-dipp	chr5	69370107	69370133	27	+	STRHPTDYR	0
Erhard et al. 2020	chr5	74768971	74768997	27	+	DTVWLTMRK	0.00352	COD-dipp	chr5	74768971	74768997	27	+	DTVWITMRK	0
Erhard et al. 2020	chr5	103129418	103129450	33	+	RVFANSHHNLK	0	COD-dipp	chr5	103129418	103129450	33	+	RVFANSHHNIK	0
Erhard et al. 2020	chr5	103129418	103129450	33	+	RVFANSHHNLK	0	COD-dipp	chr5	103129427	103129450	24	+	ANSHHNIK	0
Erhard et al. 2020	chr5	108798313	108798339	27	+	LLYRTFVLK	0.0118	COD-dipp	chr5	108798313	108798339	27	+	LLYRTFVIK	0
Erhard et al. 2020	chr5	122383270	122383299	30	+	KLNLRVGVTR	0.00277	COD-dipp	chr5	122383270	122383299	30	+	KLNIRVGVTR	0
Erhard et al. 2020	chr5	131391988	131392014	27	+	DTVRRLLHF	0.0615	COD-dipp	chr5	131391988	131392014	27	+	DTVRRILHF	0
Erhard et al. 2020	chr5	138341231	138341260	30	+	VLQWQKTAHK	0	COD-dipp	chr5	138341231	138341260	30	+	VLQWQKTAHK	0
Erhard et al. 2020	chr5	138341231	138341260	30	+	VLQWQKTAHK	0	COD-dipp	chr5	138341234	138341260	27	+	LQWQKTAHK	0
Erhard et al. 2020	chr5	140702033	140702059	27	+	SFYGLGTTR	0.0971	COD-dipp	chr5	140702030	140702059	30	+	ESFYGIGTTR	0
Erhard et al. 2020	chr5	140702033	140702059	27	+	SFYGLGTTR	0.0971	COD-dipp	chr5	140702033	140702059	27	+	SFYGIGTTR	0
Erhard et al. 2020	chr5	140702033	140702059	27	+	SFYGLGTTR	0.0971	COD-dipp	chr5	140702039	140702059	21	+	YGIGTTR	0
Erhard et al. 2020	chr5	141172739	141172765	27	+	YYSAHFKGF	0.000344	COD-dipp	chr5	141172739	141172765	27	+	YYSAHFKGF	0
Erhard et al. 2020	chr5	141476259	141476285	27	+	ATWSRTLVW	0.038	COD-dipp	chr5	141476259	141476279	21	+	ATWSRTL	0
Erhard et al. 2020	chr5	141476259	141476285	27	+	ATWSRTLVW	0.038	COD-dipp	chr5	141476259	141476285	27	+	ATWSRTLVW	0
Erhard et al. 2020	chr5	148394772	148394798	27	+	QQWGHERKV	0.00784	COD-dipp	chr5	148394772	148394798	27	+	QQWGHERKV	0
Erhard et al. 2020	chr5	151267462	151267491	30	+	ATAEWSGVRK	0.00695	COD-dipp	chr5	151267462	151267491	30	+	ATAEWSGVRK	0
Erhard et al. 2020	chr5	154793595	154793624	30	+	ETNTSGFHYK	0.000371	COD-dipp	chr5	154793595	154793624	30	+	ETNTSGFHYK	0
Erhard et al. 2020	chr5	160422763	160422792	30	+	RSMPHQPYLK	6.08e-06	COD-dipp	chr5	160422763	160422792	30	+	RSMPHQPYLK	0
Erhard et al. 2020	chr5	172909702	172909728	27	+	TAVARSTSV	0.00354	COD-dipp	chr5	172909702	172909728	27	+	TAVARSTSV	0
Erhard et al. 2020	chr5	10290747	10290773	27	-	KSLQWLTKL	0.00814	COD-dipp	chr5	10290750	10290779	30	-	RLKSLQWLTK	3
Erhard et al. 2020	chr5	10290747	10290773	27	-	KSLQWLTKL	0.00814	COD-dipp	chr5	10290750	10290782	33	-	ARLKSLQWLTK	3
Erhard et al. 2020	chr5	40832460	40832486	27	-	HALNVLVLK	0.0634	COD-dipp	chr5	40832460	40832486	27	-	HAINVLVLK	0
Erhard et al. 2020	chr5	55704343	55704372	30	-	SLQSSFQLLK	0.000953	COD-dipp	chr5	55704343	55704372	30	-	SLQSSFQLLK	0
Erhard et al. 2020	chr5	55704343	55704372	30	-	SLQSSFQLLK	0.000953	COD-dipp	chr5	55704343	55704375	33	-	ASLQSSFQLLK	0
Erhard et al. 2020	chr5	59586910	59586939	30	-	HVSDGSTALK	0	COD-dipp	chr5	59586910	59586939	30	-	HVSDGSTALK	0
Erhard et al. 2020	chr5	69320237	69320266	30	-	FPLTDDKVAL	6.03e-05	COD-dipp	chr5	69320237	69320266	30	-	FPITDDKVAL	0
Erhard et al. 2020	chr5	74766998	74767027	30	-	EAVADFGAAR	1.12e-05	COD-dipp	chr5	74766998	74767027	30	-	EAVADFGAAR	0
Erhard et al. 2020	chr5	78488650	78488682	33	-	LVYNPRPGVAK	1e-07	COD-dipp	chr5	78488650	78488682	33	-	IVYNPRPGVAK	0
Erhard et al. 2020	chr5	83057094	83057120	27	-	YSNGLQHPL	0.0147	COD-dipp	chr5	83057094	83057120	27	-	YSNGLQHPL	0
Erhard et al. 2020	chr5	95550587	95550613	27	-	EEYRGGNNW	0.00119	COD-dipp	chr5	95550587	95550613	27	-	EEYRGGNNW	0
Erhard et al. 2020	chr5	100903028	100903054	27	-	YRFHPRDYL	0.0402	COD-dipp	chr5	100903028	100903054	27	-	YRFHPRDYL	0
Erhard et al. 2020	chr5	131165103	131165129	27	-	KYQPKSFLR	0.00931	COD-dipp	chr5	131165103	131165129	27	-	KYQPKSFLR	0
Erhard et al. 2020	chr5	134226008	134226034	27	-	EAQRPTAEY	0.00347	COD-dipp	chr5	134226008	134226031	24	-	AQRPTAEY	0
Erhard et al. 2020	chr5	134226008	134226034	27	-	EAQRPTAEY	0.00347	COD-dipp	chr5	134226008	134226034	27	-	EAQRPTAEY	0
Erhard et al. 2020	chr5	147055963	147055992	30	-	RLYPGLLGGF	0.0025	COD-dipp	chr5	147055963	147055992	30	-	RLYPGLLGGF	0
Erhard et al. 2020	chr5	150447664	150447690	27	-	SASDLRWLK	0.00188	COD-dipp	chr5	150447664	150447690	27	-	SASDLRWLK	0
Erhard et al. 2020	chr5	150447664	150447690	27	-	SASDLRWLK	0.00188	COD-dipp	chr5	150447664	150447693	30	-	SSASDLRWLK	0
Erhard et al. 2020	chr5	150447664	150447693	30	-	SSASDLRWLK	6.86e-05	COD-dipp	chr5	150447664	150447690	27	-	SASDLRWLK	0
Erhard et al. 2020	chr5	150447664	150447693	30	-	SSASDLRWLK	6.86e-05	COD-dipp	chr5	150447664	150447693	30	-	SSASDLRWLK	0
Erhard et al. 2020	chr5	157142675	157142701	27	-	RRSFVFLSR	0.00614	COD-dipp	chr5	157142675	157142701	27	-	RRSFVFLSR	0
Erhard et al. 2020	chr5	160716991	160717023	33	-	YSDQQFAQLKY	0	COD-dipp	chr5	160716991	160717023	33	-	YSDQQFAQLKY	0
Erhard et al. 2020	chr5	172156743	172156769	27	-	VLWLRPKSL	0.0025	COD-dipp	chr5	172156743	172156769	27	-	VLWLRPKSL	0
Erhard et al. 2020	chr5	173616501	173616530	30	-	FTAPFTTSTR	2.69e-05	COD-dipp	chr5	173616501	173616530	30	-	FTAPFTTSTR	0
Erhard et al. 2020	chr5	179623114	179623146	33	-	RVRDDDVGHGR	0.00466	COD-dipp	chr5	179623114	179623146	33	-	RVRDDDVGHGR	0
Erhard et al. 2020	chr5	180071948	180071980	33	-	ARFYNPPGTPK	1.21e-06	COD-dipp	chr5	180071948	180071971	24	-	YNPPGTPK	0
Erhard et al. 2020	chr5	180071948	180071980	33	-	ARFYNPPGTPK	1.21e-06	COD-dipp	chr5	180071948	180071974	27	-	FYNPPGTPK	0
Erhard et al. 2020	chr5	180071948	180071980	33	-	ARFYNPPGTPK	1.21e-06	COD-dipp	chr5	180071948	180071977	30	-	RFYNPPGTPK	0
Erhard et al. 2020	chr5	180071948	180071980	33	-	ARFYNPPGTPK	1.21e-06	COD-dipp	chr5	180071948	180071980	33	-	ARFYNPPGTPK	0
Erhard et al. 2020	chr5	181243906	181243941	36	-	RVFPVPAGGFSL	0.0532	COD-dipp	chr5	181243906	181243941	36	-	RVFPVPAGGFSL	0
Erhard et al. 2020	chr6	2990139	2990165	27	+	HVYAAFLRK	0.0151	COD-dipp	chr6	2990139	2990165	27	+	HVYAAFLRK	0
Erhard et al. 2020	chr6	7181244	7181273	30	+	EVLSSVAGGF	1.96e-05	COD-dipp	chr6	7181244	7181273	30	+	EVISSVAGGF	0
Erhard et al. 2020	chr6	13286162	13286188	27	+	SSMNSKALR	0.00763	COD-dipp	chr6	13286162	13286194	33	+	SSMNSKALRWK	0
Erhard et al. 2020	chr6	13286162	13286188	27	+	SSMNSKALR	0.00763	COD-dipp	chr6	13286165	13286194	30	+	SMNSKALRWK	3
Erhard et al. 2020	chr6	20486709	20486738	30	+	KLFEKLVALK	0	COD-dipp	chr6	20486709	20486738	30	+	KIFEKLVALK	0
Erhard et al. 2020	chr6	26124348	26124377	30	+	TTQSGLGQAR	0.00118	COD-dipp	chr6	26124348	26124377	30	+	TTQSGLGQAR	0
Erhard et al. 2020	chr6	26156617	26156646	30	+	TTAASSWVSR	0.000557	COD-dipp	chr6	26156617	26156646	30	+	TTAASSWVSR	0
Erhard et al. 2020	chr6	26156617	26156646	30	+	TTAASSWVSR	0.000557	COD-dipp	chr6	26156620	26156646	27	+	TAASSWVSR	0
Erhard et al. 2020	chr6	26156620	26156646	27	+	TAASSWVSR	0.000423	COD-dipp	chr6	26156617	26156646	30	+	TTAASSWVSR	0
Erhard et al. 2020	chr6	26156620	26156646	27	+	TAASSWVSR	0.000423	COD-dipp	chr6	26156620	26156646	27	+	TAASSWVSR	0
Erhard et al. 2020	chr6	26367990	26368016	27	+	MVFHTGTQR	0.000231	COD-dipp	chr6	26367990	26368016	27	+	MVFHTGTQR	0
Erhard et al. 2020	chr6	26367990	26368016	27	+	MVFHTGTQR	0.000231	COD-dipp	chr6	26367993	26368016	24	+	VFHTGTQR	0
Erhard et al. 2020	chr6	26368019	26368045	27	+	KTLKDRHFW	0.00176	COD-dipp	chr6	26368019	26368045	27	+	KTLKDRHFW	0
Erhard et al. 2020	chr6	29723650	29723676	27	+	APRLPLLEV	0.0442	COD-dipp	chr6	29723650	29723673	24	+	APRLPLLE	0
Erhard et al. 2020	chr6	29723650	29723676	27	+	APRLPLLEV	0.0442	COD-dipp	chr6	29723650	29723676	27	+	APRLPLLEV	0
Erhard et al. 2020	chr6	29723746	29723772	27	+	HALPAVRQR	0.0182	COD-dipp	chr6	29723746	29723772	27	+	HAIPAVRQR	0
Erhard et al. 2020	chr6	29724227	29724253	27	+	SSAGLTSTR	0.000393	COD-dipp	chr6	29724221	29724253	33	+	DASSAGITSTR	0
Erhard et al. 2020	chr6	29724227	29724253	27	+	SSAGLTSTR	0.000393	COD-dipp	chr6	29724227	29724253	27	+	SSAGITSTR	0
Erhard et al. 2020	chr6	29828039	29828065	27	+	APRLPLHEV	0.00194	COD-dipp	chr6	29828039	29828065	27	+	APRLPLHEV	0
Erhard et al. 2020	chr6	29828039	29828065	27	+	APRLPLHEV	0.00194	COD-dipp	chr6	29828039	29828068	30	+	APRLPLHEVF	0
Erhard et al. 2020	chr6	29828039	29828068	30	+	APRLPLHEVF	0.00373	COD-dipp	chr6	29828039	29828065	27	+	APRLPLHEV	0
Erhard et al. 2020	chr6	29828039	29828068	30	+	APRLPLHEVF	0.00373	COD-dipp	chr6	29828039	29828068	30	+	APRLPLHEVF	0
Erhard et al. 2020	chr6	30619769	30619798	30	+	VVYPHSGLGR	4.1e-05	COD-dipp	chr6	30619769	30619798	30	+	VVYPHSGLGR	0
Erhard et al. 2020	chr6	30720469	30720501	33	+	TYLEASKKLKF	0	COD-dipp	chr6	30720469	30720501	33	+	TYLEASKKIKF	0
Erhard et al. 2020	chr6	31410672	31410698	27	+	SPRDSGQKM	0.0833	COD-dipp	chr6	31410672	31410698	27	+	SPRDSGQKM	0
Erhard et al. 2020	chr6	31622831	31622857	27	+	KEVFLAQPV	0.00633	COD-dipp	chr6	31622831	31622857	27	+	KEVFLAQPV	0
Erhard et al. 2020	chr6	31835023	31835049	27	+	QPAGGHVAA	0	COD-dipp	chr6	31835023	31835049	27	+	QPAGGHVAA	0
Erhard et al. 2020	chr6	32971169	32971195	27	+	RTPEWSLRK	0.00668	COD-dipp	chr6	32971169	32971195	27	+	RTPEWSLRK	0
Erhard et al. 2020	chr6	34792140	34792169	30	+	AVSGAHAAAR	5.39e-06	COD-dipp	chr6	34792140	34792169	30	+	AVSGAHAAAR	0
Erhard et al. 2020	chr6	35420247	35420273	27	+	STTVFMHVR	0.0262	COD-dipp	chr6	35420241	35420273	33	+	RASTTVFMHVR	0
Erhard et al. 2020	chr6	35420247	35420273	27	+	STTVFMHVR	0.0262	COD-dipp	chr6	35420247	35420273	27	+	STTVFMHVR	0
Erhard et al. 2020	chr6	35469005	35469040	36	+	KRFSGTVRLAPF	0.0434	COD-dipp	chr6	35469005	35469037	33	+	KRFSGTVRLAP	0
Erhard et al. 2020	chr6	35469005	35469040	36	+	KRFSGTVRLAPF	0.0434	COD-dipp	chr6	35469014	35469037	24	+	SGTVRLAP	3
Erhard et al. 2020	chr6	37433248	37433280	33	+	RLADPGWLVGK	2.29e-06	COD-dipp	chr6	37433248	37433280	33	+	RLADPGWLVGK	0
Erhard et al. 2020	chr6	39814756	39814791	36	+	AVWSVYQGDLRK	0	COD-dipp	chr6	39814756	39814791	36	+	AVWSVYQGDLRK	0
Erhard et al. 2020	chr6	39814756	39814791	36	+	AVWSVYQGDLRK	0	COD-dipp	chr6	39814765	39814791	27	+	SVYQGDLRK	0
Erhard et al. 2020	chr6	42051075	42051101	27	+	AMYSNNLLK	0.000434	COD-dipp	chr6	42051072	42051101	30	+	SAMYSNNLLK	0
Erhard et al. 2020	chr6	42051075	42051101	27	+	AMYSNNLLK	0.000434	COD-dipp	chr6	42051075	42051101	27	+	AMYSNNLLK	0
Erhard et al. 2020	chr6	42051075	42051101	27	+	AMYSNNLLK	0.000434	COD-dipp	chr6	42051081	42051101	21	+	YSNNLLK	0
Erhard et al. 2020	chr6	42935413	42935442	30	+	LSDPPDQMTY	0.0321	COD-dipp	chr6	42935413	42935442	30	+	ISDPPDQMTY	0
Erhard et al. 2020	chr6	43171597	43171623	27	+	AAAAAPLPR	0.000231	COD-dipp	chr6	43171591	43171623	33	+	MAAAAAAPIPR	0
Erhard et al. 2020	chr6	43171597	43171623	27	+	AAAAAPLPR	0.000231	COD-dipp	chr6	43171594	43171623	30	+	AAAAAAPIPR	0
Erhard et al. 2020	chr6	43171597	43171623	27	+	AAAAAPLPR	0.000231	COD-dipp	chr6	43171597	43171623	27	+	AAAAAPIPR	0
Erhard et al. 2020	chr6	43171597	43171623	27	+	AAAAAPLPR	0.000231	COD-dipp	chr6	43171600	43171623	24	+	AAAAPIPR	0
Erhard et al. 2020	chr6	43432199	43432225	27	+	LPAFRLPAA	0.0226	COD-dipp	chr6	43432199	43432225	27	+	LPAFRLPAA	0
Erhard et al. 2020	chr6	43432415	43432444	30	+	SPSADRVVAL	0.000118	COD-dipp	chr6	43432415	43432444	30	+	SPSADRVVAL	0
Erhard et al. 2020	chr6	80039823	80039852	30	+	KLNFPLFQRK	2.12e-06	COD-dipp	chr6	80039823	80039852	30	+	KLNFPIFQRK	0
Erhard et al. 2020	chr6	106519199	106519231	33	+	STLHLASQFTK	0	COD-dipp	chr6	106519199	106519225	27	+	STIHLASQF	0
Erhard et al. 2020	chr6	106519199	106519231	33	+	STLHLASQFTK	0	COD-dipp	chr6	106519199	106519231	33	+	STIHLASQFTK	0
Erhard et al. 2020	chr6	109106059	109106091	33	+	KLRDPTDSTLR	0	COD-dipp	chr6	109106059	109106091	33	+	KLRDPTDSTLR	0
Erhard et al. 2020	chr6	116584733	116584762	30	+	RLPSSLHTVK	1.76e-07	COD-dipp	chr6	116584733	116584762	30	+	RLPSSLHTVK	0
Erhard et al. 2020	chr6	118559277	118559303	27	+	ALFSKLNFK	0.00406	COD-dipp	chr6	118559277	118559303	27	+	ALFSKINFK	0
Erhard et al. 2020	chr6	125781189	125781215	27	+	AVRYNSTLK	0.000495	COD-dipp	chr6	125781189	125781215	27	+	AVRYNSTLK	0
Erhard et al. 2020	chr6	159797343	159797369	27	+	ARLWFRPPL	0.0312	COD-dipp	chr6	159797343	159797369	27	+	ARLWFRPPL	0
Erhard et al. 2020	chr6	2971807	2971839	33	-	AVYQEPALFWK	4.77e-08	COD-dipp	chr6	2971807	2971839	33	-	AVYQEPALFWK	0
Erhard et al. 2020	chr6	7310002	7310028	27	-	LVSSGTRSY	0.0348	COD-dipp	chr6	7310002	7310028	27	-	LVSSGTRSY	0
Erhard et al. 2020	chr6	10412187	10412216	30	-	APSLARFLSL	2.05e-05	COD-dipp	chr6	10412187	10412216	30	-	APSLARFLSL	0
Erhard et al. 2020	chr6	10412187	10412216	30	-	APSLARFLSL	2.05e-05	COD-dipp	chr6	10412187	10412222	36	-	SPAPSLARFLSL	0
Erhard et al. 2020	chr6	10412187	10412216	30	-	APSLARFLSL	2.05e-05	COD-dipp	chr6	10412190	10412216	27	-	APSLARFLS	0
Erhard et al. 2020	chr6	10412187	10412216	30	-	APSLARFLSL	2.05e-05	COD-dipp	chr6	10412193	10412216	24	-	APSLARFL	0
Erhard et al. 2020	chr6	10412187	10412216	30	-	APSLARFLSL	2.05e-05	COD-dipp	chr6	10412196	10412222	27	-	SPAPSLARF	6
Erhard et al. 2020	chr6	10412187	10412222	36	-	SPAPSLARFLSL	3.57e-06	COD-dipp	chr6	10412187	10412216	30	-	APSLARFLSL	0
Erhard et al. 2020	chr6	10412187	10412222	36	-	SPAPSLARFLSL	3.57e-06	COD-dipp	chr6	10412187	10412222	36	-	SPAPSLARFLSL	0
Erhard et al. 2020	chr6	10412187	10412222	36	-	SPAPSLARFLSL	3.57e-06	COD-dipp	chr6	10412190	10412216	27	-	APSLARFLS	3
Erhard et al. 2020	chr6	10412187	10412222	36	-	SPAPSLARFLSL	3.57e-06	COD-dipp	chr6	10412193	10412216	24	-	APSLARFL	6
Erhard et al. 2020	chr6	10412187	10412222	36	-	SPAPSLARFLSL	3.57e-06	COD-dipp	chr6	10412196	10412222	27	-	SPAPSLARF	0
Erhard et al. 2020	chr6	10412193	10412216	24	-	APSLARFL	0.0243	COD-dipp	chr6	10412187	10412216	30	-	APSLARFLSL	0
Erhard et al. 2020	chr6	10412193	10412216	24	-	APSLARFL	0.0243	COD-dipp	chr6	10412187	10412222	36	-	SPAPSLARFLSL	6
Erhard et al. 2020	chr6	10412193	10412216	24	-	APSLARFL	0.0243	COD-dipp	chr6	10412190	10412216	27	-	APSLARFLS	0
Erhard et al. 2020	chr6	10412193	10412216	24	-	APSLARFL	0.0243	COD-dipp	chr6	10412193	10412216	24	-	APSLARFL	0
Erhard et al. 2020	chr6	10412193	10412216	24	-	APSLARFL	0.0243	COD-dipp	chr6	10412196	10412222	27	-	SPAPSLARF	3
Erhard et al. 2020	chr6	10412196	10412222	27	-	SPAPSLARF	0.006	COD-dipp	chr6	10412187	10412216	30	-	APSLARFLSL	6
Erhard et al. 2020	chr6	10412196	10412222	27	-	SPAPSLARF	0.006	COD-dipp	chr6	10412187	10412222	36	-	SPAPSLARFLSL	0
Erhard et al. 2020	chr6	10412196	10412222	27	-	SPAPSLARF	0.006	COD-dipp	chr6	10412190	10412216	27	-	APSLARFLS	6
Erhard et al. 2020	chr6	10412196	10412222	27	-	SPAPSLARF	0.006	COD-dipp	chr6	10412193	10412216	24	-	APSLARFL	3
Erhard et al. 2020	chr6	10412196	10412222	27	-	SPAPSLARF	0.006	COD-dipp	chr6	10412196	10412222	27	-	SPAPSLARF	0
Erhard et al. 2020	chr6	13711348	13711377	30	-	RLFSGRLARR	0.0685	COD-dipp	chr6	13711348	13711377	30	-	RLFSGRLARR	0
Erhard et al. 2020	chr6	13711348	13711377	30	-	RLFSGRLARR	0.0685	COD-dipp	chr6	13711351	13711377	27	-	RLFSGRLAR	0
Erhard et al. 2020	chr6	13711351	13711377	27	-	RLFSGRLAR	0.00881	COD-dipp	chr6	13711348	13711377	30	-	RLFSGRLARR	0
Erhard et al. 2020	chr6	13711351	13711377	27	-	RLFSGRLAR	0.00881	COD-dipp	chr6	13711351	13711377	27	-	RLFSGRLAR	0
Erhard et al. 2020	chr6	26056173	26056199	27	-	TAVSNLVSR	0.000393	COD-dipp	chr6	26056167	26056193	27	-	VSNLVSRAW	6
Erhard et al. 2020	chr6	26056173	26056199	27	-	TAVSNLVSR	0.000393	COD-dipp	chr6	26056167	26056196	30	-	AVSNLVSRAW	3
Erhard et al. 2020	chr6	26056173	26056199	27	-	TAVSNLVSR	0.000393	COD-dipp	chr6	26056167	26056199	33	-	TAVSNLVSRAW	0
Erhard et al. 2020	chr6	26056173	26056199	27	-	TAVSNLVSR	0.000393	COD-dipp	chr6	26056173	26056193	21	-	VSNLVSR	0
Erhard et al. 2020	chr6	26056173	26056199	27	-	TAVSNLVSR	0.000393	COD-dipp	chr6	26056173	26056199	27	-	TAVSNLVSR	0
Erhard et al. 2020	chr6	26056173	26056199	27	-	TAVSNLVSR	0.000393	COD-dipp	chr6	26056173	26056202	30	-	TTAVSNLVSR	0
Erhard et al. 2020	chr6	26216535	26216561	27	-	RSASAVVRR	0.0622	COD-dipp	chr6	26216535	26216561	27	-	RSASAVVRR	0
Erhard et al. 2020	chr6	26216535	26216561	27	-	RSASAVVRR	0.0622	COD-dipp	chr6	26216535	26216564	30	-	ARSASAVVRR	0
Erhard et al. 2020	chr6	26216535	26216561	27	-	RSASAVVRR	0.0622	COD-dipp	chr6	26216538	26216564	27	-	ARSASAVVR	3
Erhard et al. 2020	chr6	26638403	26638435	33	-	VLYTSALNASK	0	COD-dipp	chr6	26638403	26638435	33	-	VIYTSALNASK	0
Erhard et al. 2020	chr6	29005076	29005102	27	-	TVNNVYLNK	0.000625	COD-dipp	chr6	29005076	29005102	27	-	TVNNVYINK	0
Erhard et al. 2020	chr6	29005076	29005102	27	-	TVNNVYLNK	0.000625	COD-dipp	chr6	29005076	29005105	30	-	TTVNNVYINK	0
Erhard et al. 2020	chr6	29005076	29005105	30	-	TTVNNVYLNK	5.39e-06	COD-dipp	chr6	29005076	29005102	27	-	TVNNVYINK	0
Erhard et al. 2020	chr6	29005076	29005105	30	-	TTVNNVYLNK	5.39e-06	COD-dipp	chr6	29005076	29005105	30	-	TTVNNVYINK	0
Erhard et al. 2020	chr6	31354642	31354674	33	-	FPQVEKEGATL	0.00456	COD-dipp	chr6	31354636	31354671	36	-	PQVEKEGATLRL	3
Erhard et al. 2020	chr6	32171414	32171440	27	-	LPAAHPVVL	0.000795	COD-dipp	chr6	32171414	32171440	27	-	LPAAHPVVL	0
Erhard et al. 2020	chr6	32530222	32530251	30	-	APGPVLFSSM	8.14e-05	COD-dipp	chr6	32530222	32530251	30	-	APGPVLFSSM	0
Erhard et al. 2020	chr6	32530222	32530251	30	-	APGPVLFSSM	8.14e-05	COD-dipp	chr6	32530228	32530251	24	-	APGPVLFS	0
Erhard et al. 2020	chr6	32940848	32940874	27	-	RTHGPWKSW	0.0057	COD-dipp	chr6	32940848	32940874	27	-	RTHGPWKSW	0
Erhard et al. 2020	chr6	43516812	43516838	27	-	RVSATGALK	0.00139	COD-dipp	chr6	43516812	43516838	27	-	RVSATGALK	0
Erhard et al. 2020	chr6	88612727	88612753	27	-	HHLPKDHAL	0.00264	COD-dipp	chr6	88612727	88612753	27	-	HHLPKDHAL	0
Erhard et al. 2020	chr6	88612727	88612753	27	-	HHLPKDHAL	0.00264	COD-dipp	chr6	88612727	88612756	30	-	HHHLPKDHAL	0
Erhard et al. 2020	chr6	88612727	88612756	30	-	HHHLPKDHAL	0.0149	COD-dipp	chr6	88612727	88612753	27	-	HHLPKDHAL	0
Erhard et al. 2020	chr6	88612727	88612756	30	-	HHHLPKDHAL	0.0149	COD-dipp	chr6	88612727	88612756	30	-	HHHLPKDHAL	0
Erhard et al. 2020	chr6	89352601	89352630	30	-	RPRGEEVAAA	0.015	COD-dipp	chr6	89352601	89352630	30	-	RPRGEEVAAA	0
Erhard et al. 2020	chr6	89352601	89352630	30	-	RPRGEEVAAA	0.015	COD-dipp	chr6	89352604	89352630	27	-	RPRGEEVAA	0
Erhard et al. 2020	chr6	98927784	98927810	27	-	HMSAFVPEV	0.00879	COD-dipp	chr6	98927784	98927810	27	-	HMSAFVPEV	0
Erhard et al. 2020	chr6	99568550	99568582	33	-	APRAAPPAGAF	2.96e-06	COD-dipp	chr6	99568550	99568576	27	-	RAAPPAGAF	0
Erhard et al. 2020	chr6	99568550	99568582	33	-	APRAAPPAGAF	2.96e-06	COD-dipp	chr6	99568550	99568582	33	-	APRAAPPAGAF	0
Erhard et al. 2020	chr6	99568550	99568582	33	-	APRAAPPAGAF	2.96e-06	COD-dipp	chr6	99568553	99568582	30	-	APRAAPPAGA	0
Erhard et al. 2020	chr6	106971563	106971592	30	-	SPMWQGKTGL	0	COD-dipp	chr6	106971563	106971592	30	-	SPMWQGKTGL	0
Erhard et al. 2020	chr6	110815025	110815054	30	-	DAAPTVTSTR	3.03e-05	COD-dipp	chr6	110815025	110815054	30	-	DAAPTVTSTR	0
Erhard et al. 2020	chr6	111780588	111780614	27	-	RRHVVYLKF	0.0188	COD-dipp	chr6	111780588	111780614	27	-	RRHVVYIKF	0
Erhard et al. 2020	chr6	125298751	125298777	27	-	HRWGHSTSR	0.00161	COD-dipp	chr6	125298751	125298777	27	-	HRWGHSTSR	0
Erhard et al. 2020	chr6	128397641	128397670	30	-	MVQGPVLTTR	0.000734	COD-dipp	chr6	128397641	128397667	27	-	VQGPVITTR	0
Erhard et al. 2020	chr6	128397641	128397670	30	-	MVQGPVLTTR	0.000734	COD-dipp	chr6	128397641	128397670	30	-	MVQGPVITTR	0
Erhard et al. 2020	chr6	130215473	130215502	30	-	NRFKSGLLFK	0.00912	COD-dipp	chr6	130215473	130215502	30	-	NRFKSGLIFK	0
Erhard et al. 2020	chr6	132503529	132503555	27	-	KLANKNLNH	0.000656	COD-dipp	chr6	132503523	132503555	33	-	KLANKNINHVL	0
Erhard et al. 2020	chr6	132503529	132503555	27	-	KLANKNLNH	0.000656	COD-dipp	chr6	132503529	132503555	27	-	KLANKNINH	0
Erhard et al. 2020	chr6	134171148	134171177	30	-	RLFLAETQLK	0.00151	COD-dipp	chr6	134171148	134171168	21	-	IAETQLK	0
Erhard et al. 2020	chr6	134171148	134171177	30	-	RLFLAETQLK	0.00151	COD-dipp	chr6	134171148	134171177	30	-	RLFIAETQLK	0
Erhard et al. 2020	chr6	165987570	165987596	27	-	SLFKFMNSK	0.00218	COD-dipp	chr6	165987570	165987596	27	-	SLFKFMNSK	0
Erhard et al. 2020	chr7	1045367	1045393	27	+	YLSPPFHFK	0.00554	COD-dipp	chr7	1045367	1045393	27	+	YLSPPFHFK	0
Erhard et al. 2020	chr7	1045367	1045393	27	+	YLSPPFHFK	0.00554	COD-dipp	chr7	1045370	1045393	24	+	LSPPFHFK	0
Erhard et al. 2020	chr7	4989091	4989120	30	+	RSYHQKPVEK	0.0179	COD-dipp	chr7	4989091	4989120	30	+	RSYHQKPVEK	0
Erhard et al. 2020	chr7	7572609	7572635	27	+	YLKTLQLHY	0.0243	COD-dipp	chr7	7572609	7572635	27	+	YLKTLQLHY	0
Erhard et al. 2020	chr7	26201966	26201992	27	+	RVGRWPRGW	0.00724	COD-dipp	chr7	26201966	26201992	27	+	RVGRWPRGW	0
Erhard et al. 2020	chr7	30157469	30157498	30	+	RLKSTVLTWK	6.64e-05	COD-dipp	chr7	30157469	30157495	27	+	RLKSTVLTW	0
Erhard et al. 2020	chr7	30157469	30157498	30	+	RLKSTVLTWK	6.64e-05	COD-dipp	chr7	30157469	30157498	30	+	RLKSTVLTWK	0
Erhard et al. 2020	chr7	32980430	32980456	27	+	RTAFPLRTR	0.0473	COD-dipp	chr7	32980430	32980456	27	+	RTAFPLRTR	0
Erhard et al. 2020	chr7	44624528	44624554	27	+	TVLGWKTPK	0.000554	COD-dipp	chr7	44624528	44624554	27	+	TVLGWKTPK	0
Erhard et al. 2020	chr7	48090230	48090256	27	+	RLLSQFRAW	0.000907	COD-dipp	chr7	48090230	48090256	27	+	RLLSQFRAW	0
Erhard et al. 2020	chr7	72880191	72880220	30	+	SVSTSLLSLK	0.0103	COD-dipp	chr7	72880191	72880220	30	+	SVSTSILSLK	0
Erhard et al. 2020	chr7	72890936	72890962	27	+	MRWQHLVLR	0.0132	COD-dipp	chr7	72890936	72890962	27	+	MRWQHLVLR	0
Erhard et al. 2020	chr7	80638705	80638731	27	+	LEHLLEKSF	0	COD-dipp	chr7	80638705	80638731	27	+	LEHLIEKSF	0
Erhard et al. 2020	chr7	80638711	80638737	27	+	HLLEKSFLA	0.00123	COD-dipp	chr7	80638705	80638731	27	+	LEHLIEKSF	6
Erhard et al. 2020	chr7	94430368	94430394	27	+	TLAQSVSNK	0.00853	COD-dipp	chr7	94430368	94430394	27	+	TLAQSVSNK	0
Erhard et al. 2020	chr7	94656426	94656455	30	+	RTAEKVHRAW	0.00257	COD-dipp	chr7	94656426	94656455	30	+	RTAEKVHRAW	0
Erhard et al. 2020	chr7	100867482	100867508	27	+	SPFPGHVGA	0.00294	COD-dipp	chr7	100867482	100867508	27	+	SPFPGHVGA	0
Erhard et al. 2020	chr7	103075233	103075259	27	+	LPWPGAAAL	0.00139	COD-dipp	chr7	103075233	103075259	27	+	LPWPGAAAL	0
Erhard et al. 2020	chr7	107564643	107564669	27	+	STNSLDAVR	0.000656	COD-dipp	chr7	107564643	107564669	27	+	STNSIDAVR	0
Erhard et al. 2020	chr7	107616324	107616353	30	+	SPRSGGGFSA	0.0107	COD-dipp	chr7	107616324	107616353	30	+	SPRSGGGFSA	0
Erhard et al. 2020	chr7	114922937	114922969	33	+	FPAPSTSQPFL	3.89e-05	COD-dipp	chr7	114922931	114922966	36	+	SQFPAPSTSQPF	3
Erhard et al. 2020	chr7	114922937	114922969	33	+	FPAPSTSQPFL	3.89e-05	COD-dipp	chr7	114922937	114922966	30	+	FPAPSTSQPF	0
Erhard et al. 2020	chr7	120989573	120989605	33	+	MTFPATWTGAK	0	COD-dipp	chr7	120989573	120989605	33	+	MTFPATWTGAK	0
Erhard et al. 2020	chr7	121909222	121909248	27	+	VYAPVLTKL	0.0272	COD-dipp	chr7	121909222	121909248	27	+	VYAPVLTKI	0
Erhard et al. 2020	chr7	128747884	128747910	27	+	QVWETTVQK	0.000775	COD-dipp	chr7	128747884	128747910	27	+	QVWETTVQK	0
Erhard et al. 2020	chr7	129388926	129388952	27	+	RYLTEVKKF	0.00488	COD-dipp	chr7	129388926	129388952	27	+	RYLTEVKKF	0
Erhard et al. 2020	chr7	130279496	130279525	30	+	HTTDPVPTLK	0.000932	COD-dipp	chr7	130279496	130279525	30	+	HTTDPVPTLK	0
Erhard et al. 2020	chr7	130279496	130279525	30	+	HTTDPVPTLK	0.000932	COD-dipp	chr7	130279499	130279525	27	+	TTDPVPTLK	0
Erhard et al. 2020	chr7	130279499	130279525	27	+	TTDPVPTLK	0.00104	COD-dipp	chr7	130279496	130279525	30	+	HTTDPVPTLK	0
Erhard et al. 2020	chr7	130279499	130279525	27	+	TTDPVPTLK	0.00104	COD-dipp	chr7	130279499	130279525	27	+	TTDPVPTLK	0
Erhard et al. 2020	chr7	134646866	134646898	33	+	RRWLFGGSEER	0	COD-dipp	chr7	134646866	134646895	30	+	RRWLFGGSEE	0
Erhard et al. 2020	chr7	134646866	134646898	33	+	RRWLFGGSEER	0	COD-dipp	chr7	134646866	134646898	33	+	RRWLFGGSEER	0
Erhard et al. 2020	chr7	134646866	134646898	33	+	RRWLFGGSEER	0	COD-dipp	chr7	134646872	134646898	27	+	WLFGGSEER	0
Erhard et al. 2020	chr7	134646872	134646898	27	+	WLFGGSEER	0.00678	COD-dipp	chr7	134646866	134646895	30	+	RRWLFGGSEE	3
Erhard et al. 2020	chr7	134646872	134646898	27	+	WLFGGSEER	0.00678	COD-dipp	chr7	134646866	134646898	33	+	RRWLFGGSEER	0
Erhard et al. 2020	chr7	134646872	134646898	27	+	WLFGGSEER	0.00678	COD-dipp	chr7	134646872	134646898	27	+	WLFGGSEER	0
Erhard et al. 2020	chr7	143381651	143381677	27	+	ALWWPQSPK	0.000867	COD-dipp	chr7	143381651	143381677	27	+	ALWWPQSPK	0
Erhard et al. 2020	chr7	143628387	143628416	30	+	KTWKGKLLAF	0	COD-dipp	chr7	143628387	143628416	30	+	KTWKGKLIAF	0
Erhard et al. 2020	chr7	143644054	143644083	30	+	SVASSPQGAR	0.0226	COD-dipp	chr7	143644054	143644083	30	+	SVASSPQGAR	0
Erhard et al. 2020	chr7	143644054	143644083	30	+	SVASSPQGAR	0.0226	COD-dipp	chr7	143644057	143644083	27	+	VASSPQGAR	0
Erhard et al. 2020	chr7	148754095	148754121	27	+	NYLNDLRNF	0.0837	COD-dipp	chr7	148754095	148754121	27	+	NYINDLRNF	0
Erhard et al. 2020	chr7	152094268	152094294	27	+	FLHLRPGQF	0.0025	COD-dipp	chr7	152094268	152094294	27	+	FLHLRPGQF	0
Erhard et al. 2020	chr7	156963170	156963196	27	+	GTVGTPMLK	0.0276	COD-dipp	chr7	156963170	156963196	27	+	GTVGTPMLK	0
Erhard et al. 2020	chr7	157358545	157358571	27	+	RTHSNNLVK	0.026	COD-dipp	chr7	157358545	157358571	27	+	RTHSNNLVK	0
Erhard et al. 2020	chr7	635868	635900	33	-	AVRSSVSQMGK	0	COD-dipp	chr7	635868	635900	33	-	AVRSSVSQMGK	0
Erhard et al. 2020	chr7	1570478	1570507	30	-	KRFYGTGWLR	1.12e-05	COD-dipp	chr7	1570478	1570498	21	-	YGTGWLR	0
Erhard et al. 2020	chr7	1570478	1570507	30	-	KRFYGTGWLR	1.12e-05	COD-dipp	chr7	1570478	1570507	30	-	KRFYGTGWLR	0
Erhard et al. 2020	chr7	5423716	5423742	27	-	RYLDFLKKR	0	COD-dipp	chr7	5423716	5423742	27	-	RYLDFIKKR	0
Erhard et al. 2020	chr7	17940334	17940360	27	-	AAATAVAMR	0.000231	COD-dipp	chr7	17940334	17940360	27	-	AAATAVAMR	0
Erhard et al. 2020	chr7	17940334	17940360	27	-	AAATAVAMR	0.000231	COD-dipp	chr7	17940334	17940363	30	-	FAAATAVAMR	0
Erhard et al. 2020	chr7	17940334	17940360	27	-	AAATAVAMR	0.000231	COD-dipp	chr7	17940334	17940369	36	-	AVFAAATAVAMR	0
Erhard et al. 2020	chr7	17940334	17940360	27	-	AAATAVAMR	0.000231	COD-dipp	chr7	17940337	17940363	27	-	FAAATAVAM	3
Erhard et al. 2020	chr7	17940337	17940363	27	-	FAAATAVAM	0.00615	COD-dipp	chr7	17940334	17940360	27	-	AAATAVAMR	3
Erhard et al. 2020	chr7	17940337	17940363	27	-	FAAATAVAM	0.00615	COD-dipp	chr7	17940334	17940363	30	-	FAAATAVAMR	0
Erhard et al. 2020	chr7	17940337	17940363	27	-	FAAATAVAM	0.00615	COD-dipp	chr7	17940334	17940369	36	-	AVFAAATAVAMR	3
Erhard et al. 2020	chr7	17940337	17940363	27	-	FAAATAVAM	0.00615	COD-dipp	chr7	17940337	17940363	27	-	FAAATAVAM	0
Erhard et al. 2020	chr7	19116903	19116929	27	-	AEDHPHAAL	0.000814	COD-dipp	chr7	19116903	19116929	27	-	AEDHPHAAL	0
Erhard et al. 2020	chr7	43650635	43650661	27	-	FLRLRVLAA	0.00901	COD-dipp	chr7	43650635	43650661	27	-	FLRLRVLAA	0
Erhard et al. 2020	chr7	43650635	43650661	27	-	FLRLRVLAA	0.00901	COD-dipp	chr7	43650635	43650670	36	-	GEGFLRLRVLAA	0
Erhard et al. 2020	chr7	43866938	43866967	30	-	RTMPQSERWR	0.00118	COD-dipp	chr7	43866938	43866967	30	-	RTMPQSERWR	0
Erhard et al. 2020	chr7	47369577	47369609	33	-	RALSMAAFTRR	0	COD-dipp	chr7	47369577	47369609	33	-	RALSMAAFTRR	0
Erhard et al. 2020	chr7	75475105	75475137	33	-	RQLDPDEKLTY	8.67e-07	COD-dipp	chr7	75475113	75475148	36	-	RRSGGNWTLMRR	8
Erhard et al. 2020	chr7	75475105	75475137	33	-	RQLDPDEKLTY	8.67e-07	COD-dipp	chr7	75475116	75475148	33	-	RRSGGNWTLMR	11
Erhard et al. 2020	chr7	76028668	76028697	30	-	VPNGSMTKAM	3.24e-06	COD-dipp	chr7	76028668	76028697	30	-	VPNGSMTKAM	0
Erhard et al. 2020	chr7	77794384	77794416	33	-	FLFSDPATASL	9.03e-06	COD-dipp	chr7	77794384	77794416	33	-	FLFSDPATASL	0
Erhard et al. 2020	chr7	77794384	77794416	33	-	FLFSDPATASL	9.03e-06	COD-dipp	chr7	77794390	77794416	27	-	FLFSDPATA	0
Erhard et al. 2020	chr7	77794390	77794416	27	-	FLFSDPATA	0.000866	COD-dipp	chr7	77794384	77794416	33	-	FLFSDPATASL	0
Erhard et al. 2020	chr7	77794390	77794416	27	-	FLFSDPATA	0.000866	COD-dipp	chr7	77794390	77794416	27	-	FLFSDPATA	0
Erhard et al. 2020	chr7	77798256	77798288	33	-	VPLRFPAGSAA	0.0091	COD-dipp	chr7	77798256	77798288	33	-	VPLRFPAGSAA	0
Erhard et al. 2020	chr7	83648601	83648630	30	-	RTLPLEGSPK	3.17e-05	COD-dipp	chr7	83648601	83648630	30	-	RTLPLEGSPK	0
Erhard et al. 2020	chr7	87860582	87860611	30	-	KYWSLELKNR	0	COD-dipp	chr7	87860582	87860611	30	-	KYWSIELKNR	0
Erhard et al. 2020	chr7	100167082	100167108	27	-	FPVPHGPSL	0.000231	COD-dipp	chr7	100167082	100167108	27	-	FPVPHGPSL	0
Erhard et al. 2020	chr7	100167082	100167108	27	-	FPVPHGPSL	0.000231	COD-dipp	chr7	100167082	100167114	33	-	SPFPVPHGPSL	0
Erhard et al. 2020	chr7	100167082	100167114	33	-	SPFPVPHGPSL	0.00374	COD-dipp	chr7	100167082	100167108	27	-	FPVPHGPSL	0
Erhard et al. 2020	chr7	100167082	100167114	33	-	SPFPVPHGPSL	0.00374	COD-dipp	chr7	100167082	100167114	33	-	SPFPVPHGPSL	0
Erhard et al. 2020	chr7	105800488	105800517	30	-	KTAVSTTLFK	0	COD-dipp	chr7	105800488	105800517	30	-	KTAVSTTIFK	0
Erhard et al. 2020	chr7	106274951	106274977	27	-	LMKRDGTTF	0.0348	COD-dipp	chr7	106274951	106274977	27	-	LMKRDGTTF	0
Erhard et al. 2020	chr7	112790340	112790366	27	-	VAAGPVTEK	0.000988	COD-dipp	chr7	112790340	112790366	27	-	VAAGPVTEK	0
Erhard et al. 2020	chr7	112790340	112790366	27	-	VAAGPVTEK	0.000988	COD-dipp	chr7	112790340	112790369	30	-	AVAAGPVTEK	0
Erhard et al. 2020	chr7	112790340	112790369	30	-	AVAAGPVTEK	1.16e-06	COD-dipp	chr7	112790340	112790366	27	-	VAAGPVTEK	0
Erhard et al. 2020	chr7	112790340	112790369	30	-	AVAAGPVTEK	1.16e-06	COD-dipp	chr7	112790340	112790369	30	-	AVAAGPVTEK	0
Erhard et al. 2020	chr7	115984300	115984326	27	-	SQKTHSPSY	0.00652	COD-dipp	chr7	115984300	115984326	27	-	SQKTHSPSY	0
Erhard et al. 2020	chr7	128403725	128403754	30	-	RLPDSPRLHR	0.0166	COD-dipp	chr7	128403725	128403754	30	-	RLPDSPRIHR	0
Erhard et al. 2020	chr7	131511365	131511394	30	-	RLQHPVSPSW	0.0173	COD-dipp	chr7	131511365	131511394	30	-	RLQHPVSPSW	0
Erhard et al. 2020	chr7	135207146	135207172	27	-	SVRGLTRFK	0.00214	COD-dipp	chr7	135207146	135207172	27	-	SVRGLTRFK	0
Erhard et al. 2020	chr7	140726418	140726444	27	-	QFVNLKTQF	0.0277	COD-dipp	chr7	140726418	140726444	27	-	QFVNIKTQF	0
Erhard et al. 2020	chr8	9008034	9008063	30	+	RVTSVTRFTK	0.00173	COD-dipp	chr8	9008034	9008063	30	+	RVTSVTRFTK	0
Erhard et al. 2020	chr8	22398759	22398785	27	+	SRQSYFWTK	0.0188	COD-dipp	chr8	22398759	22398785	27	+	SRQSYFWTK	0
Erhard et al. 2020	chr8	23528901	23528927	27	+	AAPGRWLPL	0.00818	COD-dipp	chr8	23528901	23528927	27	+	AAPGRWLPL	0
Erhard et al. 2020	chr8	23528901	23528927	27	+	AAPGRWLPL	0.00818	COD-dipp	chr8	23528904	23528927	24	+	APGRWLPL	0
Erhard et al. 2020	chr8	38176824	38176850	27	+	RPWGAGREA	0.00326	COD-dipp	chr8	38176824	38176850	27	+	RPWGAGREA	0
Erhard et al. 2020	chr8	38176824	38176850	27	+	RPWGAGREA	0.00326	COD-dipp	chr8	38176824	38176853	30	+	RPWGAGREAL	0
Erhard et al. 2020	chr8	38176824	38176853	30	+	RPWGAGREAL	0.00456	COD-dipp	chr8	38176824	38176850	27	+	RPWGAGREA	0
Erhard et al. 2020	chr8	38176824	38176853	30	+	RPWGAGREAL	0.00456	COD-dipp	chr8	38176824	38176853	30	+	RPWGAGREAL	0
Erhard et al. 2020	chr8	38177087	38177116	30	+	LPREAPGQSL	0.00343	COD-dipp	chr8	38177087	38177116	30	+	IPREAPGQSL	0
Erhard et al. 2020	chr8	38787674	38787703	30	+	RLAGPRATPR	0.000905	COD-dipp	chr8	38787674	38787703	30	+	RLAGPRATPR	0
Erhard et al. 2020	chr8	38917955	38917981	27	+	ESVGFWTSR	0.00352	COD-dipp	chr8	38917955	38917981	27	+	ESVGFWTSR	0
Erhard et al. 2020	chr8	41598388	41598417	30	+	DASGVTLSTR	0.000187	COD-dipp	chr8	41598388	41598417	30	+	DASGVTLSTR	0
Erhard et al. 2020	chr8	41598388	41598417	30	+	DASGVTLSTR	0.000187	COD-dipp	chr8	41598395	41598421	27	+	LELHSALAV	4
Erhard et al. 2020	chr8	41598395	41598421	27	+	LELHSALAV	0.0102	COD-dipp	chr8	41598388	41598417	30	+	DASGVTLSTR	4
Erhard et al. 2020	chr8	41598395	41598421	27	+	LELHSALAV	0.0102	COD-dipp	chr8	41598395	41598421	27	+	LELHSALAV	0
Erhard et al. 2020	chr8	54147385	54147411	27	+	LYANLFHSF	0.00386	COD-dipp	chr8	54147385	54147411	27	+	LYANLFHSF	0
Erhard et al. 2020	chr8	63186436	63186462	27	+	RDNQHKVLL	0.0431	COD-dipp	chr8	63186425	63186457	33	+	KWISGTINTKF	5
Erhard et al. 2020	chr8	63186436	63186462	27	+	RDNQHKVLL	0.0431	COD-dipp	chr8	63186436	63186462	27	+	RDNQHKVLL	0
Erhard et al. 2020	chr8	69493001	69493027	27	+	MRNMTLPLR	0.00678	COD-dipp	chr8	69493001	69493027	27	+	MRNMTLPLR	0
Erhard et al. 2020	chr8	69493001	69493027	27	+	MRNMTLPLR	0.00678	COD-dipp	chr8	69493001	69493030	30	+	MRNMTLPLRR	0
Erhard et al. 2020	chr8	93795479	93795508	30	+	QVFTGLFSSK	1.51e-05	COD-dipp	chr8	93795479	93795508	30	+	QVFTGLFSSK	0
Erhard et al. 2020	chr8	95133963	95133995	33	+	RPRPGGSDLRL	0	COD-dipp	chr8	95133963	95133989	27	+	RPRPGGSDL	0
Erhard et al. 2020	chr8	95133963	95133995	33	+	RPRPGGSDLRL	0	COD-dipp	chr8	95133963	95133995	33	+	RPRPGGSDLRL	0
Erhard et al. 2020	chr8	100150668	100150694	27	+	LYLETRSEF	0.00632	COD-dipp	chr8	100150668	100150694	27	+	LYLETRSEF	0
Erhard et al. 2020	chr8	103375790	103375816	27	+	ALGPMAFRV	0.00267	COD-dipp	chr8	103375790	103375816	27	+	ALGPMAFRV	0
Erhard et al. 2020	chr8	106684274	106684300	27	+	SPVLRALHL	0.00065	COD-dipp	chr8	106684274	106684300	27	+	SPVLRALHL	0
Erhard et al. 2020	chr8	124998603	124998629	27	+	LVRKPSGAA	0.00212	COD-dipp	chr8	124998603	124998629	27	+	LVRKPSGAA	0
Erhard et al. 2020	chr8	124998603	124998629	27	+	LVRKPSGAA	0.00212	COD-dipp	chr8	124998603	124998632	30	+	LVRKPSGAAA	0
Erhard et al. 2020	chr8	124998612	124998638	27	+	KPSGAAAAL	0.00304	COD-dipp	chr8	124998603	124998632	30	+	LVRKPSGAAA	6
Erhard et al. 2020	chr8	125433372	125433401	30	+	RTATLLALWK	4.33e-05	COD-dipp	chr8	125433372	125433401	30	+	RTATLLALWK	0
Erhard et al. 2020	chr8	125433372	125433401	30	+	RTATLLALWK	4.33e-05	COD-dipp	chr8	125433381	125433401	21	+	TLLALWK	0
Erhard et al. 2020	chr8	132870429	132870455	27	+	AESGLLTEL	0.00516	COD-dipp	chr8	132870429	132870455	27	+	AESGILTEL	0
Erhard et al. 2020	chr8	144359249	144359275	27	+	AVTFALTWK	0.00815	COD-dipp	chr8	144359249	144359275	27	+	AVTFALTWK	0
Erhard et al. 2020	chr8	8328408	8328437	30	-	RPPTAGRSSL	0.0449	COD-dipp	chr8	8328408	8328437	30	-	RPPTAGRSSL	0
Erhard et al. 2020	chr8	17655898	17655924	27	-	KSFGTLTLK	0.000707	COD-dipp	chr8	17655898	17655924	27	-	KSFGTLTLK	0
Erhard et al. 2020	chr8	17655898	17655924	27	-	KSFGTLTLK	0.000707	COD-dipp	chr8	17655898	17655930	33	-	SMKSFGTLTLK	0
Erhard et al. 2020	chr8	22156454	22156483	30	-	RLLPHAASQR	0.000335	COD-dipp	chr8	22156454	22156483	30	-	RLLPHAASQR	0
Erhard et al. 2020	chr8	29350573	29350599	27	-	KLHGRPSPK	0.00114	COD-dipp	chr8	29350573	29350599	27	-	KIHGRPSPK	0
Erhard et al. 2020	chr8	33461484	33461507	24	-	REHLVTRL	0.0781	COD-dipp	chr8	33461487	33461513	27	-	LTREHLVTR	3
Erhard et al. 2020	chr8	33461487	33461513	27	-	LTREHLVTR	0.000155	COD-dipp	chr8	33461487	33461513	27	-	LTREHLVTR	0
Erhard et al. 2020	chr8	33461505	33461534	30	-	EVVSGSGLTR	0.000182	COD-dipp	chr8	33461499	33461534	36	-	EVVSGSGLTREH	0
Erhard et al. 2020	chr8	33461505	33461534	30	-	EVVSGSGLTR	0.000182	COD-dipp	chr8	33461505	33461534	30	-	EVVSGSGLTR	0
Erhard et al. 2020	chr8	42049047	42049073	27	-	FPASENLVF	0.0198	COD-dipp	chr8	42049047	42049073	27	-	FPASENLVF	0
Erhard et al. 2020	chr8	47737144	47737173	30	-	KLQPGLTTTK	0	COD-dipp	chr8	47737144	47737173	30	-	KLQPGLTTTK	0
Erhard et al. 2020	chr8	48918486	48918512	27	-	STLHLFFLK	0.00877	COD-dipp	chr8	48918486	48918512	27	-	STLHLFFLK	0
Erhard et al. 2020	chr8	48921310	48921339	30	-	DAVGTAVSSR	2.69e-05	COD-dipp	chr8	48921310	48921339	30	-	DAVGTAVSSR	0
Erhard et al. 2020	chr8	52230040	52230069	30	-	ETLQFRSSSF	0	COD-dipp	chr8	52230040	52230069	30	-	ETLQFRSSSF	0
Erhard et al. 2020	chr8	60281048	60281074	27	-	RVWSGATRK	0.0142	COD-dipp	chr8	60281048	60281074	27	-	RVWSGATRK	0
Erhard et al. 2020	chr8	61714302	61714328	27	-	AAAPAAVAR	0.000525	COD-dipp	chr8	61714296	61714328	33	-	AAAPAAVARVR	0
Erhard et al. 2020	chr8	61714302	61714328	27	-	AAAPAAVAR	0.000525	COD-dipp	chr8	61714302	61714328	27	-	AAAPAAVAR	0
Erhard et al. 2020	chr8	66595571	66595600	30	-	FYLPVQAHTF	0.0894	COD-dipp	chr8	66595571	66595600	30	-	FYIPVQAHTF	0
Erhard et al. 2020	chr8	73959789	73959815	27	-	TTKVPGEAK	0.000434	COD-dipp	chr8	73959789	73959815	27	-	TTKVPGEAK	0
Erhard et al. 2020	chr8	77000001	77000027	27	-	KLRGAWAFR	0	COD-dipp	chr8	77000001	77000027	27	-	KLRGAWAFR	0
Erhard et al. 2020	chr8	89970364	89970390	27	-	SVNNGYAPK	0.00261	COD-dipp	chr8	89970364	89970390	27	-	SVNNGYAPK	0
Erhard et al. 2020	chr8	90645743	90645775	33	-	TAFPAGAGRAR	0.0046	COD-dipp	chr8	90645743	90645775	33	-	TAFPAGAGRAR	0
Erhard et al. 2020	chr8	102858094	102858123	30	-	YPEGLGEVLY	1.1e-05	COD-dipp	chr8	102858094	102858123	30	-	YPEGLGEVLY	0
Erhard et al. 2020	chr8	102858094	102858123	30	-	YPEGLGEVLY	1.1e-05	COD-dipp	chr8	102858097	102858123	27	-	YPEGLGEVL	0
Erhard et al. 2020	chr8	102858097	102858123	27	-	YPEGLGEVL	0.000434	COD-dipp	chr8	102858094	102858123	30	-	YPEGLGEVLY	0
Erhard et al. 2020	chr8	102858097	102858123	27	-	YPEGLGEVL	0.000434	COD-dipp	chr8	102858097	102858123	27	-	YPEGLGEVL	0
Erhard et al. 2020	chr8	108241871	108241897	27	-	NYYKVNWTF	0.00766	COD-dipp	chr8	108241871	108241897	27	-	NYYKVNWTF	0
Erhard et al. 2020	chr8	124539024	124539053	30	-	RSHESLQVYR	0.000348	COD-dipp	chr8	124539024	124539053	30	-	RSHESLQVYR	0
Erhard et al. 2020	chr8	125083985	125084011	27	-	EEPLSLHTW	0.000159	COD-dipp	chr8	125083985	125084011	27	-	EEPISLHTW	0
Erhard et al. 2020	chr8	125083985	125084011	27	-	EEPLSLHTW	0.000159	COD-dipp	chr8	125083985	125084014	30	-	MEEPISLHTW	0
Erhard et al. 2020	chr8	125083985	125084014	30	-	MEEPLSLHTW	2.12e-07	COD-dipp	chr8	125083985	125084011	27	-	EEPISLHTW	0
Erhard et al. 2020	chr8	125083985	125084014	30	-	MEEPLSLHTW	2.12e-07	COD-dipp	chr8	125083985	125084014	30	-	MEEPISLHTW	0
Erhard et al. 2020	chr8	130358054	130358080	27	-	HHVQLHHAA	0.0161	COD-dipp	chr8	130358054	130358080	27	-	HHVQLHHAA	0
Erhard et al. 2020	chr8	130443535	130443564	30	-	RPAGASRSQF	0.000668	COD-dipp	chr8	130443535	130443564	30	-	RPAGASRSQF	0
Erhard et al. 2020	chr8	143815350	143815376	27	-	HHAQVHPAV	0.033	COD-dipp	chr8	143815350	143815376	27	-	HHAQVHPAV	0
Erhard et al. 2020	chr8	144100031	144100060	30	-	ATHHQPWAQK	0	COD-dipp	chr8	144100031	144100060	30	-	ATHHQPWAQK	0
Erhard et al. 2020	chr9	286540	286566	27	+	LPRSSGTSL	0.0101	COD-dipp	chr9	286540	286569	30	+	LPRSSGTSLM	0
Erhard et al. 2020	chr9	286540	286566	27	+	LPRSSGTSL	0.0101	COD-dipp	chr9	286540	286566	27	+	LPRSSGTSL	0
Erhard et al. 2020	chr9	5892518	5892544	27	+	RGTATLTPR	0.0307	COD-dipp	chr9	5892518	5892544	27	+	RGTATLTPR	0
Erhard et al. 2020	chr9	12775219	12775245	27	+	RPRTSFLAA	0.0491	COD-dipp	chr9	12775219	12775251	33	+	RPRTSFLAASL	0
Erhard et al. 2020	chr9	12775219	12775245	27	+	RPRTSFLAA	0.0491	COD-dipp	chr9	12775219	12775245	27	+	RPRTSFLAA	0
Erhard et al. 2020	chr9	12775219	12775251	33	+	RPRTSFLAASL	0.0275	COD-dipp	chr9	12775219	12775251	33	+	RPRTSFLAASL	0
Erhard et al. 2020	chr9	12775219	12775251	33	+	RPRTSFLAASL	0.0275	COD-dipp	chr9	12775219	12775245	27	+	RPRTSFLAA	0
Erhard et al. 2020	chr9	15578868	15578897	30	+	RLPSYGPRLK	0.00102	COD-dipp	chr9	15578868	15578897	30	+	RLPSYGPRLK	0
Erhard et al. 2020	chr9	35162072	35162104	33	+	RPVLTATRSSL	1.21e-07	COD-dipp	chr9	35162072	35162104	33	+	RPVLTATRSSL	0
Erhard et al. 2020	chr9	35732729	35732758	30	+	GRWGPVAHPF	0.000341	COD-dipp	chr9	35732729	35732761	33	+	GRWGPVAHPFR	0
Erhard et al. 2020	chr9	35732729	35732758	30	+	GRWGPVAHPF	0.000341	COD-dipp	chr9	35732729	35732758	30	+	GRWGPVAHPF	0
Erhard et al. 2020	chr9	35732729	35732758	30	+	GRWGPVAHPF	0.000341	COD-dipp	chr9	35732732	35732758	27	+	RWGPVAHPF	0
Erhard et al. 2020	chr9	35732729	35732761	33	+	GRWGPVAHPFR	2.4e-07	COD-dipp	chr9	35732729	35732761	33	+	GRWGPVAHPFR	0
Erhard et al. 2020	chr9	35732729	35732761	33	+	GRWGPVAHPFR	2.4e-07	COD-dipp	chr9	35732729	35732758	30	+	GRWGPVAHPF	0
Erhard et al. 2020	chr9	35732729	35732761	33	+	GRWGPVAHPFR	2.4e-07	COD-dipp	chr9	35732732	35732758	27	+	RWGPVAHPF	3
Erhard et al. 2020	chr9	35732732	35732758	27	+	RWGPVAHPF	0.0122	COD-dipp	chr9	35732729	35732761	33	+	GRWGPVAHPFR	3
Erhard et al. 2020	chr9	35732732	35732758	27	+	RWGPVAHPF	0.0122	COD-dipp	chr9	35732729	35732758	30	+	GRWGPVAHPF	0
Erhard et al. 2020	chr9	35732732	35732758	27	+	RWGPVAHPF	0.0122	COD-dipp	chr9	35732732	35732758	27	+	RWGPVAHPF	0
Erhard et al. 2020	chr9	35792343	35792375	33	+	RVSPVGQSSPK	1.5e-08	COD-dipp	chr9	35792343	35792375	33	+	RVSPVGQSSPK	0
Erhard et al. 2020	chr9	37126502	37126528	27	+	RTLGLRNLR	0.00136	COD-dipp	chr9	37126502	37126528	27	+	RTLGIRNLR	0
Erhard et al. 2020	chr9	70259122	70259151	30	+	LPRELSRETL	0.00117	COD-dipp	chr9	70259122	70259151	30	+	LPRELSRETL	0
Erhard et al. 2020	chr9	83980915	83980941	27	+	ARVFTAHTR	0.0204	COD-dipp	chr9	83980915	83980941	27	+	ARVFTAHTR	0
Erhard et al. 2020	chr9	87726330	87726359	30	+	VEDPAEARDW	0	COD-dipp	chr9	87726330	87726359	30	+	VEDPAEARDW	0
Erhard et al. 2020	chr9	87730387	87730413	27	+	LLSQTVAVK	0.00198	COD-dipp	chr9	87730387	87730413	27	+	ILSQTVAVK	0
Erhard et al. 2020	chr9	88426539	88426568	30	+	NEDPLRKDTW	0	COD-dipp	chr9	88426539	88426568	30	+	NEDPIRKDTW	0
Erhard et al. 2020	chr9	89316427	89316453	27	+	VYLGLVKSF	0.00237	COD-dipp	chr9	89316427	89316453	27	+	VYLGIVKSF	0
Erhard et al. 2020	chr9	94374788	94374817	30	+	APRAGAGMAA	0.00673	COD-dipp	chr9	94374788	94374820	33	+	APRAGAGMAAA	0
Erhard et al. 2020	chr9	94374788	94374817	30	+	APRAGAGMAA	0.00673	COD-dipp	chr9	94374788	94374817	30	+	APRAGAGMAA	0
Erhard et al. 2020	chr9	94374788	94374817	30	+	APRAGAGMAA	0.00673	COD-dipp	chr9	94374791	94374820	30	+	PRAGAGMAAA	3
Erhard et al. 2020	chr9	94374788	94374820	33	+	APRAGAGMAAA	1.87e-05	COD-dipp	chr9	94374788	94374820	33	+	APRAGAGMAAA	0
Erhard et al. 2020	chr9	94374788	94374820	33	+	APRAGAGMAAA	1.87e-05	COD-dipp	chr9	94374788	94374817	30	+	APRAGAGMAA	0
Erhard et al. 2020	chr9	94374788	94374820	33	+	APRAGAGMAAA	1.87e-05	COD-dipp	chr9	94374791	94374820	30	+	PRAGAGMAAA	0
Erhard et al. 2020	chr9	95880980	95881006	27	+	SSYMQLFKK	0.00283	COD-dipp	chr9	95880980	95881006	27	+	SSYMQIFKK	0
Erhard et al. 2020	chr9	106923406	106923435	30	+	AVLSEPRLMK	0.03	COD-dipp	chr9	106923406	106923435	30	+	AVISEPRLMK	0
Erhard et al. 2020	chr9	113591396	113591422	27	+	LYVGKLPGF	0.00266	COD-dipp	chr9	113591396	113591422	27	+	LYVGKIPGF	0
Erhard et al. 2020	chr9	129147627	129147653	27	+	RLQGPSWEK	0.0287	COD-dipp	chr9	129147627	129147653	27	+	RLQGPSWEK	0
Erhard et al. 2020	chr9	131111619	131111645	27	+	TVMKRTFQK	0.000812	COD-dipp	chr9	131111619	131111645	27	+	TVMKRTFQK	0
Erhard et al. 2020	chr9	134026412	134026438	27	+	MVAESPPRV	2.65e-06	COD-dipp	chr9	134026409	134026438	30	+	AMVAESPPRV	0
Erhard et al. 2020	chr9	134026412	134026438	27	+	MVAESPPRV	2.65e-06	COD-dipp	chr9	134026412	134026438	27	+	MVAESPPRV	0
Erhard et al. 2020	chr9	27455714	27455740	27	-	MRFPWKSFK	0.0031	COD-dipp	chr9	27455714	27455740	27	-	MRFPWKSFK	0
Erhard et al. 2020	chr9	35649588	35649614	27	-	APKLPGSHF	0.00954	COD-dipp	chr9	35649588	35649614	27	-	APKLPGSHF	0
Erhard et al. 2020	chr9	35725253	35725279	27	-	RVYGWRLGK	0.000707	COD-dipp	chr9	35725253	35725279	27	-	RVYGWRLGK	0
Erhard et al. 2020	chr9	86079320	86079346	27	-	GRFSALLLR	0.0107	COD-dipp	chr9	86079320	86079346	27	-	GRFSALILR	0
Erhard et al. 2020	chr9	92847826	92847858	33	-	RLFPSSQTVRK	1.21e-07	COD-dipp	chr9	92847826	92847858	33	-	RIFPSSQTVRK	0
Erhard et al. 2020	chr9	97625829	97625855	27	-	KFLTRQLLF	0.00228	COD-dipp	chr9	97625829	97625855	27	-	KFITRQLLF	0
Erhard et al. 2020	chr9	104883104	104883130	27	-	EASFLQPER	0.00208	COD-dipp	chr9	104883104	104883130	27	-	EASFIQPER	0
Erhard et al. 2020	chr9	104903624	104903650	27	-	AVEEPHFQK	0.00159	COD-dipp	chr9	104903624	104903650	27	-	AVEEPHFQK	0
Erhard et al. 2020	chr9	104903702	104903731	30	-	AAFQGSRATR	0.0019	COD-dipp	chr9	104903702	104903731	30	-	AAFQGSRATR	0
Erhard et al. 2020	chr9	110256536	110256571	36	-	RPRHTHAGRASL	1.68e-05	COD-dipp	chr9	110256536	110256571	36	-	RPRHTHAGRASL	0
Erhard et al. 2020	chr9	111451487	111451513	27	-	QMNNYRLLY	0.0027	COD-dipp	chr9	111451487	111451513	27	-	QMNNYRILY	0
Erhard et al. 2020	chr9	112275960	112275986	27	-	NELDLPVRL	0.00252	COD-dipp	chr9	112275960	112275986	27	-	NEIDLPVRL	0
Erhard et al. 2020	chr9	113211498	113211527	30	-	STQPQNSLRK	0.00106	COD-dipp	chr9	113211498	113211527	30	-	STQPQNSLRK	0
Erhard et al. 2020	chr9	115118080	115118109	30	-	APASVGTKAA	0	COD-dipp	chr9	115118080	115118109	30	-	APASVGTKAA	0
Erhard et al. 2020	chr9	115118080	115118109	30	-	APASVGTKAA	0	COD-dipp	chr9	115118083	115118109	27	-	APASVGTKA	0
Erhard et al. 2020	chr9	115118083	115118109	27	-	APASVGTKA	0.000445	COD-dipp	chr9	115118080	115118109	30	-	APASVGTKAA	0
Erhard et al. 2020	chr9	115118083	115118109	27	-	APASVGTKA	0.000445	COD-dipp	chr9	115118083	115118109	27	-	APASVGTKA	0
Erhard et al. 2020	chr9	127916907	127916933	27	-	ARLAFGREM	0.00215	COD-dipp	chr9	127916907	127916933	27	-	ARLAFGREM	0
Erhard et al. 2020	chr9	129979346	129979375	30	-	GLFQRSTNLK	7.38e-06	COD-dipp	chr9	129979346	129979375	30	-	GIFQRSTNLK	0
Erhard et al. 2020	chr9	136407885	136407914	30	-	RQLHSLLESF	0.061	COD-dipp	chr9	136407885	136407914	30	-	RQIHSLLESF	0
Erhard et al. 2020	chr9	136482981	136483016	36	-	AEVSVLVASVGW	4.46e-06	COD-dipp	chr9	136482981	136483016	36	-	AEVSVLVASVGW	0
Erhard et al. 2020	chr9	136482981	136483016	36	-	AEVSVLVASVGW	4.46e-06	COD-dipp	chr9	136482981	136483004	24	-	VLVASVGW	0
Erhard et al. 2020	chr9	136863410	136863436	27	-	RTNNLLLPR	0	COD-dipp	chr9	136863410	136863436	27	-	RTNNILLPR	0
Erhard et al. 2020	chr10	5451903	5451935	33	+	MELSDVLVKQY	0	COD-dipp	chr10	5451903	5451935	33	+	MELSDVLVKQY	0
Erhard et al. 2020	chr10	5709565	5709591	27	+	RLLRVYLVK	0.0289	COD-dipp	chr10	5709565	5709591	27	+	RILRVYLVK	0
Erhard et al. 2020	chr10	5712819	5712848	30	+	TVQNFLPTKK	3.81e-06	COD-dipp	chr10	5712819	5712848	30	+	TVQNFLPTKK	0
Erhard et al. 2020	chr10	11165472	11165504	33	+	SVFDSNGTANK	0.026	COD-dipp	chr10	11165472	11165504	33	+	SVFDSNGTANK	0
Erhard et al. 2020	chr10	12209984	12210010	27	+	LLSQTVMMK	0.00163	COD-dipp	chr10	12209984	12210010	27	+	ILSQTVMMK	0
Erhard et al. 2020	chr10	13587044	13587073	30	+	RSWSGKLELK	3.81e-06	COD-dipp	chr10	13587044	13587073	30	+	RSWSGKLELK	0
Erhard et al. 2020	chr10	17237285	17237311	27	+	SVQQYLTSK	0.0161	COD-dipp	chr10	17237285	17237311	27	+	SVQQYITSK	0
Erhard et al. 2020	chr10	22321533	22321559	27	+	RPRLLGAAL	0.0713	COD-dipp	chr10	22321533	22321559	27	+	RPRLLGAAL	0
Erhard et al. 2020	chr10	22321533	22321559	27	+	RPRLLGAAL	0.0713	COD-dipp	chr10	22321533	22321568	36	+	RPRLLGAALVAH	0
Erhard et al. 2020	chr10	28535587	28535613	27	+	TPVAVLTDM	0.00116	COD-dipp	chr10	28535587	28535613	27	+	TPVAVITDM	0
Erhard et al. 2020	chr10	30437334	30437366	33	+	YHAPDTALSTL	8.3e-06	COD-dipp	chr10	30437334	30437366	33	+	YHAPDTALSTL	0
Erhard et al. 2020	chr10	35201457	35201483	27	+	KLNLPQVTW	0.0521	COD-dipp	chr10	35201457	35201483	27	+	KLNLPQVTW	0
Erhard et al. 2020	chr10	45395858	45395887	30	+	SWPEMTKFTF	0.00861	COD-dipp	chr10	45395858	45395887	30	+	SWPEMTKFTF	0
Erhard et al. 2020	chr10	62085815	62085847	33	+	YLEPNASNMKY	0	COD-dipp	chr10	62085815	62085847	33	+	YLEPNASNMKY	0
Erhard et al. 2020	chr10	68332124	68332150	27	+	VVASATRGK	0.00114	COD-dipp	chr10	68332124	68332150	27	+	VVASATRGK	0
Erhard et al. 2020	chr10	68338517	68338549	33	+	SEVAGVKSKDF	3.52e-07	COD-dipp	chr10	68338517	68338549	33	+	SEVAGVKSKDF	0
Erhard et al. 2020	chr10	69495646	69495672	27	+	MLWTSKTSW	0.0157	COD-dipp	chr10	69495646	69495672	27	+	MIWTSKTSW	0
Erhard et al. 2020	chr10	84371076	84371102	27	+	DLFGFQVAK	0.00344	COD-dipp	chr10	84371076	84371102	27	+	DIFGFQVAK	0
Erhard et al. 2020	chr10	84371282	84371311	30	+	KVSKSLTLLK	0	COD-dipp	chr10	84371282	84371311	30	+	KVSKSLTILK	0
Erhard et al. 2020	chr10	87094543	87094572	30	+	RSKKPSTLLK	0.000137	COD-dipp	chr10	87094543	87094572	30	+	RSKKPSTILK	0
Erhard et al. 2020	chr10	87863817	87863843	27	+	RFSPPLRLF	0.00257	COD-dipp	chr10	87863811	87863843	33	+	RRRFSPPLRLF	0
Erhard et al. 2020	chr10	87863817	87863843	27	+	RFSPPLRLF	0.00257	COD-dipp	chr10	87863814	87863837	24	+	RRFSPPLR	3
Erhard et al. 2020	chr10	87863817	87863843	27	+	RFSPPLRLF	0.00257	COD-dipp	chr10	87863814	87863840	27	+	RRFSPPLRL	3
Erhard et al. 2020	chr10	87863817	87863843	27	+	RFSPPLRLF	0.00257	COD-dipp	chr10	87863814	87863843	30	+	RRFSPPLRLF	0
Erhard et al. 2020	chr10	87863817	87863843	27	+	RFSPPLRLF	0.00257	COD-dipp	chr10	87863817	87863843	27	+	RFSPPLRLF	0
Erhard et al. 2020	chr10	87863817	87863843	27	+	RFSPPLRLF	0.00257	COD-dipp	chr10	87863823	87863843	21	+	SPPLRLF	0
Erhard et al. 2020	chr10	91251295	91251321	27	+	LLQKLTNRK	0.00121	COD-dipp	chr10	91251295	91251321	27	+	ILQKLTNRK	0
Erhard et al. 2020	chr10	96955042	96955071	30	+	KVLDTPHHSK	0	COD-dipp	chr10	96955042	96955071	30	+	KVLDTPHHSK	0
Erhard et al. 2020	chr10	96955042	96955071	30	+	KVLDTPHHSK	0	COD-dipp	chr10	96955045	96955071	27	+	VLDTPHHSK	0
Erhard et al. 2020	chr10	96955045	96955071	27	+	VLDTPHHSK	0.000636	COD-dipp	chr10	96955042	96955071	30	+	KVLDTPHHSK	0
Erhard et al. 2020	chr10	96955045	96955071	27	+	VLDTPHHSK	0.000636	COD-dipp	chr10	96955045	96955071	27	+	VLDTPHHSK	0
Erhard et al. 2020	chr10	100913104	100913133	30	+	RRHDKALHAR	9.42e-06	COD-dipp	chr10	100913104	100913130	27	+	RRHDKALHA	0
Erhard et al. 2020	chr10	100913104	100913133	30	+	RRHDKALHAR	9.42e-06	COD-dipp	chr10	100913104	100913133	30	+	RRHDKALHAR	0
Erhard et al. 2020	chr10	100987573	100987605	33	+	GRLTLPAKWER	0.00456	COD-dipp	chr10	100987573	100987605	33	+	GRLTLPAKWER	0
Erhard et al. 2020	chr10	100987830	100987856	27	+	MTLEMRTTR	0.0144	COD-dipp	chr10	100987824	100987856	33	+	MQMTIEMRTTR	0
Erhard et al. 2020	chr10	100987830	100987856	27	+	MTLEMRTTR	0.0144	COD-dipp	chr10	100987830	100987856	27	+	MTIEMRTTR	0
Erhard et al. 2020	chr10	100987830	100987856	27	+	MTLEMRTTR	0.0144	COD-dipp	chr10	100987833	100987856	24	+	TIEMRTTR	0
Erhard et al. 2020	chr10	101002576	101002605	30	+	LLLKLPLPHK	0	COD-dipp	chr10	101002576	101002605	30	+	LLLKLPLPHK	0
Erhard et al. 2020	chr10	101002576	101002605	30	+	LLLKLPLPHK	0	COD-dipp	chr10	101002579	101002605	27	+	LLKLPLPHK	0
Erhard et al. 2020	chr10	101002579	101002605	27	+	LLKLPLPHK	0.00581	COD-dipp	chr10	101002576	101002605	30	+	LLLKLPLPHK	0
Erhard et al. 2020	chr10	101002579	101002605	27	+	LLKLPLPHK	0.00581	COD-dipp	chr10	101002579	101002605	27	+	LLKLPLPHK	0
Erhard et al. 2020	chr10	125823667	125823693	27	+	KTMMTVTRK	0.00163	COD-dipp	chr10	125823661	125823690	30	+	RMKTMMTVTR	3
Erhard et al. 2020	chr10	125823667	125823693	27	+	KTMMTVTRK	0.00163	COD-dipp	chr10	125823661	125823693	33	+	RMKTMMTVTRK	0
Erhard et al. 2020	chr10	125823667	125823693	27	+	KTMMTVTRK	0.00163	COD-dipp	chr10	125823667	125823693	27	+	KTMMTVTRK	0
Erhard et al. 2020	chr10	11532268	11532297	30	-	STLGVFENYK	0.0231	COD-dipp	chr10	11532268	11532297	30	-	STLGVFENYK	0
Erhard et al. 2020	chr10	13707073	13707102	30	-	ETVGKPVLQR	1.12e-05	COD-dipp	chr10	13707073	13707102	30	-	ETVGKPVLQR	0
Erhard et al. 2020	chr10	24722502	24722531	30	-	HLNGEHFFLK	0.000863	COD-dipp	chr10	24722502	24722531	30	-	HLNGEHFFLK	0
Erhard et al. 2020	chr10	32901532	32901561	30	-	RANPTTLNAK	1.13e-06	COD-dipp	chr10	32901532	32901561	30	-	RANPTTLNAK	0
Erhard et al. 2020	chr10	43644730	43644762	33	-	RLQDPQAGLSK	2.68e-06	COD-dipp	chr10	43644730	43644762	33	-	RLQDPQAGISK	0
Erhard et al. 2020	chr10	50433521	50433550	30	-	ELYWNNGRSW	0.000489	COD-dipp	chr10	50433521	50433541	21	-	WNNGRSW	0
Erhard et al. 2020	chr10	50433521	50433550	30	-	ELYWNNGRSW	0.000489	COD-dipp	chr10	50433521	50433550	30	-	ELYWNNGRSW	0
Erhard et al. 2020	chr10	50433521	50433550	30	-	ELYWNNGRSW	0.000489	COD-dipp	chr10	50433521	50433553	33	-	MELYWNNGRSW	0
Erhard et al. 2020	chr10	73576267	73576296	30	-	GTLEVWGTLK	0.00022	COD-dipp	chr10	73576267	73576296	30	-	GTIEVWGTLK	0
Erhard et al. 2020	chr10	74138160	74138186	27	-	SLYLSYRPK	0.00095	COD-dipp	chr10	74138160	74138186	27	-	SLYLSYRPK	0
Erhard et al. 2020	chr10	74138226	74138252	27	-	KMYHLSFQH	0.0012	COD-dipp	chr10	74138226	74138252	27	-	KMYHLSFQH	0
Erhard et al. 2020	chr10	77403957	77403983	27	-	ALSNQWMKK	0.00089	COD-dipp	chr10	77403957	77403983	27	-	ALSNQWMKK	0
Erhard et al. 2020	chr10	86521709	86521735	27	-	LRWFRALFK	0.00379	COD-dipp	chr10	86521709	86521735	27	-	LRWFRALFK	0
Erhard et al. 2020	chr10	86521709	86521735	27	-	LRWFRALFK	0.00379	COD-dipp	chr10	86521709	86521738	30	-	ALRWFRALFK	0
Erhard et al. 2020	chr10	93409620	93409649	30	-	KLSLLGGSPK	0.0151	COD-dipp	chr10	93409620	93409649	30	-	KLSLLGGSPK	0
Erhard et al. 2020	chr10	96709620	96709652	33	-	SRLGPLAGAHL	0.00319	COD-dipp	chr10	96709620	96709652	33	-	SRLGPLAGAHL	0
Erhard et al. 2020	chr10	98387227	98387253	27	-	ETSSHHQLW	0.015	COD-dipp	chr10	98387227	98387253	27	-	ETSSHHQIW	0
Erhard et al. 2020	chr10	103451093	103451122	30	-	EEVLRDTRGW	6.04e-05	COD-dipp	chr10	103451093	103451119	27	-	EVLRDTRGW	0
Erhard et al. 2020	chr10	103451093	103451122	30	-	EEVLRDTRGW	6.04e-05	COD-dipp	chr10	103451093	103451122	30	-	EEVLRDTRGW	0
Erhard et al. 2020	chr10	103451093	103451122	30	-	EEVLRDTRGW	6.04e-05	COD-dipp	chr10	103451093	103451128	36	-	AEEEVLRDTRGW	0
Erhard et al. 2020	chr10	103917603	103917629	27	-	SELAGSHSP	0.0105	COD-dipp	chr10	103917603	103917629	27	-	SELAGSHSP	0
Erhard et al. 2020	chr10	110297715	110297741	27	-	DLFTGVMKR	0.00989	COD-dipp	chr10	110297715	110297741	27	-	DIFTGVMKR	0
Erhard et al. 2020	chr10	112445626	112445652	27	-	RLGFRPRHW	0.0658	COD-dipp	chr10	112445626	112445652	27	-	RLGFRPRHW	0
Erhard et al. 2020	chr10	114331805	114331831	27	-	AFQTSRHPR	0.00027	COD-dipp	chr10	114331805	114331828	24	-	FQTSRHPR	0
Erhard et al. 2020	chr10	114331805	114331831	27	-	AFQTSRHPR	0.00027	COD-dipp	chr10	114331805	114331831	27	-	AFQTSRHPR	0
Erhard et al. 2020	chr10	114331805	114331831	27	-	AFQTSRHPR	0.00027	COD-dipp	chr10	114331805	114331834	30	-	RAFQTSRHPR	0
Erhard et al. 2020	chr10	114331805	114331831	27	-	AFQTSRHPR	0.00027	COD-dipp	chr10	114331805	114331837	33	-	RRAFQTSRHPR	0
Erhard et al. 2020	chr10	114331805	114331834	30	-	RAFQTSRHPR	0.00343	COD-dipp	chr10	114331805	114331828	24	-	FQTSRHPR	0
Erhard et al. 2020	chr10	114331805	114331834	30	-	RAFQTSRHPR	0.00343	COD-dipp	chr10	114331805	114331831	27	-	AFQTSRHPR	0
Erhard et al. 2020	chr10	114331805	114331834	30	-	RAFQTSRHPR	0.00343	COD-dipp	chr10	114331805	114331834	30	-	RAFQTSRHPR	0
Erhard et al. 2020	chr10	114331805	114331834	30	-	RAFQTSRHPR	0.00343	COD-dipp	chr10	114331805	114331837	33	-	RRAFQTSRHPR	0
Erhard et al. 2020	chr10	117341014	117341043	30	-	SLYNNGHLLK	8.85e-07	COD-dipp	chr10	117341014	117341043	30	-	SIYNNGHLLK	0
Erhard et al. 2020	chr10	118336313	118336339	27	-	RTLDLTYRK	0.00335	COD-dipp	chr10	118336313	118336339	27	-	RTLDLTYRK	0
Erhard et al. 2020	chr10	119527377	119527403	27	-	VPAAATRAS	0.00709	COD-dipp	chr10	119527374	119527406	33	-	AVPAAATRASR	3
Erhard et al. 2020	chr10	119527377	119527403	27	-	VPAAATRAS	0.00709	COD-dipp	chr10	119527377	119527403	27	-	VPAAATRAS	0
Erhard et al. 2020	chr10	124681651	124681680	30	-	SVLKGGALKK	3.15e-06	COD-dipp	chr10	124681651	124681680	30	-	SVLKGGALKK	0
Erhard et al. 2020	chr10	124681651	124681680	30	-	SVLKGGALKK	3.15e-06	COD-dipp	chr10	124681654	124681680	27	-	SVLKGGALK	0
Erhard et al. 2020	chr10	124681654	124681680	27	-	SVLKGGALK	0.00095	COD-dipp	chr10	124681651	124681680	30	-	SVLKGGALKK	0
Erhard et al. 2020	chr10	124681654	124681680	27	-	SVLKGGALK	0.00095	COD-dipp	chr10	124681654	124681680	27	-	SVLKGGALK	0
Erhard et al. 2020	chr10	126646607	126646633	27	-	TVDSSHPPK	0.000603	COD-dipp	chr10	126646607	126646633	27	-	TVDSSHPPK	0
Erhard et al. 2020	chr10	126646607	126646633	27	-	TVDSSHPPK	0.000603	COD-dipp	chr10	126646607	126646636	30	-	STVDSSHPPK	0
Erhard et al. 2020	chr10	126646607	126646636	30	-	STVDSSHPPK	5.52e-05	COD-dipp	chr10	126646607	126646633	27	-	TVDSSHPPK	0
Erhard et al. 2020	chr10	126646607	126646636	30	-	STVDSSHPPK	5.52e-05	COD-dipp	chr10	126646607	126646636	30	-	STVDSSHPPK	0
Erhard et al. 2020	chr11	19143042	19143071	30	+	KTKNLPMQEK	0.00827	COD-dipp	chr11	19143042	19143071	30	+	KTKNLPMQEK	0
Erhard et al. 2020	chr11	35204631	35204660	30	+	GTAGNGWFNK	0	COD-dipp	chr11	35204631	35204660	30	+	GTAGNGWFNK	0
Erhard et al. 2020	chr11	36633329	36633364	36	+	KTFLPQQKLLLK	1.81e-07	COD-dipp	chr11	36633329	36633364	36	+	KTFLPQQKLLIK	0
Erhard et al. 2020	chr11	46617595	46617624	30	+	APGSDRLLGL	6.42e-08	COD-dipp	chr11	46617595	46617624	30	+	APGSDRLLGL	0
Erhard et al. 2020	chr11	46701448	46701474	27	+	RLYAGPQRR	0.00374	COD-dipp	chr11	46701448	46701474	27	+	RLYAGPQRR	0
Erhard et al. 2020	chr11	47410361	47410390	30	+	SPRDGDHAAL	0.0404	COD-dipp	chr11	47410361	47410390	30	+	SPRDGDHAAL	0
Erhard et al. 2020	chr11	47412005	47412031	27	+	RSLGLHVQR	0.0919	COD-dipp	chr11	47412005	47412031	27	+	RSLGLHVQR	0
Erhard et al. 2020	chr11	47980835	47980861	27	+	ATTVPGLGR	0.0035	COD-dipp	chr11	47980829	47980861	33	+	EAATTVPGLGR	0
Erhard et al. 2020	chr11	47980835	47980861	27	+	ATTVPGLGR	0.0035	COD-dipp	chr11	47980835	47980861	27	+	ATTVPGLGR	0
Erhard et al. 2020	chr11	47980835	47980861	27	+	ATTVPGLGR	0.0035	COD-dipp	chr11	47980838	47980861	24	+	TTVPGLGR	0
Erhard et al. 2020	chr11	47980868	47980897	30	+	GPDSRVRGTF	2.3e-05	COD-dipp	chr11	47980868	47980897	30	+	GPDSRVRGTF	0
Erhard et al. 2020	chr11	57672262	57672288	27	+	ALKGLGNNK	0.000656	COD-dipp	chr11	57672262	57672288	27	+	ALKGLGNNK	0
Erhard et al. 2020	chr11	59773242	59773268	27	+	RLRLLSTTR	0.000562	COD-dipp	chr11	59773242	59773268	27	+	RLRLLSTTR	0
Erhard et al. 2020	chr11	61680465	61680494	30	+	AVAAAGRALR	0.000106	COD-dipp	chr11	61680459	61680494	36	+	EVAVAAAGRALR	0
Erhard et al. 2020	chr11	61680465	61680494	30	+	AVAAAGRALR	0.000106	COD-dipp	chr11	61680465	61680494	30	+	AVAAAGRALR	0
Erhard et al. 2020	chr11	62882001	62882027	27	+	RSTPLLAPR	0.00474	COD-dipp	chr11	62882001	62882027	27	+	RSTPILAPR	0
Erhard et al. 2020	chr11	64238417	64238443	27	+	RLYPSGGTK	0.0457	COD-dipp	chr11	64238417	64238443	27	+	RLYPSGGTK	0
Erhard et al. 2020	chr11	66052473	66052499	27	+	RSFRPSWQR	0.0081	COD-dipp	chr11	66052473	66052499	27	+	RSFRPSWQR	0
Erhard et al. 2020	chr11	68537771	68537797	27	+	NVKLRTANL	0.00719	COD-dipp	chr11	68537771	68537797	27	+	NVKLRTANL	0
Erhard et al. 2020	chr11	68537826	68537852	27	+	RRFSLLHYR	0.00352	COD-dipp	chr11	68537826	68537852	27	+	RRFSLIHYR	0
Erhard et al. 2020	chr11	69054764	69054790	27	+	FTDGLTRTY	0	COD-dipp	chr11	69054764	69054790	27	+	FTDGITRTY	0
Erhard et al. 2020	chr11	71999978	72000004	27	+	MHHDHETQL	0.00128	COD-dipp	chr11	71999978	72000004	27	+	MHHDHETQL	0
Erhard et al. 2020	chr11	74171216	74171242	27	+	AVAHFRWKR	0.00138	COD-dipp	chr11	74171216	74171242	27	+	AVAHFRWKR	0
Erhard et al. 2020	chr11	74497977	74498003	27	+	ETFKKALQR	0.00573	COD-dipp	chr11	74497977	74498003	27	+	ETFKKAIQR	0
Erhard et al. 2020	chr11	76446907	76446933	27	+	KLFGATKQK	0.000231	COD-dipp	chr11	76446907	76446933	27	+	KLFGATKQK	0
Erhard et al. 2020	chr11	76453313	76453342	30	+	ASQQNATVLK	9.92e-05	COD-dipp	chr11	76453313	76453342	30	+	ASQQNATVLK	0
Erhard et al. 2020	chr11	76453313	76453342	30	+	ASQQNATVLK	9.92e-05	COD-dipp	chr11	76453316	76453342	27	+	SQQNATVLK	0
Erhard et al. 2020	chr11	76453316	76453342	27	+	SQQNATVLK	0.00846	COD-dipp	chr11	76453313	76453342	30	+	ASQQNATVLK	0
Erhard et al. 2020	chr11	76453316	76453342	27	+	SQQNATVLK	0.00846	COD-dipp	chr11	76453316	76453342	27	+	SQQNATVLK	0
Erhard et al. 2020	chr11	86951692	86951718	27	+	GMAQAAMWK	0.0502	COD-dipp	chr11	86951692	86951718	27	+	GMAQAAMWK	0
Erhard et al. 2020	chr11	89284802	89284828	27	+	VLFKKFLQK	0.000604	COD-dipp	chr11	89284802	89284828	27	+	VLFKKFIQK	0
Erhard et al. 2020	chr11	95069296	95069322	27	+	HTYGFFTSK	0.0552	COD-dipp	chr11	95069296	95069322	27	+	HTYGFFTSK	0
Erhard et al. 2020	chr11	108009044	108009076	33	+	LPLPSQVGSRY	0	COD-dipp	chr11	108009044	108009076	33	+	LPLPSQVGSRY	0
Erhard et al. 2020	chr11	108009110	108009139	30	+	RVHEVFRVGK	0	COD-dipp	chr11	108009110	108009139	30	+	RVHEVFRVGK	0
Erhard et al. 2020	chr11	108009110	108009139	30	+	RVHEVFRVGK	0	COD-dipp	chr11	108009119	108009139	21	+	EVFRVGK	0
Erhard et al. 2020	chr11	108009110	108009139	30	+	RVHEVFRVGK	0	COD-dipp	chr11	108009119	108009145	27	+	EVFRVGKLR	6
Erhard et al. 2020	chr11	108009119	108009145	27	+	EVFRVGKLR	0.000231	COD-dipp	chr11	108009110	108009139	30	+	RVHEVFRVGK	6
Erhard et al. 2020	chr11	108009119	108009145	27	+	EVFRVGKLR	0.000231	COD-dipp	chr11	108009119	108009139	21	+	EVFRVGK	0
Erhard et al. 2020	chr11	108009119	108009145	27	+	EVFRVGKLR	0.000231	COD-dipp	chr11	108009119	108009145	27	+	EVFRVGKLR	0
Erhard et al. 2020	chr11	117159932	117159961	30	+	STTDLFWTVK	0.000539	COD-dipp	chr11	117159932	117159961	30	+	STTDLFWTVK	0
Erhard et al. 2020	chr11	118368634	118368660	27	+	NSQLAQMTR	0.00163	COD-dipp	chr11	118368634	118368660	27	+	NSQLAQMTR	0
Erhard et al. 2020	chr11	119007724	119007750	27	+	QSFHFGLPK	0.000896	COD-dipp	chr11	119007724	119007750	27	+	QSFHFGIPK	0
Erhard et al. 2020	chr11	125063261	125063287	27	+	RPAGHLNPA	0.0303	COD-dipp	chr11	125063261	125063287	27	+	RPAGHLNPA	0
Erhard et al. 2020	chr11	126356179	126356208	30	+	MVSPTTTPVR	1.67e-05	COD-dipp	chr11	126356179	126356208	30	+	MVSPTTTPVR	0
Erhard et al. 2020	chr11	172682	172708	27	-	SAVSLVQTK	0.00573	COD-dipp	chr11	172682	172708	27	-	SAVSIVQTK	0
Erhard et al. 2020	chr11	908589	908615	27	-	VVMEWAGVK	0.00255	COD-dipp	chr11	908589	908615	27	-	VVMEWAGVK	0
Erhard et al. 2020	chr11	2991876	2991902	27	-	EAAAAQLSR	0.000231	COD-dipp	chr11	2991876	2991902	27	-	EAAAAQISR	0
Erhard et al. 2020	chr11	2991876	2991902	27	-	EAAAAQLSR	0.000231	COD-dipp	chr11	2991876	2991908	33	-	RREAAAAQISR	0
Erhard et al. 2020	chr11	10808875	10808901	27	-	EVAAGTEWR	0.00279	COD-dipp	chr11	10808875	10808901	27	-	EVAAGTEWR	0
Erhard et al. 2020	chr11	18306319	18306345	27	-	KSFGKLETR	0	COD-dipp	chr11	18306319	18306345	27	-	KSFGKLETR	0
Erhard et al. 2020	chr11	27501518	27501547	30	-	RLWTSVAVLK	5.18e-07	COD-dipp	chr11	27501518	27501547	30	-	RLWTSVAVLK	0
Erhard et al. 2020	chr11	34916230	34916259	30	-	ETVVPGDAAR	0.00133	COD-dipp	chr11	34916230	34916259	30	-	ETVVPGDAAR	0
Erhard et al. 2020	chr11	46434730	46434756	27	-	GHLLPLPSL	0.0146	COD-dipp	chr11	46434730	46434756	27	-	GHILPLPSL	0
Erhard et al. 2020	chr11	57333510	57333539	30	-	SLRNSLLSSK	0.000207	COD-dipp	chr11	57333510	57333539	30	-	SLRNSLISSK	0
Erhard et al. 2020	chr11	59659317	59659346	30	-	RLWQKGSVRW	6.45e-06	COD-dipp	chr11	59659317	59659346	30	-	RIWQKGSVRW	0
Erhard et al. 2020	chr11	65720658	65720684	27	-	TRHTASAAL	0.00648	COD-dipp	chr11	65720658	65720684	27	-	TRHTASAAL	0
Erhard et al. 2020	chr11	66289093	66289131	39	-	MVAETGGVGDVSR	0	COD-dipp	chr11	66289093	66289122	30	-	ETGGVGDVSR	0
Erhard et al. 2020	chr11	67351864	67351893	30	-	AEEPLAGRTW	0	COD-dipp	chr11	67351864	67351890	27	-	EEPLAGRTW	0
Erhard et al. 2020	chr11	67351864	67351893	30	-	AEEPLAGRTW	0	COD-dipp	chr11	67351864	67351893	30	-	AEEPLAGRTW	0
Erhard et al. 2020	chr11	67435834	67435869	36	-	APQDQRAQGAVL	2.69e-06	COD-dipp	chr11	67435834	67435869	36	-	APQDQRAQGAVL	0
Erhard et al. 2020	chr11	73876646	73876678	33	-	RPQSSKSSLRL	0.0173	COD-dipp	chr11	73876646	73876678	33	-	RPQSSKSSIRL	0
Erhard et al. 2020	chr11	85718995	85719021	27	-	ALAQGANLK	0.000339	COD-dipp	chr11	85718989	85719021	33	-	ALAQGANLKRK	0
Erhard et al. 2020	chr11	85718995	85719021	27	-	ALAQGANLK	0.000339	COD-dipp	chr11	85718995	85719018	24	-	LAQGANLK	0
Erhard et al. 2020	chr11	85718995	85719021	27	-	ALAQGANLK	0.000339	COD-dipp	chr11	85718995	85719021	27	-	ALAQGANLK	0
Erhard et al. 2020	chr11	86069768	86069800	33	-	RVFGVELNKTR	0.000405	COD-dipp	chr11	86069768	86069791	24	-	GVEINKTR	0
Erhard et al. 2020	chr11	86069768	86069800	33	-	RVFGVELNKTR	0.000405	COD-dipp	chr11	86069768	86069800	33	-	RVFGVEINKTR	0
Erhard et al. 2020	chr11	86069768	86069800	33	-	RVFGVELNKTR	0.000405	COD-dipp	chr11	86069774	86069800	27	-	RVFGVEINK	0
Erhard et al. 2020	chr11	86069774	86069800	27	-	RVFGVELNK	0.00221	COD-dipp	chr11	86069768	86069800	33	-	RVFGVEINKTR	0
Erhard et al. 2020	chr11	86069774	86069800	27	-	RVFGVELNK	0.00221	COD-dipp	chr11	86069774	86069800	27	-	RVFGVEINK	0
Erhard et al. 2020	chr11	88334936	88334962	27	-	TTSGLPFLR	0.00628	COD-dipp	chr11	88334936	88334962	27	-	TTSGLPFLR	0
Erhard et al. 2020	chr11	96093370	96093396	27	-	SLQDKVASK	0.000636	COD-dipp	chr11	96093370	96093396	27	-	SLQDKVASK	0
Erhard et al. 2020	chr11	96093370	96093396	27	-	SLQDKVASK	0.000636	COD-dipp	chr11	96093370	96093405	36	-	GRISLQDKVASK	0
Erhard et al. 2020	chr11	112085165	112085191	27	-	VLKSVGAKK	0.00338	COD-dipp	chr11	112085165	112085191	27	-	VIKSVGAKK	0
Erhard et al. 2020	chr11	112085165	112085191	27	-	VLKSVGAKK	0.00338	COD-dipp	chr11	112085165	112085194	30	-	AVIKSVGAKK	0
Erhard et al. 2020	chr11	112085165	112085194	30	-	AVLKSVGAKK	0	COD-dipp	chr11	112085165	112085191	27	-	VIKSVGAKK	0
Erhard et al. 2020	chr11	112085165	112085194	30	-	AVLKSVGAKK	0	COD-dipp	chr11	112085165	112085194	30	-	AVIKSVGAKK	0
Erhard et al. 2020	chr11	117230387	117230413	27	-	HLHNMSVTW	0.044	COD-dipp	chr11	117230387	117230413	27	-	HLHNMSVTW	0
Erhard et al. 2020	chr11	118342583	118342612	30	-	GRWNLARFSL	9.12e-05	COD-dipp	chr11	118342583	118342612	30	-	GRWNIARFSL	0
Erhard et al. 2020	chr11	118342583	118342612	30	-	GRWNLARFSL	9.12e-05	COD-dipp	chr11	118342592	118342621	30	-	SSAGRWNIAR	9
Erhard et al. 2020	chr11	118342592	118342621	30	-	SSAGRWNLAR	1.3e-05	COD-dipp	chr11	118342583	118342612	30	-	GRWNIARFSL	9
Erhard et al. 2020	chr11	118342592	118342621	30	-	SSAGRWNLAR	1.3e-05	COD-dipp	chr11	118342592	118342621	30	-	SSAGRWNIAR	0
Erhard et al. 2020	chr11	119017443	119017469	27	-	VRKFPTLNL	0.0633	COD-dipp	chr11	119017443	119017469	27	-	VRKFPTINL	0
Erhard et al. 2020	chr12	556687	556716	30	+	GRASLQLVGR	0.000829	COD-dipp	chr12	556687	556716	30	+	GRASIQLVGR	0
Erhard et al. 2020	chr12	2885306	2885332	27	+	SPNPKANSL	0.0233	COD-dipp	chr12	2885306	2885332	27	+	SPNPKANSI	0
Erhard et al. 2020	chr12	2889176	2889208	33	+	ATSATLTHLLK	0	COD-dipp	chr12	2889176	2889208	33	+	ATSATLTHLLK	0
Erhard et al. 2020	chr12	2889176	2889208	33	+	ATSATLTHLLK	0	COD-dipp	chr12	2889179	2889208	30	+	TSATLTHLLK	0
Erhard et al. 2020	chr12	6451215	6451244	30	+	RLPLPPLLAK	0.0519	COD-dipp	chr12	6451212	6451244	33	+	SRLPLPPLLAK	0
Erhard et al. 2020	chr12	6451215	6451244	30	+	RLPLPPLLAK	0.0519	COD-dipp	chr12	6451215	6451244	30	+	RLPLPPLLAK	0
Erhard et al. 2020	chr12	6914514	6914546	33	+	RPRGPLGASSA	0.0584	COD-dipp	chr12	6914514	6914546	33	+	RPRGPIGASSA	0
Erhard et al. 2020	chr12	7060705	7060731	27	+	TRVGNLMNR	0.000775	COD-dipp	chr12	7060705	7060731	27	+	TRVGNLMNR	0
Erhard et al. 2020	chr12	7130600	7130632	33	+	APRGGKRLALP	3.17e-05	COD-dipp	chr12	7130600	7130632	33	+	APRGGKRLALP	0
Erhard et al. 2020	chr12	10186512	10186538	27	+	KMGAHHPVK	0.0012	COD-dipp	chr12	10186512	10186538	27	+	KMGAHHPVK	0
Erhard et al. 2020	chr12	12717314	12717343	30	+	ATNGSPPLFK	0.000101	COD-dipp	chr12	12717314	12717343	30	+	ATNGSPPLFK	0
Erhard et al. 2020	chr12	12814162	12814191	30	+	TSWDGQNPPR	0.000467	COD-dipp	chr12	12814162	12814191	30	+	TSWDGQNPPR	0
Erhard et al. 2020	chr12	21526357	21526386	30	+	SRWGGALNTK	0.00107	COD-dipp	chr12	21526357	21526386	30	+	SRWGGALNTK	0
Erhard et al. 2020	chr12	26065359	26065385	27	+	LLDKPPNAY	0.00905	COD-dipp	chr12	26065359	26065385	27	+	LLDKPPNAY	0
Erhard et al. 2020	chr12	32502231	32502260	30	+	RVNGRLALAR	0	COD-dipp	chr12	32502231	32502260	30	+	RVNGRLALAR	0
Erhard et al. 2020	chr12	32502231	32502260	30	+	RVNGRLALAR	0	COD-dipp	chr12	32502231	32502263	33	+	RVNGRLALARW	0
Erhard et al. 2020	chr12	32576392	32576418	27	+	SQKKNPVRY	0.0134	COD-dipp	chr12	32576392	32576418	27	+	SQKKNPVRY	0
Erhard et al. 2020	chr12	45811474	45811500	27	+	HQALQSHSF	0.00188	COD-dipp	chr12	45811474	45811500	27	+	HQAIQSHSF	0
Erhard et al. 2020	chr12	47964263	47964289	27	+	SPLLLQAKA	0	COD-dipp	chr12	47964263	47964286	24	+	SPLLLQAK	0
Erhard et al. 2020	chr12	47964263	47964289	27	+	SPLLLQAKA	0	COD-dipp	chr12	47964263	47964289	27	+	SPLLLQAKA	0
Erhard et al. 2020	chr12	48823754	48823783	30	+	RALESTLRPK	1.19e-06	COD-dipp	chr12	48823754	48823783	30	+	RALESTLRPK	0
Erhard et al. 2020	chr12	49269541	49269567	27	+	NTASSPMAR	0.00089	COD-dipp	chr12	49269541	49269567	27	+	NTASSPMAR	0
Erhard et al. 2020	chr12	53181870	53181896	27	+	HEGVATVLW	0.0253	COD-dipp	chr12	53181870	53181896	27	+	HEGVATVIW	0
Erhard et al. 2020	chr12	53251600	53251629	30	+	RLAQGHTAGK	0.000219	COD-dipp	chr12	53251600	53251629	30	+	RLAQGHTAGK	0
Erhard et al. 2020	chr12	53455883	53455912	30	+	RVVHVSTSQK	0.000993	COD-dipp	chr12	53455883	53455912	30	+	RVVHVSTSQK	0
Erhard et al. 2020	chr12	53455883	53455912	30	+	RVVHVSTSQK	0.000993	COD-dipp	chr12	53455886	53455912	27	+	VVHVSTSQK	0
Erhard et al. 2020	chr12	53455886	53455912	27	+	VVHVSTSQK	0.000795	COD-dipp	chr12	53455883	53455912	30	+	RVVHVSTSQK	0
Erhard et al. 2020	chr12	53455886	53455912	27	+	VVHVSTSQK	0.000795	COD-dipp	chr12	53455886	53455912	27	+	VVHVSTSQK	0
Erhard et al. 2020	chr12	53938854	53938889	36	+	SSLPLASGVFKK	0.00381	COD-dipp	chr12	53938854	53938889	36	+	SSLPLASGVFKK	0
Erhard et al. 2020	chr12	53938854	53938889	36	+	SSLPLASGVFKK	0.00381	COD-dipp	chr12	53938857	53938889	33	+	SLPLASGVFKK	0
Erhard et al. 2020	chr12	65463608	65463637	30	+	FAVFPPLLQK	0.00249	COD-dipp	chr12	65463611	65463637	27	+	AVFPPLIQK	0
Erhard et al. 2020	chr12	65463611	65463637	27	+	AVFPPLLQK	0.0143	COD-dipp	chr12	65463611	65463637	27	+	AVFPPLIQK	0
Erhard et al. 2020	chr12	68746551	68746577	27	+	VYLPEAGHL	0.000636	COD-dipp	chr12	68746551	68746577	27	+	VYLPEAGHL	0
Erhard et al. 2020	chr12	75480996	75481022	27	+	ESLTSSDQR	0.000423	COD-dipp	chr12	75480987	75481022	36	+	TAFESITSSDQR	0
Erhard et al. 2020	chr12	75480996	75481022	27	+	ESLTSSDQR	0.000423	COD-dipp	chr12	75480996	75481022	27	+	ESITSSDQR	0
Erhard et al. 2020	chr12	82857021	82857047	27	+	RLLRTFSQK	0.0123	COD-dipp	chr12	82857021	82857047	27	+	RLIRTFSQK	0
Erhard et al. 2020	chr12	93773458	93773487	30	+	LVKPPHHMER	0.0721	COD-dipp	chr12	93773458	93773487	30	+	IVKPPHHMER	0
Erhard et al. 2020	chr12	98648412	98648438	27	+	RTSRHPTSW	0.0125	COD-dipp	chr12	98648412	98648438	27	+	RTSRHPTSW	0
Erhard et al. 2020	chr12	100611059	100611088	30	+	LLYPGTTGLK	0	COD-dipp	chr12	100611059	100611088	30	+	LLYPGTTGLK	0
Erhard et al. 2020	chr12	110190939	110190968	30	+	RVYLDLVTPK	2.19e-05	COD-dipp	chr12	110190936	110190968	33	+	KRVYLDIVTPK	0
Erhard et al. 2020	chr12	110190939	110190968	30	+	RVYLDLVTPK	2.19e-05	COD-dipp	chr12	110190939	110190968	30	+	RVYLDIVTPK	0
Erhard et al. 2020	chr12	110190939	110190968	30	+	RVYLDLVTPK	2.19e-05	COD-dipp	chr12	110190948	110190968	21	+	LDIVTPK	0
Erhard et al. 2020	chr12	120498224	120498250	27	+	ATHPVLHPK	0.0116	COD-dipp	chr12	120498224	120498250	27	+	ATHPVIHPK	0
Erhard et al. 2020	chr12	120498224	120498250	27	+	ATHPVLHPK	0.0116	COD-dipp	chr12	120498227	120498250	24	+	THPVIHPK	0
Erhard et al. 2020	chr12	122753772	122753798	27	+	MPLTHFESF	0.000795	COD-dipp	chr12	122753772	122753798	27	+	MPITHFESF	0
Erhard et al. 2020	chr12	133006061	133006090	30	+	ASFSVGHLQK	0.00215	COD-dipp	chr12	133006061	133006090	30	+	ASFSVGHIQK	0
Erhard et al. 2020	chr12	10607885	10607911	27	-	STYLLPHQK	0.0175	COD-dipp	chr12	10607885	10607911	27	-	STYLLPHQK	0
Erhard et al. 2020	chr12	11411574	11411603	30	-	ALRAVTLTAK	2.12e-05	COD-dipp	chr12	11411574	11411603	30	-	ALRAVTITAK	0
Erhard et al. 2020	chr12	14948799	14948828	30	-	RTQSLPNLTR	0.0152	COD-dipp	chr12	14948799	14948828	30	-	RTQSLPNITR	0
Erhard et al. 2020	chr12	31305080	31305106	27	-	DHDSHQRSL	0.0163	COD-dipp	chr12	31305080	31305106	27	-	DHDSHQRSL	0
Erhard et al. 2020	chr12	49110534	49110560	27	-	RVWKHLTTK	0.000231	COD-dipp	chr12	49110534	49110560	27	-	RVWKHLTTK	0
Erhard et al. 2020	chr12	51008499	51008525	27	-	STSPLTLMR	0.00192	COD-dipp	chr12	51008499	51008525	27	-	STSPLTLMR	0
Erhard et al. 2020	chr12	53227663	53227689	27	-	RTFGGPVGR	0.00568	COD-dipp	chr12	53227663	53227689	27	-	RTFGGPVGR	0
Erhard et al. 2020	chr12	56433792	56433818	27	-	SPSTTRTSL	0.00633	COD-dipp	chr12	56433786	56433818	33	-	SPSTTRTSLSL	0
Erhard et al. 2020	chr12	56433792	56433818	27	-	SPSTTRTSL	0.00633	COD-dipp	chr12	56433792	56433818	27	-	SPSTTRTSL	0
Erhard et al. 2020	chr12	56645288	56645317	30	-	KQAPPPGASW	5.92e-06	COD-dipp	chr12	56645288	56645317	30	-	KQAPPPGASW	0
Erhard et al. 2020	chr12	56751109	56751141	33	-	FTFATNPSTTR	0.000114	COD-dipp	chr12	56751109	56751141	33	-	FTFATNPSTTR	0
Erhard et al. 2020	chr12	57752312	57752338	27	-	VRVGVRGPL	0.0239	COD-dipp	chr12	57752312	57752338	27	-	VRVGVRGPL	0
Erhard et al. 2020	chr12	57823104	57823130	27	-	VLQAHTFLK	0.00251	COD-dipp	chr12	57823104	57823130	27	-	VLQAHTFLK	0
Erhard et al. 2020	chr12	57823104	57823130	27	-	VLQAHTFLK	0.00251	COD-dipp	chr12	57823109	57823135	27	-	FGYSRHTPF	5
Erhard et al. 2020	chr12	75209324	75209350	27	-	HLNPENANK	0.0063	COD-dipp	chr12	75209324	75209350	27	-	HLNPENANK	0
Erhard et al. 2020	chr12	92145763	92145789	27	-	AEAAGEVRA	0.0574	COD-dipp	chr12	92145760	92145786	27	-	EAAGEVRAM	3
Erhard et al. 2020	chr12	92145763	92145789	27	-	AEAAGEVRA	0.0574	COD-dipp	chr12	92145760	92145789	30	-	AEAAGEVRAM	0
Erhard et al. 2020	chr12	92145763	92145789	27	-	AEAAGEVRA	0.0574	COD-dipp	chr12	92145763	92145789	27	-	AEAAGEVRA	0
Erhard et al. 2020	chr12	94994225	94994254	30	-	VTDGLYLLLK	0.0126	COD-dipp	chr12	94994225	94994254	30	-	VTDGLYILLK	0
Erhard et al. 2020	chr12	94994225	94994254	30	-	VTDGLYLLLK	0.0126	COD-dipp	chr12	94994225	94994257	33	-	AVTDGLYILLK	0
Erhard et al. 2020	chr12	107760743	107760769	27	-	WAAPFPKLL	0.00117	COD-dipp	chr12	107760743	107760769	27	-	WAAPFPKLL	0
Erhard et al. 2020	chr12	108731477	108731503	27	-	AAAVGGFAR	0.00629	COD-dipp	chr12	108731477	108731497	21	-	AVGGFAR	0
Erhard et al. 2020	chr12	108731477	108731503	27	-	AAAVGGFAR	0.00629	COD-dipp	chr12	108731477	108731503	27	-	AAAVGGFAR	0
Erhard et al. 2020	chr12	108731477	108731503	27	-	AAAVGGFAR	0.00629	COD-dipp	chr12	108731477	108731506	30	-	EAAAVGGFAR	0
Erhard et al. 2020	chr12	110059034	110059060	27	-	AVYHVTLDK	0.00121	COD-dipp	chr12	110059034	110059060	27	-	AVYHVTLDK	0
Erhard et al. 2020	chr12	118266651	118266677	27	-	YFVPHTKRY	0	COD-dipp	chr12	118266651	118266674	24	-	FVPHTKRY	0
Erhard et al. 2020	chr12	118266651	118266677	27	-	YFVPHTKRY	0	COD-dipp	chr12	118266651	118266677	27	-	YFVPHTKRY	0
Erhard et al. 2020	chr12	118266651	118266677	27	-	YFVPHTKRY	0	COD-dipp	chr12	118266651	118266683	33	-	MEYFVPHTKRY	0
Erhard et al. 2020	chr12	120446302	120446334	33	-	RVRPVLQSLVR	0	COD-dipp	chr12	120446302	120446334	33	-	RVRPVLQSLVR	0
Erhard et al. 2020	chr12	123230389	123230418	30	-	TAQEPLFSNK	2.67e-05	COD-dipp	chr12	123230389	123230418	30	-	TAQEPLFSNK	0
Erhard et al. 2020	chr12	124863713	124863739	27	-	GPQARRHGL	0.0574	COD-dipp	chr12	124863713	124863739	27	-	GPQARRHGL	0
Erhard et al. 2020	chr12	132755010	132755036	27	-	HYLNYKVHF	0.000305	COD-dipp	chr12	132755010	132755036	27	-	HYINYKVHF	0
Erhard et al. 2020	chr12	132828645	132828671	27	-	RPRSSHPRL	0.00179	COD-dipp	chr12	132828645	132828671	27	-	RPRSSHPRL	0
Erhard et al. 2020	chr13	24222862	24222888	27	+	ARTAFLEMK	0.01	COD-dipp	chr13	24222862	24222888	27	+	ARTAFLEMK	0
Erhard et al. 2020	chr13	24249637	24249663	27	+	KTRLLQTPR	0.00107	COD-dipp	chr13	24249637	24249663	27	+	KTRLLQTPR	0
Erhard et al. 2020	chr13	25320553	25320588	36	+	KLYLLSSARMLK	0	COD-dipp	chr13	25320553	25320588	36	+	KIYLLSSARMLK	0
Erhard et al. 2020	chr13	25320553	25320588	36	+	KLYLLSSARMLK	0	COD-dipp	chr13	25320562	25320588	27	+	LLSSARMLK	0
Erhard et al. 2020	chr13	25320562	25320588	27	+	LLSSARMLK	0.0022	COD-dipp	chr13	25320553	25320588	36	+	KIYLLSSARMLK	0
Erhard et al. 2020	chr13	25320562	25320588	27	+	LLSSARMLK	0.0022	COD-dipp	chr13	25320562	25320588	27	+	LLSSARMLK	0
Erhard et al. 2020	chr13	27251446	27251472	27	+	ETLFFPRKK	0.00114	COD-dipp	chr13	27251443	27251466	24	+	SETIFFPR	3
Erhard et al. 2020	chr13	27251446	27251472	27	+	ETLFFPRKK	0.00114	COD-dipp	chr13	27251446	27251472	27	+	ETIFFPRKK	0
Erhard et al. 2020	chr13	27432733	27432762	30	+	VPRKDVGNTL	1.65e-06	COD-dipp	chr13	27432733	27432762	30	+	VPRKDVGNTL	0
Erhard et al. 2020	chr13	39044167	39044196	30	+	DSAGRVQLQR	0.00408	COD-dipp	chr13	39044167	39044196	30	+	DSAGRVQIQR	0
Erhard et al. 2020	chr13	48477366	48477395	30	+	QESPNFSRNW	0	COD-dipp	chr13	48477366	48477395	30	+	QESPNFSRNW	0
Erhard et al. 2020	chr13	79520820	79520846	27	+	KRLTQNHRL	0.0165	COD-dipp	chr13	79520820	79520846	27	+	KRITQNHRL	0
Erhard et al. 2020	chr13	87675531	87675557	27	+	VTMHVLVRK	0.021	COD-dipp	chr13	87675531	87675557	27	+	VTMHVLVRK	0
Erhard et al. 2020	chr13	97276007	97276033	27	+	LLLRPTLFK	0.000653	COD-dipp	chr13	97276004	97276033	30	+	MLLLRPTIFK	0
Erhard et al. 2020	chr13	97276007	97276033	27	+	LLLRPTLFK	0.000653	COD-dipp	chr13	97276007	97276033	27	+	LLLRPTIFK	0
Erhard et al. 2020	chr13	97276007	97276033	27	+	LLLRPTLFK	0.000653	COD-dipp	chr13	97276013	97276033	21	+	LRPTIFK	0
Erhard et al. 2020	chr13	102853892	102853918	27	+	RVRDEVLKK	0.0355	COD-dipp	chr13	102853892	102853918	27	+	RVRDEVLKK	0
Erhard et al. 2020	chr13	113044950	113044976	27	+	TRLLLWNSK	0.0144	COD-dipp	chr13	113044950	113044976	27	+	TRLLLWNSK	0
Erhard et al. 2020	chr13	21046168	21046194	27	-	FRFSLGTTK	0.00614	COD-dipp	chr13	21046168	21046194	27	-	FRFSIGTTK	0
Erhard et al. 2020	chr13	26219499	26219525	27	-	SLLMNSMMK	0.0206	COD-dipp	chr13	26219499	26219525	27	-	SLLMNSMMK	0
Erhard et al. 2020	chr13	29850433	29850462	30	-	RTRPLPGTSR	2.16e-06	COD-dipp	chr13	29850433	29850462	30	-	RTRPLPGTSR	0
Erhard et al. 2020	chr13	32536880	32536906	27	-	LLFTESKRK	0.00159	COD-dipp	chr13	32536880	32536906	27	-	LIFTESKRK	0
Erhard et al. 2020	chr13	37597224	37597250	27	-	APKRNTSAL	0.00357	COD-dipp	chr13	37597224	37597250	27	-	APKRNTSAL	0
Erhard et al. 2020	chr13	48521924	48521950	27	-	TESLWKKNF	0.000555	COD-dipp	chr13	48521924	48521950	27	-	TESIWKKNF	0
Erhard et al. 2020	chr13	52439138	52439164	27	-	VAWPFSFPK	0.00111	COD-dipp	chr13	52439138	52439164	27	-	VAWPFSFPK	0
Erhard et al. 2020	chr13	52439138	52439164	27	-	VAWPFSFPK	0.00111	COD-dipp	chr13	52439138	52439167	30	-	SVAWPFSFPK	0
Erhard et al. 2020	chr13	52439138	52439167	30	-	SVAWPFSFPK	2.21e-07	COD-dipp	chr13	52439138	52439164	27	-	VAWPFSFPK	0
Erhard et al. 2020	chr13	52439138	52439167	30	-	SVAWPFSFPK	2.21e-07	COD-dipp	chr13	52439138	52439167	30	-	SVAWPFSFPK	0
Erhard et al. 2020	chr13	75326284	75326313	30	-	GTHVQPPTFK	0.00821	COD-dipp	chr13	75326284	75326313	30	-	GTHVQPPTFK	0
Erhard et al. 2020	chr13	106559231	106559263	33	-	LTDNLKVGSFY	0	COD-dipp	chr13	106559231	106559263	33	-	LTDNLKVGSFY	0
Erhard et al. 2020	chr13	110892858	110892887	30	-	ELSPVLPLRR	0.00789	COD-dipp	chr13	110892858	110892887	30	-	EISPVLPLRR	0
Erhard et al. 2020	chr13	110892858	110892887	30	-	ELSPVLPLRR	0.00789	COD-dipp	chr13	110892861	110892887	27	-	EISPVLPLR	0
Erhard et al. 2020	chr13	113449005	113449034	30	-	ALSPSHLASV	1.94e-06	COD-dipp	chr13	113449005	113449034	30	-	ALSPSHLASV	0
Erhard et al. 2020	chr14	22767358	22767384	27	+	FRPPQPQYL	0.0621	COD-dipp	chr14	22767358	22767384	27	+	FRPPQPQYL	0
Erhard et al. 2020	chr14	30586742	30586768	27	+	MTVLLNTEK	0.000434	COD-dipp	chr14	30586742	30586768	27	+	MTVLINTEK	0
Erhard et al. 2020	chr14	30586742	30586771	30	+	MTVLLNTEKR	0.00041	COD-dipp	chr14	30586742	30586768	27	+	MTVLINTEK	0
Erhard et al. 2020	chr14	32433526	32433555	30	+	EVTGPGSHGY	0.000508	COD-dipp	chr14	32433526	32433555	30	+	EVTGPGSHGY	0
Erhard et al. 2020	chr14	45084217	45084249	33	+	RLMASSGLHHK	1.01e-05	COD-dipp	chr14	45084217	45084249	33	+	RLMASSGIHHK	0
Erhard et al. 2020	chr14	49621396	49621422	27	+	TPNPRGVPA	0.00581	COD-dipp	chr14	49621396	49621422	27	+	TPNPRGVPA	0
Erhard et al. 2020	chr14	49621396	49621422	27	+	TPNPRGVPA	0.00581	COD-dipp	chr14	49621396	49621425	30	+	TPNPRGVPAA	0
Erhard et al. 2020	chr14	49621396	49621425	30	+	TPNPRGVPAA	0.0115	COD-dipp	chr14	49621396	49621422	27	+	TPNPRGVPA	0
Erhard et al. 2020	chr14	49621396	49621425	30	+	TPNPRGVPAA	0.0115	COD-dipp	chr14	49621396	49621425	30	+	TPNPRGVPAA	0
Erhard et al. 2020	chr14	51689719	51689748	30	+	DASPAGRVMR	2.69e-05	COD-dipp	chr14	51689719	51689748	30	+	DASPAGRVMR	0
Erhard et al. 2020	chr14	51860509	51860538	30	+	KRSKPLTATK	0.000112	COD-dipp	chr14	51860509	51860538	30	+	KRSKPLTATK	0
Erhard et al. 2020	chr14	51860509	51860538	30	+	KRSKPLTATK	0.000112	COD-dipp	chr14	51860512	51860538	27	+	RSKPLTATK	0
Erhard et al. 2020	chr14	51860509	51860538	30	+	KRSKPLTATK	0.000112	COD-dipp	chr14	51860512	51860541	30	+	RSKPLTATKK	3
Erhard et al. 2020	chr14	51860512	51860538	27	+	RSKPLTATK	0.00264	COD-dipp	chr14	51860509	51860538	30	+	KRSKPLTATK	0
Erhard et al. 2020	chr14	51860512	51860538	27	+	RSKPLTATK	0.00264	COD-dipp	chr14	51860512	51860538	27	+	RSKPLTATK	0
Erhard et al. 2020	chr14	51860512	51860538	27	+	RSKPLTATK	0.00264	COD-dipp	chr14	51860512	51860541	30	+	RSKPLTATKK	0
Erhard et al. 2020	chr14	51860512	51860541	30	+	RSKPLTATKK	0.000921	COD-dipp	chr14	51860509	51860538	30	+	KRSKPLTATK	3
Erhard et al. 2020	chr14	51860512	51860541	30	+	RSKPLTATKK	0.000921	COD-dipp	chr14	51860512	51860538	27	+	RSKPLTATK	0
Erhard et al. 2020	chr14	51860512	51860541	30	+	RSKPLTATKK	0.000921	COD-dipp	chr14	51860512	51860541	30	+	RSKPLTATKK	0
Erhard et al. 2020	chr14	54522532	54522561	30	+	ETSQESFWLR	0.000371	COD-dipp	chr14	54522532	54522561	30	+	ETSQESFWLR	0
Erhard et al. 2020	chr14	55027281	55027307	27	+	VTAGLGPER	0.011	COD-dipp	chr14	55027281	55027307	27	+	VTAGLGPER	0
Erhard et al. 2020	chr14	55612257	55612283	27	+	ETSMNPTLR	0.000795	COD-dipp	chr14	55612257	55612283	27	+	ETSMNPTLR	0
Erhard et al. 2020	chr14	57269220	57269246	27	+	ASVKSLSEK	0.00134	COD-dipp	chr14	57269223	57269258	36	+	SVKSLSEKAGLR	3
Erhard et al. 2020	chr14	58209105	58209131	27	+	EVPVFLSNK	0.024	COD-dipp	chr14	58209105	58209131	27	+	EVPVFISNK	0
Erhard et al. 2020	chr14	60092169	60092195	27	+	TRSPNAHAL	0.0397	COD-dipp	chr14	60092169	60092195	27	+	TRSPNAHAL	0
Erhard et al. 2020	chr14	60107857	60107883	27	+	STFRWLNAF	0.00741	COD-dipp	chr14	60107857	60107883	27	+	STFRWINAF	0
Erhard et al. 2020	chr14	71576543	71576569	27	+	TVSGYYWWK	0.00429	COD-dipp	chr14	71576543	71576569	27	+	TVSGYYWWK	0
Erhard et al. 2020	chr14	72938034	72938066	33	+	RTLGSDSVLLK	1.58e-07	COD-dipp	chr14	72938034	72938066	33	+	RTLGSDSVILK	0
Erhard et al. 2020	chr14	73170825	73170860	36	+	TTDGALATLSHY	0	COD-dipp	chr14	73170825	73170860	36	+	TTDGALATLSHY	0
Erhard et al. 2020	chr14	73896421	73896447	27	+	RLYRNPRSF	0.0824	COD-dipp	chr14	73896421	73896447	27	+	RLYRNPRSF	0
Erhard et al. 2020	chr14	73898140	73898166	27	+	SPVRAQTVA	0.00994	COD-dipp	chr14	73898140	73898166	27	+	SPVRAQTVA	0
Erhard et al. 2020	chr14	73904919	73904945	27	+	SVLQKVVGK	0.000603	COD-dipp	chr14	73904919	73904945	27	+	SVLQKVVGK	0
Erhard et al. 2020	chr14	74713225	74713251	27	+	DVLRPLFGW	0.0128	COD-dipp	chr14	74713225	74713245	21	+	DVIRPLF	0
Erhard et al. 2020	chr14	74713225	74713251	27	+	DVLRPLFGW	0.0128	COD-dipp	chr14	74713225	74713248	24	+	DVIRPLFG	0
Erhard et al. 2020	chr14	74713225	74713251	27	+	DVLRPLFGW	0.0128	COD-dipp	chr14	74713225	74713251	27	+	DVIRPLFGW	0
Erhard et al. 2020	chr14	74713225	74713251	27	+	DVLRPLFGW	0.0128	COD-dipp	chr14	74713225	74713254	30	+	DVIRPLFGWR	0
Erhard et al. 2020	chr14	74713225	74713251	27	+	DVLRPLFGW	0.0128	COD-dipp	chr14	74713225	74713257	33	+	DVIRPLFGWRR	0
Erhard et al. 2020	chr14	75663070	75663102	33	+	KLLDPVNLLGK	0	COD-dipp	chr14	75663070	75663102	33	+	KLLDPVNLLGK	0
Erhard et al. 2020	chr14	77458149	77458178	30	+	TAAPELVAPR	1.12e-05	COD-dipp	chr14	77458146	77458178	33	+	ATAAPELVAPR	0
Erhard et al. 2020	chr14	77458149	77458178	30	+	TAAPELVAPR	1.12e-05	COD-dipp	chr14	77458149	77458178	30	+	TAAPELVAPR	0
Erhard et al. 2020	chr14	77458149	77458178	30	+	TAAPELVAPR	1.12e-05	COD-dipp	chr14	77458152	77458178	27	+	AAPELVAPR	0
Erhard et al. 2020	chr14	77458152	77458178	27	+	AAPELVAPR	0.00139	COD-dipp	chr14	77458146	77458178	33	+	ATAAPELVAPR	0
Erhard et al. 2020	chr14	77458152	77458178	27	+	AAPELVAPR	0.00139	COD-dipp	chr14	77458149	77458178	30	+	TAAPELVAPR	0
Erhard et al. 2020	chr14	77458152	77458178	27	+	AAPELVAPR	0.00139	COD-dipp	chr14	77458152	77458178	27	+	AAPELVAPR	0
Erhard et al. 2020	chr14	79280019	79280048	30	+	RRFALPGRTL	0.000101	COD-dipp	chr14	79280019	79280048	30	+	RRFAIPGRTL	0
Erhard et al. 2020	chr14	79280019	79280054	36	+	RRFALPGRTLAF	0.00959	COD-dipp	chr14	79280019	79280048	30	+	RRFAIPGRTL	0
Erhard et al. 2020	chr14	79280028	79280054	27	+	ALPGRTLAF	0.0325	COD-dipp	chr14	79280019	79280048	30	+	RRFAIPGRTL	6
Erhard et al. 2020	chr14	88010467	88010493	27	+	VRFMKKNKL	0.01	COD-dipp	chr14	88010467	88010493	27	+	VRFMKKNKL	0
Erhard et al. 2020	chr14	90397056	90397082	27	+	AVPLLVVRR	0.0022	COD-dipp	chr14	90397053	90397085	33	+	DAVPLLVVRRR	3
Erhard et al. 2020	chr14	90397056	90397082	27	+	AVPLLVVRR	0.0022	COD-dipp	chr14	90397056	90397082	27	+	AVPLLVVRR	0
Erhard et al. 2020	chr14	90401301	90401330	30	+	APSQQRNLEL	0.000318	COD-dipp	chr14	90401301	90401330	30	+	APSQQRNLEL	0
Erhard et al. 2020	chr14	103335673	103335702	30	+	YLYWGNLAYK	0	COD-dipp	chr14	103335673	103335699	27	+	YLYWGNIAY	0
Erhard et al. 2020	chr14	103335673	103335702	30	+	YLYWGNLAYK	0	COD-dipp	chr14	103335673	103335702	30	+	YLYWGNIAYK	0
Erhard et al. 2020	chr14	103335810	103335836	27	+	LQSKLSSSY	0.00292	COD-dipp	chr14	103335810	103335836	27	+	LQSKISSSY	0
Erhard et al. 2020	chr14	24429497	24429523	27	-	AVDLWGLLK	0.00177	COD-dipp	chr14	24429497	24429523	27	-	AVDLWGILK	0
Erhard et al. 2020	chr14	30955649	30955675	27	-	KLWHGTEPR	0.0985	COD-dipp	chr14	30955649	30955675	27	-	KIWHGTEPR	0
Erhard et al. 2020	chr14	55013508	55013534	27	-	LLSSLMLEK	0.000231	COD-dipp	chr14	55013508	55013534	27	-	ILSSLMLEK	0
Erhard et al. 2020	chr14	58267162	58267188	27	-	LYLKLQKSW	0.000475	COD-dipp	chr14	58267162	58267188	27	-	LYLKIQKSW	0
Erhard et al. 2020	chr14	58293065	58293091	27	-	RNTNKLFSR	0.0999	COD-dipp	chr14	58293065	58293091	27	-	RNTNKLFSR	0
Erhard et al. 2020	chr14	62870286	62870312	27	-	HVLAPSSQK	0.000867	COD-dipp	chr14	62870286	62870312	27	-	HVIAPSSQK	0
Erhard et al. 2020	chr14	63599534	63599560	27	-	LLFVLVQKK	0.00492	COD-dipp	chr14	63599534	63599560	27	-	ILFVLVQKK	0
Erhard et al. 2020	chr14	65075560	65075589	30	-	SVLQSDRFLK	0.0368	COD-dipp	chr14	65075560	65075589	30	-	SVLQSDRFIK	0
Erhard et al. 2020	chr14	65101545	65101571	27	-	KSNRGFNLR	0.0664	COD-dipp	chr14	65101545	65101571	27	-	KSNRGFNLR	0
Erhard et al. 2020	chr14	73458542	73458568	27	-	EVVALGGHW	0.005	COD-dipp	chr14	73458533	73458568	36	-	EVVALGGHWRPR	0
Erhard et al. 2020	chr14	73458542	73458568	27	-	EVVALGGHW	0.005	COD-dipp	chr14	73458542	73458568	27	-	EVVALGGHW	0
Erhard et al. 2020	chr14	73759939	73759971	33	-	RPGPASKLLSL	0.0091	COD-dipp	chr14	73759939	73759971	33	-	RPGPASKLLSL	0
Erhard et al. 2020	chr14	74612233	74612262	30	-	ETKKPGEVSK	0.000168	COD-dipp	chr14	74612233	74612262	30	-	ETKKPGEVSK	0
Erhard et al. 2020	chr14	75981080	75981106	27	-	HTVRFFVLR	0	COD-dipp	chr14	75981080	75981106	27	-	HTVRFFVLR	0
Erhard et al. 2020	chr14	81506101	81506127	27	-	GVLQPMTTK	0.00182	COD-dipp	chr14	81506101	81506127	27	-	GVLQPMTTK	0
Erhard et al. 2020	chr14	88550569	88550601	33	-	LPRALGDSVAF	5.05e-06	COD-dipp	chr14	88550569	88550601	33	-	LPRAIGDSVAF	0
Erhard et al. 2020	chr14	92116154	92116183	30	-	RLSNVHLLKF	0.00773	COD-dipp	chr14	92116154	92116183	30	-	RLSNVHILKF	0
Erhard et al. 2020	chr14	93296111	93296143	33	-	RLLDPGLKVHK	0	COD-dipp	chr14	93296111	93296143	33	-	RLLDPGLKVHK	0
Erhard et al. 2020	chr14	99461227	99461256	30	-	RVLKWLTSKK	0.0487	COD-dipp	chr14	99461227	99461256	30	-	RVLKWLTSKK	0
Erhard et al. 2020	chr15	22838787	22838813	27	+	RLSHWTATK	0.000434	COD-dipp	chr15	22838775	22838807	33	+	APNARISHWTA	6
Erhard et al. 2020	chr15	22838787	22838813	27	+	RLSHWTATK	0.000434	COD-dipp	chr15	22838784	22838813	30	+	ARISHWTATK	0
Erhard et al. 2020	chr15	22838787	22838813	27	+	RLSHWTATK	0.000434	COD-dipp	chr15	22838787	22838813	27	+	RISHWTATK	0
Erhard et al. 2020	chr15	22838787	22838813	27	+	RLSHWTATK	0.000434	COD-dipp	chr15	22838787	22838816	30	+	RISHWTATKA	0
Erhard et al. 2020	chr15	31327001	31327027	27	+	SLFGARPGR	0.000159	COD-dipp	chr15	31327001	31327027	27	+	SLFGARPGR	0
Erhard et al. 2020	chr15	39593015	39593041	27	+	MPAKMLLTM	0.0123	COD-dipp	chr15	39593015	39593041	27	+	MPAKMILTM	0
Erhard et al. 2020	chr15	41230902	41230928	27	+	FLSALRATY	0.00885	COD-dipp	chr15	41230902	41230928	27	+	FLSAIRATY	0
Erhard et al. 2020	chr15	41298145	41298174	30	+	LWNGKGHFSF	0.0213	COD-dipp	chr15	41298145	41298174	30	+	IWNGKGHFSF	0
Erhard et al. 2020	chr15	43800720	43800752	33	+	RTWSGSPTMQR	0.00103	COD-dipp	chr15	43800720	43800752	33	+	RTWSGSPTMQR	0
Erhard et al. 2020	chr15	43800720	43800752	33	+	RTWSGSPTMQR	0.00103	COD-dipp	chr15	43800729	43800752	24	+	SGSPTMQR	0
Erhard et al. 2020	chr15	43827090	43827119	30	+	KVRNGLVLPR	0	COD-dipp	chr15	43827090	43827119	30	+	KVRNGLVLPR	0
Erhard et al. 2020	chr15	43827090	43827119	30	+	KVRNGLVLPR	0	COD-dipp	chr15	43827093	43827119	27	+	VRNGLVLPR	0
Erhard et al. 2020	chr15	43827093	43827119	27	+	VRNGLVLPR	0.00114	COD-dipp	chr15	43827090	43827119	30	+	KVRNGLVLPR	0
Erhard et al. 2020	chr15	43827093	43827119	27	+	VRNGLVLPR	0.00114	COD-dipp	chr15	43827093	43827119	27	+	VRNGLVLPR	0
Erhard et al. 2020	chr15	44322963	44322989	27	+	RLNYRTTYR	0.00209	COD-dipp	chr15	44322963	44322989	27	+	RLNYRTTYR	0
Erhard et al. 2020	chr15	44711541	44711570	30	+	AEMSRSVALA	0.0163	COD-dipp	chr15	44711541	44711570	30	+	AEMSRSVALA	0
Erhard et al. 2020	chr15	45606857	45606883	27	+	KLSSSYFMK	0	COD-dipp	chr15	45606857	45606883	27	+	KLSSSYFMK	0
Erhard et al. 2020	chr15	51785043	51785066	24	+	HYTRSWLF	0.0856	COD-dipp	chr15	51785043	51785066	24	+	HYTRSWIF	0
Erhard et al. 2020	chr15	57711986	57712012	27	+	YLFDKMLHL	0.00267	COD-dipp	chr15	57711986	57712012	27	+	YLFDKMIHL	0
Erhard et al. 2020	chr15	66508867	66508893	27	+	SVKTHFSMR	0.000159	COD-dipp	chr15	66508864	66508893	30	+	ESVKTHFSMR	0
Erhard et al. 2020	chr15	66508867	66508893	27	+	SVKTHFSMR	0.000159	COD-dipp	chr15	66508867	66508890	24	+	SVKTHFSM	0
Erhard et al. 2020	chr15	66508867	66508893	27	+	SVKTHFSMR	0.000159	COD-dipp	chr15	66508867	66508893	27	+	SVKTHFSMR	0
Erhard et al. 2020	chr15	72712242	72712268	27	+	RLLSKNSFK	0.000982	COD-dipp	chr15	72712242	72712268	27	+	RLLSKNSFK	0
Erhard et al. 2020	chr15	73702273	73702299	27	+	SLKTQWWHW	0.000957	COD-dipp	chr15	73702273	73702299	27	+	SLKTQWWHW	0
Erhard et al. 2020	chr15	74622133	74622162	30	+	AVSAAAGVWK	0.00165	COD-dipp	chr15	74622133	74622162	30	+	AVSAAAGVWK	0
Erhard et al. 2020	chr15	74798241	74798267	27	+	VPSDRLALL	0.0011	COD-dipp	chr15	74798241	74798267	27	+	VPSDRLALL	0
Erhard et al. 2020	chr15	81001108	81001137	30	+	RPPPFLSVSA	0.00922	COD-dipp	chr15	81001108	81001137	30	+	RPPPFLSVSA	0
Erhard et al. 2020	chr15	85579042	85579071	30	+	RTLSDFLLLK	0.00262	COD-dipp	chr15	85579042	85579071	30	+	RTLSDFLLLK	0
Erhard et al. 2020	chr15	85619758	85619787	30	+	ETVFASLSVK	2.69e-05	COD-dipp	chr15	85619758	85619787	30	+	ETVFASLSVK	0
Erhard et al. 2020	chr15	85619758	85619787	30	+	ETVFASLSVK	2.69e-05	COD-dipp	chr15	85619761	85619787	27	+	TVFASLSVK	0
Erhard et al. 2020	chr15	85619761	85619787	27	+	TVFASLSVK	0.00237	COD-dipp	chr15	85619758	85619787	30	+	ETVFASLSVK	0
Erhard et al. 2020	chr15	85619761	85619787	27	+	TVFASLSVK	0.00237	COD-dipp	chr15	85619761	85619787	27	+	TVFASLSVK	0
Erhard et al. 2020	chr15	90749624	90749650	27	+	YALPKTHQL	0.0051	COD-dipp	chr15	90749624	90749650	27	+	YALPKTHQL	0
Erhard et al. 2020	chr15	90877166	90877198	33	+	RTLTPSLGTHR	0.0011	COD-dipp	chr15	90877166	90877198	33	+	RTLTPSLGTHR	0
Erhard et al. 2020	chr15	90877166	90877198	33	+	RTLTPSLGTHR	0.0011	COD-dipp	chr15	90877175	90877198	24	+	TPSLGTHR	0
Erhard et al. 2020	chr15	31066210	31066239	30	-	SVPDHVQPSK	0.000109	COD-dipp	chr15	31066210	31066239	30	-	SVPDHVQPSK	0
Erhard et al. 2020	chr15	40108275	40108301	27	-	HHDSEAETL	0.00538	COD-dipp	chr15	40108275	40108301	27	-	HHDSEAETL	0
Erhard et al. 2020	chr15	40108275	40108301	27	-	HHDSEAETL	0.00538	COD-dipp	chr15	40108275	40108304	30	-	WHHDSEAETL	0
Erhard et al. 2020	chr15	42244122	42244148	27	-	KLGKMHHTF	0.00335	COD-dipp	chr15	42244122	42244148	27	-	KLGKMHHTF	0
Erhard et al. 2020	chr15	48963329	48963358	30	-	RPALARVLRL	0.000441	COD-dipp	chr15	48963329	48963358	30	-	RPALARVLRL	0
Erhard et al. 2020	chr15	48963335	48963364	30	-	APRPALARVL	0.079	COD-dipp	chr15	48963329	48963358	30	-	RPALARVLRL	6
Erhard et al. 2020	chr15	55270339	55270368	30	-	RTAFPKTLLK	0.000841	COD-dipp	chr15	55270339	55270368	30	-	RTAFPKTLLK	0
Erhard et al. 2020	chr15	56917162	56917191	30	-	ETPDTEGGRY	0	COD-dipp	chr15	56917162	56917191	30	-	ETPDTEGGRY	0
Erhard et al. 2020	chr15	59372634	59372660	27	-	SPLGSHWLL	0.0015	COD-dipp	chr15	59372640	59372666	27	-	MESPLGSHW	6
Erhard et al. 2020	chr15	59678058	59678087	30	-	MLFQNPRLLK	0	COD-dipp	chr15	59678058	59678087	30	-	MIFQNPRLLK	0
Erhard et al. 2020	chr15	63155644	63155676	33	-	RLFNSVVPAYR	3.04e-06	COD-dipp	chr15	63155644	63155667	24	-	NSVVPAYR	0
Erhard et al. 2020	chr15	63155644	63155676	33	-	RLFNSVVPAYR	3.04e-06	COD-dipp	chr15	63155644	63155676	33	-	RLFNSVVPAYR	0
Erhard et al. 2020	chr15	63155644	63155676	33	-	RLFNSVVPAYR	3.04e-06	COD-dipp	chr15	63155647	63155676	30	-	RLFNSVVPAY	0
Erhard et al. 2020	chr15	64093746	64093775	30	-	REDAAGVRAA	0.000304	COD-dipp	chr15	64093746	64093775	30	-	REDAAGVRAA	0
Erhard et al. 2020	chr15	72046603	72046629	27	-	LPRKWFARL	0.00184	COD-dipp	chr15	72046603	72046629	27	-	LPRKWFARL	0
Erhard et al. 2020	chr15	77056180	77056206	27	-	MMTMTTSLK	0.000434	COD-dipp	chr15	77056180	77056200	21	-	TMTTSLK	0
Erhard et al. 2020	chr15	77056180	77056206	27	-	MMTMTTSLK	0.000434	COD-dipp	chr15	77056180	77056206	27	-	MMTMTTSLK	0
Erhard et al. 2020	chr15	77056180	77056206	27	-	MMTMTTSLK	0.000434	COD-dipp	chr15	77056180	77056209	30	-	LMMTMTTSLK	0
Erhard et al. 2020	chr15	77632327	77632353	27	-	LVTEPSGPK	0.000676	COD-dipp	chr15	77632327	77632353	27	-	LVTEPSGPK	0
Erhard et al. 2020	chr15	77632327	77632353	27	-	LVTEPSGPK	0.000676	COD-dipp	chr15	77632327	77632356	30	-	RLVTEPSGPK	0
Erhard et al. 2020	chr15	77632327	77632356	30	-	RLVTEPSGPK	0	COD-dipp	chr15	77632327	77632353	27	-	LVTEPSGPK	0
Erhard et al. 2020	chr15	77632327	77632356	30	-	RLVTEPSGPK	0	COD-dipp	chr15	77632327	77632356	30	-	RLVTEPSGPK	0
Erhard et al. 2020	chr15	100586249	100586278	30	-	SVQKGGTTLK	4.03e-07	COD-dipp	chr15	100586249	100586278	30	-	SVQKGGTTLK	0
Erhard et al. 2020	chr16	55460	55486	27	+	LLWKKSTPK	0.000112	COD-dipp	chr16	55457	55486	30	+	RLLWKKSTPK	0
Erhard et al. 2020	chr16	55460	55486	27	+	LLWKKSTPK	0.000112	COD-dipp	chr16	55460	55486	27	+	LLWKKSTPK	0
Erhard et al. 2020	chr16	55460	55486	27	+	LLWKKSTPK	0.000112	COD-dipp	chr16	55466	55486	21	+	WKKSTPK	0
Erhard et al. 2020	chr16	547303	547329	27	+	QHARGQLLL	0.0858	COD-dipp	chr16	547303	547329	27	+	QHARGQLLL	0
Erhard et al. 2020	chr16	3024167	3024193	27	+	FAALTSAPR	0.000231	COD-dipp	chr16	3024167	3024193	27	+	FAALTSAPR	0
Erhard et al. 2020	chr16	3483549	3483578	30	+	SPMSSTSTAA	0.00964	COD-dipp	chr16	3483549	3483575	27	+	SPMSSTSTA	0
Erhard et al. 2020	chr16	3483549	3483578	30	+	SPMSSTSTAA	0.00964	COD-dipp	chr16	3483549	3483578	30	+	SPMSSTSTAA	0
Erhard et al. 2020	chr16	4848217	4848243	27	+	VVVGSGLSR	0.000804	COD-dipp	chr16	4848214	4848243	30	+	RVVVGSGLSR	0
Erhard et al. 2020	chr16	4848217	4848243	27	+	VVVGSGLSR	0.000804	COD-dipp	chr16	4848217	4848243	27	+	VVVGSGLSR	0
Erhard et al. 2020	chr16	13922104	13922133	30	+	ATVAMKFTHK	0.000645	COD-dipp	chr16	13922104	13922133	30	+	ATVAMKFTHK	0
Erhard et al. 2020	chr16	13922137	13922163	27	+	VLYLRQVGY	0.00454	COD-dipp	chr16	13922137	13922163	27	+	VLYLRQVGY	0
Erhard et al. 2020	chr16	22225687	22225713	27	+	AVPDTAWVK	0.0015	COD-dipp	chr16	22225687	22225713	27	+	AVPDTAWVK	0
Erhard et al. 2020	chr16	24729749	24729781	33	+	QRLGPLPAALR	3.13e-06	COD-dipp	chr16	24729749	24729778	30	+	QRLGPLPAAL	0
Erhard et al. 2020	chr16	24729749	24729781	33	+	QRLGPLPAALR	3.13e-06	COD-dipp	chr16	24729749	24729781	33	+	QRLGPLPAALR	0
Erhard et al. 2020	chr16	24729749	24729781	33	+	QRLGPLPAALR	3.13e-06	COD-dipp	chr16	24729752	24729775	24	+	RLGPLPAA	3
Erhard et al. 2020	chr16	30000758	30000784	27	+	TQMPLHHQL	0.0114	COD-dipp	chr16	30000758	30000784	27	+	TQMPLHHQI	0
Erhard et al. 2020	chr16	30000758	30000784	27	+	TQMPLHHQL	0.0114	COD-dipp	chr16	30000764	30000790	27	+	MPLHHQITA	6
Erhard et al. 2020	chr16	30000764	30000790	27	+	MPLHHQLTA	0.00324	COD-dipp	chr16	30000758	30000784	27	+	TQMPLHHQI	6
Erhard et al. 2020	chr16	30000764	30000790	27	+	MPLHHQLTA	0.00324	COD-dipp	chr16	30000764	30000790	27	+	MPLHHQITA	0
Erhard et al. 2020	chr16	30704281	30704307	27	+	RAMPKLQNR	0.0199	COD-dipp	chr16	30704281	30704307	27	+	RAMPKLQNR	0
Erhard et al. 2020	chr16	31182396	31182422	27	+	RLYPTSNPK	0.0012	COD-dipp	chr16	31182396	31182422	27	+	RLYPTSNPK	0
Erhard et al. 2020	chr16	53825979	53826005	27	+	GTWLGSKAK	0.00134	COD-dipp	chr16	53825979	53826005	27	+	GTWLGSKAK	0
Erhard et al. 2020	chr16	66934537	66934569	33	+	RTREHDGRWSR	0.0138	COD-dipp	chr16	66934537	66934569	33	+	RTREHDGRWSR	0
Erhard et al. 2020	chr16	67610837	67610863	27	+	KVMQSKPLW	0.00407	COD-dipp	chr16	67610837	67610863	27	+	KVMQSKPLW	0
Erhard et al. 2020	chr16	67610987	67611013	27	+	RMSTAVYRW	0.00186	COD-dipp	chr16	67610987	67611013	27	+	RMSTAVYRW	0
Erhard et al. 2020	chr16	69136781	69136807	27	+	RLWSMLYRR	0.0151	COD-dipp	chr16	69136781	69136807	27	+	RLWSMIYRR	0
Erhard et al. 2020	chr16	69424621	69424647	27	+	RLSAGSQGK	0.00188	COD-dipp	chr16	69424621	69424647	27	+	RLSAGSQGK	0
Erhard et al. 2020	chr16	71849704	71849736	33	+	RLLPGSRNTTK	1.87e-06	COD-dipp	chr16	71849704	71849736	33	+	RLLPGSRNTTK	0
Erhard et al. 2020	chr16	81011929	81011955	27	+	VPKRWMRLL	0.0374	COD-dipp	chr16	81011929	81011955	27	+	VPKRWMRLL	0
Erhard et al. 2020	chr16	85903128	85903154	27	+	SLGNTLASK	0.0021	COD-dipp	chr16	85903125	85903154	30	+	GSLGNTLASK	0
Erhard et al. 2020	chr16	85903128	85903154	27	+	SLGNTLASK	0.0021	COD-dipp	chr16	85903128	85903154	27	+	SLGNTLASK	0
Erhard et al. 2020	chr16	88709988	88710014	27	+	RTGSSFQAR	0.00204	COD-dipp	chr16	88709988	88710014	27	+	RTGSSFQAR	0
Erhard et al. 2020	chr16	47525	47551	27	-	VPNANLLVL	0.0469	COD-dipp	chr16	47525	47551	27	-	VPNANILVL	0
Erhard et al. 2020	chr16	2267152	2267190	39	-	RYLNLGEQRTSTF	4.29e-06	COD-dipp	chr16	2267152	2267181	30	-	NLGEQRTSTF	0
Erhard et al. 2020	chr16	2267152	2267190	39	-	RYLNLGEQRTSTF	4.29e-06	COD-dipp	chr16	2267158	2267181	24	-	NLGEQRTS	6
Erhard et al. 2020	chr16	2267185	2267211	27	-	EVTEVLSRY	0.00289	COD-dipp	chr16	2267185	2267211	27	-	EVTEVLSRY	0
Erhard et al. 2020	chr16	3608709	3608735	27	-	KRLPQTALR	0.00301	COD-dipp	chr16	3608709	3608735	27	-	KRLPQTALR	0
Erhard et al. 2020	chr16	4115854	4115880	27	-	RLAGLGALK	0.0091	COD-dipp	chr16	4115851	4115880	30	-	RLAGLGALKV	0
Erhard et al. 2020	chr16	4115854	4115880	27	-	RLAGLGALK	0.0091	COD-dipp	chr16	4115854	4115880	27	-	RLAGLGALK	0
Erhard et al. 2020	chr16	11255274	11255306	33	-	SVRTPLTGASR	0.00695	COD-dipp	chr16	11255274	11255306	33	-	SVRTPITGASR	0
Erhard et al. 2020	chr16	23636170	23636199	30	-	YLYKEQMTPK	2.38e-05	COD-dipp	chr16	23636170	23636199	30	-	YLYKEQMTPK	0
Erhard et al. 2020	chr16	29862947	29862973	27	-	SRAQVVRPM	0.00215	COD-dipp	chr16	29862947	29862973	27	-	SRAQVVRPM	0
Erhard et al. 2020	chr16	46618304	46618330	27	-	VLNQVLVYK	0.00261	COD-dipp	chr16	46618304	46618333	30	-	TVINQVLVYK	0
Erhard et al. 2020	chr16	46618304	46618333	30	-	TVLNQVLVYK	4.32e-07	COD-dipp	chr16	46618304	46618333	30	-	TVINQVLVYK	0
Erhard et al. 2020	chr16	48362254	48362280	27	-	RPFFNVRVA	0.00788	COD-dipp	chr16	48362254	48362280	27	-	RPFFNVRVA	0
Erhard et al. 2020	chr16	50681200	50681229	30	-	LPDPWTHTAL	5.39e-06	COD-dipp	chr16	50681200	50681229	30	-	LPDPWTHTAL	0
Erhard et al. 2020	chr16	54283561	54283587	27	-	SVYKYLKAK	0.0502	COD-dipp	chr16	54283561	54283587	27	-	SVYKYLKAK	0
Erhard et al. 2020	chr16	57430162	57430191	30	-	NTDKLHLKYF	0.0231	COD-dipp	chr16	57430162	57430191	30	-	NTDKLHLKYF	0
Erhard et al. 2020	chr16	57430162	57430191	30	-	NTDKLHLKYF	0.0231	COD-dipp	chr16	57430165	57430191	27	-	NTDKLHLKY	0
Erhard et al. 2020	chr16	57430165	57430191	27	-	NTDKLHLKY	0.0838	COD-dipp	chr16	57430162	57430191	30	-	NTDKLHLKYF	0
Erhard et al. 2020	chr16	57430165	57430191	27	-	NTDKLHLKY	0.0838	COD-dipp	chr16	57430165	57430191	27	-	NTDKLHLKY	0
Erhard et al. 2020	chr16	73047823	73047849	27	-	VPLEFPVVA	0.00482	COD-dipp	chr16	73047823	73047849	27	-	VPLEFPVVA	0
Erhard et al. 2020	chr16	75546034	75546060	27	-	VVYSKTVGH	0.063	COD-dipp	chr16	75546034	75546060	27	-	VVYSKTVGH	0
Erhard et al. 2020	chr16	75622695	75622724	30	-	AELLFSAKKF	0.00648	COD-dipp	chr16	75622695	75622724	30	-	AELLFSAKKF	0
Erhard et al. 2020	chr16	84116766	84116792	27	-	FAAEAPLSR	0.00274	COD-dipp	chr16	84116766	84116792	27	-	FAAEAPLSR	0
Erhard et al. 2020	chr16	89972036	89972062	27	-	RPRLQDLSL	0.0455	COD-dipp	chr16	89972030	89972062	33	-	RPRLQDISLSL	0
Erhard et al. 2020	chr16	89972036	89972062	27	-	RPRLQDLSL	0.0455	COD-dipp	chr16	89972036	89972062	27	-	RPRLQDISL	0
Erhard et al. 2020	chr17	2337517	2337552	36	+	MAAEPSTGQWLR	0	COD-dipp	chr17	2337517	2337552	36	+	MAAEPSTGQWLR	0
Erhard et al. 2020	chr17	4899541	4899573	33	+	MTMSVATTMTK	0.00234	COD-dipp	chr17	4899541	4899573	33	+	MTMSVATTMTK	0
Erhard et al. 2020	chr17	5282305	5282331	27	+	SAVGSVSAR	0.00165	COD-dipp	chr17	5282305	5282331	27	+	SAVGSVSAR	0
Erhard et al. 2020	chr17	5488827	5488853	27	+	FTTENNLAK	0.000231	COD-dipp	chr17	5488827	5488853	27	+	FTTENNIAK	0
Erhard et al. 2020	chr17	6641156	6641185	30	+	RPFSPTLRVL	2.08e-07	COD-dipp	chr17	6641150	6641176	27	+	MARPFSPTL	6
Erhard et al. 2020	chr17	6641156	6641185	30	+	RPFSPTLRVL	2.08e-07	COD-dipp	chr17	6641156	6641185	30	+	RPFSPTLRVL	0
Erhard et al. 2020	chr17	6641156	6641185	30	+	RPFSPTLRVL	2.08e-07	COD-dipp	chr17	6641165	6641185	21	+	SPTLRVL	0
Erhard et al. 2020	chr17	7013460	7013486	27	+	FPPLPRPLV	0.012	COD-dipp	chr17	7013460	7013486	27	+	FPPLPRPLV	0
Erhard et al. 2020	chr17	7013640	7013666	27	+	TVYPFPFSR	0.0122	COD-dipp	chr17	7013640	7013666	27	+	TVYPFPFSR	0
Erhard et al. 2020	chr17	7933069	7933095	27	+	SLYSWQHQL	0.0164	COD-dipp	chr17	7933069	7933095	27	+	SLYSWQHQL	0
Erhard et al. 2020	chr17	15700143	15700169	27	+	AVGLRQTPR	0.0924	COD-dipp	chr17	15700140	15700169	30	+	SAVGLRQTPR	0
Erhard et al. 2020	chr17	15700143	15700169	27	+	AVGLRQTPR	0.0924	COD-dipp	chr17	15700143	15700169	27	+	AVGLRQTPR	0
Erhard et al. 2020	chr17	18183186	18183215	30	+	RVLQVPQSEK	0.000341	COD-dipp	chr17	18183186	18183215	30	+	RVLQVPQSEK	0
Erhard et al. 2020	chr17	21126959	21126988	30	+	KLLDYGLSGY	0	COD-dipp	chr17	21126959	21126982	24	+	KLIDYGLS	0
Erhard et al. 2020	chr17	21126959	21126988	30	+	KLLDYGLSGY	0	COD-dipp	chr17	21126959	21126988	30	+	KLIDYGLSGY	0
Erhard et al. 2020	chr17	27560165	27560194	30	+	AVSSGPLSHK	0	COD-dipp	chr17	27560165	27560194	30	+	AVSSGPLSHK	0
Erhard et al. 2020	chr17	27560165	27560194	30	+	AVSSGPLSHK	0	COD-dipp	chr17	27560168	27560194	27	+	VSSGPLSHK	0
Erhard et al. 2020	chr17	28673463	28673495	33	+	RWYPESPRNLW	6.22e-06	COD-dipp	chr17	28673463	28673495	33	+	RWYPESPRNLW	0
Erhard et al. 2020	chr17	29567322	29567357	36	+	RLGDPTVLRVFR	1.37e-05	COD-dipp	chr17	29567322	29567357	36	+	RLGDPTVIRVFR	0
Erhard et al. 2020	chr17	34319472	34319501	30	+	MLKLTPLPSK	1.3e-05	COD-dipp	chr17	34319472	34319501	30	+	MLKLTPLPSK	0
Erhard et al. 2020	chr17	34319472	34319501	30	+	MLKLTPLPSK	1.3e-05	COD-dipp	chr17	34319478	34319507	30	+	KLTPLPSKMK	6
Erhard et al. 2020	chr17	34319478	34319507	30	+	KLTPLPSKMK	1.37e-06	COD-dipp	chr17	34319472	34319501	30	+	MLKLTPLPSK	6
Erhard et al. 2020	chr17	34319478	34319507	30	+	KLTPLPSKMK	1.37e-06	COD-dipp	chr17	34319478	34319507	30	+	KLTPLPSKMK	0
Erhard et al. 2020	chr17	34319478	34319507	30	+	KLTPLPSKMK	1.37e-06	COD-dipp	chr17	34319484	34319516	33	+	TPLPSKMKVSA	6
Erhard et al. 2020	chr17	34961949	34961978	30	+	HLRGPPTLTK	0.00147	COD-dipp	chr17	34961949	34961978	30	+	HLRGPPTLTK	0
Erhard et al. 2020	chr17	34961949	34961978	30	+	HLRGPPTLTK	0.00147	COD-dipp	chr17	34961952	34961978	27	+	LRGPPTLTK	0
Erhard et al. 2020	chr17	36103827	36103853	27	+	STGHSWVLK	0.000437	COD-dipp	chr17	36103827	36103853	27	+	STGHSWVLK	0
Erhard et al. 2020	chr17	36211030	36211056	27	+	VPLKRDSQL	0.0046	COD-dipp	chr17	36211030	36211056	27	+	VPIKRDSQL	0
Erhard et al. 2020	chr17	36535095	36535121	27	+	RQLPTFWGR	0.0169	COD-dipp	chr17	36535095	36535121	27	+	RQLPTFWGR	0
Erhard et al. 2020	chr17	37512544	37512570	27	+	TPWLTRSTV	0.00408	COD-dipp	chr17	37512544	37512570	27	+	TPWLTRSTV	0
Erhard et al. 2020	chr17	40443517	40443543	27	+	ASAARLAPL	0.00138	COD-dipp	chr17	40443508	40443543	36	+	RRSASAARLAPL	0
Erhard et al. 2020	chr17	40443517	40443543	27	+	ASAARLAPL	0.00138	COD-dipp	chr17	40443514	40443543	30	+	SASAARLAPL	0
Erhard et al. 2020	chr17	40443517	40443543	27	+	ASAARLAPL	0.00138	COD-dipp	chr17	40443517	40443543	27	+	ASAARLAPL	0
Erhard et al. 2020	chr17	40443520	40443546	27	+	SAARLAPLR	0.000231	COD-dipp	chr17	40443508	40443543	36	+	RRSASAARLAPL	3
Erhard et al. 2020	chr17	40443520	40443546	27	+	SAARLAPLR	0.000231	COD-dipp	chr17	40443514	40443543	30	+	SASAARLAPL	3
Erhard et al. 2020	chr17	40443520	40443546	27	+	SAARLAPLR	0.000231	COD-dipp	chr17	40443517	40443543	27	+	ASAARLAPL	3
Erhard et al. 2020	chr17	40833136	40833162	27	+	ELNHFSSGF	0.0354	COD-dipp	chr17	40833136	40833162	27	+	EINHFSSGF	0
Erhard et al. 2020	chr17	41690884	41690910	27	+	LLSLVTGLK	0.00561	COD-dipp	chr17	41690881	41690910	30	+	SLLSLVTGLK	0
Erhard et al. 2020	chr17	41690884	41690910	27	+	LLSLVTGLK	0.00561	COD-dipp	chr17	41690884	41690910	27	+	LLSLVTGLK	0
Erhard et al. 2020	chr17	41690884	41690910	27	+	LLSLVTGLK	0.00561	COD-dipp	chr17	41690890	41690910	21	+	SLVTGLK	0
Erhard et al. 2020	chr17	44748705	44748734	30	+	KVQFPSGSAK	0	COD-dipp	chr17	44748705	44748734	30	+	KVQFPSGSAK	0
Erhard et al. 2020	chr17	44748705	44748734	30	+	KVQFPSGSAK	0	COD-dipp	chr17	44748705	44748737	33	+	KVQFPSGSAKK	0
Erhard et al. 2020	chr17	44748705	44748737	33	+	KVQFPSGSAKK	3.92e-06	COD-dipp	chr17	44748705	44748734	30	+	KVQFPSGSAK	0
Erhard et al. 2020	chr17	44748705	44748737	33	+	KVQFPSGSAKK	3.92e-06	COD-dipp	chr17	44748705	44748737	33	+	KVQFPSGSAKK	0
Erhard et al. 2020	chr17	48892789	48892815	27	+	DTWVGEAER	0.00558	COD-dipp	chr17	48892789	48892815	27	+	DTWVGEAER	0
Erhard et al. 2020	chr17	51161927	51161953	27	+	YLQELHHNL	0.00792	COD-dipp	chr17	51161927	51161953	27	+	YLQELHHNL	0
Erhard et al. 2020	chr17	59926475	59926501	27	+	KQNGLFWRK	0.0012	COD-dipp	chr17	59926475	59926501	27	+	KQNGIFWRK	0
Erhard et al. 2020	chr17	75792321	75792350	30	+	DTKGGFPTLR	0.00313	COD-dipp	chr17	75792321	75792350	30	+	DTKGGFPTIR	0
Erhard et al. 2020	chr17	75979392	75979421	30	+	ALLGVRGVGK	0	COD-dipp	chr17	75979386	75979421	36	+	ETALLGVRGVGK	0
Erhard et al. 2020	chr17	75979392	75979421	30	+	ALLGVRGVGK	0	COD-dipp	chr17	75979392	75979421	30	+	ALLGVRGVGK	0
Erhard et al. 2020	chr17	75979392	75979421	30	+	ALLGVRGVGK	0	COD-dipp	chr17	75979395	75979421	27	+	LLGVRGVGK	0
Erhard et al. 2020	chr17	75979392	75979421	30	+	ALLGVRGVGK	0	COD-dipp	chr17	75979398	75979421	24	+	LGVRGVGK	0
Erhard et al. 2020	chr17	75979392	75979421	30	+	ALLGVRGVGK	0	COD-dipp	chr17	75979401	75979421	21	+	GVRGVGK	0
Erhard et al. 2020	chr17	75979395	75979421	27	+	LLGVRGVGK	0.00506	COD-dipp	chr17	75979386	75979421	36	+	ETALLGVRGVGK	0
Erhard et al. 2020	chr17	75979395	75979421	27	+	LLGVRGVGK	0.00506	COD-dipp	chr17	75979392	75979421	30	+	ALLGVRGVGK	0
Erhard et al. 2020	chr17	75979395	75979421	27	+	LLGVRGVGK	0.00506	COD-dipp	chr17	75979395	75979421	27	+	LLGVRGVGK	0
Erhard et al. 2020	chr17	75979395	75979421	27	+	LLGVRGVGK	0.00506	COD-dipp	chr17	75979398	75979421	24	+	LGVRGVGK	0
Erhard et al. 2020	chr17	75979395	75979421	27	+	LLGVRGVGK	0.00506	COD-dipp	chr17	75979401	75979421	21	+	GVRGVGK	0
Erhard et al. 2020	chr17	76727132	76727161	30	+	RVRGPTGLSW	0.0928	COD-dipp	chr17	76727132	76727161	30	+	RVRGPTGLSW	0
Erhard et al. 2020	chr17	76727155	76727181	27	+	VLEVHVPQV	0.00197	COD-dipp	chr17	76727155	76727181	27	+	VLEVHVPQV	0
Erhard et al. 2020	chr17	76733052	76733087	36	+	RTASLSGSLSAK	1.51e-06	COD-dipp	chr17	76733052	76733087	36	+	RTASLSGSLSAK	0
Erhard et al. 2020	chr17	76733052	76733087	36	+	RTASLSGSLSAK	1.51e-06	COD-dipp	chr17	76733058	76733087	30	+	ASLSGSLSAK	0
Erhard et al. 2020	chr17	76733052	76733087	36	+	RTASLSGSLSAK	1.51e-06	COD-dipp	chr17	76733061	76733087	27	+	SLSGSLSAK	0
Erhard et al. 2020	chr17	76733058	76733087	30	+	ASLSGSLSAK	0.000219	COD-dipp	chr17	76733052	76733087	36	+	RTASLSGSLSAK	0
Erhard et al. 2020	chr17	76733058	76733087	30	+	ASLSGSLSAK	0.000219	COD-dipp	chr17	76733058	76733087	30	+	ASLSGSLSAK	0
Erhard et al. 2020	chr17	76733058	76733087	30	+	ASLSGSLSAK	0.000219	COD-dipp	chr17	76733061	76733087	27	+	SLSGSLSAK	0
Erhard et al. 2020	chr17	76733061	76733087	27	+	SLSGSLSAK	0.000231	COD-dipp	chr17	76733052	76733087	36	+	RTASLSGSLSAK	0
Erhard et al. 2020	chr17	76733061	76733087	27	+	SLSGSLSAK	0.000231	COD-dipp	chr17	76733058	76733087	30	+	ASLSGSLSAK	0
Erhard et al. 2020	chr17	76733061	76733087	27	+	SLSGSLSAK	0.000231	COD-dipp	chr17	76733061	76733087	27	+	SLSGSLSAK	0
Erhard et al. 2020	chr17	77141063	77141089	27	+	APRHPVSQA	0	COD-dipp	chr17	77141063	77141089	27	+	APRHPVSQA	0
Erhard et al. 2020	chr17	77141063	77141089	27	+	APRHPVSQA	0	COD-dipp	chr17	77141063	77141098	36	+	APRHPVSQARPF	0
Erhard et al. 2020	chr17	77141072	77141098	27	+	HPVSQARPF	0.000982	COD-dipp	chr17	77141063	77141098	36	+	APRHPVSQARPF	0
Erhard et al. 2020	chr17	77141072	77141098	27	+	HPVSQARPF	0.000982	COD-dipp	chr17	77141072	77141098	27	+	HPVSQARPF	0
Erhard et al. 2020	chr17	752681	752713	33	-	RLFWGGPAVKK	2.35e-08	COD-dipp	chr17	752681	752713	33	-	RIFWGGPAVKK	0
Erhard et al. 2020	chr17	752681	752713	33	-	RLFWGGPAVKK	2.35e-08	COD-dipp	chr17	752684	752713	30	-	RIFWGGPAVK	0
Erhard et al. 2020	chr17	752684	752713	30	-	RLFWGGPAVK	0	COD-dipp	chr17	752681	752713	33	-	RIFWGGPAVKK	0
Erhard et al. 2020	chr17	752684	752713	30	-	RLFWGGPAVK	0	COD-dipp	chr17	752684	752713	30	-	RIFWGGPAVK	0
Erhard et al. 2020	chr17	1553071	1553097	27	-	VVAKAWRSW	0.00196	COD-dipp	chr17	1553071	1553097	27	-	VVAKAWRSW	0
Erhard et al. 2020	chr17	1553071	1553097	27	-	VVAKAWRSW	0.00196	COD-dipp	chr17	1553071	1553100	30	-	RVVAKAWRSW	0
Erhard et al. 2020	chr17	4242341	4242367	27	-	RSAALSWLR	8.93e-05	COD-dipp	chr17	4242341	4242367	27	-	RSAALSWLR	0
Erhard et al. 2020	chr17	5433367	5433393	27	-	RVTSSLSGK	0.00155	COD-dipp	chr17	5433367	5433393	27	-	RVTSSLSGK	0
Erhard et al. 2020	chr17	5433367	5433393	27	-	RVTSSLSGK	0.00155	COD-dipp	chr17	5433367	5433399	33	-	RLRVTSSLSGK	0
Erhard et al. 2020	chr17	5462489	5462518	30	-	SPQKTPGSSF	0.000125	COD-dipp	chr17	5462489	5462518	30	-	SPQKTPGSSF	0
Erhard et al. 2020	chr17	7240871	7240903	33	-	TSFSTLPTVTK	2.72e-06	COD-dipp	chr17	7240871	7240894	24	-	STLPTVTK	0
Erhard et al. 2020	chr17	7240871	7240903	33	-	TSFSTLPTVTK	2.72e-06	COD-dipp	chr17	7240871	7240903	33	-	TSFSTLPTVTK	0
Erhard et al. 2020	chr17	7315234	7315263	30	-	RPRAVGLGLR	0.0195	COD-dipp	chr17	7315237	7315263	27	-	RPRAVGLGL	0
Erhard et al. 2020	chr17	7857036	7857062	27	-	TAMSSWARR	0.0368	COD-dipp	chr17	7857036	7857065	30	-	VTAMSSWARR	0
Erhard et al. 2020	chr17	7857036	7857062	27	-	TAMSSWARR	0.0368	COD-dipp	chr17	7857036	7857068	33	-	TVTAMSSWARR	0
Erhard et al. 2020	chr17	8379906	8379938	33	-	RLYVDTLKVSK	2.35e-07	COD-dipp	chr17	8379906	8379929	24	-	VDTIKVSK	0
Erhard et al. 2020	chr17	8379906	8379938	33	-	RLYVDTLKVSK	2.35e-07	COD-dipp	chr17	8379906	8379938	33	-	RLYVDTIKVSK	0
Erhard et al. 2020	chr17	16215491	16215517	27	-	KVAKQQPRR	0.00558	COD-dipp	chr17	16215491	16215517	27	-	KVAKQQPRR	0
Erhard et al. 2020	chr17	16567770	16567802	33	-	RLQAVGSLLEK	0	COD-dipp	chr17	16567770	16567793	24	-	AVGSLLEK	0
Erhard et al. 2020	chr17	16567770	16567802	33	-	RLQAVGSLLEK	0	COD-dipp	chr17	16567770	16567802	33	-	RLQAVGSLLEK	0
Erhard et al. 2020	chr17	16567770	16567802	33	-	RLQAVGSLLEK	0	COD-dipp	chr17	16567770	16567805	36	-	MRLQAVGSLLEK	0
Erhard et al. 2020	chr17	17232840	17232866	27	-	MPDPFGSSL	0.00193	COD-dipp	chr17	17232840	17232866	27	-	MPDPFGSSL	0
Erhard et al. 2020	chr17	28951059	28951085	27	-	KSGPVLGKK	0.000434	COD-dipp	chr17	28951056	28951085	30	-	KSGPVLGKKR	0
Erhard et al. 2020	chr17	28951059	28951085	27	-	KSGPVLGKK	0.000434	COD-dipp	chr17	28951059	28951085	27	-	KSGPVLGKK	0
Erhard et al. 2020	chr17	32339844	32339873	30	-	SVFQEVQSLK	3.06e-05	COD-dipp	chr17	32339844	32339873	30	-	SVFQEVQSLK	0
Erhard et al. 2020	chr17	40818129	40818155	27	-	LMNFNKLSY	0.0475	COD-dipp	chr17	40818129	40818155	27	-	LMNFNKLSY	0
Erhard et al. 2020	chr17	47181562	47181588	27	-	SSQNAFMQK	0.000968	COD-dipp	chr17	47181562	47181588	27	-	SSQNAFMQK	0
Erhard et al. 2020	chr17	47181562	47181588	27	-	SSQNAFMQK	0.000968	COD-dipp	chr17	47181562	47181597	36	-	MRFSSQNAFMQK	0
Erhard et al. 2020	chr17	48608051	48608080	30	-	EAARPTPATR	0.000645	COD-dipp	chr17	48608051	48608080	30	-	EAARPTPATR	0
Erhard et al. 2020	chr17	57840952	57840978	27	-	RLYWQKVSF	0.00685	COD-dipp	chr17	57840952	57840978	27	-	RLYWQKVSF	0
Erhard et al. 2020	chr17	59699656	59699685	30	-	SVKSTVLTKK	6.23e-06	COD-dipp	chr17	59699656	59699685	30	-	SVKSTVITKK	0
Erhard et al. 2020	chr17	59699656	59699685	30	-	SVKSTVLTKK	6.23e-06	COD-dipp	chr17	59699659	59699685	27	-	SVKSTVITK	0
Erhard et al. 2020	chr17	59699659	59699685	27	-	SVKSTVLTK	0.0192	COD-dipp	chr17	59699656	59699685	30	-	SVKSTVITKK	0
Erhard et al. 2020	chr17	59699659	59699685	27	-	SVKSTVLTK	0.0192	COD-dipp	chr17	59699659	59699685	27	-	SVKSTVITK	0
Erhard et al. 2020	chr17	59699848	59699880	33	-	SVSPVSGEMKK	2.38e-05	COD-dipp	chr17	59699848	59699880	33	-	SVSPVSGEMKK	0
Erhard et al. 2020	chr17	63766034	63766060	27	-	SLNLRMSWK	0.00255	COD-dipp	chr17	63766034	63766060	27	-	SLNLRMSWK	0
Erhard et al. 2020	chr17	64128882	64128914	33	-	RVNSLEVLHFR	0.0027	COD-dipp	chr17	64128882	64128914	33	-	RVNSLEVLHFR	0
Erhard et al. 2020	chr17	64662000	64662029	30	-	TTLGTSGTLR	0.000281	COD-dipp	chr17	64662000	64662029	30	-	TTLGTSGTLR	0
Erhard et al. 2020	chr17	65056358	65056384	27	-	HPRAGLRPA	0.0129	COD-dipp	chr17	65056358	65056384	27	-	HPRAGLRPA	0
Erhard et al. 2020	chr17	68434525	68434554	30	-	SVFNVKPLLK	0.0199	COD-dipp	chr17	68434525	68434554	30	-	SVFNVKPILK	0
Erhard et al. 2020	chr17	76226790	76226816	27	-	APQHDRNEL	0.0117	COD-dipp	chr17	76226790	76226816	27	-	APQHDRNEL	0
Erhard et al. 2020	chr17	78997862	78997891	30	-	GRWSNFAVER	1.88e-05	COD-dipp	chr17	78997862	78997891	30	-	GRWSNFAVER	0
Erhard et al. 2020	chr18	3449970	3449999	30	+	LVFLDPATPR	9.42e-06	COD-dipp	chr18	3449970	3449999	30	+	IVFLDPATPR	0
Erhard et al. 2020	chr18	3449976	3450002	27	+	FLDPATPRV	0.00438	COD-dipp	chr18	3449970	3449999	30	+	IVFLDPATPR	3
Erhard et al. 2020	chr18	9117768	9117797	30	+	KVFLYEKFFK	0	COD-dipp	chr18	9117768	9117797	30	+	KVFLYEKFFK	0
Erhard et al. 2020	chr18	9117768	9117797	30	+	KVFLYEKFFK	0	COD-dipp	chr18	9117777	9117797	21	+	LYEKFFK	0
Erhard et al. 2020	chr18	12308766	12308795	30	+	ESTSTTMSHR	0.000267	COD-dipp	chr18	12308766	12308795	30	+	ESTSTTMSHR	0
Erhard et al. 2020	chr18	12308766	12308795	30	+	ESTSTTMSHR	0.000267	COD-dipp	chr18	12308769	12308795	27	+	STSTTMSHR	0
Erhard et al. 2020	chr18	12308769	12308795	27	+	STSTTMSHR	0.0012	COD-dipp	chr18	12308766	12308795	30	+	ESTSTTMSHR	0
Erhard et al. 2020	chr18	12308769	12308795	27	+	STSTTMSHR	0.0012	COD-dipp	chr18	12308769	12308795	27	+	STSTTMSHR	0
Erhard et al. 2020	chr18	13387420	13387446	27	+	AAWPGAPVF	0.000731	COD-dipp	chr18	13387420	13387446	27	+	AAWPGAPVF	0
Erhard et al. 2020	chr18	13438310	13438336	27	+	TTVGTTVTK	0.00146	COD-dipp	chr18	13438307	13438336	30	+	RTTVGTTVTK	0
Erhard et al. 2020	chr18	13438310	13438336	27	+	TTVGTTVTK	0.00146	COD-dipp	chr18	13438310	13438336	27	+	TTVGTTVTK	0
Erhard et al. 2020	chr18	23188856	23188885	30	+	ELFLGDPGRY	4.47e-05	COD-dipp	chr18	23188856	23188885	30	+	EIFLGDPGRY	0
Erhard et al. 2020	chr18	36133284	36133310	27	+	LAYSGFVNR	0	COD-dipp	chr18	36133284	36133310	27	+	IAYSGFVNR	0
Erhard et al. 2020	chr18	36142881	36142907	27	+	AVYKVNLFR	0.000867	COD-dipp	chr18	36142881	36142907	27	+	AVYKVNIFR	0
Erhard et al. 2020	chr18	36693122	36693151	30	+	HSAGVSSLNK	0.00114	COD-dipp	chr18	36693122	36693151	30	+	HSAGVSSINK	0
Erhard et al. 2020	chr18	54360536	54360562	27	+	REMNRNNPL	0.0326	COD-dipp	chr18	54360536	54360562	27	+	REMNRNNPL	0
Erhard et al. 2020	chr18	62715718	62715747	30	+	SPSSAGRTEL	0	COD-dipp	chr18	62715718	62715747	30	+	SPSSAGRTEL	0
Erhard et al. 2020	chr18	75211125	75211151	27	+	AAKPPGWKR	0.00251	COD-dipp	chr18	75211125	75211151	27	+	AAKPPGWKR	0
Erhard et al. 2020	chr18	80036685	80036711	27	+	KVLPWVLTR	0.0051	COD-dipp	chr18	80036685	80036711	27	+	KVLPWVLTR	0
Erhard et al. 2020	chr18	3013115	3013144	30	-	AVQPPPALSR	0.000517	COD-dipp	chr18	3013115	3013144	30	-	AVQPPPALSR	0
Erhard et al. 2020	chr18	21575223	21575249	27	-	LLSKQVTDK	0.00043	COD-dipp	chr18	21575223	21575249	27	-	ILSKQVTDK	0
Erhard et al. 2020	chr18	21575223	21575249	27	-	LLSKQVTDK	0.00043	COD-dipp	chr18	21575223	21575252	30	-	KILSKQVTDK	0
Erhard et al. 2020	chr18	21575223	21575252	30	-	KLLSKQVTDK	0	COD-dipp	chr18	21575223	21575249	27	-	ILSKQVTDK	0
Erhard et al. 2020	chr18	21575223	21575252	30	-	KLLSKQVTDK	0	COD-dipp	chr18	21575223	21575252	30	-	KILSKQVTDK	0
Erhard et al. 2020	chr18	31760807	31760833	27	-	WRTELQLSK	0.00418	COD-dipp	chr18	31760807	31760833	27	-	WRTEIQLSK	0
Erhard et al. 2020	chr18	49491707	49491733	27	-	MAAMMAFLR	0.0121	COD-dipp	chr18	49491707	49491733	27	-	MAAMMAFLR	0
Erhard et al. 2020	chr18	62186887	62186913	27	-	ELGPAFALR	0.000231	COD-dipp	chr18	62186887	62186913	27	-	ELGPAFALR	0
Erhard et al. 2020	chr18	63403690	63403719	30	-	HLFTGDLTFK	0.0259	COD-dipp	chr18	63403690	63403719	30	-	HLFTGDITFK	0
Erhard et al. 2020	chr18	66572236	66572265	30	-	FVSDVLFPLK	1.12e-05	COD-dipp	chr18	66572236	66572265	30	-	FVSDVLFPLK	0
Erhard et al. 2020	chr19	5914738	5914764	27	+	RVSPHLTVK	0.0602	COD-dipp	chr19	5914738	5914764	27	+	RVSPHLTVK	0
Erhard et al. 2020	chr19	10091547	10091576	30	+	SPRAGTGTRL	0.000108	COD-dipp	chr19	10091547	10091576	30	+	SPRAGTGTRI	0
Erhard et al. 2020	chr19	12939189	12939215	27	+	RSQFRQVLR	0.0277	COD-dipp	chr19	12939194	12939226	33	+	SVPASSTVTRR	5
Erhard et al. 2020	chr19	17101876	17101902	27	+	QPAAGRHQM	0.0194	COD-dipp	chr19	17101876	17101905	30	+	QPAAGRHQML	0
Erhard et al. 2020	chr19	17101876	17101902	27	+	QPAAGRHQM	0.0194	COD-dipp	chr19	17101876	17101902	27	+	QPAAGRHQM	0
Erhard et al. 2020	chr19	17101876	17101905	30	+	QPAAGRHQML	3.24e-06	COD-dipp	chr19	17101876	17101905	30	+	QPAAGRHQML	0
Erhard et al. 2020	chr19	17101876	17101905	30	+	QPAAGRHQML	3.24e-06	COD-dipp	chr19	17101876	17101902	27	+	QPAAGRHQM	0
Erhard et al. 2020	chr19	34194547	34194576	30	+	TLYSVGVTLK	0	COD-dipp	chr19	34194547	34194576	30	+	TLYSVGVTLK	0
Erhard et al. 2020	chr19	34194547	34194576	30	+	TLYSVGVTLK	0	COD-dipp	chr19	34194556	34194576	21	+	SVGVTLK	0
Erhard et al. 2020	chr19	34299819	34299845	27	+	ETYNKRHLK	0.000625	COD-dipp	chr19	34299819	34299845	27	+	ETYNKRHLK	0
Erhard et al. 2020	chr19	34431871	34431897	27	+	KVYCSFTRK	0	COD-dipp	chr19	34431871	34431897	27	+	KVYCSFTRK	0
Erhard et al. 2020	chr19	35658732	35658764	33	+	RLLNHDLPANK	8.42e-06	COD-dipp	chr19	35658732	35658764	33	+	RILNHDLPANK	0
Erhard et al. 2020	chr19	35995561	35995590	30	+	TVQGTPTTAR	0.000829	COD-dipp	chr19	35995561	35995590	30	+	TVQGTPTTAR	0
Erhard et al. 2020	chr19	36116105	36116134	30	+	TTSSTASWLK	0.000932	COD-dipp	chr19	36116105	36116134	30	+	TTSSTASWIK	0
Erhard et al. 2020	chr19	36236748	36236774	27	+	KLAGKLSFR	0.00238	COD-dipp	chr19	36236751	36236774	24	+	IAGKLSFR	0
Erhard et al. 2020	chr19	38081432	38081464	33	+	LPVRFQGPASF	1.78e-06	COD-dipp	chr19	38081432	38081464	33	+	LPVRFQGPASF	0
Erhard et al. 2020	chr19	38081432	38081464	33	+	LPVRFQGPASF	1.78e-06	COD-dipp	chr19	38081438	38081464	27	+	VRFQGPASF	0
Erhard et al. 2020	chr19	38647735	38647764	30	+	EAAEWWTTTR	1.12e-05	COD-dipp	chr19	38647735	38647764	30	+	EAAEWWTTTR	0
Erhard et al. 2020	chr19	39445735	39445761	27	+	SSLRFALAK	0.000437	COD-dipp	chr19	39445735	39445761	27	+	SSLRFAIAK	0
Erhard et al. 2020	chr19	40365559	40365585	27	+	HVHGTQLHK	0.00255	COD-dipp	chr19	40365559	40365585	27	+	HVHGTQIHK	0
Erhard et al. 2020	chr19	41220732	41220761	30	+	RESPPRYLGF	0.00172	COD-dipp	chr19	41220732	41220761	30	+	RESPPRYIGF	0
Erhard et al. 2020	chr19	41751004	41751030	27	+	MLSPVLALK	0.000396	COD-dipp	chr19	41751004	41751030	27	+	MISPVLALK	0
Erhard et al. 2020	chr19	41879128	41879154	27	+	TTRGPLSSW	0.0449	COD-dipp	chr19	41879128	41879154	27	+	TTRGPLSSW	0
Erhard et al. 2020	chr19	44907821	44907847	27	+	DRVAERPAL	0.0838	COD-dipp	chr19	44907812	44907844	33	+	APADRVAERPA	3
Erhard et al. 2020	chr19	47781300	47781326	27	+	ATWTQKASF	0.0158	COD-dipp	chr19	47781300	47781326	27	+	ATWTQKASF	0
Erhard et al. 2020	chr19	48961558	48961584	27	+	AHVADRDHL	0.00542	COD-dipp	chr19	48961558	48961584	27	+	AHVADRDHL	0
Erhard et al. 2020	chr19	49781775	49781801	27	+	KLRESTRNW	0.0985	COD-dipp	chr19	49781775	49781801	27	+	KLRESTRNW	0
Erhard et al. 2020	chr19	57320577	57320603	27	+	LLRAFSASW	0.00446	COD-dipp	chr19	57320574	57320603	30	+	RLLRAFSASW	0
Erhard et al. 2020	chr19	57320577	57320603	27	+	LLRAFSASW	0.00446	COD-dipp	chr19	57320577	57320603	27	+	LLRAFSASW	0
Erhard et al. 2020	chr19	5719720	5719746	27	-	HPQPGVPAL	0.00403	COD-dipp	chr19	5719720	5719746	27	-	HPQPGVPAL	0
Erhard et al. 2020	chr19	5928045	5928071	27	-	KMSPAMPLK	0.000434	COD-dipp	chr19	5928045	5928071	27	-	KMSPAMPLK	0
Erhard et al. 2020	chr19	7991782	7991808	27	-	MVMKTTWPK	0.00221	COD-dipp	chr19	7991782	7991808	27	-	MVMKTTWPK	0
Erhard et al. 2020	chr19	8822058	8822090	33	-	SVFPVPSLSAK	5.62e-06	COD-dipp	chr19	8822058	8822090	33	-	SVFPVPSLSAK	0
Erhard et al. 2020	chr19	10500047	10500073	27	-	SARGGGVAY	0.0868	COD-dipp	chr19	10500047	10500079	33	-	SLSARGGGVAY	0
Erhard et al. 2020	chr19	10500047	10500073	27	-	SARGGGVAY	0.0868	COD-dipp	chr19	10500047	10500073	27	-	SARGGGVAY	0
Erhard et al. 2020	chr19	10502726	10502752	27	-	MEAPGLGRW	0.00809	COD-dipp	chr19	10502726	10502752	27	-	MEAPGLGRW	0
Erhard et al. 2020	chr19	14006821	14006847	27	-	HSSPDVSAR	0.0153	COD-dipp	chr19	14006821	14006847	27	-	HSSPDVSAR	0
Erhard et al. 2020	chr19	14006866	14006898	33	-	RVRPSPLSSQR	1.42e-06	COD-dipp	chr19	14006866	14006898	33	-	RVRPSPLSSQR	0
Erhard et al. 2020	chr19	19588132	19588158	27	-	RLSLWGALR	0.0393	COD-dipp	chr19	19588132	19588158	27	-	RLSIWGALR	0
Erhard et al. 2020	chr19	37165441	37165467	27	-	LVYSKTVLK	0.00486	COD-dipp	chr19	37165441	37165467	27	-	LVYSKTVLK	0
Erhard et al. 2020	chr19	37686451	37686480	30	-	ALVDVKAMFK	4.74e-05	COD-dipp	chr19	37686451	37686480	30	-	AIVDVKAMFK	0
Erhard et al. 2020	chr19	39390869	39390898	30	-	RTPSGLPSPR	0.000902	COD-dipp	chr19	39390869	39390898	30	-	RTPSGLPSPR	0
Erhard et al. 2020	chr19	41353282	41353314	33	-	SLRPATDPLFK	2.41e-06	COD-dipp	chr19	41353282	41353314	33	-	SLRPATDPLFK	0
Erhard et al. 2020	chr19	45769158	45769187	30	-	VLLDGPLPSA	5.18e-07	COD-dipp	chr19	45769158	45769187	30	-	VLLDGPLPSA	0
Erhard et al. 2020	chr19	48383108	48383143	36	-	VEDPGLGELRTW	1.7e-06	COD-dipp	chr19	48383108	48383143	36	-	VEDPGLGELRTW	0
Erhard et al. 2020	chr19	48383108	48383143	36	-	VEDPGLGELRTW	1.7e-06	COD-dipp	chr19	48383114	48383143	30	-	VEDPGLGELR	0
Erhard et al. 2020	chr19	48645700	48645729	30	-	EVLEGQGPRR	0.00084	COD-dipp	chr19	48645700	48645729	30	-	EVLEGQGPRR	0
Erhard et al. 2020	chr19	48645700	48645729	30	-	EVLEGQGPRR	0.00084	COD-dipp	chr19	48645703	48645729	27	-	EVLEGQGPR	0
Erhard et al. 2020	chr19	48645703	48645729	27	-	EVLEGQGPR	0.0046	COD-dipp	chr19	48645700	48645729	30	-	EVLEGQGPRR	0
Erhard et al. 2020	chr19	48645703	48645729	27	-	EVLEGQGPR	0.0046	COD-dipp	chr19	48645703	48645729	27	-	EVLEGQGPR	0
Erhard et al. 2020	chr19	50799329	50799355	27	-	AEGPDHHSL	0.00123	COD-dipp	chr19	50799329	50799355	27	-	AEGPDHHSL	0
Erhard et al. 2020	chr19	52003838	52003867	30	-	KEGGGVSKTW	0.037	COD-dipp	chr19	52003838	52003867	30	-	KEGGGVSKTW	0
Erhard et al. 2020	chr19	52095692	52095721	30	-	SVFQSTWLKR	9.42e-06	COD-dipp	chr19	52095692	52095721	30	-	SVFQSTWIKR	0
Erhard et al. 2020	chr19	52095695	52095721	27	-	SVFQSTWLK	0.0399	COD-dipp	chr19	52095692	52095721	30	-	SVFQSTWIKR	0
Erhard et al. 2020	chr19	54188444	54188470	27	-	YLHPHRLPL	0.000624	COD-dipp	chr19	54188444	54188470	27	-	YLHPHRLPL	0
Erhard et al. 2020	chr19	57932614	57932643	30	-	LLHNKGVGFK	0	COD-dipp	chr19	57932614	57932643	30	-	ILHNKGVGFK	0
Erhard et al. 2020	chr20	408613	408639	27	+	EAHTGLGPR	0.00089	COD-dipp	chr20	408613	408639	27	+	EAHTGLGPR	0
Erhard et al. 2020	chr20	3907977	3908006	30	+	LLNPKTSLLK	1.2e-05	COD-dipp	chr20	3907977	3908006	30	+	ILNPKTSLLK	0
Erhard et al. 2020	chr20	17606702	17606731	30	+	ALLPAPSSSK	0.00745	COD-dipp	chr20	17606702	17606731	30	+	ALLPAPSSSK	0
Erhard et al. 2020	chr20	17975765	17975794	30	+	KLSSSLVTLK	0	COD-dipp	chr20	17975765	17975794	30	+	KISSSLVTLK	0
Erhard et al. 2020	chr20	17975765	17975794	30	+	KLSSSLVTLK	0	COD-dipp	chr20	17975768	17975794	27	+	ISSSLVTLK	0
Erhard et al. 2020	chr20	17975768	17975794	27	+	LSSSLVTLK	0.0051	COD-dipp	chr20	17975765	17975794	30	+	KISSSLVTLK	0
Erhard et al. 2020	chr20	17975768	17975794	27	+	LSSSLVTLK	0.0051	COD-dipp	chr20	17975768	17975794	27	+	ISSSLVTLK	0
Erhard et al. 2020	chr20	18569419	18569448	30	+	SENQDLVQHL	7.55e-07	COD-dipp	chr20	18569419	18569448	30	+	SENQDLVQHL	0
Erhard et al. 2020	chr20	24949488	24949517	30	+	VPTRAAMRAA	0	COD-dipp	chr20	24949488	24949517	30	+	VPTRAAMRAA	0
Erhard et al. 2020	chr20	25206530	25206556	27	+	YVNEKRYPL	0.00023	COD-dipp	chr20	25206530	25206556	27	+	YVNEKRYPL	0
Erhard et al. 2020	chr20	33666574	33666603	30	+	ALPQGPFALK	9.49e-06	COD-dipp	chr20	33666574	33666603	30	+	ALPQGPFALK	0
Erhard et al. 2020	chr20	34369405	34369431	27	+	FTVALWRQR	0.000231	COD-dipp	chr20	34369405	34369431	27	+	FTVALWRQR	0
Erhard et al. 2020	chr20	34560298	34560324	27	+	VVLVPLQNK	0.0579	COD-dipp	chr20	34560298	34560324	27	+	VVIVPLQNK	0
Erhard et al. 2020	chr20	35620877	35620903	27	+	MTPQLPFPR	0.00839	COD-dipp	chr20	35620877	35620903	27	+	MTPQLPFPR	0
Erhard et al. 2020	chr20	35700948	35700974	27	+	AHVLLKESL	0.0158	COD-dipp	chr20	35700948	35700974	27	+	AHVLIKESL	0
Erhard et al. 2020	chr20	41076248	41076274	27	+	KTNLKTETR	0	COD-dipp	chr20	41076248	41076274	27	+	KTNIKTETR	0
Erhard et al. 2020	chr20	44484346	44484372	27	+	YQATLQLLK	0.00116	COD-dipp	chr20	44484346	44484372	27	+	YQATIQLLK	0
Erhard et al. 2020	chr20	44978451	44978477	27	+	AAYTKLFLK	0.000437	COD-dipp	chr20	44978451	44978477	27	+	AAYTKLFIK	0
Erhard et al. 2020	chr20	45937796	45937822	27	+	VTLDFSLPK	0.0179	COD-dipp	chr20	45937796	45937822	27	+	VTIDFSLPK	0
Erhard et al. 2020	chr20	56473336	56473365	30	+	LLYSKSGNLK	6.37e-05	COD-dipp	chr20	56473336	56473365	30	+	LLYSKSGNIK	0
Erhard et al. 2020	chr20	64260120	64260149	30	+	KTWHGSMETF	0.0026	COD-dipp	chr20	64260120	64260149	30	+	KTWHGSMETF	0
Erhard et al. 2020	chr20	1491457	1491486	30	-	KTLPQAAVAK	0	COD-dipp	chr20	1491457	1491486	30	-	KTLPQAAVAK	0
Erhard et al. 2020	chr20	2840377	2840406	30	-	ESAGRWAVHR	6.71e-05	COD-dipp	chr20	2840377	2840406	30	-	ESAGRWAVHR	0
Erhard et al. 2020	chr20	3706568	3706594	27	-	HHGHLVLRL	0.000855	COD-dipp	chr20	3706563	3706595	33	-	ASRPSGTTTTR	1
Erhard et al. 2020	chr20	3706574	3706600	27	-	RRHHGHLVL	0.0136	COD-dipp	chr20	3706563	3706595	33	-	ASRPSGTTTTR	5
Erhard et al. 2020	chr20	10420712	10420744	33	-	KYYEPSELVER	0	COD-dipp	chr20	10420712	10420744	33	-	KYYEPSELVER	0
Erhard et al. 2020	chr20	36916757	36916783	27	-	LLSLPVSVK	0.00303	COD-dipp	chr20	36916757	36916786	30	-	ALLSLPVSVK	0
Erhard et al. 2020	chr20	36916757	36916783	27	-	LLSLPVSVK	0.00303	COD-dipp	chr20	36916757	36916783	27	-	LLSLPVSVK	0
Erhard et al. 2020	chr20	36916757	36916783	27	-	LLSLPVSVK	0.00303	COD-dipp	chr20	36916757	36916777	21	-	SLPVSVK	0
Erhard et al. 2020	chr20	36916757	36916786	30	-	ALLSLPVSVK	0.000141	COD-dipp	chr20	36916757	36916786	30	-	ALLSLPVSVK	0
Erhard et al. 2020	chr20	36916757	36916786	30	-	ALLSLPVSVK	0.000141	COD-dipp	chr20	36916757	36916783	27	-	LLSLPVSVK	0
Erhard et al. 2020	chr20	36916757	36916786	30	-	ALLSLPVSVK	0.000141	COD-dipp	chr20	36916757	36916777	21	-	SLPVSVK	0
Erhard et al. 2020	chr20	44513971	44513997	27	-	AVLTVRLPR	0.0053	COD-dipp	chr20	44513971	44513997	27	-	AVLTVRIPR	0
Erhard et al. 2020	chr20	44513971	44513997	27	-	AVLTVRLPR	0.0053	COD-dipp	chr20	44513971	44513994	24	-	VLTVRIPR	0
Erhard et al. 2020	chr20	45330450	45330482	33	-	RLSPRESHPLK	0.00911	COD-dipp	chr20	45330450	45330482	33	-	RLSPRESHPLK	0
Erhard et al. 2020	chr20	47310100	47310126	27	-	RTHQQAPLK	0.00063	COD-dipp	chr20	47310100	47310129	30	-	RRTHQQAPLK	0
Erhard et al. 2020	chr20	47310100	47310126	27	-	RTHQQAPLK	0.00063	COD-dipp	chr20	47310100	47310126	27	-	RTHQQAPLK	0
Erhard et al. 2020	chr20	47310100	47310129	30	-	RRTHQQAPLK	0.000557	COD-dipp	chr20	47310100	47310129	30	-	RRTHQQAPLK	0
Erhard et al. 2020	chr20	47310100	47310129	30	-	RRTHQQAPLK	0.000557	COD-dipp	chr20	47310100	47310126	27	-	RTHQQAPLK	0
Erhard et al. 2020	chr20	50115836	50115862	27	-	RVNLYGHHR	0.0188	COD-dipp	chr20	50115836	50115862	27	-	RVNIYGHHR	0
Erhard et al. 2020	chr20	50894332	50894358	27	-	RLWKHTLKY	0.003	COD-dipp	chr20	50894332	50894358	27	-	RLWKHTLKY	0
Erhard et al. 2020	chr20	57653052	57653081	30	-	MPVALGEHSV	0.000645	COD-dipp	chr20	57653049	57653081	33	-	MPVALGEHSVR	0
Erhard et al. 2020	chr20	57653052	57653081	30	-	MPVALGEHSV	0.000645	COD-dipp	chr20	57653052	57653081	30	-	MPVALGEHSV	0
Erhard et al. 2020	chr20	58997637	58997666	30	-	TTAPSLGGRR	0.0323	COD-dipp	chr20	58997637	58997666	30	-	TTAPSLGGRR	0
Erhard et al. 2020	chr20	63203693	63203725	33	-	RLRGLLQGTLR	0.000553	COD-dipp	chr20	63203693	63203725	33	-	RLRGLLQGTLR	0
Erhard et al. 2020	chr21	6112083	6112109	27	+	HGYHVGVQR	0.0132	COD-dipp	chr21	6112083	6112109	27	+	HGYHVGVQR	0
Erhard et al. 2020	chr21	29194100	29194126	27	+	LLFLQQAYK	0.000231	COD-dipp	chr21	29194094	29194126	33	+	RTLLFIQQAYK	0
Erhard et al. 2020	chr21	29194100	29194126	27	+	LLFLQQAYK	0.000231	COD-dipp	chr21	29194100	29194126	27	+	LLFIQQAYK	0
Erhard et al. 2020	chr21	29194100	29194126	27	+	LLFLQQAYK	0.000231	COD-dipp	chr21	29194103	29194126	24	+	LFIQQAYK	0
Erhard et al. 2020	chr21	29326486	29326518	33	+	LLYAPNTENSK	1.33e-05	COD-dipp	chr21	29326486	29326518	33	+	LLYAPNTENSK	0
Erhard et al. 2020	chr21	37202482	37202508	27	+	LLLPHPTTK	0.0871	COD-dipp	chr21	37202482	37202508	27	+	ILLPHPTTK	0
Erhard et al. 2020	chr21	39380589	39380615	27	+	VVASWLVRK	0.00089	COD-dipp	chr21	39380589	39380615	27	+	VVASWLVRK	0
Erhard et al. 2020	chr21	43967953	43967979	27	+	HAAGVVVLH	0.0182	COD-dipp	chr21	43967953	43967979	27	+	HAAGVVVLH	0
Erhard et al. 2020	chr21	43967989	43968015	27	+	TVHGPGHGR	0.00303	COD-dipp	chr21	43967989	43968015	27	+	TVHGPGHGR	0
Erhard et al. 2020	chr21	46636962	46636988	27	+	QVTVPEVNR	0.0219	COD-dipp	chr21	46636962	46636988	27	+	QVTVPEVNR	0
Erhard et al. 2020	chr21	26170646	26170672	27	-	RRLPLAQQR	0.028	COD-dipp	chr21	26170643	26170672	30	-	RRIPLAQQRT	0
Erhard et al. 2020	chr21	34887821	34887847	27	-	SSALLQLLK	0.000507	COD-dipp	chr21	34887821	34887847	27	-	SSALLQLLK	0
Erhard et al. 2020	chr21	34887821	34887847	27	-	SSALLQLLK	0.000507	COD-dipp	chr21	34887821	34887850	30	-	SSSALLQLLK	0
Erhard et al. 2020	chr21	34887821	34887850	30	-	SSSALLQLLK	2.72e-08	COD-dipp	chr21	34887821	34887847	27	-	SSALLQLLK	0
Erhard et al. 2020	chr21	34887821	34887850	30	-	SSSALLQLLK	2.72e-08	COD-dipp	chr21	34887821	34887850	30	-	SSSALLQLLK	0
Erhard et al. 2020	chr21	35576086	35576112	27	-	STYLLLVLK	0.000604	COD-dipp	chr21	35576086	35576112	27	-	STYLILVLK	0
Erhard et al. 2020	chr21	45530833	45530859	27	-	AHAPPEQHL	0.0218	COD-dipp	chr21	45530833	45530859	27	-	AHAPPEQHL	0
Erhard et al. 2020	chr22	20131983	20132009	27	+	QVHPGGHGR	0.0712	COD-dipp	chr22	20131983	20132009	27	+	QVHPGGHGR	0
Erhard et al. 2020	chr22	20132019	20132045	27	+	GRLQHPLLR	0.00672	COD-dipp	chr22	20132019	20132045	27	+	GRLQHPLLR	0
Erhard et al. 2020	chr22	20132019	20132045	27	+	GRLQHPLLR	0.00672	COD-dipp	chr22	20132022	20132048	27	+	RLQHPLLRV	3
Erhard et al. 2020	chr22	23895166	23895192	27	+	VLGPPTPTF	0.0293	COD-dipp	chr22	23895166	23895192	27	+	VLGPPTPTF	0
Erhard et al. 2020	chr22	29282392	29282421	30	+	RRMETSPLRL	0.00368	COD-dipp	chr22	29282392	29282421	30	+	RRMETSPLRL	0
Erhard et al. 2020	chr22	29769835	29769867	33	+	SLLARNGFTYK	0.00618	COD-dipp	chr22	29769835	29769867	33	+	SLLARNGFTYK	0
Erhard et al. 2020	chr22	31956176	31956202	27	+	ELSSLWPTR	0.0339	COD-dipp	chr22	31956176	31956202	27	+	EISSLWPTR	0
Erhard et al. 2020	chr22	32479205	32479234	30	+	RMNNQVLHSK	1.91e-06	COD-dipp	chr22	32479205	32479234	30	+	RMNNQVIHSK	0
Erhard et al. 2020	chr22	32479205	32479234	30	+	RMNNQVLHSK	1.91e-06	COD-dipp	chr22	32479214	32479234	21	+	NQVIHSK	0
Erhard et al. 2020	chr22	39021032	39021058	27	+	RPRASYTSA	0.0356	COD-dipp	chr22	39021032	39021058	27	+	RPRASYTSA	0
Erhard et al. 2020	chr22	39040876	39040908	33	+	AVLKPGAWSRK	0	COD-dipp	chr22	39040876	39040908	33	+	AVLKPGAWSRK	0
Erhard et al. 2020	chr22	39077280	39077309	30	+	VLKPEAWSRK	1.67e-05	COD-dipp	chr22	39077277	39077309	33	+	AVLKPEAWSRK	0
Erhard et al. 2020	chr22	39077280	39077309	30	+	VLKPEAWSRK	1.67e-05	COD-dipp	chr22	39077280	39077309	30	+	VLKPEAWSRK	0
Erhard et al. 2020	chr22	39521367	39521396	30	+	FSSSVAVTDK	3.04e-06	COD-dipp	chr22	39521361	39521396	36	+	TAFSSSVAVTDK	0
Erhard et al. 2020	chr22	39521367	39521396	30	+	FSSSVAVTDK	3.04e-06	COD-dipp	chr22	39521367	39521396	30	+	FSSSVAVTDK	0
Erhard et al. 2020	chr22	40177990	40178016	27	+	MADRVSAGF	0.00171	COD-dipp	chr22	40177990	40178016	27	+	MADRVSAGF	0
Erhard et al. 2020	chr22	40177990	40178016	27	+	MADRVSAGF	0.00171	COD-dipp	chr22	40177993	40178016	24	+	ADRVSAGF	0
Erhard et al. 2020	chr22	43162823	43162849	27	+	GQWGGGSHY	0.00267	COD-dipp	chr22	43162823	43162849	27	+	GQWGGGSHY	0
Erhard et al. 2020	chr22	17198916	17198942	27	-	RRLLPAWAA	0.0241	COD-dipp	chr22	17198916	17198942	27	-	RRLIPAWAA	0
Erhard et al. 2020	chr22	29328195	29328221	27	-	ATASRVLTH	0.0219	COD-dipp	chr22	29328195	29328221	27	-	ATASRVLTH	0
Erhard et al. 2020	chr22	31345744	31345770	27	-	LRAGGVYTR	0.0022	COD-dipp	chr22	31345744	31345770	27	-	IRAGGVYTR	0
Erhard et al. 2020	chr22	32233127	32233153	27	-	LWYTGPHYF	0.0783	COD-dipp	chr22	32233127	32233153	27	-	LWYTGPHYF	0
Erhard et al. 2020	chr22	36506594	36506620	27	-	GLGLPGSPK	0.00173	COD-dipp	chr22	36506594	36506620	27	-	GLGIPGSPK	0
Erhard et al. 2020	chr22	42070381	42070407	27	-	AVTPVLFRR	0.000159	COD-dipp	chr22	42070381	42070407	27	-	AVTPVLFRR	0
Erhard et al. 2020	chr22	43069777	43069806	30	-	KLDLGSQMTK	0	COD-dipp	chr22	43069777	43069806	30	-	KLDIGSQMTK	0
Erhard et al. 2020	chrX	12867499	12867525	27	+	SQADLGTSH	0.0036	COD-dipp	chrX	12867499	12867525	27	+	SQADLGTSH	0
Erhard et al. 2020	chrX	29955896	29955922	27	+	TAAVKKHAL	0.00406	COD-dipp	chrX	29955896	29955922	27	+	TAAVKKHAL	0
Erhard et al. 2020	chrX	37453137	37453163	27	+	RSFGAPTQK	0.0152	COD-dipp	chrX	37453137	37453163	27	+	RSFGAPTQK	0
Erhard et al. 2020	chrX	38803163	38803192	30	+	RLWFGSLKVK	0.000124	COD-dipp	chrX	38803163	38803192	30	+	RLWFGSLKVK	0
Erhard et al. 2020	chrX	41342802	41342828	27	+	QQATTVLHL	0.00585	COD-dipp	chrX	41342799	41342828	30	+	RQQATTVLHI	0
Erhard et al. 2020	chrX	41342802	41342828	27	+	QQATTVLHL	0.00585	COD-dipp	chrX	41342802	41342828	27	+	QQATTVLHI	0
Erhard et al. 2020	chrX	41342802	41342828	27	+	QQATTVLHL	0.00585	COD-dipp	chrX	41342805	41342831	27	+	QATTVLHIL	3
Erhard et al. 2020	chrX	41342802	41342828	27	+	QQATTVLHL	0.00585	COD-dipp	chrX	41342808	41342834	27	+	ATTVLHILK	6
Erhard et al. 2020	chrX	41342808	41342834	27	+	ATTVLHLLK	0.000845	COD-dipp	chrX	41342799	41342828	30	+	RQQATTVLHI	6
Erhard et al. 2020	chrX	41342808	41342834	27	+	ATTVLHLLK	0.000845	COD-dipp	chrX	41342802	41342828	27	+	QQATTVLHI	6
Erhard et al. 2020	chrX	41342808	41342834	27	+	ATTVLHLLK	0.000845	COD-dipp	chrX	41342805	41342831	27	+	QATTVLHIL	3
Erhard et al. 2020	chrX	41342808	41342834	27	+	ATTVLHLLK	0.000845	COD-dipp	chrX	41342808	41342834	27	+	ATTVLHILK	0
Erhard et al. 2020	chrX	48476235	48476261	27	+	LHDAEFATL	0.0101	COD-dipp	chrX	48476235	48476261	27	+	IHDAEFATL	0
Erhard et al. 2020	chrX	48690308	48690343	36	+	GSDELSLPSSHY	0	COD-dipp	chrX	48690308	48690343	36	+	GSDELSLPSSHY	0
Erhard et al. 2020	chrX	48690308	48690343	36	+	GSDELSLPSSHY	0	COD-dipp	chrX	48690314	48690343	30	+	DELSLPSSHY	0
Erhard et al. 2020	chrX	48690308	48690343	36	+	GSDELSLPSSHY	0	COD-dipp	chrX	48690317	48690343	27	+	ELSLPSSHY	0
Erhard et al. 2020	chrX	48690314	48690343	30	+	DELSLPSSHY	0	COD-dipp	chrX	48690308	48690343	36	+	GSDELSLPSSHY	0
Erhard et al. 2020	chrX	48690314	48690343	30	+	DELSLPSSHY	0	COD-dipp	chrX	48690314	48690343	30	+	DELSLPSSHY	0
Erhard et al. 2020	chrX	48690314	48690343	30	+	DELSLPSSHY	0	COD-dipp	chrX	48690317	48690343	27	+	ELSLPSSHY	0
Erhard et al. 2020	chrX	54440703	54440729	27	+	MASGVCTAR	0.00208	COD-dipp	chrX	54440703	54440729	27	+	MASGVCTAR	0
Erhard et al. 2020	chrX	55000544	55000573	30	+	RLSSVSRKPK	9.67e-08	COD-dipp	chrX	55000544	55000573	30	+	RISSVSRKPK	0
Erhard et al. 2020	chrX	56732111	56732137	27	+	LVHLVKTMK	0.00338	COD-dipp	chrX	56732111	56732137	27	+	IVHLVKTMK	0
Erhard et al. 2020	chrX	70133804	70133833	30	+	KSFDALLTVK	0.000101	COD-dipp	chrX	70133804	70133833	30	+	KSFDALLTVK	0
Erhard et al. 2020	chrX	71671468	71671494	27	+	AFAPFPTQF	0.0541	COD-dipp	chrX	71671468	71671494	27	+	AFAPFPTQF	0
Erhard et al. 2020	chrX	103376514	103376543	30	+	DAAFGAVVTR	2.69e-05	COD-dipp	chrX	103376514	103376543	30	+	DAAFGAVVTR	0
Erhard et al. 2020	chrX	103377556	103377588	33	+	ALWEEVKATSL	0.00188	COD-dipp	chrX	103377556	103377588	33	+	ALWEEVKATSL	0
Erhard et al. 2020	chrX	107639333	107639359	27	+	TLFRVVVAK	0.000112	COD-dipp	chrX	107639333	107639359	27	+	TLFRVVVAK	0
Erhard et al. 2020	chrX	107639333	107639359	27	+	TLFRVVVAK	0.000112	COD-dipp	chrX	107639336	107639359	24	+	LFRVVVAK	0
Erhard et al. 2020	chrX	111687932	111687958	27	+	MLSSWPARK	0.0051	COD-dipp	chrX	111687932	111687958	27	+	MLSSWPARK	0
Erhard et al. 2020	chrX	111688495	111688524	30	+	KLVDLLYLEK	0	COD-dipp	chrX	111688495	111688524	30	+	KLVDLLYLEK	0
Erhard et al. 2020	chrX	115568291	115568320	30	+	VYFKDVFNHF	0	COD-dipp	chrX	115568291	115568320	30	+	VYFKDVFNHF	0
Erhard et al. 2020	chrX	115610288	115610320	33	+	SLMNSKRPLQK	0	COD-dipp	chrX	115610288	115610320	33	+	SLMNSKRPLQK	0
Erhard et al. 2020	chrX	115610288	115610320	33	+	SLMNSKRPLQK	0	COD-dipp	chrX	115610297	115610320	24	+	NSKRPLQK	0
Erhard et al. 2020	chrX	124022602	124022628	27	+	EVFQKMLKK	0.0031	COD-dipp	chrX	124022602	124022628	27	+	EVFQKMIKK	0
Erhard et al. 2020	chrX	136497821	136497853	33	+	RTLPTSGTWTK	0	COD-dipp	chrX	136497821	136497847	27	+	RTLPTSGTW	0
Erhard et al. 2020	chrX	136497821	136497853	33	+	RTLPTSGTWTK	0	COD-dipp	chrX	136497821	136497853	33	+	RTLPTSGTWTK	0
Erhard et al. 2020	chrX	149542037	149542063	27	+	RVFPPLAVK	0.00279	COD-dipp	chrX	149542037	149542063	27	+	RVFPPLAVK	0
Erhard et al. 2020	chrX	152759902	152759931	30	+	ALPKRPPLQK	3.11e-07	COD-dipp	chrX	152759902	152759931	30	+	ALPKRPPLQK	0
Erhard et al. 2020	chrX	153688342	153688368	27	+	MRFFRLTFK	0.0204	COD-dipp	chrX	153688342	153688368	27	+	MRFFRLTFK	0
Erhard et al. 2020	chrX	154585382	154585408	27	+	APRGVRMAA	0.0543	COD-dipp	chrX	154585373	154585402	30	+	REEAPRGVRM	6
Erhard et al. 2020	chrX	154586589	154586618	30	+	FPVDVDHAVL	0.000371	COD-dipp	chrX	154586589	154586618	30	+	FPVDVDHAVL	0
Erhard et al. 2020	chrX	155054930	155054956	27	+	FLYPHARHL	0.0116	COD-dipp	chrX	155054930	155054956	27	+	FLYPHARHL	0
Erhard et al. 2020	chrX	23899986	23900012	27	-	RYLKRTERL	0.0536	COD-dipp	chrX	23899986	23900012	27	-	RYIKRTERL	0
Erhard et al. 2020	chrX	47144885	47144914	30	-	RPLNKKFLSL	0.00963	COD-dipp	chrX	47144885	47144914	30	-	RPINKKFLSL	0
Erhard et al. 2020	chrX	48918823	48918849	27	-	RSATSMLTK	0.00448	COD-dipp	chrX	48918823	48918849	27	-	RSATSMLTK	0
Erhard et al. 2020	chrX	63706347	63706376	30	-	QTASVWGGHY	0.000229	COD-dipp	chrX	63706347	63706376	30	-	QTASVWGGHY	0
Erhard et al. 2020	chrX	71109228	71109254	27	-	STGGALLQK	0.00121	COD-dipp	chrX	71109228	71109254	27	-	STGGAILQK	0
Erhard et al. 2020	chrX	101360113	101360142	30	-	ATFLVTMSLK	2.13e-05	COD-dipp	chrX	101360113	101360133	21	-	LVTMSLK	0
Erhard et al. 2020	chrX	101360113	101360142	30	-	ATFLVTMSLK	2.13e-05	COD-dipp	chrX	101360113	101360142	30	-	ATFLVTMSLK	0
Erhard et al. 2020	chrX	138710838	138710873	36	-	MSFPGSNSSAPR	8.24e-06	COD-dipp	chrX	138710838	138710873	36	-	MSFPGSNSSAPR	0
Erhard et al. 2020	chrX	139814916	139814945	30	-	STKALFTLLK	0	COD-dipp	chrX	139814916	139814945	30	-	STKALFTLLK	0
Erhard et al. 2020	chrX	153933944	153933970	27	-	RLWGMSWPK	0.00763	COD-dipp	chrX	153933944	153933970	27	-	RLWGMSWPK	0
Erhard et al. 2020	chrX	154367640	154367669	30	-	RRMTGWASPR	0.000734	COD-dipp	chrX	154367640	154367669	30	-	RRMTGWASPR	0
Erhard et al. 2020	chrX	154490358	154490387	30	-	RRALPFLPPR	7.49e-06	COD-dipp	chrX	154490358	154490387	30	-	RRALPFLPPR	0
Erhard et al. 2020	chrY	12912810	12912839	30	+	LVVGVTSQLK	0.0019	COD-dipp	chrY	12912810	12912839	30	+	IVVGVTSQLK	0
Erhard et al. 2020	chrY	12912813	12912839	27	+	VVGVTSQLK	0.0432	COD-dipp	chrY	12912810	12912839	30	+	IVVGVTSQLK	0

## Sheet: Erhard 1% FDR
Title: non-canonical MHC associated peptides from Erhard et al. 2020 with 1% FDR overlap with COD-dipp
Study	seqnames	start	end	width	strand	nc_peptide	Q	Study	seqnames	start	end	width	strand	nc_peptide	overlapFeature	shortestDistance
Erhard et al. 2020	chr1	1309711	1309740	30	+	RPAPPRHTRL	1.25e-05	COD-dipp	chr1	1309711	1309740	30	+	RPAPPRHTRL	overlap	0
Erhard et al. 2020	chr1	7413269	7413295	27	+	VVFSNSVKK	0.00955	COD-dipp	chr1	7413269	7413295	27	+	VVFSNSVKK	overlap	0
Erhard et al. 2020	chr1	11273845	11273874	30	+	MTFPRALTTK	6.64e-05	COD-dipp	chr1	11273845	11273874	30	+	MTFPRALTTK	overlap	0
Erhard et al. 2020	chr1	11992606	11992632	27	+	WTSKVTYPK	0.00208	COD-dipp	chr1	11992606	11992632	27	+	WTSKVTYPK	overlap	0
Erhard et al. 2020	chr1	14388046	14388072	27	+	RSLRVGVTR	0.00138	COD-dipp	chr1	14388046	14388072	27	+	RSIRVGVTR	overlap	0
Erhard et al. 2020	chr1	14388055	14388081	27	+	RVGVTRFSR	0.000155	COD-dipp	chr1	14388055	14388081	27	+	RVGVTRFSR	overlap	0
Erhard et al. 2020	chr1	15684545	15684574	30	+	TVAAPWSRGR	6.71e-05	COD-dipp	chr1	15684545	15684574	30	+	TVAAPWSRGR	overlap	0
Erhard et al. 2020	chr1	16440725	16440757	33	+	EVAGSSVGSRR	2.21e-06	COD-dipp	chr1	16440725	16440757	33	+	EVAGSSVGSRR	overlap	0
Erhard et al. 2020	chr1	16740544	16740570	27	+	LTKVVFPGR	0	COD-dipp	chr1	16740544	16740570	27	+	ITKVVFPGR	overlap	0
Erhard et al. 2020	chr1	16740544	16740570	27	+	LTKVVFPGR	0	COD-dipp	chr1	16740547	16740570	24	+	TKVVFPGR	overlapStart	0
Erhard et al. 2020	chr1	16740553	16740591	39	+	VVFPGRGLSLALR	0	COD-dipp	chr1	16740559	16740588	30	+	FPGRGLSIAL	includeFeature	3
Erhard et al. 2020	chr1	21440317	21440343	27	+	SYGEVHPAF	0.00573	COD-dipp	chr1	21440317	21440343	27	+	SYGEVHPAF	overlap	0
Erhard et al. 2020	chr1	22078445	22078471	27	+	KYLKWLQNY	0.00149	COD-dipp	chr1	22078445	22078471	27	+	KYLKWIQNY	overlap	0
Erhard et al. 2020	chr1	26022345	26022374	30	+	SLLGGKRLAW	0.000306	COD-dipp	chr1	26022345	26022374	30	+	SLLGGKRLAW	overlap	0
Erhard et al. 2020	chr1	26697392	26697424	33	+	RTWPRSVGGLR	0.00423	COD-dipp	chr1	26697392	26697424	33	+	RTWPRSVGGLR	overlap	0
Erhard et al. 2020	chr1	32224443	32224472	30	+	TTAVVSGTVK	0.000557	COD-dipp	chr1	32224443	32224472	30	+	TTAVVSGTVK	overlap	0
Erhard et al. 2020	chr1	37808140	37808166	27	+	TAALLPLHR	0.00089	COD-dipp	chr1	37808140	37808166	27	+	TAALIPLHR	overlap	0
Erhard et al. 2020	chr1	37808140	37808169	30	+	TAALLPLHRR	4.84e-05	COD-dipp	chr1	37808140	37808166	27	+	TAALIPLHR	includeFeature	0
Erhard et al. 2020	chr1	38017724	38017750	27	+	KLQMNSTTK	0.000855	COD-dipp	chr1	38017724	38017750	27	+	KIQMNSTTK	overlap	0
Erhard et al. 2020	chr1	45568942	45568968	27	+	ESDLHPQKY	0	COD-dipp	chr1	45568942	45568968	27	+	ESDLHPQKY	overlap	0
Erhard et al. 2020	chr1	62440010	62440036	27	+	KLLNLEHLK	0.000545	COD-dipp	chr1	62440010	62440036	27	+	KLLNIEHLK	overlap	0
Erhard et al. 2020	chr1	63549507	63549533	27	+	FLMEKVLFK	0.00595	COD-dipp	chr1	63549507	63549533	27	+	FLMEKVLFK	overlap	0
Erhard et al. 2020	chr1	78013279	78013308	30	+	LLWGHPASNK	0.000267	COD-dipp	chr1	78013279	78013308	30	+	ILWGHPASNK	overlap	0
Erhard et al. 2020	chr1	89933254	89933280	27	+	KFKGTYTTR	0.00702	COD-dipp	chr1	89933254	89933280	27	+	KFKGTYTTR	overlap	0
Erhard et al. 2020	chr1	100069646	100069672	27	+	VYSSPWHSF	0.00317	COD-dipp	chr1	100069646	100069672	27	+	VYSSPWHSF	overlap	0
Erhard et al. 2020	chr1	117368077	117368103	27	+	KLSFPLLAK	6.14e-05	COD-dipp	chr1	117368077	117368103	27	+	KLSFPILAK	overlap	0
Erhard et al. 2020	chr1	149784049	149784078	30	+	VPRGNRNLAL	0.00219	COD-dipp	chr1	149784049	149784078	30	+	VPRGNRNLAL	overlap	0
Erhard et al. 2020	chr1	149851163	149851195	33	+	RARPALAFSSR	0	COD-dipp	chr1	149851163	149851195	33	+	RARPALAFSSR	overlap	0
Erhard et al. 2020	chr1	150261519	150261545	27	+	RPSLFRQTV	0.00349	COD-dipp	chr1	150261519	150261545	27	+	RPSIFRQTV	overlap	0
Erhard et al. 2020	chr1	150293948	150293977	30	+	GRFAGFRPLF	3.84e-05	COD-dipp	chr1	150293948	150293974	27	+	GRFAGFRPL	includeFeature	0
Erhard et al. 2020	chr1	150293948	150293977	30	+	GRFAGFRPLF	3.84e-05	COD-dipp	chr1	150293948	150293977	30	+	GRFAGFRPLF	overlap	0
Erhard et al. 2020	chr1	150293948	150293977	30	+	GRFAGFRPLF	3.84e-05	COD-dipp	chr1	150293957	150293977	21	+	AGFRPLF	overlapStart	0
Erhard et al. 2020	chr1	150471927	150471953	27	+	GESPGLHHF	0.00454	COD-dipp	chr1	150471927	150471953	27	+	GESPGLHHF	overlap	0
Erhard et al. 2020	chr1	151199031	151199057	27	+	SVFHPLLPR	0.00308	COD-dipp	chr1	151199031	151199057	27	+	SVFHPLIPR	overlap	0
Erhard et al. 2020	chr1	151401840	151401869	30	+	HYPELKLPYF	0.000482	COD-dipp	chr1	151401840	151401869	30	+	HYPELKLPYF	overlap	0
Erhard et al. 2020	chr1	155135434	155135460	27	+	FPNPGQLRF	0.00344	COD-dipp	chr1	155135434	155135460	27	+	FPNPGQLRF	overlap	0
Erhard et al. 2020	chr1	161707170	161707196	27	+	ETVKFTSSF	0.00676	COD-dipp	chr1	161707170	161707190	21	+	ETVKFTS	includeFeature	0
Erhard et al. 2020	chr1	161707170	161707196	27	+	ETVKFTSSF	0.00676	COD-dipp	chr1	161707170	161707196	27	+	ETVKFTSSF	overlap	0
Erhard et al. 2020	chr1	162561745	162561774	30	+	ETVVAAVAPR	2.12e-05	COD-dipp	chr1	162561745	162561774	30	+	ETVVAAVAPR	overlap	0
Erhard et al. 2020	chr1	162566115	162566147	33	+	STYYVSGMSLK	9.58e-07	COD-dipp	chr1	162566115	162566147	33	+	STYYVSGMSLK	overlap	0
Erhard et al. 2020	chr1	162566115	162566147	33	+	STYYVSGMSLK	9.58e-07	COD-dipp	chr1	162566124	162566147	24	+	YVSGMSLK	overlapStart	0
Erhard et al. 2020	chr1	171267613	171267639	27	+	VTQTFHSQK	0.00344	COD-dipp	chr1	171267613	171267639	27	+	VTQTFHSQK	overlap	0
Erhard et al. 2020	chr1	171513016	171513042	27	+	RVLEKSVFH	0.00159	COD-dipp	chr1	171513016	171513042	27	+	RVLEKSVFH	overlap	0
Erhard et al. 2020	chr1	171513055	171513081	27	+	HLLTSQVLK	0.000344	COD-dipp	chr1	171513061	171513087	27	+	LTSQVLKQK	overlapStart	6
Erhard et al. 2020	chr1	171513061	171513087	27	+	LTSQVLKQK	0.00418	COD-dipp	chr1	171513061	171513087	27	+	LTSQVLKQK	overlap	0
Erhard et al. 2020	chr1	174280837	174280869	33	+	RTLAVSVTVLK	1.08e-06	COD-dipp	chr1	174280837	174280869	33	+	RTLAVSVTVLK	overlap	0
Erhard et al. 2020	chr1	174280837	174280869	33	+	RTLAVSVTVLK	1.08e-06	COD-dipp	chr1	174280846	174280869	24	+	AVSVTVLK	overlapStart	0
Erhard et al. 2020	chr1	178411698	178411724	27	+	FLAKKPSAV	0.00236	COD-dipp	chr1	178411698	178411724	27	+	FLAKKPSAV	overlap	0
Erhard et al. 2020	chr1	179813984	179814013	30	+	HTAPPFTYGR	0.00101	COD-dipp	chr1	179813984	179814013	30	+	HTAPPFTYGR	overlap	0
Erhard et al. 2020	chr1	182842553	182842582	30	+	KTLESWVTLK	0	COD-dipp	chr1	182842553	182842582	30	+	KTLESWVTLK	overlap	0
Erhard et al. 2020	chr1	203802440	203802466	27	+	VYKPVSLYL	0.00573	COD-dipp	chr1	203802440	203802466	27	+	VYKPVSIYL	overlap	0
Erhard et al. 2020	chr1	203802669	203802698	30	+	FFHDPLTLKF	0	COD-dipp	chr1	203802669	203802692	24	+	FFHDPLTL	includeFeature	0
Erhard et al. 2020	chr1	203802669	203802698	30	+	FFHDPLTLKF	0	COD-dipp	chr1	203802669	203802698	30	+	FFHDPLTLKF	overlap	0
Erhard et al. 2020	chr1	203802669	203802698	30	+	FFHDPLTLKF	0	COD-dipp	chr1	203802672	203802698	27	+	FHDPLTLKF	overlapStart	0
Erhard et al. 2020	chr1	203802669	203802698	30	+	FFHDPLTLKF	0	COD-dipp	chr1	203802675	203802698	24	+	HDPLTLKF	overlapStart	0
Erhard et al. 2020	chr1	203802669	203802698	30	+	FFHDPLTLKF	0	COD-dipp	chr1	203802678	203802698	21	+	DPLTLKF	overlapStart	0
Erhard et al. 2020	chr1	203829592	203829618	27	+	FLAPRLHQL	0.00295	COD-dipp	chr1	203829592	203829618	27	+	FLAPRIHQL	overlap	0
Erhard et al. 2020	chr1	211276360	211276386	27	+	SYLNKPLVF	0.0025	COD-dipp	chr1	211276360	211276386	27	+	SYLNKPLVF	overlap	0
Erhard et al. 2020	chr1	228214174	228214203	30	+	ETSSESSLGR	0.00332	COD-dipp	chr1	228214174	228214203	30	+	ETSSESSLGR	overlap	0
Erhard et al. 2020	chr1	235342045	235342071	27	+	PVYSSMLLK	0.000795	COD-dipp	chr1	235342045	235342071	27	+	PVYSSMILK	overlap	0
Erhard et al. 2020	chr1	248906302	248906328	27	+	VRFGLASLR	0.00135	COD-dipp	chr1	248906302	248906328	27	+	VRFGLASLR	overlap	0
Erhard et al. 2020	chr1	1211593	1211622	30	-	EAVSGPPSKR	0.00268	COD-dipp	chr1	1211593	1211622	30	-	EAVSGPPSKR	overlap	0
Erhard et al. 2020	chr1	1657360	1657386	27	-	RLKNVSHLF	0.0057	COD-dipp	chr1	1657360	1657386	27	-	RLKNVSHIF	overlap	0
Erhard et al. 2020	chr1	1692514	1692540	27	-	RLSGPARQR	0.00892	COD-dipp	chr1	1692514	1692540	27	-	RLSGPARQR	overlap	0
Erhard et al. 2020	chr1	8878811	8878840	30	-	AVAVPPLSGR	0.000341	COD-dipp	chr1	8878811	8878840	30	-	AVAVPPLSGR	overlap	0
Erhard et al. 2020	chr1	15973067	15973096	30	-	GVYTGKLSEK	0	COD-dipp	chr1	15973067	15973096	30	-	GVYTGKLSEK	overlap	0
Erhard et al. 2020	chr1	20660887	20660916	30	-	MTLSSFSPLR	0.000645	COD-dipp	chr1	20660887	20660916	30	-	MTISSFSPLR	overlap	0
Erhard et al. 2020	chr1	27490101	27490127	27	-	ASAAGGVAR	0.000627	COD-dipp	chr1	27490101	27490127	27	-	ASAAGGVAR	overlap	0
Erhard et al. 2020	chr1	27490101	27490127	27	-	ASAAGGVAR	0.000627	COD-dipp	chr1	27490101	27490133	33	-	GRASAAGGVAR	overlapEnd	0
Erhard et al. 2020	chr1	27914671	27914706	36	-	EAFGANWERSTR	0	COD-dipp	chr1	27914671	27914706	36	-	EAFGANWERSTR	overlap	0
Erhard et al. 2020	chr1	31919576	31919608	33	-	GRLLPGSAQHF	6.47e-06	COD-dipp	chr1	31919573	31919605	33	-	RLLPGSAQHFR	overlapStart	3
Erhard et al. 2020	chr1	41918549	41918581	33	-	RLFFKDNSFNK	1.72e-07	COD-dipp	chr1	41918549	41918572	24	-	FKDNSFNK	overlapStart	0
Erhard et al. 2020	chr1	41918549	41918581	33	-	RLFFKDNSFNK	1.72e-07	COD-dipp	chr1	41918549	41918581	33	-	RLFFKDNSFNK	overlap	0
Erhard et al. 2020	chr1	42807068	42807100	33	-	KLYLFSKNTNK	0	COD-dipp	chr1	42807068	42807100	33	-	KLYIFSKNTNK	overlap	0
Erhard et al. 2020	chr1	49444440	49444472	33	-	LYAPNTGALRF	0	COD-dipp	chr1	49444440	49444472	33	-	IYAPNTGALRF	overlap	0
Erhard et al. 2020	chr1	50959908	50959937	30	-	RLARQPLGAR	0	COD-dipp	chr1	50959908	50959937	30	-	RLARQPLGAR	overlap	0
Erhard et al. 2020	chr1	54281440	54281469	30	-	REAPSRQVSF	0.0031	COD-dipp	chr1	54281440	54281469	30	-	REAPSRQVSF	overlap	0
Erhard et al. 2020	chr1	77632832	77632858	27	-	VLYWMLVRK	0.00163	COD-dipp	chr1	77632832	77632858	27	-	VLYWMIVRK	overlap	0
Erhard et al. 2020	chr1	77641625	77641651	27	-	QVLLVQPYK	0.00301	COD-dipp	chr1	77641625	77641651	27	-	QVILVQPYK	overlap	0
Erhard et al. 2020	chr1	77641625	77641651	27	-	QVLLVQPYK	0.00301	COD-dipp	chr1	77641625	77641654	30	-	YQVILVQPYK	overlapEnd	0
Erhard et al. 2020	chr1	84574084	84574113	30	-	FLFTDPSLYR	0.00374	COD-dipp	chr1	84574084	84574113	30	-	FLFTDPSIYR	overlap	0
Erhard et al. 2020	chr1	84670681	84670710	30	-	TVFSVPSAQK	0.000682	COD-dipp	chr1	84670681	84670710	30	-	TVFSVPSAQK	overlap	0
Erhard et al. 2020	chr1	84958567	84958593	27	-	TTAAVYLLK	0.00096	COD-dipp	chr1	84958567	84958593	27	-	TTAAVYILK	overlap	0
Erhard et al. 2020	chr1	92736518	92736553	36	-	QSDGQSGGKSLY	0	COD-dipp	chr1	92736518	92736544	27	-	GQSGGKSIY	overlapStart	0
Erhard et al. 2020	chr1	92736518	92736553	36	-	QSDGQSGGKSLY	0	COD-dipp	chr1	92736518	92736553	36	-	QSDGQSGGKSIY	overlap	0
Erhard et al. 2020	chr1	93754282	93754311	30	-	SVLSVLTTPK	0.00107	COD-dipp	chr1	93754282	93754311	30	-	SVISVLTTPK	overlap	0
Erhard et al. 2020	chr1	111199884	111199916	33	-	RYLSLGKAALR	7.39e-07	COD-dipp	chr1	111199884	111199916	33	-	RYLSIGKAALR	overlap	0
Erhard et al. 2020	chr1	116666689	116666718	30	-	FTEKPRTFLY	0.0004	COD-dipp	chr1	116666689	116666718	30	-	FTEKPRTFLY	overlap	0
Erhard et al. 2020	chr1	116666689	116666718	30	-	FTEKPRTFLY	0.0004	COD-dipp	chr1	116666689	116666721	33	-	TFTEKPRTFLY	overlapEnd	0
Erhard et al. 2020	chr1	116666689	116666718	30	-	FTEKPRTFLY	0.0004	COD-dipp	chr1	116666695	116666718	24	-	FTEKPRTF	includeFeature	0
Erhard et al. 2020	chr1	116666689	116666718	30	-	FTEKPRTFLY	0.0004	COD-dipp	chr1	116666695	116666721	27	-	TFTEKPRTF	overlapEnd	3
Erhard et al. 2020	chr1	116666689	116666721	33	-	TFTEKPRTFLY	0.000301	COD-dipp	chr1	116666689	116666718	30	-	FTEKPRTFLY	overlapStart	0
Erhard et al. 2020	chr1	116666689	116666721	33	-	TFTEKPRTFLY	0.000301	COD-dipp	chr1	116666689	116666721	33	-	TFTEKPRTFLY	overlap	0
Erhard et al. 2020	chr1	116666689	116666721	33	-	TFTEKPRTFLY	0.000301	COD-dipp	chr1	116666695	116666718	24	-	FTEKPRTF	includeFeature	3
Erhard et al. 2020	chr1	116666689	116666721	33	-	TFTEKPRTFLY	0.000301	COD-dipp	chr1	116666695	116666721	27	-	TFTEKPRTF	includeFeature	0
Erhard et al. 2020	chr1	145957924	145957950	27	-	ALLHWRPGW	0.000539	COD-dipp	chr1	145957924	145957950	27	-	ALLHWRPGW	overlap	0
Erhard et al. 2020	chr1	149971132	149971158	27	-	VVAPGPLKK	0.00063	COD-dipp	chr1	149971132	149971158	27	-	VVAPGPLKK	overlap	0
Erhard et al. 2020	chr1	149971132	149971158	27	-	VVAPGPLKK	0.00063	COD-dipp	chr1	149971132	149971161	30	-	GVVAPGPLKK	overlapEnd	0
Erhard et al. 2020	chr1	149971132	149971158	27	-	VVAPGPLKK	0.00063	COD-dipp	chr1	149971135	149971161	27	-	GVVAPGPLK	overlapEnd	3
Erhard et al. 2020	chr1	149971132	149971161	30	-	GVVAPGPLKK	2.35e-06	COD-dipp	chr1	149971132	149971158	27	-	VVAPGPLKK	overlapStart	0
Erhard et al. 2020	chr1	149971132	149971161	30	-	GVVAPGPLKK	2.35e-06	COD-dipp	chr1	149971132	149971161	30	-	GVVAPGPLKK	overlap	0
Erhard et al. 2020	chr1	149971132	149971161	30	-	GVVAPGPLKK	2.35e-06	COD-dipp	chr1	149971135	149971161	27	-	GVVAPGPLK	includeFeature	0
Erhard et al. 2020	chr1	149971135	149971161	27	-	GVVAPGPLK	0.00367	COD-dipp	chr1	149971132	149971158	27	-	VVAPGPLKK	overlapStart	3
Erhard et al. 2020	chr1	149971135	149971161	27	-	GVVAPGPLK	0.00367	COD-dipp	chr1	149971132	149971161	30	-	GVVAPGPLKK	inside	0
Erhard et al. 2020	chr1	149971135	149971161	27	-	GVVAPGPLK	0.00367	COD-dipp	chr1	149971135	149971161	27	-	GVVAPGPLK	overlap	0
Erhard et al. 2020	chr1	149971162	149971188	27	-	ETYPHPLVR	0.00163	COD-dipp	chr1	149971162	149971188	27	-	ETYPHPLVR	overlap	0
Erhard et al. 2020	chr1	151324862	151324888	27	-	NTLQSSKLR	0.00615	COD-dipp	chr1	151324862	151324888	27	-	NTIQSSKLR	overlap	0
Erhard et al. 2020	chr1	151324862	151324888	27	-	NTLQSSKLR	0.00615	COD-dipp	chr1	151324868	151324894	27	-	MLNTIQSSK	overlapEnd	6
Erhard et al. 2020	chr1	151324862	151324888	27	-	NTLQSSKLR	0.00615	COD-dipp	chr1	151324868	151324897	30	-	RMLNTIQSSK	overlapEnd	6
Erhard et al. 2020	chr1	151324868	151324894	27	-	MLNTLQSSK	0.000653	COD-dipp	chr1	151324862	151324888	27	-	NTIQSSKLR	overlapStart	6
Erhard et al. 2020	chr1	151324868	151324894	27	-	MLNTLQSSK	0.000653	COD-dipp	chr1	151324868	151324894	27	-	MLNTIQSSK	overlap	0
Erhard et al. 2020	chr1	151324868	151324894	27	-	MLNTLQSSK	0.000653	COD-dipp	chr1	151324868	151324897	30	-	RMLNTIQSSK	overlapEnd	0
Erhard et al. 2020	chr1	151326263	151326295	33	-	RRVFLKAGASF	7.97e-07	COD-dipp	chr1	151326263	151326289	27	-	VFLKAGASF	overlapStart	0
Erhard et al. 2020	chr1	151326263	151326295	33	-	RRVFLKAGASF	7.97e-07	COD-dipp	chr1	151326263	151326295	33	-	RRVFLKAGASF	overlap	0
Erhard et al. 2020	chr1	151326263	151326295	33	-	RRVFLKAGASF	7.97e-07	COD-dipp	chr1	151326269	151326295	27	-	RRVFLKAGA	includeFeature	0
Erhard et al. 2020	chr1	151326278	151326307	30	-	AVQDRRVFLK	1.17e-05	COD-dipp	chr1	151326278	151326307	30	-	AVQDRRVFLK	overlap	0
Erhard et al. 2020	chr1	154499121	154499150	30	-	VTWNHMMHSK	2.13e-05	COD-dipp	chr1	154499121	154499150	30	-	VTWNHMMHSK	overlap	0
Erhard et al. 2020	chr1	156277193	156277225	33	-	ALWNVPTGRTW	1.45e-05	COD-dipp	chr1	156277193	156277225	33	-	ALWNVPTGRTW	overlap	0
Erhard et al. 2020	chr1	157045267	157045293	27	-	LTQELVFQK	0.00053	COD-dipp	chr1	157045267	157045293	27	-	LTQEIVFQK	overlap	0
Erhard et al. 2020	chr1	161549726	161549752	27	-	TPVWHHVAA	0.00102	COD-dipp	chr1	161549726	161549752	27	-	TPVWHHVAA	overlap	0
Erhard et al. 2020	chr1	165768735	165768761	27	-	KVRDEHYVR	0.00568	COD-dipp	chr1	165768735	165768761	27	-	KVRDEHYVR	overlap	0
Erhard et al. 2020	chr1	175177657	175177686	30	-	RLFPLLEMKK	0.00023	COD-dipp	chr1	175177657	175177686	30	-	RLFPILEMKK	overlap	0
Erhard et al. 2020	chr1	181005344	181005370	27	-	RLDHQRAEK	0.00332	COD-dipp	chr1	181005344	181005370	27	-	RLDHQRAEK	overlap	0
Erhard et al. 2020	chr1	185311216	185311245	30	-	LVLESPLELK	0	COD-dipp	chr1	185311216	185311245	30	-	IVLESPLELK	overlap	0
Erhard et al. 2020	chr1	205623735	205623767	33	-	KRWLVSGGFAR	0.000786	COD-dipp	chr1	205623735	205623767	33	-	KRWLVSGGFAR	overlap	0
Erhard et al. 2020	chr1	207911102	207911134	33	-	KPSSVFHSVRL	0	COD-dipp	chr1	207911102	207911134	33	-	KPSSVFHSVRL	overlap	0
Erhard et al. 2020	chr1	207911102	207911134	33	-	KPSSVFHSVRL	0	COD-dipp	chr1	207911108	207911134	27	-	KPSSVFHSV	includeFeature	0
Erhard et al. 2020	chr1	207911108	207911134	27	-	KPSSVFHSV	0.00038	COD-dipp	chr1	207911102	207911134	33	-	KPSSVFHSVRL	inside	0
Erhard et al. 2020	chr1	207911108	207911134	27	-	KPSSVFHSV	0.00038	COD-dipp	chr1	207911108	207911134	27	-	KPSSVFHSV	overlap	0
Erhard et al. 2020	chr1	230855702	230855737	36	-	SRFFLSGSNLAR	1.2e-06	COD-dipp	chr1	230855702	230855728	27	-	FISGSNLAR	overlapStart	0
Erhard et al. 2020	chr1	230855702	230855737	36	-	SRFFLSGSNLAR	1.2e-06	COD-dipp	chr1	230855702	230855737	36	-	SRFFISGSNLAR	overlap	0
Erhard et al. 2020	chr1	235160578	235160610	33	-	KVHPRLKDHFR	0	COD-dipp	chr1	235160578	235160610	33	-	KVHPRLKDHFR	overlap	0
Erhard et al. 2020	chr2	10303007	10303036	30	+	MSAGPAQQLR	1.12e-05	COD-dipp	chr2	10303007	10303036	30	+	MSAGPAQQLR	overlap	0
Erhard et al. 2020	chr2	10303007	10303036	30	+	MSAGPAQQLR	1.12e-05	COD-dipp	chr2	10303010	10303033	24	+	SAGPAQQL	includeFeature	3
Erhard et al. 2020	chr2	10303007	10303036	30	+	MSAGPAQQLR	1.12e-05	COD-dipp	chr2	10303010	10303036	27	+	SAGPAQQLR	overlapStart	0
Erhard et al. 2020	chr2	23639204	23639230	27	+	DAYQSVHTL	0.00353	COD-dipp	chr2	23639204	23639230	27	+	DAYQSVHTL	overlap	0
Erhard et al. 2020	chr2	23983001	23983033	33	+	ALFRTGSQTRK	3.84e-06	COD-dipp	chr2	23983001	23983033	33	+	ALFRTGSQTRK	overlap	0
Erhard et al. 2020	chr2	26034635	26034661	27	+	FQAAPDRGF	0.00295	COD-dipp	chr2	26034635	26034661	27	+	FQAAPDRGF	overlap	0
Erhard et al. 2020	chr2	28393203	28393229	27	+	SLFSGSFSK	0.00156	COD-dipp	chr2	28393203	28393229	27	+	SLFSGSFSK	overlap	0
Erhard et al. 2020	chr2	28393242	28393274	33	+	KFLPADSFSFR	0	COD-dipp	chr2	28393242	28393271	30	+	KFLPADSFSF	includeFeature	0
Erhard et al. 2020	chr2	28393242	28393274	33	+	KFLPADSFSFR	0	COD-dipp	chr2	28393242	28393274	33	+	KFLPADSFSFR	overlap	0
Erhard et al. 2020	chr2	28906485	28906511	27	+	TAYSGLKTV	0.000278	COD-dipp	chr2	28906485	28906511	27	+	TAYSGIKTV	overlap	0
Erhard et al. 2020	chr2	37367290	37367316	27	+	RLFFTGLLK	0.00309	COD-dipp	chr2	37367290	37367316	27	+	RLFFTGLLK	overlap	0
Erhard et al. 2020	chr2	37367290	37367316	27	+	RLFFTGLLK	0.00309	COD-dipp	chr2	37367296	37367316	21	+	FFTGLLK	overlapStart	0
Erhard et al. 2020	chr2	38778246	38778275	30	+	AEYPELRGVF	0.000554	COD-dipp	chr2	38778246	38778275	30	+	AEYPELRGVF	overlap	0
Erhard et al. 2020	chr2	38778246	38778275	30	+	AEYPELRGVF	0.000554	COD-dipp	chr2	38778249	38778275	27	+	EYPELRGVF	overlapStart	0
Erhard et al. 2020	chr2	63882554	63882583	30	+	VVWEPAWAAK	0	COD-dipp	chr2	63882554	63882583	30	+	VVWEPAWAAK	overlap	0
Erhard et al. 2020	chr2	65246519	65246545	27	+	SRLLWLVMR	0.00908	COD-dipp	chr2	65246519	65246545	27	+	SRILWLVMR	overlap	0
Erhard et al. 2020	chr2	69829745	69829780	36	+	TVASAATVGAAR	0	COD-dipp	chr2	69829745	69829780	36	+	TVASAATVGAAR	overlap	0
Erhard et al. 2020	chr2	69829745	69829780	36	+	TVASAATVGAAR	0	COD-dipp	chr2	69829754	69829780	27	+	SAATVGAAR	overlapStart	0
Erhard et al. 2020	chr2	70087613	70087645	33	+	RSLPRPSLASR	0.000742	COD-dipp	chr2	70087613	70087645	33	+	RSLPRPSLASR	overlap	0
Erhard et al. 2020	chr2	73829450	73829482	33	+	RRFLALGGGSF	3.09e-07	COD-dipp	chr2	73829450	73829482	33	+	RRFLALGGGSF	overlap	0
Erhard et al. 2020	chr2	73829450	73829482	33	+	RRFLALGGGSF	3.09e-07	COD-dipp	chr2	73829456	73829482	27	+	FLALGGGSF	overlapStart	0
Erhard et al. 2020	chr2	73829450	73829482	33	+	RRFLALGGGSF	3.09e-07	COD-dipp	chr2	73829459	73829482	24	+	LALGGGSF	overlapStart	0
Erhard et al. 2020	chr2	73829456	73829482	27	+	FLALGGGSF	0.00188	COD-dipp	chr2	73829450	73829482	33	+	RRFLALGGGSF	overlapEnd	0
Erhard et al. 2020	chr2	73829456	73829482	27	+	FLALGGGSF	0.00188	COD-dipp	chr2	73829456	73829482	27	+	FLALGGGSF	overlap	0
Erhard et al. 2020	chr2	73829456	73829482	27	+	FLALGGGSF	0.00188	COD-dipp	chr2	73829459	73829482	24	+	LALGGGSF	overlapStart	0
Erhard et al. 2020	chr2	74458565	74458591	27	+	EEAVVLRGL	0.000353	COD-dipp	chr2	74458565	74458591	27	+	EEAVVLRGL	overlap	0
Erhard et al. 2020	chr2	74458565	74458591	27	+	EEAVVLRGL	0.000353	COD-dipp	chr2	74458571	74458591	21	+	AVVLRGL	overlapStart	0
Erhard et al. 2020	chr2	86466371	86466397	27	+	DVLNKVYQR	0.00163	COD-dipp	chr2	86466371	86466397	27	+	DVINKVYQR	overlap	0
Erhard et al. 2020	chr2	86740939	86740965	27	+	NYQGHFHLF	0	COD-dipp	chr2	86740939	86740965	27	+	NYQGHFHLF	overlap	0
Erhard et al. 2020	chr2	112175735	112175761	27	+	SLVKMVVHV	0.00231	COD-dipp	chr2	112175735	112175761	27	+	SLVKMVVHV	overlap	0
Erhard et al. 2020	chr2	112542280	112542309	30	+	DTALLGPFTR	5.41e-05	COD-dipp	chr2	112542280	112542309	30	+	DTALIGPFTR	overlap	0
Erhard et al. 2020	chr2	112542280	112542309	30	+	DTALLGPFTR	5.41e-05	COD-dipp	chr2	112542280	112542312	33	+	DTALIGPFTRR	inside	0
Erhard et al. 2020	chr2	112542280	112542309	30	+	DTALLGPFTR	5.41e-05	COD-dipp	chr2	112542289	112542309	21	+	LIGPFTR	overlapStart	0
Erhard et al. 2020	chr2	138002311	138002337	27	+	FTSDHDLPK	0.00203	COD-dipp	chr2	138002311	138002337	27	+	FTSDHDLPK	overlap	0
Erhard et al. 2020	chr2	152335373	152335399	27	+	EAGAALGRR	0.00089	COD-dipp	chr2	152335364	152335396	33	+	RGKEAGAALGR	overlapEnd	3
Erhard et al. 2020	chr2	176152669	176152698	30	+	SPRTGKRLSF	0.00665	COD-dipp	chr2	176152669	176152698	30	+	SPRTGKRISF	overlap	0
Erhard et al. 2020	chr2	177546241	177546270	30	+	RLFLGDQTKK	0.00143	COD-dipp	chr2	177546241	177546267	27	+	RLFIGDQTK	includeFeature	0
Erhard et al. 2020	chr2	177546241	177546270	30	+	RLFLGDQTKK	0.00143	COD-dipp	chr2	177546241	177546270	30	+	RLFIGDQTKK	overlap	0
Erhard et al. 2020	chr2	178485674	178485700	27	+	ESYPTMLHK	0.000423	COD-dipp	chr2	178485674	178485700	27	+	ESYPTMIHK	overlap	0
Erhard et al. 2020	chr2	186590365	186590400	36	+	APRSPRPPASSL	9.22e-06	COD-dipp	chr2	186590365	186590400	36	+	APRSPRPPASSL	overlap	0
Erhard et al. 2020	chr2	186590365	186590400	36	+	APRSPRPPASSL	9.22e-06	COD-dipp	chr2	186590374	186590400	27	+	SPRPPASSL	overlapStart	0
Erhard et al. 2020	chr2	188293084	188293113	30	+	DAAAGTSVPR	3.84e-05	COD-dipp	chr2	188293084	188293113	30	+	DAAAGTSVPR	overlap	0
Erhard et al. 2020	chr2	197459950	197459982	33	+	YTDEQNSSTTY	1.83e-06	COD-dipp	chr2	197459950	197459982	33	+	YTDEQNSSTTY	overlap	0
Erhard et al. 2020	chr2	201240390	201240416	27	+	QTKSTLSQK	0.00573	COD-dipp	chr2	201240390	201240416	27	+	QTKSTLSQK	overlap	0
Erhard et al. 2020	chr2	201240414	201240440	27	+	KLSQETLKY	0.00993	COD-dipp	chr2	201240414	201240440	27	+	KLSQETLKY	overlap	0
Erhard et al. 2020	chr2	205697670	205697702	33	+	RLSSTSTLTLK	2.68e-06	COD-dipp	chr2	205697667	205697702	36	+	RRLSSTSTLTLK	overlapEnd	0
Erhard et al. 2020	chr2	205697670	205697702	33	+	RLSSTSTLTLK	2.68e-06	COD-dipp	chr2	205697670	205697702	33	+	RLSSTSTLTLK	overlap	0
Erhard et al. 2020	chr2	205697670	205697702	33	+	RLSSTSTLTLK	2.68e-06	COD-dipp	chr2	205697676	205697702	27	+	SSTSTLTLK	overlapStart	0
Erhard et al. 2020	chr2	205697676	205697702	27	+	SSTSTLTLK	0.00587	COD-dipp	chr2	205697667	205697702	36	+	RRLSSTSTLTLK	overlapEnd	0
Erhard et al. 2020	chr2	205697676	205697702	27	+	SSTSTLTLK	0.00587	COD-dipp	chr2	205697670	205697702	33	+	RLSSTSTLTLK	overlapEnd	0
Erhard et al. 2020	chr2	205697676	205697702	27	+	SSTSTLTLK	0.00587	COD-dipp	chr2	205697676	205697702	27	+	SSTSTLTLK	overlap	0
Erhard et al. 2020	chr2	206159712	206159738	27	+	LLYFQTQRK	2.63e-05	COD-dipp	chr2	206159709	206159738	30	+	LLIYFQTQRK	overlapEnd	0
Erhard et al. 2020	chr2	206159712	206159738	27	+	LLYFQTQRK	2.63e-05	COD-dipp	chr2	206159712	206159738	27	+	LIYFQTQRK	overlap	0
Erhard et al. 2020	chr2	216414958	216414984	27	+	DLMLPTVFR	0.00628	COD-dipp	chr2	216414958	216414984	27	+	DLMIPTVFR	overlap	0
Erhard et al. 2020	chr2	218737676	218737702	27	+	HGLSRNTAL	0.00323	COD-dipp	chr2	218737670	218737702	33	+	APHGLSRNTAL	overlapEnd	0
Erhard et al. 2020	chr2	218737676	218737702	27	+	HGLSRNTAL	0.00323	COD-dipp	chr2	218737676	218737702	27	+	HGLSRNTAL	overlap	0
Erhard et al. 2020	chr2	219245761	219245793	33	+	ATEQGLFSLHY	0	COD-dipp	chr2	219245761	219245793	33	+	ATEQGLFSLHY	overlap	0
Erhard et al. 2020	chr2	223959572	223959598	27	+	KLLDLGYRK	0.000855	COD-dipp	chr2	223959572	223959598	27	+	KLLDIGYRK	overlap	0
Erhard et al. 2020	chr2	226864613	226864639	27	+	SVYLPRYLK	0.0048	COD-dipp	chr2	226864613	226864639	27	+	SVYLPRYLK	overlap	0
Erhard et al. 2020	chr2	233060583	233060609	27	+	HLPGLRALR	0.00692	COD-dipp	chr2	233060583	233060609	27	+	HLPGIRALR	overlap	0
Erhard et al. 2020	chr2	233251685	233251714	30	+	MASGTASVWR	1.3e-05	COD-dipp	chr2	233251685	233251714	30	+	MASGTASVWR	overlap	0
Erhard et al. 2020	chr2	240586998	240587027	30	+	LVYAAGPVPR	0.0015	COD-dipp	chr2	240586998	240587027	30	+	LVYAAGPVPR	overlap	0
Erhard et al. 2020	chr2	241413328	241413354	27	+	KRWTESTSK	0.0012	COD-dipp	chr2	241413328	241413354	27	+	KRWTESTSK	overlap	0
Erhard et al. 2020	chr2	36598073	36598102	30	-	RSRPGASWTR	6.29e-05	COD-dipp	chr2	36598073	36598102	30	-	RSRPGASWTR	overlap	0
Erhard et al. 2020	chr2	37317119	37317151	33	-	FLDGPLHLMKY	0	COD-dipp	chr2	37317119	37317151	33	-	FLDGPIHLMKY	overlap	0
Erhard et al. 2020	chr2	38591531	38591557	27	-	KRWKNLGQY	0.00763	COD-dipp	chr2	38591531	38591557	27	-	KRWKNLGQY	overlap	0
Erhard et al. 2020	chr2	61417125	61417154	30	-	ALWPGFTLAK	0.000413	COD-dipp	chr2	61417125	61417154	30	-	ALWPGFTLAK	overlap	0
Erhard et al. 2020	chr2	61888381	61888407	27	-	ASATFPPPK	0.00109	COD-dipp	chr2	61888381	61888404	24	-	SATFPPPK	overlapStart	0
Erhard et al. 2020	chr2	61888381	61888407	27	-	ASATFPPPK	0.00109	COD-dipp	chr2	61888381	61888407	27	-	ASATFPPPK	overlap	0
Erhard et al. 2020	chr2	61888381	61888407	27	-	ASATFPPPK	0.00109	COD-dipp	chr2	61888381	61888410	30	-	SASATFPPPK	overlapEnd	0
Erhard et al. 2020	chr2	61888381	61888407	27	-	ASATFPPPK	0.00109	COD-dipp	chr2	61888381	61888413	33	-	RSASATFPPPK	overlapEnd	0
Erhard et al. 2020	chr2	74503035	74503061	27	-	RTHSAVLRF	0.00614	COD-dipp	chr2	74503035	74503061	27	-	RTHSAVLRF	overlap	0
Erhard et al. 2020	chr2	85861233	85861259	27	-	LYPQVKLYY	0.00106	COD-dipp	chr2	85861233	85861259	27	-	LYPQVKLYY	overlap	0
Erhard et al. 2020	chr2	96265189	96265215	27	-	STEAPVRAR	0.00163	COD-dipp	chr2	96265189	96265215	27	-	STEAPVRAR	overlap	0
Erhard et al. 2020	chr2	96265189	96265215	27	-	STEAPVRAR	0.00163	COD-dipp	chr2	96265189	96265218	30	-	TSTEAPVRAR	overlapEnd	0
Erhard et al. 2020	chr2	119302245	119302271	27	-	KTFDLFKGK	0.00561	COD-dipp	chr2	119302245	119302271	27	-	KTFDLFKGK	overlap	0
Erhard et al. 2020	chr2	127505377	127505406	30	-	RVLLVTLKQK	1.6e-06	COD-dipp	chr2	127505377	127505406	30	-	RVLLVTLKQK	overlap	0
Erhard et al. 2020	chr2	127505377	127505406	30	-	RVLLVTLKQK	1.6e-06	COD-dipp	chr2	127505383	127505409	27	-	RRVLLVTLK	overlapEnd	3
Erhard et al. 2020	chr2	127505383	127505409	27	-	RRVLLVTLK	0.00208	COD-dipp	chr2	127505377	127505406	30	-	RVLLVTLKQK	overlapStart	3
Erhard et al. 2020	chr2	127505383	127505409	27	-	RRVLLVTLK	0.00208	COD-dipp	chr2	127505383	127505409	27	-	RRVLLVTLK	overlap	0
Erhard et al. 2020	chr2	132671246	132671272	27	-	HSGGQAVSR	0.0046	COD-dipp	chr2	132671246	132671272	27	-	HSGGQAVSR	overlap	0
Erhard et al. 2020	chr2	144520252	144520278	27	-	ALQLSLPTK	0.00264	COD-dipp	chr2	144520252	144520272	21	-	QLSLPTK	overlapStart	0
Erhard et al. 2020	chr2	144520252	144520278	27	-	ALQLSLPTK	0.00264	COD-dipp	chr2	144520252	144520278	27	-	ALQLSLPTK	overlap	0
Erhard et al. 2020	chr2	144520252	144520278	27	-	ALQLSLPTK	0.00264	COD-dipp	chr2	144520252	144520281	30	-	RALQLSLPTK	overlapEnd	0
Erhard et al. 2020	chr2	149579598	149579624	27	-	KLWDPLDLK	0.000112	COD-dipp	chr2	149579598	149579624	27	-	KLWDPLDLK	overlap	0
Erhard et al. 2020	chr2	151282918	151282944	27	-	KLLKMTHNK	0.000636	COD-dipp	chr2	151282918	151282944	27	-	KLIKMTHNK	overlap	0
Erhard et al. 2020	chr2	169824602	169824628	27	-	QTLRVHTLK	0.00104	COD-dipp	chr2	169824602	169824625	24	-	TLRVHTLK	overlapStart	0
Erhard et al. 2020	chr2	169824602	169824628	27	-	QTLRVHTLK	0.00104	COD-dipp	chr2	169824602	169824628	27	-	QTLRVHTLK	overlap	0
Erhard et al. 2020	chr2	173956150	173956179	30	-	FVSHTYNYKR	0.000371	COD-dipp	chr2	173956150	173956179	30	-	FVSHTYNYKR	overlap	0
Erhard et al. 2020	chr2	173956156	173956182	27	-	GFVSHTYNY	0.00562	COD-dipp	chr2	173956150	173956179	30	-	FVSHTYNYKR	overlapStart	3
Erhard et al. 2020	chr2	187431296	187431328	33	-	SVKTLDGPTFR	0	COD-dipp	chr2	187431296	187431319	24	-	TLDGPTFR	overlapStart	0
Erhard et al. 2020	chr2	187431296	187431328	33	-	SVKTLDGPTFR	0	COD-dipp	chr2	187431296	187431328	33	-	SVKTLDGPTFR	overlap	0
Erhard et al. 2020	chr2	197420482	197420511	30	-	RLQTGKMNTK	1.6e-06	COD-dipp	chr2	197420482	197420511	30	-	RLQTGKMNTK	overlap	0
Erhard et al. 2020	chr2	216013372	216013401	30	-	APQPRSLAAA	0.00763	COD-dipp	chr2	216013372	216013401	30	-	APQPRSLAAA	overlap	0
Erhard et al. 2020	chr2	216013372	216013401	30	-	APQPRSLAAA	0.00763	COD-dipp	chr2	216013375	216013401	27	-	APQPRSLAA	includeFeature	0
Erhard et al. 2020	chr2	216695064	216695093	30	-	FPYNSDPLRL	3.84e-05	COD-dipp	chr2	216695064	216695093	30	-	FPYNSDPLRL	overlap	0
Erhard et al. 2020	chr2	218285848	218285877	30	-	ALMEAGQKPK	1.51e-05	COD-dipp	chr2	218285848	218285877	30	-	ALMEAGQKPK	overlap	0
Erhard et al. 2020	chr2	218659035	218659064	30	-	WTLSSPPFYR	2.69e-05	COD-dipp	chr2	218659035	218659064	30	-	WTLSSPPFYR	overlap	0
Erhard et al. 2020	chr2	223824537	223824563	27	-	SQKKTPPAF	0.00302	COD-dipp	chr2	223824537	223824563	27	-	SQKKTPPAF	overlap	0
Erhard et al. 2020	chr2	223901107	223901136	30	-	SVFGSESHPK	0.000364	COD-dipp	chr2	223901107	223901136	30	-	SVFGSESHPK	overlap	0
Erhard et al. 2020	chr3	3127657	3127686	30	+	VVNPRVQVGK	0.000538	COD-dipp	chr3	3127657	3127686	30	+	VVNPRVQVGK	overlap	0
Erhard et al. 2020	chr3	9363472	9363501	30	+	DVVLNTVVYR	1.3e-05	COD-dipp	chr3	9363472	9363501	30	+	DVVLNTVVYR	overlap	0
Erhard et al. 2020	chr3	9363472	9363501	30	+	DVVLNTVVYR	1.3e-05	COD-dipp	chr3	9363475	9363501	27	+	VVLNTVVYR	overlapStart	0
Erhard et al. 2020	chr3	9363475	9363501	27	+	VVLNTVVYR	0	COD-dipp	chr3	9363472	9363501	30	+	DVVLNTVVYR	overlapEnd	0
Erhard et al. 2020	chr3	9363475	9363501	27	+	VVLNTVVYR	0	COD-dipp	chr3	9363475	9363501	27	+	VVLNTVVYR	overlap	0
Erhard et al. 2020	chr3	9363490	9363516	27	+	VVYRWHSTR	0	COD-dipp	chr3	9363496	9363522	27	+	YRWHSTRTL	overlapStart	6
Erhard et al. 2020	chr3	9363496	9363522	27	+	YRWHSTRTL	0.00502	COD-dipp	chr3	9363496	9363522	27	+	YRWHSTRTL	overlap	0
Erhard et al. 2020	chr3	9750246	9750272	27	+	WVGGATTGR	0.00379	COD-dipp	chr3	9750246	9750272	27	+	WVGGATTGR	overlap	0
Erhard et al. 2020	chr3	9797738	9797767	30	+	RLWNDTTSRK	0.00205	COD-dipp	chr3	9797738	9797767	30	+	RLWNDTTSRK	overlap	0
Erhard et al. 2020	chr3	14959171	14959197	27	+	AVAVREALR	0	COD-dipp	chr3	14959171	14959197	27	+	AVAVREALR	overlap	0
Erhard et al. 2020	chr3	15632622	15632648	27	+	LYFQEPHDF	0.00507	COD-dipp	chr3	15632622	15632648	27	+	LYFQEPHDF	overlap	0
Erhard et al. 2020	chr3	20040166	20040192	27	+	RTKGGRVLW	0.00602	COD-dipp	chr3	20040166	20040192	27	+	RTKGGRVLW	overlap	0
Erhard et al. 2020	chr3	23208824	23208853	30	+	REKYPAKPLL	1.56e-06	COD-dipp	chr3	23208824	23208853	30	+	REKYPAKPLL	overlap	0
Erhard et al. 2020	chr3	23499703	23499729	27	+	LPFHQTLRL	0.0012	COD-dipp	chr3	23499703	23499729	27	+	LPFHQTIRL	overlap	0
Erhard et al. 2020	chr3	39332949	39332975	27	+	LVDPLHHLY	0.00426	COD-dipp	chr3	39332949	39332975	27	+	LVDPIHHLY	overlap	0
Erhard et al. 2020	chr3	40311516	40311542	27	+	RLFSFKVTK	0.00167	COD-dipp	chr3	40311516	40311542	27	+	RLFSFKVTK	overlap	0
Erhard et al. 2020	chr3	41224019	41224054	36	+	RVFEVYHTTVLK	7.65e-09	COD-dipp	chr3	41224019	41224054	36	+	RVFEVYHTTVLK	overlap	0
Erhard et al. 2020	chr3	41224028	41224054	27	+	EVYHTTVLK	0	COD-dipp	chr3	41224019	41224054	36	+	RVFEVYHTTVLK	overlapEnd	0
Erhard et al. 2020	chr3	42619050	42619076	27	+	RSYVLKVLR	0.00795	COD-dipp	chr3	42619050	42619076	27	+	RSYVIKVLR	overlap	0
Erhard et al. 2020	chr3	48927602	48927628	27	+	RTMTQLVRK	0.007	COD-dipp	chr3	48927602	48927628	27	+	RTMTQIVRK	overlap	0
Erhard et al. 2020	chr3	67003203	67003232	30	+	SLAALQKVLK	0	COD-dipp	chr3	67003203	67003232	30	+	SLAALQKVLK	overlap	0
Erhard et al. 2020	chr3	100339873	100339902	30	+	LVNPHRSFLK	0.000663	COD-dipp	chr3	100339873	100339902	30	+	LVNPHRSFLK	overlap	0
Erhard et al. 2020	chr3	111884073	111884102	30	+	RLWKSLATYK	2.41e-06	COD-dipp	chr3	111884073	111884102	30	+	RLWKSIATYK	overlap	0
Erhard et al. 2020	chr3	121894508	121894537	30	+	KLFFHLSPLK	0.000902	COD-dipp	chr3	121894508	121894537	30	+	KLFFHLSPLK	overlap	0
Erhard et al. 2020	chr3	129250682	129250711	30	+	VEAPTHSSTL	0.000157	COD-dipp	chr3	129250682	129250711	30	+	VEAPTHSSTL	overlap	0
Erhard et al. 2020	chr3	132447331	132447363	33	+	ETFAASALLEK	2.92e-06	COD-dipp	chr3	132447331	132447363	33	+	ETFAASALLEK	overlap	0
Erhard et al. 2020	chr3	132447331	132447363	33	+	ETFAASALLEK	2.92e-06	COD-dipp	chr3	132447337	132447363	27	+	FAASALLEK	overlapStart	0
Erhard et al. 2020	chr3	132447337	132447363	27	+	FAASALLEK	0.00163	COD-dipp	chr3	132447331	132447363	33	+	ETFAASALLEK	overlapEnd	0
Erhard et al. 2020	chr3	132447337	132447363	27	+	FAASALLEK	0.00163	COD-dipp	chr3	132447337	132447363	27	+	FAASALLEK	overlap	0
Erhard et al. 2020	chr3	132447373	132447399	27	+	RSSTSHFVK	0.00501	COD-dipp	chr3	132447373	132447399	27	+	RSSTSHFVK	overlap	0
Erhard et al. 2020	chr3	132660035	132660064	30	+	MVLVAGKEQR	1.88e-05	COD-dipp	chr3	132660035	132660064	30	+	MVIVAGKEQR	overlap	0
Erhard et al. 2020	chr3	138223392	138223421	30	+	VVLASARNLK	0.000663	COD-dipp	chr3	138223392	138223421	30	+	VVLASARNLK	overlap	0
Erhard et al. 2020	chr3	138223392	138223421	30	+	VVLASARNLK	0.000663	COD-dipp	chr3	138223395	138223421	27	+	VLASARNLK	overlapStart	0
Erhard et al. 2020	chr3	138223395	138223421	27	+	VLASARNLK	0.00303	COD-dipp	chr3	138223392	138223421	30	+	VVLASARNLK	overlapEnd	0
Erhard et al. 2020	chr3	138223395	138223421	27	+	VLASARNLK	0.00303	COD-dipp	chr3	138223395	138223421	27	+	VLASARNLK	overlap	0
Erhard et al. 2020	chr3	141442603	141442629	27	+	TSWSWTLSK	0.00159	COD-dipp	chr3	141442603	141442629	27	+	TSWSWTISK	overlap	0
Erhard et al. 2020	chr3	149960998	149961024	27	+	KLLTVVMQK	0.0012	COD-dipp	chr3	149960998	149961024	27	+	KILTVVMQK	overlap	0
Erhard et al. 2020	chr3	150603342	150603368	27	+	EVAGSFKMR	0.00114	COD-dipp	chr3	150603342	150603368	27	+	EVAGSFKMR	overlap	0
Erhard et al. 2020	chr3	152299930	152299959	30	+	STYNPSLSLK	0	COD-dipp	chr3	152299930	152299959	30	+	STYNPSISLK	overlap	0
Erhard et al. 2020	chr3	152414964	152414993	30	+	QLSSSTPTFK	0	COD-dipp	chr3	152414964	152414993	30	+	QISSSTPTFK	overlap	0
Erhard et al. 2020	chr3	173604368	173604397	30	+	RMFNRLWSDK	0.000197	COD-dipp	chr3	173604368	173604397	30	+	RMFNRIWSDK	overlap	0
Erhard et al. 2020	chr3	173604368	173604397	30	+	RMFNRLWSDK	0.000197	COD-dipp	chr3	173604377	173604397	21	+	NRIWSDK	overlapStart	0
Erhard et al. 2020	chr3	179333311	179333340	30	+	HLNQSTSKPK	3.07e-06	COD-dipp	chr3	179333311	179333340	30	+	HLNQSTSKPK	overlap	0
Erhard et al. 2020	chr3	183636598	183636633	36	+	RVKTVNAAGLGR	4.82e-07	COD-dipp	chr3	183636598	183636633	36	+	RVKTVNAAGIGR	overlap	0
Erhard et al. 2020	chr3	183717678	183717710	33	+	RLLSKNSLLLK	0	COD-dipp	chr3	183717678	183717710	33	+	RLLSKNSLLLK	overlap	0
Erhard et al. 2020	chr3	183717678	183717710	33	+	RLLSKNSLLLK	0	COD-dipp	chr3	183717687	183717710	24	+	SKNSLLLK	overlapStart	0
Erhard et al. 2020	chr3	184315771	184315797	27	+	GTLMWHQMK	0.00089	COD-dipp	chr3	184315771	184315797	27	+	GTLMWHQMK	overlap	0
Erhard et al. 2020	chr3	188191399	188191425	27	+	KTSFALFRR	0	COD-dipp	chr3	188191399	188191425	27	+	KTSFAIFRR	overlap	0
Erhard et al. 2020	chr3	191329641	191329673	33	+	RVKGATGTLAR	0.00319	COD-dipp	chr3	191329641	191329667	27	+	RVKGATGTL	includeFeature	0
Erhard et al. 2020	chr3	191329641	191329673	33	+	RVKGATGTLAR	0.00319	COD-dipp	chr3	191329641	191329673	33	+	RVKGATGTLAR	overlap	0
Erhard et al. 2020	chr3	8679738	8679767	30	-	RYLPSADLSF	0.00493	COD-dipp	chr3	8679738	8679767	30	-	RYLPSADLSF	overlap	0
Erhard et al. 2020	chr3	15304195	15304221	27	-	RSSALFWLK	0.00417	COD-dipp	chr3	15304195	15304221	27	-	RSSALFWLK	overlap	0
Erhard et al. 2020	chr3	28343436	28343462	27	-	KLHSASTRK	0.00303	COD-dipp	chr3	28343436	28343462	27	-	KIHSASTRK	overlap	0
Erhard et al. 2020	chr3	48562676	48562705	30	-	ATSGHTVSGR	0	COD-dipp	chr3	48562676	48562705	30	-	ATSGHTVSGR	overlap	0
Erhard et al. 2020	chr3	50321371	50321400	30	-	ALAPVPVAPR	2.34e-07	COD-dipp	chr3	50321371	50321400	30	-	ALAPVPVAPR	overlap	0
Erhard et al. 2020	chr3	100401158	100401190	33	-	EVLSAPPLPLR	1.72e-06	COD-dipp	chr3	100401158	100401184	27	-	ISAPPLPLR	overlapStart	0
Erhard et al. 2020	chr3	100401158	100401190	33	-	EVLSAPPLPLR	1.72e-06	COD-dipp	chr3	100401158	100401190	33	-	EVISAPPLPLR	overlap	0
Erhard et al. 2020	chr3	101685880	101685906	27	-	NASRLSFPR	0.00208	COD-dipp	chr3	101685880	101685906	27	-	NASRLSFPR	overlap	0
Erhard et al. 2020	chr3	113017533	113017559	27	-	TVAEEPNLR	0.00089	COD-dipp	chr3	113017533	113017559	27	-	TVAEEPNLR	overlap	0
Erhard et al. 2020	chr3	120094096	120094122	27	-	TAMAAGSSR	0.00089	COD-dipp	chr3	120094096	120094122	27	-	TAMAAGSSR	overlap	0
Erhard et al. 2020	chr3	123931273	123931305	33	-	TYLDSSYGHLF	0.00102	COD-dipp	chr3	123931273	123931305	33	-	TYLDSSYGHIF	overlap	0
Erhard et al. 2020	chr3	124859412	124859438	27	-	KPTVHHLSV	0.00392	COD-dipp	chr3	124859412	124859438	27	-	KPTVHHLSV	overlap	0
Erhard et al. 2020	chr3	139373767	139373802	36	-	YVFGLQAPTGLR	5.93e-05	COD-dipp	chr3	139373767	139373802	36	-	YVFGIQAPTGLR	overlap	0
Erhard et al. 2020	chr3	160399168	160399194	27	-	RYQVFESNR	0.000517	COD-dipp	chr3	160399168	160399194	27	-	RYQVFESNR	overlap	0
Erhard et al. 2020	chr3	165786262	165786291	30	-	TLAQAGLSSK	0.000111	COD-dipp	chr3	165786262	165786291	30	-	TIAQAGLSSK	overlap	0
Erhard et al. 2020	chr3	165786262	165786291	30	-	TLAQAGLSSK	0.000111	COD-dipp	chr3	165786262	165786294	33	-	RTIAQAGLSSK	overlapEnd	0
Erhard et al. 2020	chr3	165786262	165786294	33	-	RTLAQAGLSSK	0	COD-dipp	chr3	165786262	165786291	30	-	TIAQAGLSSK	overlapStart	0
Erhard et al. 2020	chr3	165786262	165786294	33	-	RTLAQAGLSSK	0	COD-dipp	chr3	165786262	165786294	33	-	RTIAQAGLSSK	overlap	0
Erhard et al. 2020	chr3	167720179	167720205	27	-	LPLHFSTAF	0.00346	COD-dipp	chr3	167720179	167720205	27	-	IPLHFSTAF	overlap	0
Erhard et al. 2020	chr3	170868029	170868055	27	-	RLKSQLFLR	0.00546	COD-dipp	chr3	170868029	170868055	27	-	RIKSQLFLR	overlap	0
Erhard et al. 2020	chr3	179071597	179071623	27	-	ETAGASRGF	0.00019	COD-dipp	chr3	179071597	179071623	27	-	ETAGASRGF	overlap	0
Erhard et al. 2020	chr3	197717976	197718002	27	-	SLTGLSVTR	0.00763	COD-dipp	chr3	197717976	197718002	27	-	SITGLSVTR	overlap	0
Erhard et al. 2020	chr4	6967361	6967390	30	+	EVLWESATPR	0.00105	COD-dipp	chr4	6967361	6967390	30	+	EVIWESATPR	overlap	0
Erhard et al. 2020	chr4	20728211	20728237	27	+	LFLTTHYNY	0.00954	COD-dipp	chr4	20728211	20728237	27	+	LFITTHYNY	overlap	0
Erhard et al. 2020	chr4	38018370	38018399	30	+	FTSSVLTPKK	0.000267	COD-dipp	chr4	38018370	38018399	30	+	FTSSVLTPKK	overlap	0
Erhard et al. 2020	chr4	38018370	38018399	30	+	FTSSVLTPKK	0.000267	COD-dipp	chr4	38018373	38018399	27	+	TSSVLTPKK	overlapStart	0
Erhard et al. 2020	chr4	54086890	54086916	27	+	RRKLVGWNK	0.00379	COD-dipp	chr4	54086890	54086916	27	+	RRKIVGWNK	overlap	0
Erhard et al. 2020	chr4	61676882	61676911	30	+	RVQEPLNTLK	0.0016	COD-dipp	chr4	61676882	61676911	30	+	RVQEPINTLK	overlap	0
Erhard et al. 2020	chr4	70722068	70722094	27	+	SAAQDFFFK	0.00162	COD-dipp	chr4	70722068	70722094	27	+	SAAQDFFFK	overlap	0
Erhard et al. 2020	chr4	76996504	76996533	30	+	LLKDSVSTSF	0.00705	COD-dipp	chr4	76996504	76996533	30	+	LLKDSVSTSF	overlap	0
Erhard et al. 2020	chr4	76996504	76996533	30	+	LLKDSVSTSF	0.00705	COD-dipp	chr4	76996510	76996533	24	+	KDSVSTSF	overlapStart	0
Erhard et al. 2020	chr4	85923684	85923710	27	+	ATSSWQAPR	0.000795	COD-dipp	chr4	85923684	85923710	27	+	ATSSWQAPR	overlap	0
Erhard et al. 2020	chr4	86594416	86594442	27	+	ASAAVRVAY	0.000202	COD-dipp	chr4	86594410	86594442	33	+	RSASAAVRVAY	overlapEnd	0
Erhard et al. 2020	chr4	86594416	86594442	27	+	ASAAVRVAY	0.000202	COD-dipp	chr4	86594416	86594442	27	+	ASAAVRVAY	overlap	0
Erhard et al. 2020	chr4	86594416	86594442	27	+	ASAAVRVAY	0.000202	COD-dipp	chr4	86594419	86594442	24	+	SAAVRVAY	overlapStart	0
Erhard et al. 2020	chr4	101830031	101830063	33	+	SVSGKDTSFTK	0	COD-dipp	chr4	101830031	101830063	33	+	SVSGKDTSFTK	overlap	0
Erhard et al. 2020	chr4	105717643	105717681	39	+	RRLPVPGLFSPNR	0	COD-dipp	chr4	105717643	105717675	33	+	RRIPVPGLFSP	includeFeature	0
Erhard et al. 2020	chr4	105717643	105717681	39	+	RRLPVPGLFSPNR	0	COD-dipp	chr4	105717643	105717678	36	+	RRIPVPGLFSPN	includeFeature	0
Erhard et al. 2020	chr4	112231844	112231873	30	+	RALSPVLLPR	0.000106	COD-dipp	chr4	112231844	112231873	30	+	RALSPVLLPR	overlap	0
Erhard et al. 2020	chr4	112231844	112231873	30	+	RALSPVLLPR	0.000106	COD-dipp	chr4	112231847	112231873	27	+	ALSPVLLPR	overlapStart	0
Erhard et al. 2020	chr4	112231847	112231873	27	+	ALSPVLLPR	0.000653	COD-dipp	chr4	112231844	112231873	30	+	RALSPVLLPR	overlapEnd	0
Erhard et al. 2020	chr4	112231847	112231873	27	+	ALSPVLLPR	0.000653	COD-dipp	chr4	112231847	112231873	27	+	ALSPVLLPR	overlap	0
Erhard et al. 2020	chr4	112644824	112644850	27	+	TRLDFFENR	0.000795	COD-dipp	chr4	112644824	112644850	27	+	TRIDFFENR	overlap	0
Erhard et al. 2020	chr4	113174438	113174470	33	+	SVLPEQATWTK	1.47e-06	COD-dipp	chr4	113174438	113174470	33	+	SVLPEQATWTK	overlap	0
Erhard et al. 2020	chr4	119239428	119239454	27	+	SSVFLALKK	0.000396	COD-dipp	chr4	119239422	119239451	30	+	IRSSVFLAIK	overlapEnd	3
Erhard et al. 2020	chr4	123398452	123398481	30	+	RPHQDLGRVA	0.00813	COD-dipp	chr4	123398452	123398481	30	+	RPHQDLGRVA	overlap	0
Erhard et al. 2020	chr4	141656259	141656285	27	+	WSTELNVSR	0.000231	COD-dipp	chr4	141656259	141656285	27	+	WSTEINVSR	overlap	0
Erhard et al. 2020	chr4	141721923	141721949	27	+	AVSVQGFLK	0.00133	COD-dipp	chr4	141721923	141721949	27	+	AVSVQGFLK	overlap	0
Erhard et al. 2020	chr4	145514474	145514500	27	+	VLSTLLDFK	0.00461	COD-dipp	chr4	145514474	145514500	27	+	VISTLLDFK	overlap	0
Erhard et al. 2020	chr4	145639100	145639129	30	+	NASSVFSSYK	9.42e-06	COD-dipp	chr4	145639100	145639129	30	+	NASSVFSSYK	overlap	0
Erhard et al. 2020	chr4	145639100	145639129	30	+	NASSVFSSYK	9.42e-06	COD-dipp	chr4	145639103	145639129	27	+	ASSVFSSYK	overlapStart	0
Erhard et al. 2020	chr4	145639103	145639129	27	+	ASSVFSSYK	0.000991	COD-dipp	chr4	145639100	145639129	30	+	NASSVFSSYK	overlapEnd	0
Erhard et al. 2020	chr4	145639103	145639129	27	+	ASSVFSSYK	0.000991	COD-dipp	chr4	145639103	145639129	27	+	ASSVFSSYK	overlap	0
Erhard et al. 2020	chr4	158212608	158212637	30	+	KLLKSTSSLK	0	COD-dipp	chr4	158212608	158212637	30	+	KLLKSTSSLK	overlap	0
Erhard et al. 2020	chr4	158212608	158212637	30	+	KLLKSTSSLK	0	COD-dipp	chr4	158212611	158212637	27	+	LLKSTSSLK	overlapStart	0
Erhard et al. 2020	chr4	1241359	1241385	27	-	KSFEKSNSW	0.000247	COD-dipp	chr4	1241359	1241385	27	-	KSFEKSNSW	overlap	0
Erhard et al. 2020	chr4	10454304	10454333	30	-	GTFKFLRLYK	0	COD-dipp	chr4	10454304	10454333	30	-	GTFKFLRIYK	overlap	0
Erhard et al. 2020	chr4	17803964	17803993	30	-	RVLPGRLSAF	4.55e-06	COD-dipp	chr4	17803964	17803993	30	-	RVLPGRLSAF	overlap	0
Erhard et al. 2020	chr4	17803964	17803993	30	-	RVLPGRLSAF	4.55e-06	COD-dipp	chr4	17803970	17803993	24	-	RVLPGRLS	includeFeature	0
Erhard et al. 2020	chr4	17804027	17804062	36	-	RVLGKSGLPLKK	1.61e-06	COD-dipp	chr4	17804027	17804062	36	-	RVLGKSGIPLKK	overlap	0
Erhard et al. 2020	chr4	17804027	17804062	36	-	RVLGKSGLPLKK	1.61e-06	COD-dipp	chr4	17804030	17804053	24	-	GKSGIPLK	includeFeature	3
Erhard et al. 2020	chr4	17804027	17804062	36	-	RVLGKSGLPLKK	1.61e-06	COD-dipp	chr4	17804030	17804062	33	-	RVLGKSGIPLK	includeFeature	0
Erhard et al. 2020	chr4	17804030	17804062	33	-	RVLGKSGLPLK	0	COD-dipp	chr4	17804027	17804062	36	-	RVLGKSGIPLKK	inside	0
Erhard et al. 2020	chr4	17804030	17804062	33	-	RVLGKSGLPLK	0	COD-dipp	chr4	17804030	17804053	24	-	GKSGIPLK	overlapStart	0
Erhard et al. 2020	chr4	17804030	17804062	33	-	RVLGKSGLPLK	0	COD-dipp	chr4	17804030	17804062	33	-	RVLGKSGIPLK	overlap	0
Erhard et al. 2020	chr4	38797868	38797897	30	-	SVFRKVLSMK	0.00214	COD-dipp	chr4	38797868	38797897	30	-	SVFRKVISMK	overlap	0
Erhard et al. 2020	chr4	39458901	39458930	30	-	MTTDVLSLLR	1.3e-05	COD-dipp	chr4	39458901	39458930	30	-	MTTDVLSLLR	overlap	0
Erhard et al. 2020	chr4	41143037	41143066	30	-	ETFAGWKLHK	3.04e-06	COD-dipp	chr4	41143037	41143066	30	-	ETFAGWKIHK	overlap	0
Erhard et al. 2020	chr4	48710587	48710613	27	-	VQAPDQKSF	0.00618	COD-dipp	chr4	48710587	48710613	27	-	VQAPDQKSF	overlap	0
Erhard et al. 2020	chr4	52029794	52029820	27	-	AVLVWSFMK	0.00185	COD-dipp	chr4	52029794	52029820	27	-	AVIVWSFMK	overlap	0
Erhard et al. 2020	chr4	82828895	82828924	30	-	FTDPFKGEAY	0	COD-dipp	chr4	82828895	82828924	30	-	FTDPFKGEAY	overlap	0
Erhard et al. 2020	chr4	82984292	82984318	27	-	LSYHRSKLK	0.00763	COD-dipp	chr4	82984292	82984318	27	-	LSYHRSKLK	overlap	0
Erhard et al. 2020	chr4	98471814	98471849	36	-	RLYFSRTDRFSK	0.00561	COD-dipp	chr4	98471814	98471840	27	-	FSRTDRFSK	overlapStart	0
Erhard et al. 2020	chr4	98471814	98471849	36	-	RLYFSRTDRFSK	0.00561	COD-dipp	chr4	98471814	98471849	36	-	RLYFSRTDRFSK	overlap	0
Erhard et al. 2020	chr4	98471901	98471930	30	-	LVYPGKSPYK	0.00433	COD-dipp	chr4	98471901	98471930	30	-	LVYPGKSPYK	overlap	0
Erhard et al. 2020	chr4	99930493	99930519	27	-	RTAHLVVVK	0.00821	COD-dipp	chr4	99930493	99930519	27	-	RTAHLVVVK	overlap	0
Erhard et al. 2020	chr4	103076561	103076587	27	-	GLAPPFRGK	0.00227	COD-dipp	chr4	103076561	103076581	21	-	APPFRGK	overlapStart	0
Erhard et al. 2020	chr4	103076561	103076587	27	-	GLAPPFRGK	0.00227	COD-dipp	chr4	103076561	103076587	27	-	GLAPPFRGK	overlap	0
Erhard et al. 2020	chr4	122912579	122912608	30	-	KVLEKYWLYK	3.04e-06	COD-dipp	chr4	122912579	122912608	30	-	KVLEKYWLYK	overlap	0
Erhard et al. 2020	chr4	122912579	122912608	30	-	KVLEKYWLYK	3.04e-06	COD-dipp	chr4	122912582	122912608	27	-	KVLEKYWLY	includeFeature	0
Erhard et al. 2020	chr4	122912582	122912608	27	-	KVLEKYWLY	0.00842	COD-dipp	chr4	122912579	122912608	30	-	KVLEKYWLYK	inside	0
Erhard et al. 2020	chr4	122912582	122912608	27	-	KVLEKYWLY	0.00842	COD-dipp	chr4	122912582	122912608	27	-	KVLEKYWLY	overlap	0
Erhard et al. 2020	chr4	139295795	139295824	30	-	GETELGHARW	0	COD-dipp	chr4	139295795	139295824	30	-	GETELGHARW	overlap	0
Erhard et al. 2020	chr4	156970903	156970935	33	-	AVSELSPQSAK	2.6e-06	COD-dipp	chr4	156970903	156970935	33	-	AVSELSPQSAK	overlap	0
Erhard et al. 2020	chr4	158155658	158155684	27	-	SLNRVVLKY	0.00146	COD-dipp	chr4	158155658	158155684	27	-	SLNRVVLKY	overlap	0
Erhard et al. 2020	chr4	158171375	158171404	30	-	SVQHVDAAEK	0	COD-dipp	chr4	158171375	158171404	30	-	SVQHVDAAEK	overlap	0
Erhard et al. 2020	chr4	163612526	163612552	27	-	QPFSDSRVL	0.00303	COD-dipp	chr4	163612526	163612552	27	-	QPFSDSRVL	overlap	0
Erhard et al. 2020	chr4	164197171	164197197	27	-	RRSMMKMLR	0.00208	COD-dipp	chr4	164197171	164197197	27	-	RRSMMKMLR	overlap	0
Erhard et al. 2020	chr4	169007706	169007732	27	-	MLLKNMMFK	0.00117	COD-dipp	chr4	169007706	169007732	27	-	MLLKNMMFK	overlap	0
Erhard et al. 2020	chr4	169612040	169612066	27	-	LLSHHRYSY	0.00231	COD-dipp	chr4	169612040	169612066	27	-	LISHHRYSY	overlap	0
Erhard et al. 2020	chr5	10378771	10378797	27	+	AETQSKRLL	0.00446	COD-dipp	chr5	10378771	10378797	27	+	AETQSKRIL	overlap	0
Erhard et al. 2020	chr5	40843611	40843643	33	+	RLQKPQSSLVK	5.92e-06	COD-dipp	chr5	40843611	40843643	33	+	RIQKPQSSLVK	overlap	0
Erhard et al. 2020	chr5	43602797	43602823	27	+	GPQRGHHAL	0.00159	COD-dipp	chr5	43602797	43602823	27	+	GPQRGHHAL	overlap	0
Erhard et al. 2020	chr5	69217881	69217907	27	+	FVAFPHLGR	0.00139	COD-dipp	chr5	69217881	69217907	27	+	FVAFPHLGR	overlap	0
Erhard et al. 2020	chr5	74768971	74768997	27	+	DTVWLTMRK	0.00352	COD-dipp	chr5	74768971	74768997	27	+	DTVWITMRK	overlap	0
Erhard et al. 2020	chr5	103129418	103129450	33	+	RVFANSHHNLK	0	COD-dipp	chr5	103129418	103129450	33	+	RVFANSHHNIK	overlap	0
Erhard et al. 2020	chr5	103129418	103129450	33	+	RVFANSHHNLK	0	COD-dipp	chr5	103129427	103129450	24	+	ANSHHNIK	overlapStart	0
Erhard et al. 2020	chr5	122383270	122383299	30	+	KLNLRVGVTR	0.00277	COD-dipp	chr5	122383270	122383299	30	+	KLNIRVGVTR	overlap	0
Erhard et al. 2020	chr5	138341231	138341260	30	+	VLQWQKTAHK	0	COD-dipp	chr5	138341231	138341260	30	+	VLQWQKTAHK	overlap	0
Erhard et al. 2020	chr5	138341231	138341260	30	+	VLQWQKTAHK	0	COD-dipp	chr5	138341234	138341260	27	+	LQWQKTAHK	overlapStart	0
Erhard et al. 2020	chr5	141172739	141172765	27	+	YYSAHFKGF	0.000344	COD-dipp	chr5	141172739	141172765	27	+	YYSAHFKGF	overlap	0
Erhard et al. 2020	chr5	148394772	148394798	27	+	QQWGHERKV	0.00784	COD-dipp	chr5	148394772	148394798	27	+	QQWGHERKV	overlap	0
Erhard et al. 2020	chr5	151267462	151267491	30	+	ATAEWSGVRK	0.00695	COD-dipp	chr5	151267462	151267491	30	+	ATAEWSGVRK	overlap	0
Erhard et al. 2020	chr5	154793595	154793624	30	+	ETNTSGFHYK	0.000371	COD-dipp	chr5	154793595	154793624	30	+	ETNTSGFHYK	overlap	0
Erhard et al. 2020	chr5	160422763	160422792	30	+	RSMPHQPYLK	6.08e-06	COD-dipp	chr5	160422763	160422792	30	+	RSMPHQPYLK	overlap	0
Erhard et al. 2020	chr5	172909702	172909728	27	+	TAVARSTSV	0.00354	COD-dipp	chr5	172909702	172909728	27	+	TAVARSTSV	overlap	0
Erhard et al. 2020	chr5	10290747	10290773	27	-	KSLQWLTKL	0.00814	COD-dipp	chr5	10290750	10290779	30	-	RLKSLQWLTK	overlapEnd	3
Erhard et al. 2020	chr5	10290747	10290773	27	-	KSLQWLTKL	0.00814	COD-dipp	chr5	10290750	10290782	33	-	ARLKSLQWLTK	overlapEnd	3
Erhard et al. 2020	chr5	55704343	55704372	30	-	SLQSSFQLLK	0.000953	COD-dipp	chr5	55704343	55704372	30	-	SLQSSFQLLK	overlap	0
Erhard et al. 2020	chr5	55704343	55704372	30	-	SLQSSFQLLK	0.000953	COD-dipp	chr5	55704343	55704375	33	-	ASLQSSFQLLK	overlapEnd	0
Erhard et al. 2020	chr5	59586910	59586939	30	-	HVSDGSTALK	0	COD-dipp	chr5	59586910	59586939	30	-	HVSDGSTALK	overlap	0
Erhard et al. 2020	chr5	69320237	69320266	30	-	FPLTDDKVAL	6.03e-05	COD-dipp	chr5	69320237	69320266	30	-	FPITDDKVAL	overlap	0
Erhard et al. 2020	chr5	74766998	74767027	30	-	EAVADFGAAR	1.12e-05	COD-dipp	chr5	74766998	74767027	30	-	EAVADFGAAR	overlap	0
Erhard et al. 2020	chr5	78488650	78488682	33	-	LVYNPRPGVAK	1e-07	COD-dipp	chr5	78488650	78488682	33	-	IVYNPRPGVAK	overlap	0
Erhard et al. 2020	chr5	95550587	95550613	27	-	EEYRGGNNW	0.00119	COD-dipp	chr5	95550587	95550613	27	-	EEYRGGNNW	overlap	0
Erhard et al. 2020	chr5	131165103	131165129	27	-	KYQPKSFLR	0.00931	COD-dipp	chr5	131165103	131165129	27	-	KYQPKSFLR	overlap	0
Erhard et al. 2020	chr5	134226008	134226034	27	-	EAQRPTAEY	0.00347	COD-dipp	chr5	134226008	134226031	24	-	AQRPTAEY	overlapStart	0
Erhard et al. 2020	chr5	134226008	134226034	27	-	EAQRPTAEY	0.00347	COD-dipp	chr5	134226008	134226034	27	-	EAQRPTAEY	overlap	0
Erhard et al. 2020	chr5	147055963	147055992	30	-	RLYPGLLGGF	0.0025	COD-dipp	chr5	147055963	147055992	30	-	RLYPGLLGGF	overlap	0
Erhard et al. 2020	chr5	150447664	150447690	27	-	SASDLRWLK	0.00188	COD-dipp	chr5	150447664	150447690	27	-	SASDLRWLK	overlap	0
Erhard et al. 2020	chr5	150447664	150447690	27	-	SASDLRWLK	0.00188	COD-dipp	chr5	150447664	150447693	30	-	SSASDLRWLK	overlapEnd	0
Erhard et al. 2020	chr5	150447664	150447693	30	-	SSASDLRWLK	6.86e-05	COD-dipp	chr5	150447664	150447690	27	-	SASDLRWLK	overlapStart	0
Erhard et al. 2020	chr5	150447664	150447693	30	-	SSASDLRWLK	6.86e-05	COD-dipp	chr5	150447664	150447693	30	-	SSASDLRWLK	overlap	0
Erhard et al. 2020	chr5	157142675	157142701	27	-	RRSFVFLSR	0.00614	COD-dipp	chr5	157142675	157142701	27	-	RRSFVFLSR	overlap	0
Erhard et al. 2020	chr5	160716991	160717023	33	-	YSDQQFAQLKY	0	COD-dipp	chr5	160716991	160717023	33	-	YSDQQFAQLKY	overlap	0
Erhard et al. 2020	chr5	172156743	172156769	27	-	VLWLRPKSL	0.0025	COD-dipp	chr5	172156743	172156769	27	-	VLWLRPKSL	overlap	0
Erhard et al. 2020	chr5	173616501	173616530	30	-	FTAPFTTSTR	2.69e-05	COD-dipp	chr5	173616501	173616530	30	-	FTAPFTTSTR	overlap	0
Erhard et al. 2020	chr5	179623114	179623146	33	-	RVRDDDVGHGR	0.00466	COD-dipp	chr5	179623114	179623146	33	-	RVRDDDVGHGR	overlap	0
Erhard et al. 2020	chr5	180071948	180071980	33	-	ARFYNPPGTPK	1.21e-06	COD-dipp	chr5	180071948	180071971	24	-	YNPPGTPK	overlapStart	0
Erhard et al. 2020	chr5	180071948	180071980	33	-	ARFYNPPGTPK	1.21e-06	COD-dipp	chr5	180071948	180071974	27	-	FYNPPGTPK	overlapStart	0
Erhard et al. 2020	chr5	180071948	180071980	33	-	ARFYNPPGTPK	1.21e-06	COD-dipp	chr5	180071948	180071977	30	-	RFYNPPGTPK	overlapStart	0
Erhard et al. 2020	chr5	180071948	180071980	33	-	ARFYNPPGTPK	1.21e-06	COD-dipp	chr5	180071948	180071980	33	-	ARFYNPPGTPK	overlap	0
Erhard et al. 2020	chr6	7181244	7181273	30	+	EVLSSVAGGF	1.96e-05	COD-dipp	chr6	7181244	7181273	30	+	EVISSVAGGF	overlap	0
Erhard et al. 2020	chr6	13286162	13286188	27	+	SSMNSKALR	0.00763	COD-dipp	chr6	13286162	13286194	33	+	SSMNSKALRWK	inside	0
Erhard et al. 2020	chr6	13286162	13286188	27	+	SSMNSKALR	0.00763	COD-dipp	chr6	13286165	13286194	30	+	SMNSKALRWK	overlapStart	3
Erhard et al. 2020	chr6	20486709	20486738	30	+	KLFEKLVALK	0	COD-dipp	chr6	20486709	20486738	30	+	KIFEKLVALK	overlap	0
Erhard et al. 2020	chr6	26124348	26124377	30	+	TTQSGLGQAR	0.00118	COD-dipp	chr6	26124348	26124377	30	+	TTQSGLGQAR	overlap	0
Erhard et al. 2020	chr6	26156617	26156646	30	+	TTAASSWVSR	0.000557	COD-dipp	chr6	26156617	26156646	30	+	TTAASSWVSR	overlap	0
Erhard et al. 2020	chr6	26156617	26156646	30	+	TTAASSWVSR	0.000557	COD-dipp	chr6	26156620	26156646	27	+	TAASSWVSR	overlapStart	0
Erhard et al. 2020	chr6	26156620	26156646	27	+	TAASSWVSR	0.000423	COD-dipp	chr6	26156617	26156646	30	+	TTAASSWVSR	overlapEnd	0
Erhard et al. 2020	chr6	26156620	26156646	27	+	TAASSWVSR	0.000423	COD-dipp	chr6	26156620	26156646	27	+	TAASSWVSR	overlap	0
Erhard et al. 2020	chr6	26367990	26368016	27	+	MVFHTGTQR	0.000231	COD-dipp	chr6	26367990	26368016	27	+	MVFHTGTQR	overlap	0
Erhard et al. 2020	chr6	26367990	26368016	27	+	MVFHTGTQR	0.000231	COD-dipp	chr6	26367993	26368016	24	+	VFHTGTQR	overlapStart	0
Erhard et al. 2020	chr6	26368019	26368045	27	+	KTLKDRHFW	0.00176	COD-dipp	chr6	26368019	26368045	27	+	KTLKDRHFW	overlap	0
Erhard et al. 2020	chr6	29724227	29724253	27	+	SSAGLTSTR	0.000393	COD-dipp	chr6	29724221	29724253	33	+	DASSAGITSTR	overlapEnd	0
Erhard et al. 2020	chr6	29724227	29724253	27	+	SSAGLTSTR	0.000393	COD-dipp	chr6	29724227	29724253	27	+	SSAGITSTR	overlap	0
Erhard et al. 2020	chr6	29828039	29828065	27	+	APRLPLHEV	0.00194	COD-dipp	chr6	29828039	29828065	27	+	APRLPLHEV	overlap	0
Erhard et al. 2020	chr6	29828039	29828065	27	+	APRLPLHEV	0.00194	COD-dipp	chr6	29828039	29828068	30	+	APRLPLHEVF	inside	0
Erhard et al. 2020	chr6	29828039	29828068	30	+	APRLPLHEVF	0.00373	COD-dipp	chr6	29828039	29828065	27	+	APRLPLHEV	includeFeature	0
Erhard et al. 2020	chr6	29828039	29828068	30	+	APRLPLHEVF	0.00373	COD-dipp	chr6	29828039	29828068	30	+	APRLPLHEVF	overlap	0
Erhard et al. 2020	chr6	30619769	30619798	30	+	VVYPHSGLGR	4.1e-05	COD-dipp	chr6	30619769	30619798	30	+	VVYPHSGLGR	overlap	0
Erhard et al. 2020	chr6	30720469	30720501	33	+	TYLEASKKLKF	0	COD-dipp	chr6	30720469	30720501	33	+	TYLEASKKIKF	overlap	0
Erhard et al. 2020	chr6	31622831	31622857	27	+	KEVFLAQPV	0.00633	COD-dipp	chr6	31622831	31622857	27	+	KEVFLAQPV	overlap	0
Erhard et al. 2020	chr6	31835023	31835049	27	+	QPAGGHVAA	0	COD-dipp	chr6	31835023	31835049	27	+	QPAGGHVAA	overlap	0
Erhard et al. 2020	chr6	32971169	32971195	27	+	RTPEWSLRK	0.00668	COD-dipp	chr6	32971169	32971195	27	+	RTPEWSLRK	overlap	0
Erhard et al. 2020	chr6	34792140	34792169	30	+	AVSGAHAAAR	5.39e-06	COD-dipp	chr6	34792140	34792169	30	+	AVSGAHAAAR	overlap	0
Erhard et al. 2020	chr6	37433248	37433280	33	+	RLADPGWLVGK	2.29e-06	COD-dipp	chr6	37433248	37433280	33	+	RLADPGWLVGK	overlap	0
Erhard et al. 2020	chr6	39814756	39814791	36	+	AVWSVYQGDLRK	0	COD-dipp	chr6	39814756	39814791	36	+	AVWSVYQGDLRK	overlap	0
Erhard et al. 2020	chr6	39814756	39814791	36	+	AVWSVYQGDLRK	0	COD-dipp	chr6	39814765	39814791	27	+	SVYQGDLRK	overlapStart	0
Erhard et al. 2020	chr6	42051075	42051101	27	+	AMYSNNLLK	0.000434	COD-dipp	chr6	42051072	42051101	30	+	SAMYSNNLLK	overlapEnd	0
Erhard et al. 2020	chr6	42051075	42051101	27	+	AMYSNNLLK	0.000434	COD-dipp	chr6	42051075	42051101	27	+	AMYSNNLLK	overlap	0
Erhard et al. 2020	chr6	42051075	42051101	27	+	AMYSNNLLK	0.000434	COD-dipp	chr6	42051081	42051101	21	+	YSNNLLK	overlapStart	0
Erhard et al. 2020	chr6	43171597	43171623	27	+	AAAAAPLPR	0.000231	COD-dipp	chr6	43171591	43171623	33	+	MAAAAAAPIPR	overlapEnd	0
Erhard et al. 2020	chr6	43171597	43171623	27	+	AAAAAPLPR	0.000231	COD-dipp	chr6	43171594	43171623	30	+	AAAAAAPIPR	overlapEnd	0
Erhard et al. 2020	chr6	43171597	43171623	27	+	AAAAAPLPR	0.000231	COD-dipp	chr6	43171597	43171623	27	+	AAAAAPIPR	overlap	0
Erhard et al. 2020	chr6	43171597	43171623	27	+	AAAAAPLPR	0.000231	COD-dipp	chr6	43171600	43171623	24	+	AAAAPIPR	overlapStart	0
Erhard et al. 2020	chr6	43432415	43432444	30	+	SPSADRVVAL	0.000118	COD-dipp	chr6	43432415	43432444	30	+	SPSADRVVAL	overlap	0
Erhard et al. 2020	chr6	80039823	80039852	30	+	KLNFPLFQRK	2.12e-06	COD-dipp	chr6	80039823	80039852	30	+	KLNFPIFQRK	overlap	0
Erhard et al. 2020	chr6	106519199	106519231	33	+	STLHLASQFTK	0	COD-dipp	chr6	106519199	106519225	27	+	STIHLASQF	includeFeature	0
Erhard et al. 2020	chr6	106519199	106519231	33	+	STLHLASQFTK	0	COD-dipp	chr6	106519199	106519231	33	+	STIHLASQFTK	overlap	0
Erhard et al. 2020	chr6	109106059	109106091	33	+	KLRDPTDSTLR	0	COD-dipp	chr6	109106059	109106091	33	+	KLRDPTDSTLR	overlap	0
Erhard et al. 2020	chr6	116584733	116584762	30	+	RLPSSLHTVK	1.76e-07	COD-dipp	chr6	116584733	116584762	30	+	RLPSSLHTVK	overlap	0
Erhard et al. 2020	chr6	118559277	118559303	27	+	ALFSKLNFK	0.00406	COD-dipp	chr6	118559277	118559303	27	+	ALFSKINFK	overlap	0
Erhard et al. 2020	chr6	125781189	125781215	27	+	AVRYNSTLK	0.000495	COD-dipp	chr6	125781189	125781215	27	+	AVRYNSTLK	overlap	0
Erhard et al. 2020	chr6	2971807	2971839	33	-	AVYQEPALFWK	4.77e-08	COD-dipp	chr6	2971807	2971839	33	-	AVYQEPALFWK	overlap	0
Erhard et al. 2020	chr6	10412187	10412216	30	-	APSLARFLSL	2.05e-05	COD-dipp	chr6	10412187	10412216	30	-	APSLARFLSL	overlap	0
Erhard et al. 2020	chr6	10412187	10412216	30	-	APSLARFLSL	2.05e-05	COD-dipp	chr6	10412187	10412222	36	-	SPAPSLARFLSL	overlapEnd	0
Erhard et al. 2020	chr6	10412187	10412216	30	-	APSLARFLSL	2.05e-05	COD-dipp	chr6	10412190	10412216	27	-	APSLARFLS	includeFeature	0
Erhard et al. 2020	chr6	10412187	10412216	30	-	APSLARFLSL	2.05e-05	COD-dipp	chr6	10412193	10412216	24	-	APSLARFL	includeFeature	0
Erhard et al. 2020	chr6	10412187	10412216	30	-	APSLARFLSL	2.05e-05	COD-dipp	chr6	10412196	10412222	27	-	SPAPSLARF	overlapEnd	6
Erhard et al. 2020	chr6	10412187	10412222	36	-	SPAPSLARFLSL	3.57e-06	COD-dipp	chr6	10412187	10412216	30	-	APSLARFLSL	overlapStart	0
Erhard et al. 2020	chr6	10412187	10412222	36	-	SPAPSLARFLSL	3.57e-06	COD-dipp	chr6	10412187	10412222	36	-	SPAPSLARFLSL	overlap	0
Erhard et al. 2020	chr6	10412187	10412222	36	-	SPAPSLARFLSL	3.57e-06	COD-dipp	chr6	10412190	10412216	27	-	APSLARFLS	includeFeature	3
Erhard et al. 2020	chr6	10412187	10412222	36	-	SPAPSLARFLSL	3.57e-06	COD-dipp	chr6	10412193	10412216	24	-	APSLARFL	includeFeature	6
Erhard et al. 2020	chr6	10412187	10412222	36	-	SPAPSLARFLSL	3.57e-06	COD-dipp	chr6	10412196	10412222	27	-	SPAPSLARF	includeFeature	0
Erhard et al. 2020	chr6	10412196	10412222	27	-	SPAPSLARF	0.006	COD-dipp	chr6	10412187	10412216	30	-	APSLARFLSL	overlapStart	6
Erhard et al. 2020	chr6	10412196	10412222	27	-	SPAPSLARF	0.006	COD-dipp	chr6	10412187	10412222	36	-	SPAPSLARFLSL	inside	0
Erhard et al. 2020	chr6	10412196	10412222	27	-	SPAPSLARF	0.006	COD-dipp	chr6	10412190	10412216	27	-	APSLARFLS	overlapStart	6
Erhard et al. 2020	chr6	10412196	10412222	27	-	SPAPSLARF	0.006	COD-dipp	chr6	10412193	10412216	24	-	APSLARFL	overlapStart	3
Erhard et al. 2020	chr6	10412196	10412222	27	-	SPAPSLARF	0.006	COD-dipp	chr6	10412196	10412222	27	-	SPAPSLARF	overlap	0
Erhard et al. 2020	chr6	13711351	13711377	27	-	RLFSGRLAR	0.00881	COD-dipp	chr6	13711348	13711377	30	-	RLFSGRLARR	inside	0
Erhard et al. 2020	chr6	13711351	13711377	27	-	RLFSGRLAR	0.00881	COD-dipp	chr6	13711351	13711377	27	-	RLFSGRLAR	overlap	0
Erhard et al. 2020	chr6	26056173	26056199	27	-	TAVSNLVSR	0.000393	COD-dipp	chr6	26056167	26056193	27	-	VSNLVSRAW	overlapStart	6
Erhard et al. 2020	chr6	26056173	26056199	27	-	TAVSNLVSR	0.000393	COD-dipp	chr6	26056167	26056196	30	-	AVSNLVSRAW	overlapStart	3
Erhard et al. 2020	chr6	26056173	26056199	27	-	TAVSNLVSR	0.000393	COD-dipp	chr6	26056167	26056199	33	-	TAVSNLVSRAW	inside	0
Erhard et al. 2020	chr6	26056173	26056199	27	-	TAVSNLVSR	0.000393	COD-dipp	chr6	26056173	26056193	21	-	VSNLVSR	overlapStart	0
Erhard et al. 2020	chr6	26056173	26056199	27	-	TAVSNLVSR	0.000393	COD-dipp	chr6	26056173	26056199	27	-	TAVSNLVSR	overlap	0
Erhard et al. 2020	chr6	26056173	26056199	27	-	TAVSNLVSR	0.000393	COD-dipp	chr6	26056173	26056202	30	-	TTAVSNLVSR	overlapEnd	0
Erhard et al. 2020	chr6	26638403	26638435	33	-	VLYTSALNASK	0	COD-dipp	chr6	26638403	26638435	33	-	VIYTSALNASK	overlap	0
Erhard et al. 2020	chr6	29005076	29005102	27	-	TVNNVYLNK	0.000625	COD-dipp	chr6	29005076	29005102	27	-	TVNNVYINK	overlap	0
Erhard et al. 2020	chr6	29005076	29005102	27	-	TVNNVYLNK	0.000625	COD-dipp	chr6	29005076	29005105	30	-	TTVNNVYINK	overlapEnd	0
Erhard et al. 2020	chr6	29005076	29005105	30	-	TTVNNVYLNK	5.39e-06	COD-dipp	chr6	29005076	29005102	27	-	TVNNVYINK	overlapStart	0
Erhard et al. 2020	chr6	29005076	29005105	30	-	TTVNNVYLNK	5.39e-06	COD-dipp	chr6	29005076	29005105	30	-	TTVNNVYINK	overlap	0
Erhard et al. 2020	chr6	31354642	31354674	33	-	FPQVEKEGATL	0.00456	COD-dipp	chr6	31354636	31354671	36	-	PQVEKEGATLRL	overlapStart	3
Erhard et al. 2020	chr6	32171414	32171440	27	-	LPAAHPVVL	0.000795	COD-dipp	chr6	32171414	32171440	27	-	LPAAHPVVL	overlap	0
Erhard et al. 2020	chr6	32530222	32530251	30	-	APGPVLFSSM	8.14e-05	COD-dipp	chr6	32530222	32530251	30	-	APGPVLFSSM	overlap	0
Erhard et al. 2020	chr6	32530222	32530251	30	-	APGPVLFSSM	8.14e-05	COD-dipp	chr6	32530228	32530251	24	-	APGPVLFS	includeFeature	0
Erhard et al. 2020	chr6	32940848	32940874	27	-	RTHGPWKSW	0.0057	COD-dipp	chr6	32940848	32940874	27	-	RTHGPWKSW	overlap	0
Erhard et al. 2020	chr6	43516812	43516838	27	-	RVSATGALK	0.00139	COD-dipp	chr6	43516812	43516838	27	-	RVSATGALK	overlap	0
Erhard et al. 2020	chr6	88612727	88612753	27	-	HHLPKDHAL	0.00264	COD-dipp	chr6	88612727	88612753	27	-	HHLPKDHAL	overlap	0
Erhard et al. 2020	chr6	88612727	88612753	27	-	HHLPKDHAL	0.00264	COD-dipp	chr6	88612727	88612756	30	-	HHHLPKDHAL	overlapEnd	0
Erhard et al. 2020	chr6	98927784	98927810	27	-	HMSAFVPEV	0.00879	COD-dipp	chr6	98927784	98927810	27	-	HMSAFVPEV	overlap	0
Erhard et al. 2020	chr6	99568550	99568582	33	-	APRAAPPAGAF	2.96e-06	COD-dipp	chr6	99568550	99568576	27	-	RAAPPAGAF	overlapStart	0
Erhard et al. 2020	chr6	99568550	99568582	33	-	APRAAPPAGAF	2.96e-06	COD-dipp	chr6	99568550	99568582	33	-	APRAAPPAGAF	overlap	0
Erhard et al. 2020	chr6	99568550	99568582	33	-	APRAAPPAGAF	2.96e-06	COD-dipp	chr6	99568553	99568582	30	-	APRAAPPAGA	includeFeature	0
Erhard et al. 2020	chr6	106971563	106971592	30	-	SPMWQGKTGL	0	COD-dipp	chr6	106971563	106971592	30	-	SPMWQGKTGL	overlap	0
Erhard et al. 2020	chr6	110815025	110815054	30	-	DAAPTVTSTR	3.03e-05	COD-dipp	chr6	110815025	110815054	30	-	DAAPTVTSTR	overlap	0
Erhard et al. 2020	chr6	125298751	125298777	27	-	HRWGHSTSR	0.00161	COD-dipp	chr6	125298751	125298777	27	-	HRWGHSTSR	overlap	0
Erhard et al. 2020	chr6	128397641	128397670	30	-	MVQGPVLTTR	0.000734	COD-dipp	chr6	128397641	128397667	27	-	VQGPVITTR	overlapStart	0
Erhard et al. 2020	chr6	128397641	128397670	30	-	MVQGPVLTTR	0.000734	COD-dipp	chr6	128397641	128397670	30	-	MVQGPVITTR	overlap	0
Erhard et al. 2020	chr6	130215473	130215502	30	-	NRFKSGLLFK	0.00912	COD-dipp	chr6	130215473	130215502	30	-	NRFKSGLIFK	overlap	0
Erhard et al. 2020	chr6	132503529	132503555	27	-	KLANKNLNH	0.000656	COD-dipp	chr6	132503523	132503555	33	-	KLANKNINHVL	inside	0
Erhard et al. 2020	chr6	132503529	132503555	27	-	KLANKNLNH	0.000656	COD-dipp	chr6	132503529	132503555	27	-	KLANKNINH	overlap	0
Erhard et al. 2020	chr6	134171148	134171177	30	-	RLFLAETQLK	0.00151	COD-dipp	chr6	134171148	134171168	21	-	IAETQLK	overlapStart	0
Erhard et al. 2020	chr6	134171148	134171177	30	-	RLFLAETQLK	0.00151	COD-dipp	chr6	134171148	134171177	30	-	RLFIAETQLK	overlap	0
Erhard et al. 2020	chr6	165987570	165987596	27	-	SLFKFMNSK	0.00218	COD-dipp	chr6	165987570	165987596	27	-	SLFKFMNSK	overlap	0
Erhard et al. 2020	chr7	1045367	1045393	27	+	YLSPPFHFK	0.00554	COD-dipp	chr7	1045367	1045393	27	+	YLSPPFHFK	overlap	0
Erhard et al. 2020	chr7	1045367	1045393	27	+	YLSPPFHFK	0.00554	COD-dipp	chr7	1045370	1045393	24	+	LSPPFHFK	overlapStart	0
Erhard et al. 2020	chr7	26201966	26201992	27	+	RVGRWPRGW	0.00724	COD-dipp	chr7	26201966	26201992	27	+	RVGRWPRGW	overlap	0
Erhard et al. 2020	chr7	30157469	30157498	30	+	RLKSTVLTWK	6.64e-05	COD-dipp	chr7	30157469	30157495	27	+	RLKSTVLTW	includeFeature	0
Erhard et al. 2020	chr7	30157469	30157498	30	+	RLKSTVLTWK	6.64e-05	COD-dipp	chr7	30157469	30157498	30	+	RLKSTVLTWK	overlap	0
Erhard et al. 2020	chr7	44624528	44624554	27	+	TVLGWKTPK	0.000554	COD-dipp	chr7	44624528	44624554	27	+	TVLGWKTPK	overlap	0
Erhard et al. 2020	chr7	48090230	48090256	27	+	RLLSQFRAW	0.000907	COD-dipp	chr7	48090230	48090256	27	+	RLLSQFRAW	overlap	0
Erhard et al. 2020	chr7	80638705	80638731	27	+	LEHLLEKSF	0	COD-dipp	chr7	80638705	80638731	27	+	LEHLIEKSF	overlap	0
Erhard et al. 2020	chr7	80638711	80638737	27	+	HLLEKSFLA	0.00123	COD-dipp	chr7	80638705	80638731	27	+	LEHLIEKSF	overlapEnd	6
Erhard et al. 2020	chr7	94430368	94430394	27	+	TLAQSVSNK	0.00853	COD-dipp	chr7	94430368	94430394	27	+	TLAQSVSNK	overlap	0
Erhard et al. 2020	chr7	94656426	94656455	30	+	RTAEKVHRAW	0.00257	COD-dipp	chr7	94656426	94656455	30	+	RTAEKVHRAW	overlap	0
Erhard et al. 2020	chr7	100867482	100867508	27	+	SPFPGHVGA	0.00294	COD-dipp	chr7	100867482	100867508	27	+	SPFPGHVGA	overlap	0
Erhard et al. 2020	chr7	103075233	103075259	27	+	LPWPGAAAL	0.00139	COD-dipp	chr7	103075233	103075259	27	+	LPWPGAAAL	overlap	0
Erhard et al. 2020	chr7	107564643	107564669	27	+	STNSLDAVR	0.000656	COD-dipp	chr7	107564643	107564669	27	+	STNSIDAVR	overlap	0
Erhard et al. 2020	chr7	114922937	114922969	33	+	FPAPSTSQPFL	3.89e-05	COD-dipp	chr7	114922931	114922966	36	+	SQFPAPSTSQPF	overlapEnd	3
Erhard et al. 2020	chr7	114922937	114922969	33	+	FPAPSTSQPFL	3.89e-05	COD-dipp	chr7	114922937	114922966	30	+	FPAPSTSQPF	includeFeature	0
Erhard et al. 2020	chr7	120989573	120989605	33	+	MTFPATWTGAK	0	COD-dipp	chr7	120989573	120989605	33	+	MTFPATWTGAK	overlap	0
Erhard et al. 2020	chr7	128747884	128747910	27	+	QVWETTVQK	0.000775	COD-dipp	chr7	128747884	128747910	27	+	QVWETTVQK	overlap	0
Erhard et al. 2020	chr7	129388926	129388952	27	+	RYLTEVKKF	0.00488	COD-dipp	chr7	129388926	129388952	27	+	RYLTEVKKF	overlap	0
Erhard et al. 2020	chr7	130279496	130279525	30	+	HTTDPVPTLK	0.000932	COD-dipp	chr7	130279496	130279525	30	+	HTTDPVPTLK	overlap	0
Erhard et al. 2020	chr7	130279496	130279525	30	+	HTTDPVPTLK	0.000932	COD-dipp	chr7	130279499	130279525	27	+	TTDPVPTLK	overlapStart	0
Erhard et al. 2020	chr7	130279499	130279525	27	+	TTDPVPTLK	0.00104	COD-dipp	chr7	130279496	130279525	30	+	HTTDPVPTLK	overlapEnd	0
Erhard et al. 2020	chr7	130279499	130279525	27	+	TTDPVPTLK	0.00104	COD-dipp	chr7	130279499	130279525	27	+	TTDPVPTLK	overlap	0
Erhard et al. 2020	chr7	134646866	134646898	33	+	RRWLFGGSEER	0	COD-dipp	chr7	134646866	134646895	30	+	RRWLFGGSEE	includeFeature	0
Erhard et al. 2020	chr7	134646866	134646898	33	+	RRWLFGGSEER	0	COD-dipp	chr7	134646866	134646898	33	+	RRWLFGGSEER	overlap	0
Erhard et al. 2020	chr7	134646866	134646898	33	+	RRWLFGGSEER	0	COD-dipp	chr7	134646872	134646898	27	+	WLFGGSEER	overlapStart	0
Erhard et al. 2020	chr7	134646872	134646898	27	+	WLFGGSEER	0.00678	COD-dipp	chr7	134646866	134646895	30	+	RRWLFGGSEE	overlapEnd	3
Erhard et al. 2020	chr7	134646872	134646898	27	+	WLFGGSEER	0.00678	COD-dipp	chr7	134646866	134646898	33	+	RRWLFGGSEER	overlapEnd	0
Erhard et al. 2020	chr7	134646872	134646898	27	+	WLFGGSEER	0.00678	COD-dipp	chr7	134646872	134646898	27	+	WLFGGSEER	overlap	0
Erhard et al. 2020	chr7	143381651	143381677	27	+	ALWWPQSPK	0.000867	COD-dipp	chr7	143381651	143381677	27	+	ALWWPQSPK	overlap	0
Erhard et al. 2020	chr7	143628387	143628416	30	+	KTWKGKLLAF	0	COD-dipp	chr7	143628387	143628416	30	+	KTWKGKLIAF	overlap	0
Erhard et al. 2020	chr7	152094268	152094294	27	+	FLHLRPGQF	0.0025	COD-dipp	chr7	152094268	152094294	27	+	FLHLRPGQF	overlap	0
Erhard et al. 2020	chr7	635868	635900	33	-	AVRSSVSQMGK	0	COD-dipp	chr7	635868	635900	33	-	AVRSSVSQMGK	overlap	0
Erhard et al. 2020	chr7	1570478	1570507	30	-	KRFYGTGWLR	1.12e-05	COD-dipp	chr7	1570478	1570498	21	-	YGTGWLR	overlapStart	0
Erhard et al. 2020	chr7	1570478	1570507	30	-	KRFYGTGWLR	1.12e-05	COD-dipp	chr7	1570478	1570507	30	-	KRFYGTGWLR	overlap	0
Erhard et al. 2020	chr7	5423716	5423742	27	-	RYLDFLKKR	0	COD-dipp	chr7	5423716	5423742	27	-	RYLDFIKKR	overlap	0
Erhard et al. 2020	chr7	17940334	17940360	27	-	AAATAVAMR	0.000231	COD-dipp	chr7	17940334	17940360	27	-	AAATAVAMR	overlap	0
Erhard et al. 2020	chr7	17940334	17940360	27	-	AAATAVAMR	0.000231	COD-dipp	chr7	17940334	17940363	30	-	FAAATAVAMR	overlapEnd	0
Erhard et al. 2020	chr7	17940334	17940360	27	-	AAATAVAMR	0.000231	COD-dipp	chr7	17940334	17940369	36	-	AVFAAATAVAMR	overlapEnd	0
Erhard et al. 2020	chr7	17940334	17940360	27	-	AAATAVAMR	0.000231	COD-dipp	chr7	17940337	17940363	27	-	FAAATAVAM	overlapEnd	3
Erhard et al. 2020	chr7	17940337	17940363	27	-	FAAATAVAM	0.00615	COD-dipp	chr7	17940334	17940360	27	-	AAATAVAMR	overlapStart	3
Erhard et al. 2020	chr7	17940337	17940363	27	-	FAAATAVAM	0.00615	COD-dipp	chr7	17940334	17940363	30	-	FAAATAVAMR	inside	0
Erhard et al. 2020	chr7	17940337	17940363	27	-	FAAATAVAM	0.00615	COD-dipp	chr7	17940334	17940369	36	-	AVFAAATAVAMR	inside	3
Erhard et al. 2020	chr7	17940337	17940363	27	-	FAAATAVAM	0.00615	COD-dipp	chr7	17940337	17940363	27	-	FAAATAVAM	overlap	0
Erhard et al. 2020	chr7	19116903	19116929	27	-	AEDHPHAAL	0.000814	COD-dipp	chr7	19116903	19116929	27	-	AEDHPHAAL	overlap	0
Erhard et al. 2020	chr7	43650635	43650661	27	-	FLRLRVLAA	0.00901	COD-dipp	chr7	43650635	43650661	27	-	FLRLRVLAA	overlap	0
Erhard et al. 2020	chr7	43650635	43650661	27	-	FLRLRVLAA	0.00901	COD-dipp	chr7	43650635	43650670	36	-	GEGFLRLRVLAA	overlapEnd	0
Erhard et al. 2020	chr7	43866938	43866967	30	-	RTMPQSERWR	0.00118	COD-dipp	chr7	43866938	43866967	30	-	RTMPQSERWR	overlap	0
Erhard et al. 2020	chr7	47369577	47369609	33	-	RALSMAAFTRR	0	COD-dipp	chr7	47369577	47369609	33	-	RALSMAAFTRR	overlap	0
Erhard et al. 2020	chr7	75475105	75475137	33	-	RQLDPDEKLTY	8.67e-07	COD-dipp	chr7	75475113	75475148	36	-	RRSGGNWTLMRR	overlapEnd	8
Erhard et al. 2020	chr7	75475105	75475137	33	-	RQLDPDEKLTY	8.67e-07	COD-dipp	chr7	75475116	75475148	33	-	RRSGGNWTLMR	overlapEnd	11
Erhard et al. 2020	chr7	76028668	76028697	30	-	VPNGSMTKAM	3.24e-06	COD-dipp	chr7	76028668	76028697	30	-	VPNGSMTKAM	overlap	0
Erhard et al. 2020	chr7	77794384	77794416	33	-	FLFSDPATASL	9.03e-06	COD-dipp	chr7	77794384	77794416	33	-	FLFSDPATASL	overlap	0
Erhard et al. 2020	chr7	77794384	77794416	33	-	FLFSDPATASL	9.03e-06	COD-dipp	chr7	77794390	77794416	27	-	FLFSDPATA	includeFeature	0
Erhard et al. 2020	chr7	77794390	77794416	27	-	FLFSDPATA	0.000866	COD-dipp	chr7	77794384	77794416	33	-	FLFSDPATASL	inside	0
Erhard et al. 2020	chr7	77794390	77794416	27	-	FLFSDPATA	0.000866	COD-dipp	chr7	77794390	77794416	27	-	FLFSDPATA	overlap	0
Erhard et al. 2020	chr7	77798256	77798288	33	-	VPLRFPAGSAA	0.0091	COD-dipp	chr7	77798256	77798288	33	-	VPLRFPAGSAA	overlap	0
Erhard et al. 2020	chr7	83648601	83648630	30	-	RTLPLEGSPK	3.17e-05	COD-dipp	chr7	83648601	83648630	30	-	RTLPLEGSPK	overlap	0
Erhard et al. 2020	chr7	87860582	87860611	30	-	KYWSLELKNR	0	COD-dipp	chr7	87860582	87860611	30	-	KYWSIELKNR	overlap	0
Erhard et al. 2020	chr7	100167082	100167108	27	-	FPVPHGPSL	0.000231	COD-dipp	chr7	100167082	100167108	27	-	FPVPHGPSL	overlap	0
Erhard et al. 2020	chr7	100167082	100167108	27	-	FPVPHGPSL	0.000231	COD-dipp	chr7	100167082	100167114	33	-	SPFPVPHGPSL	overlapEnd	0
Erhard et al. 2020	chr7	100167082	100167114	33	-	SPFPVPHGPSL	0.00374	COD-dipp	chr7	100167082	100167108	27	-	FPVPHGPSL	overlapStart	0
Erhard et al. 2020	chr7	100167082	100167114	33	-	SPFPVPHGPSL	0.00374	COD-dipp	chr7	100167082	100167114	33	-	SPFPVPHGPSL	overlap	0
Erhard et al. 2020	chr7	105800488	105800517	30	-	KTAVSTTLFK	0	COD-dipp	chr7	105800488	105800517	30	-	KTAVSTTIFK	overlap	0
Erhard et al. 2020	chr7	112790340	112790366	27	-	VAAGPVTEK	0.000988	COD-dipp	chr7	112790340	112790366	27	-	VAAGPVTEK	overlap	0
Erhard et al. 2020	chr7	112790340	112790366	27	-	VAAGPVTEK	0.000988	COD-dipp	chr7	112790340	112790369	30	-	AVAAGPVTEK	overlapEnd	0
Erhard et al. 2020	chr7	112790340	112790369	30	-	AVAAGPVTEK	1.16e-06	COD-dipp	chr7	112790340	112790366	27	-	VAAGPVTEK	overlapStart	0
Erhard et al. 2020	chr7	112790340	112790369	30	-	AVAAGPVTEK	1.16e-06	COD-dipp	chr7	112790340	112790369	30	-	AVAAGPVTEK	overlap	0
Erhard et al. 2020	chr7	115984300	115984326	27	-	SQKTHSPSY	0.00652	COD-dipp	chr7	115984300	115984326	27	-	SQKTHSPSY	overlap	0
Erhard et al. 2020	chr7	135207146	135207172	27	-	SVRGLTRFK	0.00214	COD-dipp	chr7	135207146	135207172	27	-	SVRGLTRFK	overlap	0
Erhard et al. 2020	chr8	9008034	9008063	30	+	RVTSVTRFTK	0.00173	COD-dipp	chr8	9008034	9008063	30	+	RVTSVTRFTK	overlap	0
Erhard et al. 2020	chr8	23528901	23528927	27	+	AAPGRWLPL	0.00818	COD-dipp	chr8	23528901	23528927	27	+	AAPGRWLPL	overlap	0
Erhard et al. 2020	chr8	23528901	23528927	27	+	AAPGRWLPL	0.00818	COD-dipp	chr8	23528904	23528927	24	+	APGRWLPL	overlapStart	0
Erhard et al. 2020	chr8	38176824	38176850	27	+	RPWGAGREA	0.00326	COD-dipp	chr8	38176824	38176850	27	+	RPWGAGREA	overlap	0
Erhard et al. 2020	chr8	38176824	38176850	27	+	RPWGAGREA	0.00326	COD-dipp	chr8	38176824	38176853	30	+	RPWGAGREAL	inside	0
Erhard et al. 2020	chr8	38176824	38176853	30	+	RPWGAGREAL	0.00456	COD-dipp	chr8	38176824	38176850	27	+	RPWGAGREA	includeFeature	0
Erhard et al. 2020	chr8	38176824	38176853	30	+	RPWGAGREAL	0.00456	COD-dipp	chr8	38176824	38176853	30	+	RPWGAGREAL	overlap	0
Erhard et al. 2020	chr8	38177087	38177116	30	+	LPREAPGQSL	0.00343	COD-dipp	chr8	38177087	38177116	30	+	IPREAPGQSL	overlap	0
Erhard et al. 2020	chr8	38787674	38787703	30	+	RLAGPRATPR	0.000905	COD-dipp	chr8	38787674	38787703	30	+	RLAGPRATPR	overlap	0
Erhard et al. 2020	chr8	38917955	38917981	27	+	ESVGFWTSR	0.00352	COD-dipp	chr8	38917955	38917981	27	+	ESVGFWTSR	overlap	0
Erhard et al. 2020	chr8	41598388	41598417	30	+	DASGVTLSTR	0.000187	COD-dipp	chr8	41598388	41598417	30	+	DASGVTLSTR	overlap	0
Erhard et al. 2020	chr8	41598388	41598417	30	+	DASGVTLSTR	0.000187	COD-dipp	chr8	41598395	41598421	27	+	LELHSALAV	overlapStart	4
Erhard et al. 2020	chr8	54147385	54147411	27	+	LYANLFHSF	0.00386	COD-dipp	chr8	54147385	54147411	27	+	LYANLFHSF	overlap	0
Erhard et al. 2020	chr8	69493001	69493027	27	+	MRNMTLPLR	0.00678	COD-dipp	chr8	69493001	69493027	27	+	MRNMTLPLR	overlap	0
Erhard et al. 2020	chr8	69493001	69493027	27	+	MRNMTLPLR	0.00678	COD-dipp	chr8	69493001	69493030	30	+	MRNMTLPLRR	inside	0
Erhard et al. 2020	chr8	93795479	93795508	30	+	QVFTGLFSSK	1.51e-05	COD-dipp	chr8	93795479	93795508	30	+	QVFTGLFSSK	overlap	0
Erhard et al. 2020	chr8	95133963	95133995	33	+	RPRPGGSDLRL	0	COD-dipp	chr8	95133963	95133989	27	+	RPRPGGSDL	includeFeature	0
Erhard et al. 2020	chr8	95133963	95133995	33	+	RPRPGGSDLRL	0	COD-dipp	chr8	95133963	95133995	33	+	RPRPGGSDLRL	overlap	0
Erhard et al. 2020	chr8	100150668	100150694	27	+	LYLETRSEF	0.00632	COD-dipp	chr8	100150668	100150694	27	+	LYLETRSEF	overlap	0
Erhard et al. 2020	chr8	103375790	103375816	27	+	ALGPMAFRV	0.00267	COD-dipp	chr8	103375790	103375816	27	+	ALGPMAFRV	overlap	0
Erhard et al. 2020	chr8	106684274	106684300	27	+	SPVLRALHL	0.00065	COD-dipp	chr8	106684274	106684300	27	+	SPVLRALHL	overlap	0
Erhard et al. 2020	chr8	124998603	124998629	27	+	LVRKPSGAA	0.00212	COD-dipp	chr8	124998603	124998629	27	+	LVRKPSGAA	overlap	0
Erhard et al. 2020	chr8	124998603	124998629	27	+	LVRKPSGAA	0.00212	COD-dipp	chr8	124998603	124998632	30	+	LVRKPSGAAA	inside	0
Erhard et al. 2020	chr8	124998612	124998638	27	+	KPSGAAAAL	0.00304	COD-dipp	chr8	124998603	124998632	30	+	LVRKPSGAAA	overlapEnd	6
Erhard et al. 2020	chr8	125433372	125433401	30	+	RTATLLALWK	4.33e-05	COD-dipp	chr8	125433372	125433401	30	+	RTATLLALWK	overlap	0
Erhard et al. 2020	chr8	125433372	125433401	30	+	RTATLLALWK	4.33e-05	COD-dipp	chr8	125433381	125433401	21	+	TLLALWK	overlapStart	0
Erhard et al. 2020	chr8	132870429	132870455	27	+	AESGLLTEL	0.00516	COD-dipp	chr8	132870429	132870455	27	+	AESGILTEL	overlap	0
Erhard et al. 2020	chr8	144359249	144359275	27	+	AVTFALTWK	0.00815	COD-dipp	chr8	144359249	144359275	27	+	AVTFALTWK	overlap	0
Erhard et al. 2020	chr8	17655898	17655924	27	-	KSFGTLTLK	0.000707	COD-dipp	chr8	17655898	17655924	27	-	KSFGTLTLK	overlap	0
Erhard et al. 2020	chr8	17655898	17655924	27	-	KSFGTLTLK	0.000707	COD-dipp	chr8	17655898	17655930	33	-	SMKSFGTLTLK	overlapEnd	0
Erhard et al. 2020	chr8	22156454	22156483	30	-	RLLPHAASQR	0.000335	COD-dipp	chr8	22156454	22156483	30	-	RLLPHAASQR	overlap	0
Erhard et al. 2020	chr8	29350573	29350599	27	-	KLHGRPSPK	0.00114	COD-dipp	chr8	29350573	29350599	27	-	KIHGRPSPK	overlap	0
Erhard et al. 2020	chr8	33461487	33461513	27	-	LTREHLVTR	0.000155	COD-dipp	chr8	33461487	33461513	27	-	LTREHLVTR	overlap	0
Erhard et al. 2020	chr8	33461505	33461534	30	-	EVVSGSGLTR	0.000182	COD-dipp	chr8	33461499	33461534	36	-	EVVSGSGLTREH	inside	0
Erhard et al. 2020	chr8	33461505	33461534	30	-	EVVSGSGLTR	0.000182	COD-dipp	chr8	33461505	33461534	30	-	EVVSGSGLTR	overlap	0
Erhard et al. 2020	chr8	47737144	47737173	30	-	KLQPGLTTTK	0	COD-dipp	chr8	47737144	47737173	30	-	KLQPGLTTTK	overlap	0
Erhard et al. 2020	chr8	48918486	48918512	27	-	STLHLFFLK	0.00877	COD-dipp	chr8	48918486	48918512	27	-	STLHLFFLK	overlap	0
Erhard et al. 2020	chr8	48921310	48921339	30	-	DAVGTAVSSR	2.69e-05	COD-dipp	chr8	48921310	48921339	30	-	DAVGTAVSSR	overlap	0
Erhard et al. 2020	chr8	52230040	52230069	30	-	ETLQFRSSSF	0	COD-dipp	chr8	52230040	52230069	30	-	ETLQFRSSSF	overlap	0
Erhard et al. 2020	chr8	61714302	61714328	27	-	AAAPAAVAR	0.000525	COD-dipp	chr8	61714296	61714328	33	-	AAAPAAVARVR	inside	0
Erhard et al. 2020	chr8	61714302	61714328	27	-	AAAPAAVAR	0.000525	COD-dipp	chr8	61714302	61714328	27	-	AAAPAAVAR	overlap	0
Erhard et al. 2020	chr8	73959789	73959815	27	-	TTKVPGEAK	0.000434	COD-dipp	chr8	73959789	73959815	27	-	TTKVPGEAK	overlap	0
Erhard et al. 2020	chr8	77000001	77000027	27	-	KLRGAWAFR	0	COD-dipp	chr8	77000001	77000027	27	-	KLRGAWAFR	overlap	0
Erhard et al. 2020	chr8	89970364	89970390	27	-	SVNNGYAPK	0.00261	COD-dipp	chr8	89970364	89970390	27	-	SVNNGYAPK	overlap	0
Erhard et al. 2020	chr8	90645743	90645775	33	-	TAFPAGAGRAR	0.0046	COD-dipp	chr8	90645743	90645775	33	-	TAFPAGAGRAR	overlap	0
Erhard et al. 2020	chr8	102858094	102858123	30	-	YPEGLGEVLY	1.1e-05	COD-dipp	chr8	102858094	102858123	30	-	YPEGLGEVLY	overlap	0
Erhard et al. 2020	chr8	102858094	102858123	30	-	YPEGLGEVLY	1.1e-05	COD-dipp	chr8	102858097	102858123	27	-	YPEGLGEVL	includeFeature	0
Erhard et al. 2020	chr8	102858097	102858123	27	-	YPEGLGEVL	0.000434	COD-dipp	chr8	102858094	102858123	30	-	YPEGLGEVLY	inside	0
Erhard et al. 2020	chr8	102858097	102858123	27	-	YPEGLGEVL	0.000434	COD-dipp	chr8	102858097	102858123	27	-	YPEGLGEVL	overlap	0
Erhard et al. 2020	chr8	108241871	108241897	27	-	NYYKVNWTF	0.00766	COD-dipp	chr8	108241871	108241897	27	-	NYYKVNWTF	overlap	0
Erhard et al. 2020	chr8	124539024	124539053	30	-	RSHESLQVYR	0.000348	COD-dipp	chr8	124539024	124539053	30	-	RSHESLQVYR	overlap	0
Erhard et al. 2020	chr8	125083985	125084011	27	-	EEPLSLHTW	0.000159	COD-dipp	chr8	125083985	125084011	27	-	EEPISLHTW	overlap	0
Erhard et al. 2020	chr8	125083985	125084011	27	-	EEPLSLHTW	0.000159	COD-dipp	chr8	125083985	125084014	30	-	MEEPISLHTW	overlapEnd	0
Erhard et al. 2020	chr8	125083985	125084014	30	-	MEEPLSLHTW	2.12e-07	COD-dipp	chr8	125083985	125084011	27	-	EEPISLHTW	overlapStart	0
Erhard et al. 2020	chr8	125083985	125084014	30	-	MEEPLSLHTW	2.12e-07	COD-dipp	chr8	125083985	125084014	30	-	MEEPISLHTW	overlap	0
Erhard et al. 2020	chr8	130443535	130443564	30	-	RPAGASRSQF	0.000668	COD-dipp	chr8	130443535	130443564	30	-	RPAGASRSQF	overlap	0
Erhard et al. 2020	chr8	144100031	144100060	30	-	ATHHQPWAQK	0	COD-dipp	chr8	144100031	144100060	30	-	ATHHQPWAQK	overlap	0
Erhard et al. 2020	chr9	15578868	15578897	30	+	RLPSYGPRLK	0.00102	COD-dipp	chr9	15578868	15578897	30	+	RLPSYGPRLK	overlap	0
Erhard et al. 2020	chr9	35162072	35162104	33	+	RPVLTATRSSL	1.21e-07	COD-dipp	chr9	35162072	35162104	33	+	RPVLTATRSSL	overlap	0
Erhard et al. 2020	chr9	35732729	35732758	30	+	GRWGPVAHPF	0.000341	COD-dipp	chr9	35732729	35732758	30	+	GRWGPVAHPF	overlap	0
Erhard et al. 2020	chr9	35732729	35732758	30	+	GRWGPVAHPF	0.000341	COD-dipp	chr9	35732729	35732761	33	+	GRWGPVAHPFR	inside	0
Erhard et al. 2020	chr9	35732729	35732758	30	+	GRWGPVAHPF	0.000341	COD-dipp	chr9	35732732	35732758	27	+	RWGPVAHPF	overlapStart	0
Erhard et al. 2020	chr9	35732729	35732761	33	+	GRWGPVAHPFR	2.4e-07	COD-dipp	chr9	35732729	35732758	30	+	GRWGPVAHPF	includeFeature	0
Erhard et al. 2020	chr9	35732729	35732761	33	+	GRWGPVAHPFR	2.4e-07	COD-dipp	chr9	35732729	35732761	33	+	GRWGPVAHPFR	overlap	0
Erhard et al. 2020	chr9	35732729	35732761	33	+	GRWGPVAHPFR	2.4e-07	COD-dipp	chr9	35732732	35732758	27	+	RWGPVAHPF	includeFeature	3
Erhard et al. 2020	chr9	35792343	35792375	33	+	RVSPVGQSSPK	1.5e-08	COD-dipp	chr9	35792343	35792375	33	+	RVSPVGQSSPK	overlap	0
Erhard et al. 2020	chr9	37126502	37126528	27	+	RTLGLRNLR	0.00136	COD-dipp	chr9	37126502	37126528	27	+	RTLGIRNLR	overlap	0
Erhard et al. 2020	chr9	70259122	70259151	30	+	LPRELSRETL	0.00117	COD-dipp	chr9	70259122	70259151	30	+	LPRELSRETL	overlap	0
Erhard et al. 2020	chr9	87726330	87726359	30	+	VEDPAEARDW	0	COD-dipp	chr9	87726330	87726359	30	+	VEDPAEARDW	overlap	0
Erhard et al. 2020	chr9	87730387	87730413	27	+	LLSQTVAVK	0.00198	COD-dipp	chr9	87730387	87730413	27	+	ILSQTVAVK	overlap	0
Erhard et al. 2020	chr9	88426539	88426568	30	+	NEDPLRKDTW	0	COD-dipp	chr9	88426539	88426568	30	+	NEDPIRKDTW	overlap	0
Erhard et al. 2020	chr9	89316427	89316453	27	+	VYLGLVKSF	0.00237	COD-dipp	chr9	89316427	89316453	27	+	VYLGIVKSF	overlap	0
Erhard et al. 2020	chr9	94374788	94374817	30	+	APRAGAGMAA	0.00673	COD-dipp	chr9	94374788	94374817	30	+	APRAGAGMAA	overlap	0
Erhard et al. 2020	chr9	94374788	94374817	30	+	APRAGAGMAA	0.00673	COD-dipp	chr9	94374788	94374820	33	+	APRAGAGMAAA	inside	0
Erhard et al. 2020	chr9	94374788	94374817	30	+	APRAGAGMAA	0.00673	COD-dipp	chr9	94374791	94374820	30	+	PRAGAGMAAA	overlapStart	3
Erhard et al. 2020	chr9	94374788	94374820	33	+	APRAGAGMAAA	1.87e-05	COD-dipp	chr9	94374788	94374817	30	+	APRAGAGMAA	includeFeature	0
Erhard et al. 2020	chr9	94374788	94374820	33	+	APRAGAGMAAA	1.87e-05	COD-dipp	chr9	94374788	94374820	33	+	APRAGAGMAAA	overlap	0
Erhard et al. 2020	chr9	94374788	94374820	33	+	APRAGAGMAAA	1.87e-05	COD-dipp	chr9	94374791	94374820	30	+	PRAGAGMAAA	overlapStart	0
Erhard et al. 2020	chr9	95880980	95881006	27	+	SSYMQLFKK	0.00283	COD-dipp	chr9	95880980	95881006	27	+	SSYMQIFKK	overlap	0
Erhard et al. 2020	chr9	113591396	113591422	27	+	LYVGKLPGF	0.00266	COD-dipp	chr9	113591396	113591422	27	+	LYVGKIPGF	overlap	0
Erhard et al. 2020	chr9	131111619	131111645	27	+	TVMKRTFQK	0.000812	COD-dipp	chr9	131111619	131111645	27	+	TVMKRTFQK	overlap	0
Erhard et al. 2020	chr9	134026412	134026438	27	+	MVAESPPRV	2.65e-06	COD-dipp	chr9	134026409	134026438	30	+	AMVAESPPRV	overlapEnd	0
Erhard et al. 2020	chr9	134026412	134026438	27	+	MVAESPPRV	2.65e-06	COD-dipp	chr9	134026412	134026438	27	+	MVAESPPRV	overlap	0
Erhard et al. 2020	chr9	27455714	27455740	27	-	MRFPWKSFK	0.0031	COD-dipp	chr9	27455714	27455740	27	-	MRFPWKSFK	overlap	0
Erhard et al. 2020	chr9	35649588	35649614	27	-	APKLPGSHF	0.00954	COD-dipp	chr9	35649588	35649614	27	-	APKLPGSHF	overlap	0
Erhard et al. 2020	chr9	35725253	35725279	27	-	RVYGWRLGK	0.000707	COD-dipp	chr9	35725253	35725279	27	-	RVYGWRLGK	overlap	0
Erhard et al. 2020	chr9	92847826	92847858	33	-	RLFPSSQTVRK	1.21e-07	COD-dipp	chr9	92847826	92847858	33	-	RIFPSSQTVRK	overlap	0
Erhard et al. 2020	chr9	97625829	97625855	27	-	KFLTRQLLF	0.00228	COD-dipp	chr9	97625829	97625855	27	-	KFITRQLLF	overlap	0
Erhard et al. 2020	chr9	104883104	104883130	27	-	EASFLQPER	0.00208	COD-dipp	chr9	104883104	104883130	27	-	EASFIQPER	overlap	0
Erhard et al. 2020	chr9	104903624	104903650	27	-	AVEEPHFQK	0.00159	COD-dipp	chr9	104903624	104903650	27	-	AVEEPHFQK	overlap	0
Erhard et al. 2020	chr9	104903702	104903731	30	-	AAFQGSRATR	0.0019	COD-dipp	chr9	104903702	104903731	30	-	AAFQGSRATR	overlap	0
Erhard et al. 2020	chr9	110256536	110256571	36	-	RPRHTHAGRASL	1.68e-05	COD-dipp	chr9	110256536	110256571	36	-	RPRHTHAGRASL	overlap	0
Erhard et al. 2020	chr9	111451487	111451513	27	-	QMNNYRLLY	0.0027	COD-dipp	chr9	111451487	111451513	27	-	QMNNYRILY	overlap	0
Erhard et al. 2020	chr9	112275960	112275986	27	-	NELDLPVRL	0.00252	COD-dipp	chr9	112275960	112275986	27	-	NEIDLPVRL	overlap	0
Erhard et al. 2020	chr9	113211498	113211527	30	-	STQPQNSLRK	0.00106	COD-dipp	chr9	113211498	113211527	30	-	STQPQNSLRK	overlap	0
Erhard et al. 2020	chr9	115118080	115118109	30	-	APASVGTKAA	0	COD-dipp	chr9	115118080	115118109	30	-	APASVGTKAA	overlap	0
Erhard et al. 2020	chr9	115118080	115118109	30	-	APASVGTKAA	0	COD-dipp	chr9	115118083	115118109	27	-	APASVGTKA	includeFeature	0
Erhard et al. 2020	chr9	115118083	115118109	27	-	APASVGTKA	0.000445	COD-dipp	chr9	115118080	115118109	30	-	APASVGTKAA	inside	0
Erhard et al. 2020	chr9	115118083	115118109	27	-	APASVGTKA	0.000445	COD-dipp	chr9	115118083	115118109	27	-	APASVGTKA	overlap	0
Erhard et al. 2020	chr9	127916907	127916933	27	-	ARLAFGREM	0.00215	COD-dipp	chr9	127916907	127916933	27	-	ARLAFGREM	overlap	0
Erhard et al. 2020	chr9	129979346	129979375	30	-	GLFQRSTNLK	7.38e-06	COD-dipp	chr9	129979346	129979375	30	-	GIFQRSTNLK	overlap	0
Erhard et al. 2020	chr9	136482981	136483016	36	-	AEVSVLVASVGW	4.46e-06	COD-dipp	chr9	136482981	136483004	24	-	VLVASVGW	overlapStart	0
Erhard et al. 2020	chr9	136482981	136483016	36	-	AEVSVLVASVGW	4.46e-06	COD-dipp	chr9	136482981	136483016	36	-	AEVSVLVASVGW	overlap	0
Erhard et al. 2020	chr9	136863410	136863436	27	-	RTNNLLLPR	0	COD-dipp	chr9	136863410	136863436	27	-	RTNNILLPR	overlap	0
Erhard et al. 2020	chr10	5451903	5451935	33	+	MELSDVLVKQY	0	COD-dipp	chr10	5451903	5451935	33	+	MELSDVLVKQY	overlap	0
Erhard et al. 2020	chr10	5712819	5712848	30	+	TVQNFLPTKK	3.81e-06	COD-dipp	chr10	5712819	5712848	30	+	TVQNFLPTKK	overlap	0
Erhard et al. 2020	chr10	12209984	12210010	27	+	LLSQTVMMK	0.00163	COD-dipp	chr10	12209984	12210010	27	+	ILSQTVMMK	overlap	0
Erhard et al. 2020	chr10	13587044	13587073	30	+	RSWSGKLELK	3.81e-06	COD-dipp	chr10	13587044	13587073	30	+	RSWSGKLELK	overlap	0
Erhard et al. 2020	chr10	28535587	28535613	27	+	TPVAVLTDM	0.00116	COD-dipp	chr10	28535587	28535613	27	+	TPVAVITDM	overlap	0
Erhard et al. 2020	chr10	30437334	30437366	33	+	YHAPDTALSTL	8.3e-06	COD-dipp	chr10	30437334	30437366	33	+	YHAPDTALSTL	overlap	0
Erhard et al. 2020	chr10	45395858	45395887	30	+	SWPEMTKFTF	0.00861	COD-dipp	chr10	45395858	45395887	30	+	SWPEMTKFTF	overlap	0
Erhard et al. 2020	chr10	62085815	62085847	33	+	YLEPNASNMKY	0	COD-dipp	chr10	62085815	62085847	33	+	YLEPNASNMKY	overlap	0
Erhard et al. 2020	chr10	68332124	68332150	27	+	VVASATRGK	0.00114	COD-dipp	chr10	68332124	68332150	27	+	VVASATRGK	overlap	0
Erhard et al. 2020	chr10	68338517	68338549	33	+	SEVAGVKSKDF	3.52e-07	COD-dipp	chr10	68338517	68338549	33	+	SEVAGVKSKDF	overlap	0
Erhard et al. 2020	chr10	84371076	84371102	27	+	DLFGFQVAK	0.00344	COD-dipp	chr10	84371076	84371102	27	+	DIFGFQVAK	overlap	0
Erhard et al. 2020	chr10	84371282	84371311	30	+	KVSKSLTLLK	0	COD-dipp	chr10	84371282	84371311	30	+	KVSKSLTILK	overlap	0
Erhard et al. 2020	chr10	87094543	87094572	30	+	RSKKPSTLLK	0.000137	COD-dipp	chr10	87094543	87094572	30	+	RSKKPSTILK	overlap	0
Erhard et al. 2020	chr10	87863817	87863843	27	+	RFSPPLRLF	0.00257	COD-dipp	chr10	87863811	87863843	33	+	RRRFSPPLRLF	overlapEnd	0
Erhard et al. 2020	chr10	87863817	87863843	27	+	RFSPPLRLF	0.00257	COD-dipp	chr10	87863814	87863837	24	+	RRFSPPLR	overlapEnd	3
Erhard et al. 2020	chr10	87863817	87863843	27	+	RFSPPLRLF	0.00257	COD-dipp	chr10	87863814	87863840	27	+	RRFSPPLRL	overlapEnd	3
Erhard et al. 2020	chr10	87863817	87863843	27	+	RFSPPLRLF	0.00257	COD-dipp	chr10	87863814	87863843	30	+	RRFSPPLRLF	overlapEnd	0
Erhard et al. 2020	chr10	87863817	87863843	27	+	RFSPPLRLF	0.00257	COD-dipp	chr10	87863817	87863843	27	+	RFSPPLRLF	overlap	0
Erhard et al. 2020	chr10	87863817	87863843	27	+	RFSPPLRLF	0.00257	COD-dipp	chr10	87863823	87863843	21	+	SPPLRLF	overlapStart	0
Erhard et al. 2020	chr10	91251295	91251321	27	+	LLQKLTNRK	0.00121	COD-dipp	chr10	91251295	91251321	27	+	ILQKLTNRK	overlap	0
Erhard et al. 2020	chr10	96955042	96955071	30	+	KVLDTPHHSK	0	COD-dipp	chr10	96955042	96955071	30	+	KVLDTPHHSK	overlap	0
Erhard et al. 2020	chr10	96955042	96955071	30	+	KVLDTPHHSK	0	COD-dipp	chr10	96955045	96955071	27	+	VLDTPHHSK	overlapStart	0
Erhard et al. 2020	chr10	96955045	96955071	27	+	VLDTPHHSK	0.000636	COD-dipp	chr10	96955042	96955071	30	+	KVLDTPHHSK	overlapEnd	0
Erhard et al. 2020	chr10	96955045	96955071	27	+	VLDTPHHSK	0.000636	COD-dipp	chr10	96955045	96955071	27	+	VLDTPHHSK	overlap	0
Erhard et al. 2020	chr10	100913104	100913133	30	+	RRHDKALHAR	9.42e-06	COD-dipp	chr10	100913104	100913130	27	+	RRHDKALHA	includeFeature	0
Erhard et al. 2020	chr10	100913104	100913133	30	+	RRHDKALHAR	9.42e-06	COD-dipp	chr10	100913104	100913133	30	+	RRHDKALHAR	overlap	0
Erhard et al. 2020	chr10	100987573	100987605	33	+	GRLTLPAKWER	0.00456	COD-dipp	chr10	100987573	100987605	33	+	GRLTLPAKWER	overlap	0
Erhard et al. 2020	chr10	101002576	101002605	30	+	LLLKLPLPHK	0	COD-dipp	chr10	101002576	101002605	30	+	LLLKLPLPHK	overlap	0
Erhard et al. 2020	chr10	101002576	101002605	30	+	LLLKLPLPHK	0	COD-dipp	chr10	101002579	101002605	27	+	LLKLPLPHK	overlapStart	0
Erhard et al. 2020	chr10	101002579	101002605	27	+	LLKLPLPHK	0.00581	COD-dipp	chr10	101002576	101002605	30	+	LLLKLPLPHK	overlapEnd	0
Erhard et al. 2020	chr10	101002579	101002605	27	+	LLKLPLPHK	0.00581	COD-dipp	chr10	101002579	101002605	27	+	LLKLPLPHK	overlap	0
Erhard et al. 2020	chr10	125823667	125823693	27	+	KTMMTVTRK	0.00163	COD-dipp	chr10	125823661	125823690	30	+	RMKTMMTVTR	overlapEnd	3
Erhard et al. 2020	chr10	125823667	125823693	27	+	KTMMTVTRK	0.00163	COD-dipp	chr10	125823661	125823693	33	+	RMKTMMTVTRK	overlapEnd	0
Erhard et al. 2020	chr10	125823667	125823693	27	+	KTMMTVTRK	0.00163	COD-dipp	chr10	125823667	125823693	27	+	KTMMTVTRK	overlap	0
Erhard et al. 2020	chr10	13707073	13707102	30	-	ETVGKPVLQR	1.12e-05	COD-dipp	chr10	13707073	13707102	30	-	ETVGKPVLQR	overlap	0
Erhard et al. 2020	chr10	24722502	24722531	30	-	HLNGEHFFLK	0.000863	COD-dipp	chr10	24722502	24722531	30	-	HLNGEHFFLK	overlap	0
Erhard et al. 2020	chr10	32901532	32901561	30	-	RANPTTLNAK	1.13e-06	COD-dipp	chr10	32901532	32901561	30	-	RANPTTLNAK	overlap	0
Erhard et al. 2020	chr10	43644730	43644762	33	-	RLQDPQAGLSK	2.68e-06	COD-dipp	chr10	43644730	43644762	33	-	RLQDPQAGISK	overlap	0
Erhard et al. 2020	chr10	50433521	50433550	30	-	ELYWNNGRSW	0.000489	COD-dipp	chr10	50433521	50433541	21	-	WNNGRSW	overlapStart	0
Erhard et al. 2020	chr10	50433521	50433550	30	-	ELYWNNGRSW	0.000489	COD-dipp	chr10	50433521	50433550	30	-	ELYWNNGRSW	overlap	0
Erhard et al. 2020	chr10	50433521	50433550	30	-	ELYWNNGRSW	0.000489	COD-dipp	chr10	50433521	50433553	33	-	MELYWNNGRSW	overlapEnd	0
Erhard et al. 2020	chr10	73576267	73576296	30	-	GTLEVWGTLK	0.00022	COD-dipp	chr10	73576267	73576296	30	-	GTIEVWGTLK	overlap	0
Erhard et al. 2020	chr10	74138160	74138186	27	-	SLYLSYRPK	0.00095	COD-dipp	chr10	74138160	74138186	27	-	SLYLSYRPK	overlap	0
Erhard et al. 2020	chr10	74138226	74138252	27	-	KMYHLSFQH	0.0012	COD-dipp	chr10	74138226	74138252	27	-	KMYHLSFQH	overlap	0
Erhard et al. 2020	chr10	77403957	77403983	27	-	ALSNQWMKK	0.00089	COD-dipp	chr10	77403957	77403983	27	-	ALSNQWMKK	overlap	0
Erhard et al. 2020	chr10	86521709	86521735	27	-	LRWFRALFK	0.00379	COD-dipp	chr10	86521709	86521735	27	-	LRWFRALFK	overlap	0
Erhard et al. 2020	chr10	86521709	86521735	27	-	LRWFRALFK	0.00379	COD-dipp	chr10	86521709	86521738	30	-	ALRWFRALFK	overlapEnd	0
Erhard et al. 2020	chr10	96709620	96709652	33	-	SRLGPLAGAHL	0.00319	COD-dipp	chr10	96709620	96709652	33	-	SRLGPLAGAHL	overlap	0
Erhard et al. 2020	chr10	103451093	103451122	30	-	EEVLRDTRGW	6.04e-05	COD-dipp	chr10	103451093	103451119	27	-	EVLRDTRGW	overlapStart	0
Erhard et al. 2020	chr10	103451093	103451122	30	-	EEVLRDTRGW	6.04e-05	COD-dipp	chr10	103451093	103451122	30	-	EEVLRDTRGW	overlap	0
Erhard et al. 2020	chr10	103451093	103451122	30	-	EEVLRDTRGW	6.04e-05	COD-dipp	chr10	103451093	103451128	36	-	AEEEVLRDTRGW	overlapEnd	0
Erhard et al. 2020	chr10	110297715	110297741	27	-	DLFTGVMKR	0.00989	COD-dipp	chr10	110297715	110297741	27	-	DIFTGVMKR	overlap	0
Erhard et al. 2020	chr10	114331805	114331831	27	-	AFQTSRHPR	0.00027	COD-dipp	chr10	114331805	114331828	24	-	FQTSRHPR	overlapStart	0
Erhard et al. 2020	chr10	114331805	114331831	27	-	AFQTSRHPR	0.00027	COD-dipp	chr10	114331805	114331831	27	-	AFQTSRHPR	overlap	0
Erhard et al. 2020	chr10	114331805	114331831	27	-	AFQTSRHPR	0.00027	COD-dipp	chr10	114331805	114331834	30	-	RAFQTSRHPR	overlapEnd	0
Erhard et al. 2020	chr10	114331805	114331831	27	-	AFQTSRHPR	0.00027	COD-dipp	chr10	114331805	114331837	33	-	RRAFQTSRHPR	overlapEnd	0
Erhard et al. 2020	chr10	114331805	114331834	30	-	RAFQTSRHPR	0.00343	COD-dipp	chr10	114331805	114331828	24	-	FQTSRHPR	overlapStart	0
Erhard et al. 2020	chr10	114331805	114331834	30	-	RAFQTSRHPR	0.00343	COD-dipp	chr10	114331805	114331831	27	-	AFQTSRHPR	overlapStart	0
Erhard et al. 2020	chr10	114331805	114331834	30	-	RAFQTSRHPR	0.00343	COD-dipp	chr10	114331805	114331834	30	-	RAFQTSRHPR	overlap	0
Erhard et al. 2020	chr10	114331805	114331834	30	-	RAFQTSRHPR	0.00343	COD-dipp	chr10	114331805	114331837	33	-	RRAFQTSRHPR	overlapEnd	0
Erhard et al. 2020	chr10	117341014	117341043	30	-	SLYNNGHLLK	8.85e-07	COD-dipp	chr10	117341014	117341043	30	-	SIYNNGHLLK	overlap	0
Erhard et al. 2020	chr10	118336313	118336339	27	-	RTLDLTYRK	0.00335	COD-dipp	chr10	118336313	118336339	27	-	RTLDLTYRK	overlap	0
Erhard et al. 2020	chr10	119527377	119527403	27	-	VPAAATRAS	0.00709	COD-dipp	chr10	119527374	119527406	33	-	AVPAAATRASR	inside	3
Erhard et al. 2020	chr10	119527377	119527403	27	-	VPAAATRAS	0.00709	COD-dipp	chr10	119527377	119527403	27	-	VPAAATRAS	overlap	0
Erhard et al. 2020	chr10	124681651	124681680	30	-	SVLKGGALKK	3.15e-06	COD-dipp	chr10	124681651	124681680	30	-	SVLKGGALKK	overlap	0
Erhard et al. 2020	chr10	124681651	124681680	30	-	SVLKGGALKK	3.15e-06	COD-dipp	chr10	124681654	124681680	27	-	SVLKGGALK	includeFeature	0
Erhard et al. 2020	chr10	124681654	124681680	27	-	SVLKGGALK	0.00095	COD-dipp	chr10	124681651	124681680	30	-	SVLKGGALKK	inside	0
Erhard et al. 2020	chr10	124681654	124681680	27	-	SVLKGGALK	0.00095	COD-dipp	chr10	124681654	124681680	27	-	SVLKGGALK	overlap	0
Erhard et al. 2020	chr10	126646607	126646633	27	-	TVDSSHPPK	0.000603	COD-dipp	chr10	126646607	126646633	27	-	TVDSSHPPK	overlap	0
Erhard et al. 2020	chr10	126646607	126646633	27	-	TVDSSHPPK	0.000603	COD-dipp	chr10	126646607	126646636	30	-	STVDSSHPPK	overlapEnd	0
Erhard et al. 2020	chr10	126646607	126646636	30	-	STVDSSHPPK	5.52e-05	COD-dipp	chr10	126646607	126646633	27	-	TVDSSHPPK	overlapStart	0
Erhard et al. 2020	chr10	126646607	126646636	30	-	STVDSSHPPK	5.52e-05	COD-dipp	chr10	126646607	126646636	30	-	STVDSSHPPK	overlap	0
Erhard et al. 2020	chr11	19143042	19143071	30	+	KTKNLPMQEK	0.00827	COD-dipp	chr11	19143042	19143071	30	+	KTKNLPMQEK	overlap	0
Erhard et al. 2020	chr11	35204631	35204660	30	+	GTAGNGWFNK	0	COD-dipp	chr11	35204631	35204660	30	+	GTAGNGWFNK	overlap	0
Erhard et al. 2020	chr11	36633329	36633364	36	+	KTFLPQQKLLLK	1.81e-07	COD-dipp	chr11	36633329	36633364	36	+	KTFLPQQKLLIK	overlap	0
Erhard et al. 2020	chr11	46617595	46617624	30	+	APGSDRLLGL	6.42e-08	COD-dipp	chr11	46617595	46617624	30	+	APGSDRLLGL	overlap	0
Erhard et al. 2020	chr11	46701448	46701474	27	+	RLYAGPQRR	0.00374	COD-dipp	chr11	46701448	46701474	27	+	RLYAGPQRR	overlap	0
Erhard et al. 2020	chr11	47980835	47980861	27	+	ATTVPGLGR	0.0035	COD-dipp	chr11	47980829	47980861	33	+	EAATTVPGLGR	overlapEnd	0
Erhard et al. 2020	chr11	47980835	47980861	27	+	ATTVPGLGR	0.0035	COD-dipp	chr11	47980835	47980861	27	+	ATTVPGLGR	overlap	0
Erhard et al. 2020	chr11	47980835	47980861	27	+	ATTVPGLGR	0.0035	COD-dipp	chr11	47980838	47980861	24	+	TTVPGLGR	overlapStart	0
Erhard et al. 2020	chr11	47980868	47980897	30	+	GPDSRVRGTF	2.3e-05	COD-dipp	chr11	47980868	47980897	30	+	GPDSRVRGTF	overlap	0
Erhard et al. 2020	chr11	57672262	57672288	27	+	ALKGLGNNK	0.000656	COD-dipp	chr11	57672262	57672288	27	+	ALKGLGNNK	overlap	0
Erhard et al. 2020	chr11	59773242	59773268	27	+	RLRLLSTTR	0.000562	COD-dipp	chr11	59773242	59773268	27	+	RLRLLSTTR	overlap	0
Erhard et al. 2020	chr11	61680465	61680494	30	+	AVAAAGRALR	0.000106	COD-dipp	chr11	61680459	61680494	36	+	EVAVAAAGRALR	overlapEnd	0
Erhard et al. 2020	chr11	61680465	61680494	30	+	AVAAAGRALR	0.000106	COD-dipp	chr11	61680465	61680494	30	+	AVAAAGRALR	overlap	0
Erhard et al. 2020	chr11	62882001	62882027	27	+	RSTPLLAPR	0.00474	COD-dipp	chr11	62882001	62882027	27	+	RSTPILAPR	overlap	0
Erhard et al. 2020	chr11	66052473	66052499	27	+	RSFRPSWQR	0.0081	COD-dipp	chr11	66052473	66052499	27	+	RSFRPSWQR	overlap	0
Erhard et al. 2020	chr11	68537771	68537797	27	+	NVKLRTANL	0.00719	COD-dipp	chr11	68537771	68537797	27	+	NVKLRTANL	overlap	0
Erhard et al. 2020	chr11	68537826	68537852	27	+	RRFSLLHYR	0.00352	COD-dipp	chr11	68537826	68537852	27	+	RRFSLIHYR	overlap	0
Erhard et al. 2020	chr11	69054764	69054790	27	+	FTDGLTRTY	0	COD-dipp	chr11	69054764	69054790	27	+	FTDGITRTY	overlap	0
Erhard et al. 2020	chr11	71999978	72000004	27	+	MHHDHETQL	0.00128	COD-dipp	chr11	71999978	72000004	27	+	MHHDHETQL	overlap	0
Erhard et al. 2020	chr11	74171216	74171242	27	+	AVAHFRWKR	0.00138	COD-dipp	chr11	74171216	74171242	27	+	AVAHFRWKR	overlap	0
Erhard et al. 2020	chr11	74497977	74498003	27	+	ETFKKALQR	0.00573	COD-dipp	chr11	74497977	74498003	27	+	ETFKKAIQR	overlap	0
Erhard et al. 2020	chr11	76446907	76446933	27	+	KLFGATKQK	0.000231	COD-dipp	chr11	76446907	76446933	27	+	KLFGATKQK	overlap	0
Erhard et al. 2020	chr11	76453313	76453342	30	+	ASQQNATVLK	9.92e-05	COD-dipp	chr11	76453313	76453342	30	+	ASQQNATVLK	overlap	0
Erhard et al. 2020	chr11	76453313	76453342	30	+	ASQQNATVLK	9.92e-05	COD-dipp	chr11	76453316	76453342	27	+	SQQNATVLK	overlapStart	0
Erhard et al. 2020	chr11	76453316	76453342	27	+	SQQNATVLK	0.00846	COD-dipp	chr11	76453313	76453342	30	+	ASQQNATVLK	overlapEnd	0
Erhard et al. 2020	chr11	76453316	76453342	27	+	SQQNATVLK	0.00846	COD-dipp	chr11	76453316	76453342	27	+	SQQNATVLK	overlap	0
Erhard et al. 2020	chr11	89284802	89284828	27	+	VLFKKFLQK	0.000604	COD-dipp	chr11	89284802	89284828	27	+	VLFKKFIQK	overlap	0
Erhard et al. 2020	chr11	108009044	108009076	33	+	LPLPSQVGSRY	0	COD-dipp	chr11	108009044	108009076	33	+	LPLPSQVGSRY	overlap	0
Erhard et al. 2020	chr11	108009110	108009139	30	+	RVHEVFRVGK	0	COD-dipp	chr11	108009110	108009139	30	+	RVHEVFRVGK	overlap	0
Erhard et al. 2020	chr11	108009110	108009139	30	+	RVHEVFRVGK	0	COD-dipp	chr11	108009119	108009139	21	+	EVFRVGK	overlapStart	0
Erhard et al. 2020	chr11	108009110	108009139	30	+	RVHEVFRVGK	0	COD-dipp	chr11	108009119	108009145	27	+	EVFRVGKLR	overlapStart	6
Erhard et al. 2020	chr11	108009119	108009145	27	+	EVFRVGKLR	0.000231	COD-dipp	chr11	108009110	108009139	30	+	RVHEVFRVGK	overlapEnd	6
Erhard et al. 2020	chr11	108009119	108009145	27	+	EVFRVGKLR	0.000231	COD-dipp	chr11	108009119	108009139	21	+	EVFRVGK	includeFeature	0
Erhard et al. 2020	chr11	108009119	108009145	27	+	EVFRVGKLR	0.000231	COD-dipp	chr11	108009119	108009145	27	+	EVFRVGKLR	overlap	0
Erhard et al. 2020	chr11	117159932	117159961	30	+	STTDLFWTVK	0.000539	COD-dipp	chr11	117159932	117159961	30	+	STTDLFWTVK	overlap	0
Erhard et al. 2020	chr11	118368634	118368660	27	+	NSQLAQMTR	0.00163	COD-dipp	chr11	118368634	118368660	27	+	NSQLAQMTR	overlap	0
Erhard et al. 2020	chr11	119007724	119007750	27	+	QSFHFGLPK	0.000896	COD-dipp	chr11	119007724	119007750	27	+	QSFHFGIPK	overlap	0
Erhard et al. 2020	chr11	126356179	126356208	30	+	MVSPTTTPVR	1.67e-05	COD-dipp	chr11	126356179	126356208	30	+	MVSPTTTPVR	overlap	0
Erhard et al. 2020	chr11	172682	172708	27	-	SAVSLVQTK	0.00573	COD-dipp	chr11	172682	172708	27	-	SAVSIVQTK	overlap	0
Erhard et al. 2020	chr11	908589	908615	27	-	VVMEWAGVK	0.00255	COD-dipp	chr11	908589	908615	27	-	VVMEWAGVK	overlap	0
Erhard et al. 2020	chr11	2991876	2991902	27	-	EAAAAQLSR	0.000231	COD-dipp	chr11	2991876	2991902	27	-	EAAAAQISR	overlap	0
Erhard et al. 2020	chr11	2991876	2991902	27	-	EAAAAQLSR	0.000231	COD-dipp	chr11	2991876	2991908	33	-	RREAAAAQISR	overlapEnd	0
Erhard et al. 2020	chr11	10808875	10808901	27	-	EVAAGTEWR	0.00279	COD-dipp	chr11	10808875	10808901	27	-	EVAAGTEWR	overlap	0
Erhard et al. 2020	chr11	18306319	18306345	27	-	KSFGKLETR	0	COD-dipp	chr11	18306319	18306345	27	-	KSFGKLETR	overlap	0
Erhard et al. 2020	chr11	27501518	27501547	30	-	RLWTSVAVLK	5.18e-07	COD-dipp	chr11	27501518	27501547	30	-	RLWTSVAVLK	overlap	0
Erhard et al. 2020	chr11	34916230	34916259	30	-	ETVVPGDAAR	0.00133	COD-dipp	chr11	34916230	34916259	30	-	ETVVPGDAAR	overlap	0
Erhard et al. 2020	chr11	57333510	57333539	30	-	SLRNSLLSSK	0.000207	COD-dipp	chr11	57333510	57333539	30	-	SLRNSLISSK	overlap	0
Erhard et al. 2020	chr11	59659317	59659346	30	-	RLWQKGSVRW	6.45e-06	COD-dipp	chr11	59659317	59659346	30	-	RIWQKGSVRW	overlap	0
Erhard et al. 2020	chr11	65720658	65720684	27	-	TRHTASAAL	0.00648	COD-dipp	chr11	65720658	65720684	27	-	TRHTASAAL	overlap	0
Erhard et al. 2020	chr11	66289093	66289131	39	-	MVAETGGVGDVSR	0	COD-dipp	chr11	66289093	66289122	30	-	ETGGVGDVSR	overlapStart	0
Erhard et al. 2020	chr11	67351864	67351893	30	-	AEEPLAGRTW	0	COD-dipp	chr11	67351864	67351890	27	-	EEPLAGRTW	overlapStart	0
Erhard et al. 2020	chr11	67351864	67351893	30	-	AEEPLAGRTW	0	COD-dipp	chr11	67351864	67351893	30	-	AEEPLAGRTW	overlap	0
Erhard et al. 2020	chr11	67435834	67435869	36	-	APQDQRAQGAVL	2.69e-06	COD-dipp	chr11	67435834	67435869	36	-	APQDQRAQGAVL	overlap	0
Erhard et al. 2020	chr11	85718995	85719021	27	-	ALAQGANLK	0.000339	COD-dipp	chr11	85718989	85719021	33	-	ALAQGANLKRK	inside	0
Erhard et al. 2020	chr11	85718995	85719021	27	-	ALAQGANLK	0.000339	COD-dipp	chr11	85718995	85719018	24	-	LAQGANLK	overlapStart	0
Erhard et al. 2020	chr11	85718995	85719021	27	-	ALAQGANLK	0.000339	COD-dipp	chr11	85718995	85719021	27	-	ALAQGANLK	overlap	0
Erhard et al. 2020	chr11	86069768	86069800	33	-	RVFGVELNKTR	0.000405	COD-dipp	chr11	86069768	86069791	24	-	GVEINKTR	overlapStart	0
Erhard et al. 2020	chr11	86069768	86069800	33	-	RVFGVELNKTR	0.000405	COD-dipp	chr11	86069768	86069800	33	-	RVFGVEINKTR	overlap	0
Erhard et al. 2020	chr11	86069768	86069800	33	-	RVFGVELNKTR	0.000405	COD-dipp	chr11	86069774	86069800	27	-	RVFGVEINK	includeFeature	0
Erhard et al. 2020	chr11	86069774	86069800	27	-	RVFGVELNK	0.00221	COD-dipp	chr11	86069768	86069800	33	-	RVFGVEINKTR	inside	0
Erhard et al. 2020	chr11	86069774	86069800	27	-	RVFGVELNK	0.00221	COD-dipp	chr11	86069774	86069800	27	-	RVFGVEINK	overlap	0
Erhard et al. 2020	chr11	88334936	88334962	27	-	TTSGLPFLR	0.00628	COD-dipp	chr11	88334936	88334962	27	-	TTSGLPFLR	overlap	0
Erhard et al. 2020	chr11	96093370	96093396	27	-	SLQDKVASK	0.000636	COD-dipp	chr11	96093370	96093396	27	-	SLQDKVASK	overlap	0
Erhard et al. 2020	chr11	96093370	96093396	27	-	SLQDKVASK	0.000636	COD-dipp	chr11	96093370	96093405	36	-	GRISLQDKVASK	overlapEnd	0
Erhard et al. 2020	chr11	112085165	112085191	27	-	VLKSVGAKK	0.00338	COD-dipp	chr11	112085165	112085191	27	-	VIKSVGAKK	overlap	0
Erhard et al. 2020	chr11	112085165	112085191	27	-	VLKSVGAKK	0.00338	COD-dipp	chr11	112085165	112085194	30	-	AVIKSVGAKK	overlapEnd	0
Erhard et al. 2020	chr11	112085165	112085194	30	-	AVLKSVGAKK	0	COD-dipp	chr11	112085165	112085191	27	-	VIKSVGAKK	overlapStart	0
Erhard et al. 2020	chr11	112085165	112085194	30	-	AVLKSVGAKK	0	COD-dipp	chr11	112085165	112085194	30	-	AVIKSVGAKK	overlap	0
Erhard et al. 2020	chr11	118342583	118342612	30	-	GRWNLARFSL	9.12e-05	COD-dipp	chr11	118342583	118342612	30	-	GRWNIARFSL	overlap	0
Erhard et al. 2020	chr11	118342583	118342612	30	-	GRWNLARFSL	9.12e-05	COD-dipp	chr11	118342592	118342621	30	-	SSAGRWNIAR	overlapEnd	9
Erhard et al. 2020	chr11	118342592	118342621	30	-	SSAGRWNLAR	1.3e-05	COD-dipp	chr11	118342583	118342612	30	-	GRWNIARFSL	overlapStart	9
Erhard et al. 2020	chr11	118342592	118342621	30	-	SSAGRWNLAR	1.3e-05	COD-dipp	chr11	118342592	118342621	30	-	SSAGRWNIAR	overlap	0
Erhard et al. 2020	chr12	556687	556716	30	+	GRASLQLVGR	0.000829	COD-dipp	chr12	556687	556716	30	+	GRASIQLVGR	overlap	0
Erhard et al. 2020	chr12	2889176	2889208	33	+	ATSATLTHLLK	0	COD-dipp	chr12	2889176	2889208	33	+	ATSATLTHLLK	overlap	0
Erhard et al. 2020	chr12	2889176	2889208	33	+	ATSATLTHLLK	0	COD-dipp	chr12	2889179	2889208	30	+	TSATLTHLLK	overlapStart	0
Erhard et al. 2020	chr12	7060705	7060731	27	+	TRVGNLMNR	0.000775	COD-dipp	chr12	7060705	7060731	27	+	TRVGNLMNR	overlap	0
Erhard et al. 2020	chr12	7130600	7130632	33	+	APRGGKRLALP	3.17e-05	COD-dipp	chr12	7130600	7130632	33	+	APRGGKRLALP	overlap	0
Erhard et al. 2020	chr12	10186512	10186538	27	+	KMGAHHPVK	0.0012	COD-dipp	chr12	10186512	10186538	27	+	KMGAHHPVK	overlap	0
Erhard et al. 2020	chr12	12717314	12717343	30	+	ATNGSPPLFK	0.000101	COD-dipp	chr12	12717314	12717343	30	+	ATNGSPPLFK	overlap	0
Erhard et al. 2020	chr12	12814162	12814191	30	+	TSWDGQNPPR	0.000467	COD-dipp	chr12	12814162	12814191	30	+	TSWDGQNPPR	overlap	0
Erhard et al. 2020	chr12	21526357	21526386	30	+	SRWGGALNTK	0.00107	COD-dipp	chr12	21526357	21526386	30	+	SRWGGALNTK	overlap	0
Erhard et al. 2020	chr12	26065359	26065385	27	+	LLDKPPNAY	0.00905	COD-dipp	chr12	26065359	26065385	27	+	LLDKPPNAY	overlap	0
Erhard et al. 2020	chr12	32502231	32502260	30	+	RVNGRLALAR	0	COD-dipp	chr12	32502231	32502260	30	+	RVNGRLALAR	overlap	0
Erhard et al. 2020	chr12	32502231	32502260	30	+	RVNGRLALAR	0	COD-dipp	chr12	32502231	32502263	33	+	RVNGRLALARW	inside	0
Erhard et al. 2020	chr12	45811474	45811500	27	+	HQALQSHSF	0.00188	COD-dipp	chr12	45811474	45811500	27	+	HQAIQSHSF	overlap	0
Erhard et al. 2020	chr12	47964263	47964289	27	+	SPLLLQAKA	0	COD-dipp	chr12	47964263	47964286	24	+	SPLLLQAK	includeFeature	0
Erhard et al. 2020	chr12	47964263	47964289	27	+	SPLLLQAKA	0	COD-dipp	chr12	47964263	47964289	27	+	SPLLLQAKA	overlap	0
Erhard et al. 2020	chr12	48823754	48823783	30	+	RALESTLRPK	1.19e-06	COD-dipp	chr12	48823754	48823783	30	+	RALESTLRPK	overlap	0
Erhard et al. 2020	chr12	49269541	49269567	27	+	NTASSPMAR	0.00089	COD-dipp	chr12	49269541	49269567	27	+	NTASSPMAR	overlap	0
Erhard et al. 2020	chr12	53251600	53251629	30	+	RLAQGHTAGK	0.000219	COD-dipp	chr12	53251600	53251629	30	+	RLAQGHTAGK	overlap	0
Erhard et al. 2020	chr12	53455883	53455912	30	+	RVVHVSTSQK	0.000993	COD-dipp	chr12	53455883	53455912	30	+	RVVHVSTSQK	overlap	0
Erhard et al. 2020	chr12	53455883	53455912	30	+	RVVHVSTSQK	0.000993	COD-dipp	chr12	53455886	53455912	27	+	VVHVSTSQK	overlapStart	0
Erhard et al. 2020	chr12	53455886	53455912	27	+	VVHVSTSQK	0.000795	COD-dipp	chr12	53455883	53455912	30	+	RVVHVSTSQK	overlapEnd	0
Erhard et al. 2020	chr12	53455886	53455912	27	+	VVHVSTSQK	0.000795	COD-dipp	chr12	53455886	53455912	27	+	VVHVSTSQK	overlap	0
Erhard et al. 2020	chr12	53938854	53938889	36	+	SSLPLASGVFKK	0.00381	COD-dipp	chr12	53938854	53938889	36	+	SSLPLASGVFKK	overlap	0
Erhard et al. 2020	chr12	53938854	53938889	36	+	SSLPLASGVFKK	0.00381	COD-dipp	chr12	53938857	53938889	33	+	SLPLASGVFKK	overlapStart	0
Erhard et al. 2020	chr12	65463608	65463637	30	+	FAVFPPLLQK	0.00249	COD-dipp	chr12	65463611	65463637	27	+	AVFPPLIQK	overlapStart	0
Erhard et al. 2020	chr12	68746551	68746577	27	+	VYLPEAGHL	0.000636	COD-dipp	chr12	68746551	68746577	27	+	VYLPEAGHL	overlap	0
Erhard et al. 2020	chr12	75480996	75481022	27	+	ESLTSSDQR	0.000423	COD-dipp	chr12	75480987	75481022	36	+	TAFESITSSDQR	overlapEnd	0
Erhard et al. 2020	chr12	75480996	75481022	27	+	ESLTSSDQR	0.000423	COD-dipp	chr12	75480996	75481022	27	+	ESITSSDQR	overlap	0
Erhard et al. 2020	chr12	100611059	100611088	30	+	LLYPGTTGLK	0	COD-dipp	chr12	100611059	100611088	30	+	LLYPGTTGLK	overlap	0
Erhard et al. 2020	chr12	110190939	110190968	30	+	RVYLDLVTPK	2.19e-05	COD-dipp	chr12	110190936	110190968	33	+	KRVYLDIVTPK	overlapEnd	0
Erhard et al. 2020	chr12	110190939	110190968	30	+	RVYLDLVTPK	2.19e-05	COD-dipp	chr12	110190939	110190968	30	+	RVYLDIVTPK	overlap	0
Erhard et al. 2020	chr12	110190939	110190968	30	+	RVYLDLVTPK	2.19e-05	COD-dipp	chr12	110190948	110190968	21	+	LDIVTPK	overlapStart	0
Erhard et al. 2020	chr12	122753772	122753798	27	+	MPLTHFESF	0.000795	COD-dipp	chr12	122753772	122753798	27	+	MPITHFESF	overlap	0
Erhard et al. 2020	chr12	133006061	133006090	30	+	ASFSVGHLQK	0.00215	COD-dipp	chr12	133006061	133006090	30	+	ASFSVGHIQK	overlap	0
Erhard et al. 2020	chr12	11411574	11411603	30	-	ALRAVTLTAK	2.12e-05	COD-dipp	chr12	11411574	11411603	30	-	ALRAVTITAK	overlap	0
Erhard et al. 2020	chr12	49110534	49110560	27	-	RVWKHLTTK	0.000231	COD-dipp	chr12	49110534	49110560	27	-	RVWKHLTTK	overlap	0
Erhard et al. 2020	chr12	51008499	51008525	27	-	STSPLTLMR	0.00192	COD-dipp	chr12	51008499	51008525	27	-	STSPLTLMR	overlap	0
Erhard et al. 2020	chr12	53227663	53227689	27	-	RTFGGPVGR	0.00568	COD-dipp	chr12	53227663	53227689	27	-	RTFGGPVGR	overlap	0
Erhard et al. 2020	chr12	56433792	56433818	27	-	SPSTTRTSL	0.00633	COD-dipp	chr12	56433786	56433818	33	-	SPSTTRTSLSL	inside	0
Erhard et al. 2020	chr12	56433792	56433818	27	-	SPSTTRTSL	0.00633	COD-dipp	chr12	56433792	56433818	27	-	SPSTTRTSL	overlap	0
Erhard et al. 2020	chr12	56645288	56645317	30	-	KQAPPPGASW	5.92e-06	COD-dipp	chr12	56645288	56645317	30	-	KQAPPPGASW	overlap	0
Erhard et al. 2020	chr12	56751109	56751141	33	-	FTFATNPSTTR	0.000114	COD-dipp	chr12	56751109	56751141	33	-	FTFATNPSTTR	overlap	0
Erhard et al. 2020	chr12	57823104	57823130	27	-	VLQAHTFLK	0.00251	COD-dipp	chr12	57823104	57823130	27	-	VLQAHTFLK	overlap	0
Erhard et al. 2020	chr12	57823104	57823130	27	-	VLQAHTFLK	0.00251	COD-dipp	chr12	57823109	57823135	27	-	FGYSRHTPF	overlapEnd	5
Erhard et al. 2020	chr12	75209324	75209350	27	-	HLNPENANK	0.0063	COD-dipp	chr12	75209324	75209350	27	-	HLNPENANK	overlap	0
Erhard et al. 2020	chr12	107760743	107760769	27	-	WAAPFPKLL	0.00117	COD-dipp	chr12	107760743	107760769	27	-	WAAPFPKLL	overlap	0
Erhard et al. 2020	chr12	108731477	108731503	27	-	AAAVGGFAR	0.00629	COD-dipp	chr12	108731477	108731497	21	-	AVGGFAR	overlapStart	0
Erhard et al. 2020	chr12	108731477	108731503	27	-	AAAVGGFAR	0.00629	COD-dipp	chr12	108731477	108731503	27	-	AAAVGGFAR	overlap	0
Erhard et al. 2020	chr12	108731477	108731503	27	-	AAAVGGFAR	0.00629	COD-dipp	chr12	108731477	108731506	30	-	EAAAVGGFAR	overlapEnd	0
Erhard et al. 2020	chr12	110059034	110059060	27	-	AVYHVTLDK	0.00121	COD-dipp	chr12	110059034	110059060	27	-	AVYHVTLDK	overlap	0
Erhard et al. 2020	chr12	118266651	118266677	27	-	YFVPHTKRY	0	COD-dipp	chr12	118266651	118266674	24	-	FVPHTKRY	overlapStart	0
Erhard et al. 2020	chr12	118266651	118266677	27	-	YFVPHTKRY	0	COD-dipp	chr12	118266651	118266677	27	-	YFVPHTKRY	overlap	0
Erhard et al. 2020	chr12	118266651	118266677	27	-	YFVPHTKRY	0	COD-dipp	chr12	118266651	118266683	33	-	MEYFVPHTKRY	overlapEnd	0
Erhard et al. 2020	chr12	120446302	120446334	33	-	RVRPVLQSLVR	0	COD-dipp	chr12	120446302	120446334	33	-	RVRPVLQSLVR	overlap	0
Erhard et al. 2020	chr12	123230389	123230418	30	-	TAQEPLFSNK	2.67e-05	COD-dipp	chr12	123230389	123230418	30	-	TAQEPLFSNK	overlap	0
Erhard et al. 2020	chr12	132755010	132755036	27	-	HYLNYKVHF	0.000305	COD-dipp	chr12	132755010	132755036	27	-	HYINYKVHF	overlap	0
Erhard et al. 2020	chr12	132828645	132828671	27	-	RPRSSHPRL	0.00179	COD-dipp	chr12	132828645	132828671	27	-	RPRSSHPRL	overlap	0
Erhard et al. 2020	chr13	24249637	24249663	27	+	KTRLLQTPR	0.00107	COD-dipp	chr13	24249637	24249663	27	+	KTRLLQTPR	overlap	0
Erhard et al. 2020	chr13	25320553	25320588	36	+	KLYLLSSARMLK	0	COD-dipp	chr13	25320553	25320588	36	+	KIYLLSSARMLK	overlap	0
Erhard et al. 2020	chr13	25320553	25320588	36	+	KLYLLSSARMLK	0	COD-dipp	chr13	25320562	25320588	27	+	LLSSARMLK	overlapStart	0
Erhard et al. 2020	chr13	25320562	25320588	27	+	LLSSARMLK	0.0022	COD-dipp	chr13	25320553	25320588	36	+	KIYLLSSARMLK	overlapEnd	0
Erhard et al. 2020	chr13	25320562	25320588	27	+	LLSSARMLK	0.0022	COD-dipp	chr13	25320562	25320588	27	+	LLSSARMLK	overlap	0
Erhard et al. 2020	chr13	27251446	27251472	27	+	ETLFFPRKK	0.00114	COD-dipp	chr13	27251443	27251466	24	+	SETIFFPR	overlapEnd	3
Erhard et al. 2020	chr13	27251446	27251472	27	+	ETLFFPRKK	0.00114	COD-dipp	chr13	27251446	27251472	27	+	ETIFFPRKK	overlap	0
Erhard et al. 2020	chr13	27432733	27432762	30	+	VPRKDVGNTL	1.65e-06	COD-dipp	chr13	27432733	27432762	30	+	VPRKDVGNTL	overlap	0
Erhard et al. 2020	chr13	39044167	39044196	30	+	DSAGRVQLQR	0.00408	COD-dipp	chr13	39044167	39044196	30	+	DSAGRVQIQR	overlap	0
Erhard et al. 2020	chr13	48477366	48477395	30	+	QESPNFSRNW	0	COD-dipp	chr13	48477366	48477395	30	+	QESPNFSRNW	overlap	0
Erhard et al. 2020	chr13	97276007	97276033	27	+	LLLRPTLFK	0.000653	COD-dipp	chr13	97276004	97276033	30	+	MLLLRPTIFK	overlapEnd	0
Erhard et al. 2020	chr13	97276007	97276033	27	+	LLLRPTLFK	0.000653	COD-dipp	chr13	97276007	97276033	27	+	LLLRPTIFK	overlap	0
Erhard et al. 2020	chr13	97276007	97276033	27	+	LLLRPTLFK	0.000653	COD-dipp	chr13	97276013	97276033	21	+	LRPTIFK	overlapStart	0
Erhard et al. 2020	chr13	21046168	21046194	27	-	FRFSLGTTK	0.00614	COD-dipp	chr13	21046168	21046194	27	-	FRFSIGTTK	overlap	0
Erhard et al. 2020	chr13	29850433	29850462	30	-	RTRPLPGTSR	2.16e-06	COD-dipp	chr13	29850433	29850462	30	-	RTRPLPGTSR	overlap	0
Erhard et al. 2020	chr13	32536880	32536906	27	-	LLFTESKRK	0.00159	COD-dipp	chr13	32536880	32536906	27	-	LIFTESKRK	overlap	0
Erhard et al. 2020	chr13	37597224	37597250	27	-	APKRNTSAL	0.00357	COD-dipp	chr13	37597224	37597250	27	-	APKRNTSAL	overlap	0
Erhard et al. 2020	chr13	48521924	48521950	27	-	TESLWKKNF	0.000555	COD-dipp	chr13	48521924	48521950	27	-	TESIWKKNF	overlap	0
Erhard et al. 2020	chr13	52439138	52439164	27	-	VAWPFSFPK	0.00111	COD-dipp	chr13	52439138	52439164	27	-	VAWPFSFPK	overlap	0
Erhard et al. 2020	chr13	52439138	52439164	27	-	VAWPFSFPK	0.00111	COD-dipp	chr13	52439138	52439167	30	-	SVAWPFSFPK	overlapEnd	0
Erhard et al. 2020	chr13	52439138	52439167	30	-	SVAWPFSFPK	2.21e-07	COD-dipp	chr13	52439138	52439164	27	-	VAWPFSFPK	overlapStart	0
Erhard et al. 2020	chr13	52439138	52439167	30	-	SVAWPFSFPK	2.21e-07	COD-dipp	chr13	52439138	52439167	30	-	SVAWPFSFPK	overlap	0
Erhard et al. 2020	chr13	75326284	75326313	30	-	GTHVQPPTFK	0.00821	COD-dipp	chr13	75326284	75326313	30	-	GTHVQPPTFK	overlap	0
Erhard et al. 2020	chr13	106559231	106559263	33	-	LTDNLKVGSFY	0	COD-dipp	chr13	106559231	106559263	33	-	LTDNLKVGSFY	overlap	0
Erhard et al. 2020	chr13	110892858	110892887	30	-	ELSPVLPLRR	0.00789	COD-dipp	chr13	110892858	110892887	30	-	EISPVLPLRR	overlap	0
Erhard et al. 2020	chr13	110892858	110892887	30	-	ELSPVLPLRR	0.00789	COD-dipp	chr13	110892861	110892887	27	-	EISPVLPLR	includeFeature	0
Erhard et al. 2020	chr13	113449005	113449034	30	-	ALSPSHLASV	1.94e-06	COD-dipp	chr13	113449005	113449034	30	-	ALSPSHLASV	overlap	0
Erhard et al. 2020	chr14	30586742	30586768	27	+	MTVLLNTEK	0.000434	COD-dipp	chr14	30586742	30586768	27	+	MTVLINTEK	overlap	0
Erhard et al. 2020	chr14	30586742	30586771	30	+	MTVLLNTEKR	0.00041	COD-dipp	chr14	30586742	30586768	27	+	MTVLINTEK	includeFeature	0
Erhard et al. 2020	chr14	32433526	32433555	30	+	EVTGPGSHGY	0.000508	COD-dipp	chr14	32433526	32433555	30	+	EVTGPGSHGY	overlap	0
Erhard et al. 2020	chr14	45084217	45084249	33	+	RLMASSGLHHK	1.01e-05	COD-dipp	chr14	45084217	45084249	33	+	RLMASSGIHHK	overlap	0
Erhard et al. 2020	chr14	49621396	49621422	27	+	TPNPRGVPA	0.00581	COD-dipp	chr14	49621396	49621422	27	+	TPNPRGVPA	overlap	0
Erhard et al. 2020	chr14	49621396	49621422	27	+	TPNPRGVPA	0.00581	COD-dipp	chr14	49621396	49621425	30	+	TPNPRGVPAA	inside	0
Erhard et al. 2020	chr14	51689719	51689748	30	+	DASPAGRVMR	2.69e-05	COD-dipp	chr14	51689719	51689748	30	+	DASPAGRVMR	overlap	0
Erhard et al. 2020	chr14	51860509	51860538	30	+	KRSKPLTATK	0.000112	COD-dipp	chr14	51860509	51860538	30	+	KRSKPLTATK	overlap	0
Erhard et al. 2020	chr14	51860509	51860538	30	+	KRSKPLTATK	0.000112	COD-dipp	chr14	51860512	51860538	27	+	RSKPLTATK	overlapStart	0
Erhard et al. 2020	chr14	51860509	51860538	30	+	KRSKPLTATK	0.000112	COD-dipp	chr14	51860512	51860541	30	+	RSKPLTATKK	overlapStart	3
Erhard et al. 2020	chr14	51860512	51860538	27	+	RSKPLTATK	0.00264	COD-dipp	chr14	51860509	51860538	30	+	KRSKPLTATK	overlapEnd	0
Erhard et al. 2020	chr14	51860512	51860538	27	+	RSKPLTATK	0.00264	COD-dipp	chr14	51860512	51860538	27	+	RSKPLTATK	overlap	0
Erhard et al. 2020	chr14	51860512	51860538	27	+	RSKPLTATK	0.00264	COD-dipp	chr14	51860512	51860541	30	+	RSKPLTATKK	inside	0
Erhard et al. 2020	chr14	51860512	51860541	30	+	RSKPLTATKK	0.000921	COD-dipp	chr14	51860509	51860538	30	+	KRSKPLTATK	overlapEnd	3
Erhard et al. 2020	chr14	51860512	51860541	30	+	RSKPLTATKK	0.000921	COD-dipp	chr14	51860512	51860538	27	+	RSKPLTATK	includeFeature	0
Erhard et al. 2020	chr14	51860512	51860541	30	+	RSKPLTATKK	0.000921	COD-dipp	chr14	51860512	51860541	30	+	RSKPLTATKK	overlap	0
Erhard et al. 2020	chr14	54522532	54522561	30	+	ETSQESFWLR	0.000371	COD-dipp	chr14	54522532	54522561	30	+	ETSQESFWLR	overlap	0
Erhard et al. 2020	chr14	55612257	55612283	27	+	ETSMNPTLR	0.000795	COD-dipp	chr14	55612257	55612283	27	+	ETSMNPTLR	overlap	0
Erhard et al. 2020	chr14	57269220	57269246	27	+	ASVKSLSEK	0.00134	COD-dipp	chr14	57269223	57269258	36	+	SVKSLSEKAGLR	overlapStart	3
Erhard et al. 2020	chr14	60107857	60107883	27	+	STFRWLNAF	0.00741	COD-dipp	chr14	60107857	60107883	27	+	STFRWINAF	overlap	0
Erhard et al. 2020	chr14	71576543	71576569	27	+	TVSGYYWWK	0.00429	COD-dipp	chr14	71576543	71576569	27	+	TVSGYYWWK	overlap	0
Erhard et al. 2020	chr14	72938034	72938066	33	+	RTLGSDSVLLK	1.58e-07	COD-dipp	chr14	72938034	72938066	33	+	RTLGSDSVILK	overlap	0
Erhard et al. 2020	chr14	73170825	73170860	36	+	TTDGALATLSHY	0	COD-dipp	chr14	73170825	73170860	36	+	TTDGALATLSHY	overlap	0
Erhard et al. 2020	chr14	73898140	73898166	27	+	SPVRAQTVA	0.00994	COD-dipp	chr14	73898140	73898166	27	+	SPVRAQTVA	overlap	0
Erhard et al. 2020	chr14	73904919	73904945	27	+	SVLQKVVGK	0.000603	COD-dipp	chr14	73904919	73904945	27	+	SVLQKVVGK	overlap	0
Erhard et al. 2020	chr14	75663070	75663102	33	+	KLLDPVNLLGK	0	COD-dipp	chr14	75663070	75663102	33	+	KLLDPVNLLGK	overlap	0
Erhard et al. 2020	chr14	77458149	77458178	30	+	TAAPELVAPR	1.12e-05	COD-dipp	chr14	77458146	77458178	33	+	ATAAPELVAPR	overlapEnd	0
Erhard et al. 2020	chr14	77458149	77458178	30	+	TAAPELVAPR	1.12e-05	COD-dipp	chr14	77458149	77458178	30	+	TAAPELVAPR	overlap	0
Erhard et al. 2020	chr14	77458149	77458178	30	+	TAAPELVAPR	1.12e-05	COD-dipp	chr14	77458152	77458178	27	+	AAPELVAPR	overlapStart	0
Erhard et al. 2020	chr14	77458152	77458178	27	+	AAPELVAPR	0.00139	COD-dipp	chr14	77458146	77458178	33	+	ATAAPELVAPR	overlapEnd	0
Erhard et al. 2020	chr14	77458152	77458178	27	+	AAPELVAPR	0.00139	COD-dipp	chr14	77458149	77458178	30	+	TAAPELVAPR	overlapEnd	0
Erhard et al. 2020	chr14	77458152	77458178	27	+	AAPELVAPR	0.00139	COD-dipp	chr14	77458152	77458178	27	+	AAPELVAPR	overlap	0
Erhard et al. 2020	chr14	79280019	79280048	30	+	RRFALPGRTL	0.000101	COD-dipp	chr14	79280019	79280048	30	+	RRFAIPGRTL	overlap	0
Erhard et al. 2020	chr14	79280019	79280054	36	+	RRFALPGRTLAF	0.00959	COD-dipp	chr14	79280019	79280048	30	+	RRFAIPGRTL	includeFeature	0
Erhard et al. 2020	chr14	90397056	90397082	27	+	AVPLLVVRR	0.0022	COD-dipp	chr14	90397053	90397085	33	+	DAVPLLVVRRR	inside	3
Erhard et al. 2020	chr14	90397056	90397082	27	+	AVPLLVVRR	0.0022	COD-dipp	chr14	90397056	90397082	27	+	AVPLLVVRR	overlap	0
Erhard et al. 2020	chr14	90401301	90401330	30	+	APSQQRNLEL	0.000318	COD-dipp	chr14	90401301	90401330	30	+	APSQQRNLEL	overlap	0
Erhard et al. 2020	chr14	103335673	103335702	30	+	YLYWGNLAYK	0	COD-dipp	chr14	103335673	103335699	27	+	YLYWGNIAY	includeFeature	0
Erhard et al. 2020	chr14	103335673	103335702	30	+	YLYWGNLAYK	0	COD-dipp	chr14	103335673	103335702	30	+	YLYWGNIAYK	overlap	0
Erhard et al. 2020	chr14	103335810	103335836	27	+	LQSKLSSSY	0.00292	COD-dipp	chr14	103335810	103335836	27	+	LQSKISSSY	overlap	0
Erhard et al. 2020	chr14	24429497	24429523	27	-	AVDLWGLLK	0.00177	COD-dipp	chr14	24429497	24429523	27	-	AVDLWGILK	overlap	0
Erhard et al. 2020	chr14	55013508	55013534	27	-	LLSSLMLEK	0.000231	COD-dipp	chr14	55013508	55013534	27	-	ILSSLMLEK	overlap	0
Erhard et al. 2020	chr14	58267162	58267188	27	-	LYLKLQKSW	0.000475	COD-dipp	chr14	58267162	58267188	27	-	LYLKIQKSW	overlap	0
Erhard et al. 2020	chr14	62870286	62870312	27	-	HVLAPSSQK	0.000867	COD-dipp	chr14	62870286	62870312	27	-	HVIAPSSQK	overlap	0
Erhard et al. 2020	chr14	63599534	63599560	27	-	LLFVLVQKK	0.00492	COD-dipp	chr14	63599534	63599560	27	-	ILFVLVQKK	overlap	0
Erhard et al. 2020	chr14	73458542	73458568	27	-	EVVALGGHW	0.005	COD-dipp	chr14	73458533	73458568	36	-	EVVALGGHWRPR	inside	0
Erhard et al. 2020	chr14	73458542	73458568	27	-	EVVALGGHW	0.005	COD-dipp	chr14	73458542	73458568	27	-	EVVALGGHW	overlap	0
Erhard et al. 2020	chr14	73759939	73759971	33	-	RPGPASKLLSL	0.0091	COD-dipp	chr14	73759939	73759971	33	-	RPGPASKLLSL	overlap	0
Erhard et al. 2020	chr14	74612233	74612262	30	-	ETKKPGEVSK	0.000168	COD-dipp	chr14	74612233	74612262	30	-	ETKKPGEVSK	overlap	0
Erhard et al. 2020	chr14	75981080	75981106	27	-	HTVRFFVLR	0	COD-dipp	chr14	75981080	75981106	27	-	HTVRFFVLR	overlap	0
Erhard et al. 2020	chr14	81506101	81506127	27	-	GVLQPMTTK	0.00182	COD-dipp	chr14	81506101	81506127	27	-	GVLQPMTTK	overlap	0
Erhard et al. 2020	chr14	88550569	88550601	33	-	LPRALGDSVAF	5.05e-06	COD-dipp	chr14	88550569	88550601	33	-	LPRAIGDSVAF	overlap	0
Erhard et al. 2020	chr14	92116154	92116183	30	-	RLSNVHLLKF	0.00773	COD-dipp	chr14	92116154	92116183	30	-	RLSNVHILKF	overlap	0
Erhard et al. 2020	chr14	93296111	93296143	33	-	RLLDPGLKVHK	0	COD-dipp	chr14	93296111	93296143	33	-	RLLDPGLKVHK	overlap	0
Erhard et al. 2020	chr15	22838787	22838813	27	+	RLSHWTATK	0.000434	COD-dipp	chr15	22838775	22838807	33	+	APNARISHWTA	overlapEnd	6
Erhard et al. 2020	chr15	22838787	22838813	27	+	RLSHWTATK	0.000434	COD-dipp	chr15	22838784	22838813	30	+	ARISHWTATK	overlapEnd	0
Erhard et al. 2020	chr15	22838787	22838813	27	+	RLSHWTATK	0.000434	COD-dipp	chr15	22838787	22838813	27	+	RISHWTATK	overlap	0
Erhard et al. 2020	chr15	22838787	22838813	27	+	RLSHWTATK	0.000434	COD-dipp	chr15	22838787	22838816	30	+	RISHWTATKA	inside	0
Erhard et al. 2020	chr15	31327001	31327027	27	+	SLFGARPGR	0.000159	COD-dipp	chr15	31327001	31327027	27	+	SLFGARPGR	overlap	0
Erhard et al. 2020	chr15	41230902	41230928	27	+	FLSALRATY	0.00885	COD-dipp	chr15	41230902	41230928	27	+	FLSAIRATY	overlap	0
Erhard et al. 2020	chr15	43800720	43800752	33	+	RTWSGSPTMQR	0.00103	COD-dipp	chr15	43800720	43800752	33	+	RTWSGSPTMQR	overlap	0
Erhard et al. 2020	chr15	43800720	43800752	33	+	RTWSGSPTMQR	0.00103	COD-dipp	chr15	43800729	43800752	24	+	SGSPTMQR	overlapStart	0
Erhard et al. 2020	chr15	43827090	43827119	30	+	KVRNGLVLPR	0	COD-dipp	chr15	43827090	43827119	30	+	KVRNGLVLPR	overlap	0
Erhard et al. 2020	chr15	43827090	43827119	30	+	KVRNGLVLPR	0	COD-dipp	chr15	43827093	43827119	27	+	VRNGLVLPR	overlapStart	0
Erhard et al. 2020	chr15	43827093	43827119	27	+	VRNGLVLPR	0.00114	COD-dipp	chr15	43827090	43827119	30	+	KVRNGLVLPR	overlapEnd	0
Erhard et al. 2020	chr15	43827093	43827119	27	+	VRNGLVLPR	0.00114	COD-dipp	chr15	43827093	43827119	27	+	VRNGLVLPR	overlap	0
Erhard et al. 2020	chr15	44322963	44322989	27	+	RLNYRTTYR	0.00209	COD-dipp	chr15	44322963	44322989	27	+	RLNYRTTYR	overlap	0
Erhard et al. 2020	chr15	45606857	45606883	27	+	KLSSSYFMK	0	COD-dipp	chr15	45606857	45606883	27	+	KLSSSYFMK	overlap	0
Erhard et al. 2020	chr15	57711986	57712012	27	+	YLFDKMLHL	0.00267	COD-dipp	chr15	57711986	57712012	27	+	YLFDKMIHL	overlap	0
Erhard et al. 2020	chr15	66508867	66508893	27	+	SVKTHFSMR	0.000159	COD-dipp	chr15	66508864	66508893	30	+	ESVKTHFSMR	overlapEnd	0
Erhard et al. 2020	chr15	66508867	66508893	27	+	SVKTHFSMR	0.000159	COD-dipp	chr15	66508867	66508890	24	+	SVKTHFSM	includeFeature	0
Erhard et al. 2020	chr15	66508867	66508893	27	+	SVKTHFSMR	0.000159	COD-dipp	chr15	66508867	66508893	27	+	SVKTHFSMR	overlap	0
Erhard et al. 2020	chr15	72712242	72712268	27	+	RLLSKNSFK	0.000982	COD-dipp	chr15	72712242	72712268	27	+	RLLSKNSFK	overlap	0
Erhard et al. 2020	chr15	73702273	73702299	27	+	SLKTQWWHW	0.000957	COD-dipp	chr15	73702273	73702299	27	+	SLKTQWWHW	overlap	0
Erhard et al. 2020	chr15	74622133	74622162	30	+	AVSAAAGVWK	0.00165	COD-dipp	chr15	74622133	74622162	30	+	AVSAAAGVWK	overlap	0
Erhard et al. 2020	chr15	74798241	74798267	27	+	VPSDRLALL	0.0011	COD-dipp	chr15	74798241	74798267	27	+	VPSDRLALL	overlap	0
Erhard et al. 2020	chr15	81001108	81001137	30	+	RPPPFLSVSA	0.00922	COD-dipp	chr15	81001108	81001137	30	+	RPPPFLSVSA	overlap	0
Erhard et al. 2020	chr15	85579042	85579071	30	+	RTLSDFLLLK	0.00262	COD-dipp	chr15	85579042	85579071	30	+	RTLSDFLLLK	overlap	0
Erhard et al. 2020	chr15	85619758	85619787	30	+	ETVFASLSVK	2.69e-05	COD-dipp	chr15	85619758	85619787	30	+	ETVFASLSVK	overlap	0
Erhard et al. 2020	chr15	85619758	85619787	30	+	ETVFASLSVK	2.69e-05	COD-dipp	chr15	85619761	85619787	27	+	TVFASLSVK	overlapStart	0
Erhard et al. 2020	chr15	85619761	85619787	27	+	TVFASLSVK	0.00237	COD-dipp	chr15	85619758	85619787	30	+	ETVFASLSVK	overlapEnd	0
Erhard et al. 2020	chr15	85619761	85619787	27	+	TVFASLSVK	0.00237	COD-dipp	chr15	85619761	85619787	27	+	TVFASLSVK	overlap	0
Erhard et al. 2020	chr15	90749624	90749650	27	+	YALPKTHQL	0.0051	COD-dipp	chr15	90749624	90749650	27	+	YALPKTHQL	overlap	0
Erhard et al. 2020	chr15	90877166	90877198	33	+	RTLTPSLGTHR	0.0011	COD-dipp	chr15	90877166	90877198	33	+	RTLTPSLGTHR	overlap	0
Erhard et al. 2020	chr15	90877166	90877198	33	+	RTLTPSLGTHR	0.0011	COD-dipp	chr15	90877175	90877198	24	+	TPSLGTHR	overlapStart	0
Erhard et al. 2020	chr15	31066210	31066239	30	-	SVPDHVQPSK	0.000109	COD-dipp	chr15	31066210	31066239	30	-	SVPDHVQPSK	overlap	0
Erhard et al. 2020	chr15	40108275	40108301	27	-	HHDSEAETL	0.00538	COD-dipp	chr15	40108275	40108301	27	-	HHDSEAETL	overlap	0
Erhard et al. 2020	chr15	40108275	40108301	27	-	HHDSEAETL	0.00538	COD-dipp	chr15	40108275	40108304	30	-	WHHDSEAETL	overlapEnd	0
Erhard et al. 2020	chr15	42244122	42244148	27	-	KLGKMHHTF	0.00335	COD-dipp	chr15	42244122	42244148	27	-	KLGKMHHTF	overlap	0
Erhard et al. 2020	chr15	48963329	48963358	30	-	RPALARVLRL	0.000441	COD-dipp	chr15	48963329	48963358	30	-	RPALARVLRL	overlap	0
Erhard et al. 2020	chr15	55270339	55270368	30	-	RTAFPKTLLK	0.000841	COD-dipp	chr15	55270339	55270368	30	-	RTAFPKTLLK	overlap	0
Erhard et al. 2020	chr15	56917162	56917191	30	-	ETPDTEGGRY	0	COD-dipp	chr15	56917162	56917191	30	-	ETPDTEGGRY	overlap	0
Erhard et al. 2020	chr15	59372634	59372660	27	-	SPLGSHWLL	0.0015	COD-dipp	chr15	59372640	59372666	27	-	MESPLGSHW	overlapEnd	6
Erhard et al. 2020	chr15	59678058	59678087	30	-	MLFQNPRLLK	0	COD-dipp	chr15	59678058	59678087	30	-	MIFQNPRLLK	overlap	0
Erhard et al. 2020	chr15	63155644	63155676	33	-	RLFNSVVPAYR	3.04e-06	COD-dipp	chr15	63155644	63155667	24	-	NSVVPAYR	overlapStart	0
Erhard et al. 2020	chr15	63155644	63155676	33	-	RLFNSVVPAYR	3.04e-06	COD-dipp	chr15	63155644	63155676	33	-	RLFNSVVPAYR	overlap	0
Erhard et al. 2020	chr15	63155644	63155676	33	-	RLFNSVVPAYR	3.04e-06	COD-dipp	chr15	63155647	63155676	30	-	RLFNSVVPAY	includeFeature	0
Erhard et al. 2020	chr15	64093746	64093775	30	-	REDAAGVRAA	0.000304	COD-dipp	chr15	64093746	64093775	30	-	REDAAGVRAA	overlap	0
Erhard et al. 2020	chr15	72046603	72046629	27	-	LPRKWFARL	0.00184	COD-dipp	chr15	72046603	72046629	27	-	LPRKWFARL	overlap	0
Erhard et al. 2020	chr15	77056180	77056206	27	-	MMTMTTSLK	0.000434	COD-dipp	chr15	77056180	77056200	21	-	TMTTSLK	overlapStart	0
Erhard et al. 2020	chr15	77056180	77056206	27	-	MMTMTTSLK	0.000434	COD-dipp	chr15	77056180	77056206	27	-	MMTMTTSLK	overlap	0
Erhard et al. 2020	chr15	77056180	77056206	27	-	MMTMTTSLK	0.000434	COD-dipp	chr15	77056180	77056209	30	-	LMMTMTTSLK	overlapEnd	0
Erhard et al. 2020	chr15	77632327	77632353	27	-	LVTEPSGPK	0.000676	COD-dipp	chr15	77632327	77632353	27	-	LVTEPSGPK	overlap	0
Erhard et al. 2020	chr15	77632327	77632353	27	-	LVTEPSGPK	0.000676	COD-dipp	chr15	77632327	77632356	30	-	RLVTEPSGPK	overlapEnd	0
Erhard et al. 2020	chr15	77632327	77632356	30	-	RLVTEPSGPK	0	COD-dipp	chr15	77632327	77632353	27	-	LVTEPSGPK	overlapStart	0
Erhard et al. 2020	chr15	77632327	77632356	30	-	RLVTEPSGPK	0	COD-dipp	chr15	77632327	77632356	30	-	RLVTEPSGPK	overlap	0
Erhard et al. 2020	chr15	100586249	100586278	30	-	SVQKGGTTLK	4.03e-07	COD-dipp	chr15	100586249	100586278	30	-	SVQKGGTTLK	overlap	0
Erhard et al. 2020	chr16	55460	55486	27	+	LLWKKSTPK	0.000112	COD-dipp	chr16	55457	55486	30	+	RLLWKKSTPK	overlapEnd	0
Erhard et al. 2020	chr16	55460	55486	27	+	LLWKKSTPK	0.000112	COD-dipp	chr16	55460	55486	27	+	LLWKKSTPK	overlap	0
Erhard et al. 2020	chr16	55460	55486	27	+	LLWKKSTPK	0.000112	COD-dipp	chr16	55466	55486	21	+	WKKSTPK	overlapStart	0
Erhard et al. 2020	chr16	3024167	3024193	27	+	FAALTSAPR	0.000231	COD-dipp	chr16	3024167	3024193	27	+	FAALTSAPR	overlap	0
Erhard et al. 2020	chr16	3483549	3483578	30	+	SPMSSTSTAA	0.00964	COD-dipp	chr16	3483549	3483575	27	+	SPMSSTSTA	includeFeature	0
Erhard et al. 2020	chr16	3483549	3483578	30	+	SPMSSTSTAA	0.00964	COD-dipp	chr16	3483549	3483578	30	+	SPMSSTSTAA	overlap	0
Erhard et al. 2020	chr16	4848217	4848243	27	+	VVVGSGLSR	0.000804	COD-dipp	chr16	4848214	4848243	30	+	RVVVGSGLSR	overlapEnd	0
Erhard et al. 2020	chr16	4848217	4848243	27	+	VVVGSGLSR	0.000804	COD-dipp	chr16	4848217	4848243	27	+	VVVGSGLSR	overlap	0
Erhard et al. 2020	chr16	13922104	13922133	30	+	ATVAMKFTHK	0.000645	COD-dipp	chr16	13922104	13922133	30	+	ATVAMKFTHK	overlap	0
Erhard et al. 2020	chr16	13922137	13922163	27	+	VLYLRQVGY	0.00454	COD-dipp	chr16	13922137	13922163	27	+	VLYLRQVGY	overlap	0
Erhard et al. 2020	chr16	22225687	22225713	27	+	AVPDTAWVK	0.0015	COD-dipp	chr16	22225687	22225713	27	+	AVPDTAWVK	overlap	0
Erhard et al. 2020	chr16	24729749	24729781	33	+	QRLGPLPAALR	3.13e-06	COD-dipp	chr16	24729749	24729778	30	+	QRLGPLPAAL	includeFeature	0
Erhard et al. 2020	chr16	24729749	24729781	33	+	QRLGPLPAALR	3.13e-06	COD-dipp	chr16	24729749	24729781	33	+	QRLGPLPAALR	overlap	0
Erhard et al. 2020	chr16	24729749	24729781	33	+	QRLGPLPAALR	3.13e-06	COD-dipp	chr16	24729752	24729775	24	+	RLGPLPAA	includeFeature	3
Erhard et al. 2020	chr16	30000764	30000790	27	+	MPLHHQLTA	0.00324	COD-dipp	chr16	30000758	30000784	27	+	TQMPLHHQI	overlapEnd	6
Erhard et al. 2020	chr16	30000764	30000790	27	+	MPLHHQLTA	0.00324	COD-dipp	chr16	30000764	30000790	27	+	MPLHHQITA	overlap	0
Erhard et al. 2020	chr16	31182396	31182422	27	+	RLYPTSNPK	0.0012	COD-dipp	chr16	31182396	31182422	27	+	RLYPTSNPK	overlap	0
Erhard et al. 2020	chr16	53825979	53826005	27	+	GTWLGSKAK	0.00134	COD-dipp	chr16	53825979	53826005	27	+	GTWLGSKAK	overlap	0
Erhard et al. 2020	chr16	67610837	67610863	27	+	KVMQSKPLW	0.00407	COD-dipp	chr16	67610837	67610863	27	+	KVMQSKPLW	overlap	0
Erhard et al. 2020	chr16	67610987	67611013	27	+	RMSTAVYRW	0.00186	COD-dipp	chr16	67610987	67611013	27	+	RMSTAVYRW	overlap	0
Erhard et al. 2020	chr16	69424621	69424647	27	+	RLSAGSQGK	0.00188	COD-dipp	chr16	69424621	69424647	27	+	RLSAGSQGK	overlap	0
Erhard et al. 2020	chr16	71849704	71849736	33	+	RLLPGSRNTTK	1.87e-06	COD-dipp	chr16	71849704	71849736	33	+	RLLPGSRNTTK	overlap	0
Erhard et al. 2020	chr16	85903128	85903154	27	+	SLGNTLASK	0.0021	COD-dipp	chr16	85903125	85903154	30	+	GSLGNTLASK	overlapEnd	0
Erhard et al. 2020	chr16	85903128	85903154	27	+	SLGNTLASK	0.0021	COD-dipp	chr16	85903128	85903154	27	+	SLGNTLASK	overlap	0
Erhard et al. 2020	chr16	88709988	88710014	27	+	RTGSSFQAR	0.00204	COD-dipp	chr16	88709988	88710014	27	+	RTGSSFQAR	overlap	0
Erhard et al. 2020	chr16	2267152	2267190	39	-	RYLNLGEQRTSTF	4.29e-06	COD-dipp	chr16	2267152	2267181	30	-	NLGEQRTSTF	overlapStart	0
Erhard et al. 2020	chr16	2267152	2267190	39	-	RYLNLGEQRTSTF	4.29e-06	COD-dipp	chr16	2267158	2267181	24	-	NLGEQRTS	includeFeature	6
Erhard et al. 2020	chr16	2267185	2267211	27	-	EVTEVLSRY	0.00289	COD-dipp	chr16	2267185	2267211	27	-	EVTEVLSRY	overlap	0
Erhard et al. 2020	chr16	3608709	3608735	27	-	KRLPQTALR	0.00301	COD-dipp	chr16	3608709	3608735	27	-	KRLPQTALR	overlap	0
Erhard et al. 2020	chr16	4115854	4115880	27	-	RLAGLGALK	0.0091	COD-dipp	chr16	4115851	4115880	30	-	RLAGLGALKV	inside	0
Erhard et al. 2020	chr16	4115854	4115880	27	-	RLAGLGALK	0.0091	COD-dipp	chr16	4115854	4115880	27	-	RLAGLGALK	overlap	0
Erhard et al. 2020	chr16	11255274	11255306	33	-	SVRTPLTGASR	0.00695	COD-dipp	chr16	11255274	11255306	33	-	SVRTPITGASR	overlap	0
Erhard et al. 2020	chr16	23636170	23636199	30	-	YLYKEQMTPK	2.38e-05	COD-dipp	chr16	23636170	23636199	30	-	YLYKEQMTPK	overlap	0
Erhard et al. 2020	chr16	29862947	29862973	27	-	SRAQVVRPM	0.00215	COD-dipp	chr16	29862947	29862973	27	-	SRAQVVRPM	overlap	0
Erhard et al. 2020	chr16	46618304	46618330	27	-	VLNQVLVYK	0.00261	COD-dipp	chr16	46618304	46618333	30	-	TVINQVLVYK	overlapEnd	0
Erhard et al. 2020	chr16	46618304	46618333	30	-	TVLNQVLVYK	4.32e-07	COD-dipp	chr16	46618304	46618333	30	-	TVINQVLVYK	overlap	0
Erhard et al. 2020	chr16	48362254	48362280	27	-	RPFFNVRVA	0.00788	COD-dipp	chr16	48362254	48362280	27	-	RPFFNVRVA	overlap	0
Erhard et al. 2020	chr16	50681200	50681229	30	-	LPDPWTHTAL	5.39e-06	COD-dipp	chr16	50681200	50681229	30	-	LPDPWTHTAL	overlap	0
Erhard et al. 2020	chr16	73047823	73047849	27	-	VPLEFPVVA	0.00482	COD-dipp	chr16	73047823	73047849	27	-	VPLEFPVVA	overlap	0
Erhard et al. 2020	chr16	75622695	75622724	30	-	AELLFSAKKF	0.00648	COD-dipp	chr16	75622695	75622724	30	-	AELLFSAKKF	overlap	0
Erhard et al. 2020	chr16	84116766	84116792	27	-	FAAEAPLSR	0.00274	COD-dipp	chr16	84116766	84116792	27	-	FAAEAPLSR	overlap	0
Erhard et al. 2020	chr17	2337517	2337552	36	+	MAAEPSTGQWLR	0	COD-dipp	chr17	2337517	2337552	36	+	MAAEPSTGQWLR	overlap	0
Erhard et al. 2020	chr17	4899541	4899573	33	+	MTMSVATTMTK	0.00234	COD-dipp	chr17	4899541	4899573	33	+	MTMSVATTMTK	overlap	0
Erhard et al. 2020	chr17	5282305	5282331	27	+	SAVGSVSAR	0.00165	COD-dipp	chr17	5282305	5282331	27	+	SAVGSVSAR	overlap	0
Erhard et al. 2020	chr17	5488827	5488853	27	+	FTTENNLAK	0.000231	COD-dipp	chr17	5488827	5488853	27	+	FTTENNIAK	overlap	0
Erhard et al. 2020	chr17	6641156	6641185	30	+	RPFSPTLRVL	2.08e-07	COD-dipp	chr17	6641150	6641176	27	+	MARPFSPTL	overlapEnd	6
Erhard et al. 2020	chr17	6641156	6641185	30	+	RPFSPTLRVL	2.08e-07	COD-dipp	chr17	6641156	6641185	30	+	RPFSPTLRVL	overlap	0
Erhard et al. 2020	chr17	6641156	6641185	30	+	RPFSPTLRVL	2.08e-07	COD-dipp	chr17	6641165	6641185	21	+	SPTLRVL	overlapStart	0
Erhard et al. 2020	chr17	18183186	18183215	30	+	RVLQVPQSEK	0.000341	COD-dipp	chr17	18183186	18183215	30	+	RVLQVPQSEK	overlap	0
Erhard et al. 2020	chr17	21126959	21126988	30	+	KLLDYGLSGY	0	COD-dipp	chr17	21126959	21126982	24	+	KLIDYGLS	includeFeature	0
Erhard et al. 2020	chr17	21126959	21126988	30	+	KLLDYGLSGY	0	COD-dipp	chr17	21126959	21126988	30	+	KLIDYGLSGY	overlap	0
Erhard et al. 2020	chr17	27560165	27560194	30	+	AVSSGPLSHK	0	COD-dipp	chr17	27560165	27560194	30	+	AVSSGPLSHK	overlap	0
Erhard et al. 2020	chr17	27560165	27560194	30	+	AVSSGPLSHK	0	COD-dipp	chr17	27560168	27560194	27	+	VSSGPLSHK	overlapStart	0
Erhard et al. 2020	chr17	28673463	28673495	33	+	RWYPESPRNLW	6.22e-06	COD-dipp	chr17	28673463	28673495	33	+	RWYPESPRNLW	overlap	0
Erhard et al. 2020	chr17	29567322	29567357	36	+	RLGDPTVLRVFR	1.37e-05	COD-dipp	chr17	29567322	29567357	36	+	RLGDPTVIRVFR	overlap	0
Erhard et al. 2020	chr17	34319472	34319501	30	+	MLKLTPLPSK	1.3e-05	COD-dipp	chr17	34319472	34319501	30	+	MLKLTPLPSK	overlap	0
Erhard et al. 2020	chr17	34319472	34319501	30	+	MLKLTPLPSK	1.3e-05	COD-dipp	chr17	34319478	34319507	30	+	KLTPLPSKMK	overlapStart	6
Erhard et al. 2020	chr17	34319478	34319507	30	+	KLTPLPSKMK	1.37e-06	COD-dipp	chr17	34319472	34319501	30	+	MLKLTPLPSK	overlapEnd	6
Erhard et al. 2020	chr17	34319478	34319507	30	+	KLTPLPSKMK	1.37e-06	COD-dipp	chr17	34319478	34319507	30	+	KLTPLPSKMK	overlap	0
Erhard et al. 2020	chr17	34319478	34319507	30	+	KLTPLPSKMK	1.37e-06	COD-dipp	chr17	34319484	34319516	33	+	TPLPSKMKVSA	overlapStart	6
Erhard et al. 2020	chr17	34961949	34961978	30	+	HLRGPPTLTK	0.00147	COD-dipp	chr17	34961949	34961978	30	+	HLRGPPTLTK	overlap	0
Erhard et al. 2020	chr17	34961949	34961978	30	+	HLRGPPTLTK	0.00147	COD-dipp	chr17	34961952	34961978	27	+	LRGPPTLTK	overlapStart	0
Erhard et al. 2020	chr17	36103827	36103853	27	+	STGHSWVLK	0.000437	COD-dipp	chr17	36103827	36103853	27	+	STGHSWVLK	overlap	0
Erhard et al. 2020	chr17	36211030	36211056	27	+	VPLKRDSQL	0.0046	COD-dipp	chr17	36211030	36211056	27	+	VPIKRDSQL	overlap	0
Erhard et al. 2020	chr17	37512544	37512570	27	+	TPWLTRSTV	0.00408	COD-dipp	chr17	37512544	37512570	27	+	TPWLTRSTV	overlap	0
Erhard et al. 2020	chr17	40443517	40443543	27	+	ASAARLAPL	0.00138	COD-dipp	chr17	40443508	40443543	36	+	RRSASAARLAPL	overlapEnd	0
Erhard et al. 2020	chr17	40443517	40443543	27	+	ASAARLAPL	0.00138	COD-dipp	chr17	40443514	40443543	30	+	SASAARLAPL	overlapEnd	0
Erhard et al. 2020	chr17	40443517	40443543	27	+	ASAARLAPL	0.00138	COD-dipp	chr17	40443517	40443543	27	+	ASAARLAPL	overlap	0
Erhard et al. 2020	chr17	40443520	40443546	27	+	SAARLAPLR	0.000231	COD-dipp	chr17	40443508	40443543	36	+	RRSASAARLAPL	overlapEnd	3
Erhard et al. 2020	chr17	40443520	40443546	27	+	SAARLAPLR	0.000231	COD-dipp	chr17	40443514	40443543	30	+	SASAARLAPL	overlapEnd	3
Erhard et al. 2020	chr17	40443520	40443546	27	+	SAARLAPLR	0.000231	COD-dipp	chr17	40443517	40443543	27	+	ASAARLAPL	overlapEnd	3
Erhard et al. 2020	chr17	41690884	41690910	27	+	LLSLVTGLK	0.00561	COD-dipp	chr17	41690881	41690910	30	+	SLLSLVTGLK	overlapEnd	0
Erhard et al. 2020	chr17	41690884	41690910	27	+	LLSLVTGLK	0.00561	COD-dipp	chr17	41690884	41690910	27	+	LLSLVTGLK	overlap	0
Erhard et al. 2020	chr17	41690884	41690910	27	+	LLSLVTGLK	0.00561	COD-dipp	chr17	41690890	41690910	21	+	SLVTGLK	overlapStart	0
Erhard et al. 2020	chr17	44748705	44748734	30	+	KVQFPSGSAK	0	COD-dipp	chr17	44748705	44748734	30	+	KVQFPSGSAK	overlap	0
Erhard et al. 2020	chr17	44748705	44748734	30	+	KVQFPSGSAK	0	COD-dipp	chr17	44748705	44748737	33	+	KVQFPSGSAKK	inside	0
Erhard et al. 2020	chr17	44748705	44748737	33	+	KVQFPSGSAKK	3.92e-06	COD-dipp	chr17	44748705	44748734	30	+	KVQFPSGSAK	includeFeature	0
Erhard et al. 2020	chr17	44748705	44748737	33	+	KVQFPSGSAKK	3.92e-06	COD-dipp	chr17	44748705	44748737	33	+	KVQFPSGSAKK	overlap	0
Erhard et al. 2020	chr17	48892789	48892815	27	+	DTWVGEAER	0.00558	COD-dipp	chr17	48892789	48892815	27	+	DTWVGEAER	overlap	0
Erhard et al. 2020	chr17	51161927	51161953	27	+	YLQELHHNL	0.00792	COD-dipp	chr17	51161927	51161953	27	+	YLQELHHNL	overlap	0
Erhard et al. 2020	chr17	59926475	59926501	27	+	KQNGLFWRK	0.0012	COD-dipp	chr17	59926475	59926501	27	+	KQNGIFWRK	overlap	0
Erhard et al. 2020	chr17	75792321	75792350	30	+	DTKGGFPTLR	0.00313	COD-dipp	chr17	75792321	75792350	30	+	DTKGGFPTIR	overlap	0
Erhard et al. 2020	chr17	75979392	75979421	30	+	ALLGVRGVGK	0	COD-dipp	chr17	75979386	75979421	36	+	ETALLGVRGVGK	overlapEnd	0
Erhard et al. 2020	chr17	75979392	75979421	30	+	ALLGVRGVGK	0	COD-dipp	chr17	75979392	75979421	30	+	ALLGVRGVGK	overlap	0
Erhard et al. 2020	chr17	75979392	75979421	30	+	ALLGVRGVGK	0	COD-dipp	chr17	75979395	75979421	27	+	LLGVRGVGK	overlapStart	0
Erhard et al. 2020	chr17	75979392	75979421	30	+	ALLGVRGVGK	0	COD-dipp	chr17	75979398	75979421	24	+	LGVRGVGK	overlapStart	0
Erhard et al. 2020	chr17	75979392	75979421	30	+	ALLGVRGVGK	0	COD-dipp	chr17	75979401	75979421	21	+	GVRGVGK	overlapStart	0
Erhard et al. 2020	chr17	75979395	75979421	27	+	LLGVRGVGK	0.00506	COD-dipp	chr17	75979386	75979421	36	+	ETALLGVRGVGK	overlapEnd	0
Erhard et al. 2020	chr17	75979395	75979421	27	+	LLGVRGVGK	0.00506	COD-dipp	chr17	75979392	75979421	30	+	ALLGVRGVGK	overlapEnd	0
Erhard et al. 2020	chr17	75979395	75979421	27	+	LLGVRGVGK	0.00506	COD-dipp	chr17	75979395	75979421	27	+	LLGVRGVGK	overlap	0
Erhard et al. 2020	chr17	75979395	75979421	27	+	LLGVRGVGK	0.00506	COD-dipp	chr17	75979398	75979421	24	+	LGVRGVGK	overlapStart	0
Erhard et al. 2020	chr17	75979395	75979421	27	+	LLGVRGVGK	0.00506	COD-dipp	chr17	75979401	75979421	21	+	GVRGVGK	overlapStart	0
Erhard et al. 2020	chr17	76727155	76727181	27	+	VLEVHVPQV	0.00197	COD-dipp	chr17	76727155	76727181	27	+	VLEVHVPQV	overlap	0
Erhard et al. 2020	chr17	76733052	76733087	36	+	RTASLSGSLSAK	1.51e-06	COD-dipp	chr17	76733052	76733087	36	+	RTASLSGSLSAK	overlap	0
Erhard et al. 2020	chr17	76733052	76733087	36	+	RTASLSGSLSAK	1.51e-06	COD-dipp	chr17	76733058	76733087	30	+	ASLSGSLSAK	overlapStart	0
Erhard et al. 2020	chr17	76733052	76733087	36	+	RTASLSGSLSAK	1.51e-06	COD-dipp	chr17	76733061	76733087	27	+	SLSGSLSAK	overlapStart	0
Erhard et al. 2020	chr17	76733058	76733087	30	+	ASLSGSLSAK	0.000219	COD-dipp	chr17	76733052	76733087	36	+	RTASLSGSLSAK	overlapEnd	0
Erhard et al. 2020	chr17	76733058	76733087	30	+	ASLSGSLSAK	0.000219	COD-dipp	chr17	76733058	76733087	30	+	ASLSGSLSAK	overlap	0
Erhard et al. 2020	chr17	76733058	76733087	30	+	ASLSGSLSAK	0.000219	COD-dipp	chr17	76733061	76733087	27	+	SLSGSLSAK	overlapStart	0
Erhard et al. 2020	chr17	76733061	76733087	27	+	SLSGSLSAK	0.000231	COD-dipp	chr17	76733052	76733087	36	+	RTASLSGSLSAK	overlapEnd	0
Erhard et al. 2020	chr17	76733061	76733087	27	+	SLSGSLSAK	0.000231	COD-dipp	chr17	76733058	76733087	30	+	ASLSGSLSAK	overlapEnd	0
Erhard et al. 2020	chr17	76733061	76733087	27	+	SLSGSLSAK	0.000231	COD-dipp	chr17	76733061	76733087	27	+	SLSGSLSAK	overlap	0
Erhard et al. 2020	chr17	77141063	77141089	27	+	APRHPVSQA	0	COD-dipp	chr17	77141063	77141089	27	+	APRHPVSQA	overlap	0
Erhard et al. 2020	chr17	77141063	77141089	27	+	APRHPVSQA	0	COD-dipp	chr17	77141063	77141098	36	+	APRHPVSQARPF	inside	0
Erhard et al. 2020	chr17	77141072	77141098	27	+	HPVSQARPF	0.000982	COD-dipp	chr17	77141063	77141098	36	+	APRHPVSQARPF	overlapEnd	0
Erhard et al. 2020	chr17	77141072	77141098	27	+	HPVSQARPF	0.000982	COD-dipp	chr17	77141072	77141098	27	+	HPVSQARPF	overlap	0
Erhard et al. 2020	chr17	752681	752713	33	-	RLFWGGPAVKK	2.35e-08	COD-dipp	chr17	752681	752713	33	-	RIFWGGPAVKK	overlap	0
Erhard et al. 2020	chr17	752681	752713	33	-	RLFWGGPAVKK	2.35e-08	COD-dipp	chr17	752684	752713	30	-	RIFWGGPAVK	includeFeature	0
Erhard et al. 2020	chr17	752684	752713	30	-	RLFWGGPAVK	0	COD-dipp	chr17	752681	752713	33	-	RIFWGGPAVKK	inside	0
Erhard et al. 2020	chr17	752684	752713	30	-	RLFWGGPAVK	0	COD-dipp	chr17	752684	752713	30	-	RIFWGGPAVK	overlap	0
Erhard et al. 2020	chr17	1553071	1553097	27	-	VVAKAWRSW	0.00196	COD-dipp	chr17	1553071	1553097	27	-	VVAKAWRSW	overlap	0
Erhard et al. 2020	chr17	1553071	1553097	27	-	VVAKAWRSW	0.00196	COD-dipp	chr17	1553071	1553100	30	-	RVVAKAWRSW	overlapEnd	0
Erhard et al. 2020	chr17	4242341	4242367	27	-	RSAALSWLR	8.93e-05	COD-dipp	chr17	4242341	4242367	27	-	RSAALSWLR	overlap	0
Erhard et al. 2020	chr17	5433367	5433393	27	-	RVTSSLSGK	0.00155	COD-dipp	chr17	5433367	5433393	27	-	RVTSSLSGK	overlap	0
Erhard et al. 2020	chr17	5433367	5433393	27	-	RVTSSLSGK	0.00155	COD-dipp	chr17	5433367	5433399	33	-	RLRVTSSLSGK	overlapEnd	0
Erhard et al. 2020	chr17	5462489	5462518	30	-	SPQKTPGSSF	0.000125	COD-dipp	chr17	5462489	5462518	30	-	SPQKTPGSSF	overlap	0
Erhard et al. 2020	chr17	7240871	7240903	33	-	TSFSTLPTVTK	2.72e-06	COD-dipp	chr17	7240871	7240894	24	-	STLPTVTK	overlapStart	0
Erhard et al. 2020	chr17	7240871	7240903	33	-	TSFSTLPTVTK	2.72e-06	COD-dipp	chr17	7240871	7240903	33	-	TSFSTLPTVTK	overlap	0
Erhard et al. 2020	chr17	8379906	8379938	33	-	RLYVDTLKVSK	2.35e-07	COD-dipp	chr17	8379906	8379929	24	-	VDTIKVSK	overlapStart	0
Erhard et al. 2020	chr17	8379906	8379938	33	-	RLYVDTLKVSK	2.35e-07	COD-dipp	chr17	8379906	8379938	33	-	RLYVDTIKVSK	overlap	0
Erhard et al. 2020	chr17	16215491	16215517	27	-	KVAKQQPRR	0.00558	COD-dipp	chr17	16215491	16215517	27	-	KVAKQQPRR	overlap	0
Erhard et al. 2020	chr17	16567770	16567802	33	-	RLQAVGSLLEK	0	COD-dipp	chr17	16567770	16567793	24	-	AVGSLLEK	overlapStart	0
Erhard et al. 2020	chr17	16567770	16567802	33	-	RLQAVGSLLEK	0	COD-dipp	chr17	16567770	16567802	33	-	RLQAVGSLLEK	overlap	0
Erhard et al. 2020	chr17	16567770	16567802	33	-	RLQAVGSLLEK	0	COD-dipp	chr17	16567770	16567805	36	-	MRLQAVGSLLEK	overlapEnd	0
Erhard et al. 2020	chr17	17232840	17232866	27	-	MPDPFGSSL	0.00193	COD-dipp	chr17	17232840	17232866	27	-	MPDPFGSSL	overlap	0
Erhard et al. 2020	chr17	28951059	28951085	27	-	KSGPVLGKK	0.000434	COD-dipp	chr17	28951056	28951085	30	-	KSGPVLGKKR	inside	0
Erhard et al. 2020	chr17	28951059	28951085	27	-	KSGPVLGKK	0.000434	COD-dipp	chr17	28951059	28951085	27	-	KSGPVLGKK	overlap	0
Erhard et al. 2020	chr17	32339844	32339873	30	-	SVFQEVQSLK	3.06e-05	COD-dipp	chr17	32339844	32339873	30	-	SVFQEVQSLK	overlap	0
Erhard et al. 2020	chr17	47181562	47181588	27	-	SSQNAFMQK	0.000968	COD-dipp	chr17	47181562	47181588	27	-	SSQNAFMQK	overlap	0
Erhard et al. 2020	chr17	47181562	47181588	27	-	SSQNAFMQK	0.000968	COD-dipp	chr17	47181562	47181597	36	-	MRFSSQNAFMQK	overlapEnd	0
Erhard et al. 2020	chr17	48608051	48608080	30	-	EAARPTPATR	0.000645	COD-dipp	chr17	48608051	48608080	30	-	EAARPTPATR	overlap	0
Erhard et al. 2020	chr17	57840952	57840978	27	-	RLYWQKVSF	0.00685	COD-dipp	chr17	57840952	57840978	27	-	RLYWQKVSF	overlap	0
Erhard et al. 2020	chr17	59699656	59699685	30	-	SVKSTVLTKK	6.23e-06	COD-dipp	chr17	59699656	59699685	30	-	SVKSTVITKK	overlap	0
Erhard et al. 2020	chr17	59699656	59699685	30	-	SVKSTVLTKK	6.23e-06	COD-dipp	chr17	59699659	59699685	27	-	SVKSTVITK	includeFeature	0
Erhard et al. 2020	chr17	59699848	59699880	33	-	SVSPVSGEMKK	2.38e-05	COD-dipp	chr17	59699848	59699880	33	-	SVSPVSGEMKK	overlap	0
Erhard et al. 2020	chr17	63766034	63766060	27	-	SLNLRMSWK	0.00255	COD-dipp	chr17	63766034	63766060	27	-	SLNLRMSWK	overlap	0
Erhard et al. 2020	chr17	64128882	64128914	33	-	RVNSLEVLHFR	0.0027	COD-dipp	chr17	64128882	64128914	33	-	RVNSLEVLHFR	overlap	0
Erhard et al. 2020	chr17	64662000	64662029	30	-	TTLGTSGTLR	0.000281	COD-dipp	chr17	64662000	64662029	30	-	TTLGTSGTLR	overlap	0
Erhard et al. 2020	chr17	78997862	78997891	30	-	GRWSNFAVER	1.88e-05	COD-dipp	chr17	78997862	78997891	30	-	GRWSNFAVER	overlap	0
Erhard et al. 2020	chr18	3449970	3449999	30	+	LVFLDPATPR	9.42e-06	COD-dipp	chr18	3449970	3449999	30	+	IVFLDPATPR	overlap	0
Erhard et al. 2020	chr18	3449976	3450002	27	+	FLDPATPRV	0.00438	COD-dipp	chr18	3449970	3449999	30	+	IVFLDPATPR	overlapEnd	3
Erhard et al. 2020	chr18	9117768	9117797	30	+	KVFLYEKFFK	0	COD-dipp	chr18	9117768	9117797	30	+	KVFLYEKFFK	overlap	0
Erhard et al. 2020	chr18	9117768	9117797	30	+	KVFLYEKFFK	0	COD-dipp	chr18	9117777	9117797	21	+	LYEKFFK	overlapStart	0
Erhard et al. 2020	chr18	12308766	12308795	30	+	ESTSTTMSHR	0.000267	COD-dipp	chr18	12308766	12308795	30	+	ESTSTTMSHR	overlap	0
Erhard et al. 2020	chr18	12308766	12308795	30	+	ESTSTTMSHR	0.000267	COD-dipp	chr18	12308769	12308795	27	+	STSTTMSHR	overlapStart	0
Erhard et al. 2020	chr18	12308769	12308795	27	+	STSTTMSHR	0.0012	COD-dipp	chr18	12308766	12308795	30	+	ESTSTTMSHR	overlapEnd	0
Erhard et al. 2020	chr18	12308769	12308795	27	+	STSTTMSHR	0.0012	COD-dipp	chr18	12308769	12308795	27	+	STSTTMSHR	overlap	0
Erhard et al. 2020	chr18	13387420	13387446	27	+	AAWPGAPVF	0.000731	COD-dipp	chr18	13387420	13387446	27	+	AAWPGAPVF	overlap	0
Erhard et al. 2020	chr18	13438310	13438336	27	+	TTVGTTVTK	0.00146	COD-dipp	chr18	13438307	13438336	30	+	RTTVGTTVTK	overlapEnd	0
Erhard et al. 2020	chr18	13438310	13438336	27	+	TTVGTTVTK	0.00146	COD-dipp	chr18	13438310	13438336	27	+	TTVGTTVTK	overlap	0
Erhard et al. 2020	chr18	23188856	23188885	30	+	ELFLGDPGRY	4.47e-05	COD-dipp	chr18	23188856	23188885	30	+	EIFLGDPGRY	overlap	0
Erhard et al. 2020	chr18	36133284	36133310	27	+	LAYSGFVNR	0	COD-dipp	chr18	36133284	36133310	27	+	IAYSGFVNR	overlap	0
Erhard et al. 2020	chr18	36142881	36142907	27	+	AVYKVNLFR	0.000867	COD-dipp	chr18	36142881	36142907	27	+	AVYKVNIFR	overlap	0
Erhard et al. 2020	chr18	36693122	36693151	30	+	HSAGVSSLNK	0.00114	COD-dipp	chr18	36693122	36693151	30	+	HSAGVSSINK	overlap	0
Erhard et al. 2020	chr18	62715718	62715747	30	+	SPSSAGRTEL	0	COD-dipp	chr18	62715718	62715747	30	+	SPSSAGRTEL	overlap	0
Erhard et al. 2020	chr18	75211125	75211151	27	+	AAKPPGWKR	0.00251	COD-dipp	chr18	75211125	75211151	27	+	AAKPPGWKR	overlap	0
Erhard et al. 2020	chr18	80036685	80036711	27	+	KVLPWVLTR	0.0051	COD-dipp	chr18	80036685	80036711	27	+	KVLPWVLTR	overlap	0
Erhard et al. 2020	chr18	3013115	3013144	30	-	AVQPPPALSR	0.000517	COD-dipp	chr18	3013115	3013144	30	-	AVQPPPALSR	overlap	0
Erhard et al. 2020	chr18	21575223	21575249	27	-	LLSKQVTDK	0.00043	COD-dipp	chr18	21575223	21575249	27	-	ILSKQVTDK	overlap	0
Erhard et al. 2020	chr18	21575223	21575249	27	-	LLSKQVTDK	0.00043	COD-dipp	chr18	21575223	21575252	30	-	KILSKQVTDK	overlapEnd	0
Erhard et al. 2020	chr18	21575223	21575252	30	-	KLLSKQVTDK	0	COD-dipp	chr18	21575223	21575249	27	-	ILSKQVTDK	overlapStart	0
Erhard et al. 2020	chr18	21575223	21575252	30	-	KLLSKQVTDK	0	COD-dipp	chr18	21575223	21575252	30	-	KILSKQVTDK	overlap	0
Erhard et al. 2020	chr18	31760807	31760833	27	-	WRTELQLSK	0.00418	COD-dipp	chr18	31760807	31760833	27	-	WRTEIQLSK	overlap	0
Erhard et al. 2020	chr18	62186887	62186913	27	-	ELGPAFALR	0.000231	COD-dipp	chr18	62186887	62186913	27	-	ELGPAFALR	overlap	0
Erhard et al. 2020	chr18	66572236	66572265	30	-	FVSDVLFPLK	1.12e-05	COD-dipp	chr18	66572236	66572265	30	-	FVSDVLFPLK	overlap	0
Erhard et al. 2020	chr19	10091547	10091576	30	+	SPRAGTGTRL	0.000108	COD-dipp	chr19	10091547	10091576	30	+	SPRAGTGTRI	overlap	0
Erhard et al. 2020	chr19	17101876	17101905	30	+	QPAAGRHQML	3.24e-06	COD-dipp	chr19	17101876	17101902	27	+	QPAAGRHQM	includeFeature	0
Erhard et al. 2020	chr19	17101876	17101905	30	+	QPAAGRHQML	3.24e-06	COD-dipp	chr19	17101876	17101905	30	+	QPAAGRHQML	overlap	0
Erhard et al. 2020	chr19	34194547	34194576	30	+	TLYSVGVTLK	0	COD-dipp	chr19	34194547	34194576	30	+	TLYSVGVTLK	overlap	0
Erhard et al. 2020	chr19	34194547	34194576	30	+	TLYSVGVTLK	0	COD-dipp	chr19	34194556	34194576	21	+	SVGVTLK	overlapStart	0
Erhard et al. 2020	chr19	34299819	34299845	27	+	ETYNKRHLK	0.000625	COD-dipp	chr19	34299819	34299845	27	+	ETYNKRHLK	overlap	0
Erhard et al. 2020	chr19	34431871	34431897	27	+	KVYCSFTRK	0	COD-dipp	chr19	34431871	34431897	27	+	KVYCSFTRK	overlap	0
Erhard et al. 2020	chr19	35658732	35658764	33	+	RLLNHDLPANK	8.42e-06	COD-dipp	chr19	35658732	35658764	33	+	RILNHDLPANK	overlap	0
Erhard et al. 2020	chr19	35995561	35995590	30	+	TVQGTPTTAR	0.000829	COD-dipp	chr19	35995561	35995590	30	+	TVQGTPTTAR	overlap	0
Erhard et al. 2020	chr19	36116105	36116134	30	+	TTSSTASWLK	0.000932	COD-dipp	chr19	36116105	36116134	30	+	TTSSTASWIK	overlap	0
Erhard et al. 2020	chr19	36236748	36236774	27	+	KLAGKLSFR	0.00238	COD-dipp	chr19	36236751	36236774	24	+	IAGKLSFR	overlapStart	0
Erhard et al. 2020	chr19	38081432	38081464	33	+	LPVRFQGPASF	1.78e-06	COD-dipp	chr19	38081432	38081464	33	+	LPVRFQGPASF	overlap	0
Erhard et al. 2020	chr19	38081432	38081464	33	+	LPVRFQGPASF	1.78e-06	COD-dipp	chr19	38081438	38081464	27	+	VRFQGPASF	overlapStart	0
Erhard et al. 2020	chr19	38647735	38647764	30	+	EAAEWWTTTR	1.12e-05	COD-dipp	chr19	38647735	38647764	30	+	EAAEWWTTTR	overlap	0
Erhard et al. 2020	chr19	39445735	39445761	27	+	SSLRFALAK	0.000437	COD-dipp	chr19	39445735	39445761	27	+	SSLRFAIAK	overlap	0
Erhard et al. 2020	chr19	40365559	40365585	27	+	HVHGTQLHK	0.00255	COD-dipp	chr19	40365559	40365585	27	+	HVHGTQIHK	overlap	0
Erhard et al. 2020	chr19	41220732	41220761	30	+	RESPPRYLGF	0.00172	COD-dipp	chr19	41220732	41220761	30	+	RESPPRYIGF	overlap	0
Erhard et al. 2020	chr19	41751004	41751030	27	+	MLSPVLALK	0.000396	COD-dipp	chr19	41751004	41751030	27	+	MISPVLALK	overlap	0
Erhard et al. 2020	chr19	48961558	48961584	27	+	AHVADRDHL	0.00542	COD-dipp	chr19	48961558	48961584	27	+	AHVADRDHL	overlap	0
Erhard et al. 2020	chr19	57320577	57320603	27	+	LLRAFSASW	0.00446	COD-dipp	chr19	57320574	57320603	30	+	RLLRAFSASW	overlapEnd	0
Erhard et al. 2020	chr19	57320577	57320603	27	+	LLRAFSASW	0.00446	COD-dipp	chr19	57320577	57320603	27	+	LLRAFSASW	overlap	0
Erhard et al. 2020	chr19	5719720	5719746	27	-	HPQPGVPAL	0.00403	COD-dipp	chr19	5719720	5719746	27	-	HPQPGVPAL	overlap	0
Erhard et al. 2020	chr19	5928045	5928071	27	-	KMSPAMPLK	0.000434	COD-dipp	chr19	5928045	5928071	27	-	KMSPAMPLK	overlap	0
Erhard et al. 2020	chr19	7991782	7991808	27	-	MVMKTTWPK	0.00221	COD-dipp	chr19	7991782	7991808	27	-	MVMKTTWPK	overlap	0
Erhard et al. 2020	chr19	8822058	8822090	33	-	SVFPVPSLSAK	5.62e-06	COD-dipp	chr19	8822058	8822090	33	-	SVFPVPSLSAK	overlap	0
Erhard et al. 2020	chr19	10502726	10502752	27	-	MEAPGLGRW	0.00809	COD-dipp	chr19	10502726	10502752	27	-	MEAPGLGRW	overlap	0
Erhard et al. 2020	chr19	14006866	14006898	33	-	RVRPSPLSSQR	1.42e-06	COD-dipp	chr19	14006866	14006898	33	-	RVRPSPLSSQR	overlap	0
Erhard et al. 2020	chr19	37165441	37165467	27	-	LVYSKTVLK	0.00486	COD-dipp	chr19	37165441	37165467	27	-	LVYSKTVLK	overlap	0
Erhard et al. 2020	chr19	37686451	37686480	30	-	ALVDVKAMFK	4.74e-05	COD-dipp	chr19	37686451	37686480	30	-	AIVDVKAMFK	overlap	0
Erhard et al. 2020	chr19	39390869	39390898	30	-	RTPSGLPSPR	0.000902	COD-dipp	chr19	39390869	39390898	30	-	RTPSGLPSPR	overlap	0
Erhard et al. 2020	chr19	41353282	41353314	33	-	SLRPATDPLFK	2.41e-06	COD-dipp	chr19	41353282	41353314	33	-	SLRPATDPLFK	overlap	0
Erhard et al. 2020	chr19	45769158	45769187	30	-	VLLDGPLPSA	5.18e-07	COD-dipp	chr19	45769158	45769187	30	-	VLLDGPLPSA	overlap	0
Erhard et al. 2020	chr19	48383108	48383143	36	-	VEDPGLGELRTW	1.7e-06	COD-dipp	chr19	48383108	48383143	36	-	VEDPGLGELRTW	overlap	0
Erhard et al. 2020	chr19	48383108	48383143	36	-	VEDPGLGELRTW	1.7e-06	COD-dipp	chr19	48383114	48383143	30	-	VEDPGLGELR	includeFeature	0
Erhard et al. 2020	chr19	48645700	48645729	30	-	EVLEGQGPRR	0.00084	COD-dipp	chr19	48645700	48645729	30	-	EVLEGQGPRR	overlap	0
Erhard et al. 2020	chr19	48645700	48645729	30	-	EVLEGQGPRR	0.00084	COD-dipp	chr19	48645703	48645729	27	-	EVLEGQGPR	includeFeature	0
Erhard et al. 2020	chr19	48645703	48645729	27	-	EVLEGQGPR	0.0046	COD-dipp	chr19	48645700	48645729	30	-	EVLEGQGPRR	inside	0
Erhard et al. 2020	chr19	48645703	48645729	27	-	EVLEGQGPR	0.0046	COD-dipp	chr19	48645703	48645729	27	-	EVLEGQGPR	overlap	0
Erhard et al. 2020	chr19	50799329	50799355	27	-	AEGPDHHSL	0.00123	COD-dipp	chr19	50799329	50799355	27	-	AEGPDHHSL	overlap	0
Erhard et al. 2020	chr19	52095692	52095721	30	-	SVFQSTWLKR	9.42e-06	COD-dipp	chr19	52095692	52095721	30	-	SVFQSTWIKR	overlap	0
Erhard et al. 2020	chr19	54188444	54188470	27	-	YLHPHRLPL	0.000624	COD-dipp	chr19	54188444	54188470	27	-	YLHPHRLPL	overlap	0
Erhard et al. 2020	chr19	57932614	57932643	30	-	LLHNKGVGFK	0	COD-dipp	chr19	57932614	57932643	30	-	ILHNKGVGFK	overlap	0
Erhard et al. 2020	chr20	408613	408639	27	+	EAHTGLGPR	0.00089	COD-dipp	chr20	408613	408639	27	+	EAHTGLGPR	overlap	0
Erhard et al. 2020	chr20	3907977	3908006	30	+	LLNPKTSLLK	1.2e-05	COD-dipp	chr20	3907977	3908006	30	+	ILNPKTSLLK	overlap	0
Erhard et al. 2020	chr20	17606702	17606731	30	+	ALLPAPSSSK	0.00745	COD-dipp	chr20	17606702	17606731	30	+	ALLPAPSSSK	overlap	0
Erhard et al. 2020	chr20	17975765	17975794	30	+	KLSSSLVTLK	0	COD-dipp	chr20	17975765	17975794	30	+	KISSSLVTLK	overlap	0
Erhard et al. 2020	chr20	17975765	17975794	30	+	KLSSSLVTLK	0	COD-dipp	chr20	17975768	17975794	27	+	ISSSLVTLK	overlapStart	0
Erhard et al. 2020	chr20	17975768	17975794	27	+	LSSSLVTLK	0.0051	COD-dipp	chr20	17975765	17975794	30	+	KISSSLVTLK	overlapEnd	0
Erhard et al. 2020	chr20	17975768	17975794	27	+	LSSSLVTLK	0.0051	COD-dipp	chr20	17975768	17975794	27	+	ISSSLVTLK	overlap	0
Erhard et al. 2020	chr20	18569419	18569448	30	+	SENQDLVQHL	7.55e-07	COD-dipp	chr20	18569419	18569448	30	+	SENQDLVQHL	overlap	0
Erhard et al. 2020	chr20	24949488	24949517	30	+	VPTRAAMRAA	0	COD-dipp	chr20	24949488	24949517	30	+	VPTRAAMRAA	overlap	0
Erhard et al. 2020	chr20	25206530	25206556	27	+	YVNEKRYPL	0.00023	COD-dipp	chr20	25206530	25206556	27	+	YVNEKRYPL	overlap	0
Erhard et al. 2020	chr20	33666574	33666603	30	+	ALPQGPFALK	9.49e-06	COD-dipp	chr20	33666574	33666603	30	+	ALPQGPFALK	overlap	0
Erhard et al. 2020	chr20	34369405	34369431	27	+	FTVALWRQR	0.000231	COD-dipp	chr20	34369405	34369431	27	+	FTVALWRQR	overlap	0
Erhard et al. 2020	chr20	35620877	35620903	27	+	MTPQLPFPR	0.00839	COD-dipp	chr20	35620877	35620903	27	+	MTPQLPFPR	overlap	0
Erhard et al. 2020	chr20	41076248	41076274	27	+	KTNLKTETR	0	COD-dipp	chr20	41076248	41076274	27	+	KTNIKTETR	overlap	0
Erhard et al. 2020	chr20	44484346	44484372	27	+	YQATLQLLK	0.00116	COD-dipp	chr20	44484346	44484372	27	+	YQATIQLLK	overlap	0
Erhard et al. 2020	chr20	44978451	44978477	27	+	AAYTKLFLK	0.000437	COD-dipp	chr20	44978451	44978477	27	+	AAYTKLFIK	overlap	0
Erhard et al. 2020	chr20	56473336	56473365	30	+	LLYSKSGNLK	6.37e-05	COD-dipp	chr20	56473336	56473365	30	+	LLYSKSGNIK	overlap	0
Erhard et al. 2020	chr20	64260120	64260149	30	+	KTWHGSMETF	0.0026	COD-dipp	chr20	64260120	64260149	30	+	KTWHGSMETF	overlap	0
Erhard et al. 2020	chr20	1491457	1491486	30	-	KTLPQAAVAK	0	COD-dipp	chr20	1491457	1491486	30	-	KTLPQAAVAK	overlap	0
Erhard et al. 2020	chr20	2840377	2840406	30	-	ESAGRWAVHR	6.71e-05	COD-dipp	chr20	2840377	2840406	30	-	ESAGRWAVHR	overlap	0
Erhard et al. 2020	chr20	3706568	3706594	27	-	HHGHLVLRL	0.000855	COD-dipp	chr20	3706563	3706595	33	-	ASRPSGTTTTR	inside	1
Erhard et al. 2020	chr20	10420712	10420744	33	-	KYYEPSELVER	0	COD-dipp	chr20	10420712	10420744	33	-	KYYEPSELVER	overlap	0
Erhard et al. 2020	chr20	36916757	36916783	27	-	LLSLPVSVK	0.00303	COD-dipp	chr20	36916757	36916777	21	-	SLPVSVK	overlapStart	0
Erhard et al. 2020	chr20	36916757	36916783	27	-	LLSLPVSVK	0.00303	COD-dipp	chr20	36916757	36916783	27	-	LLSLPVSVK	overlap	0
Erhard et al. 2020	chr20	36916757	36916783	27	-	LLSLPVSVK	0.00303	COD-dipp	chr20	36916757	36916786	30	-	ALLSLPVSVK	overlapEnd	0
Erhard et al. 2020	chr20	36916757	36916786	30	-	ALLSLPVSVK	0.000141	COD-dipp	chr20	36916757	36916777	21	-	SLPVSVK	overlapStart	0
Erhard et al. 2020	chr20	36916757	36916786	30	-	ALLSLPVSVK	0.000141	COD-dipp	chr20	36916757	36916783	27	-	LLSLPVSVK	overlapStart	0
Erhard et al. 2020	chr20	36916757	36916786	30	-	ALLSLPVSVK	0.000141	COD-dipp	chr20	36916757	36916786	30	-	ALLSLPVSVK	overlap	0
Erhard et al. 2020	chr20	44513971	44513997	27	-	AVLTVRLPR	0.0053	COD-dipp	chr20	44513971	44513994	24	-	VLTVRIPR	overlapStart	0
Erhard et al. 2020	chr20	44513971	44513997	27	-	AVLTVRLPR	0.0053	COD-dipp	chr20	44513971	44513997	27	-	AVLTVRIPR	overlap	0
Erhard et al. 2020	chr20	45330450	45330482	33	-	RLSPRESHPLK	0.00911	COD-dipp	chr20	45330450	45330482	33	-	RLSPRESHPLK	overlap	0
Erhard et al. 2020	chr20	47310100	47310126	27	-	RTHQQAPLK	0.00063	COD-dipp	chr20	47310100	47310126	27	-	RTHQQAPLK	overlap	0
Erhard et al. 2020	chr20	47310100	47310126	27	-	RTHQQAPLK	0.00063	COD-dipp	chr20	47310100	47310129	30	-	RRTHQQAPLK	overlapEnd	0
Erhard et al. 2020	chr20	47310100	47310129	30	-	RRTHQQAPLK	0.000557	COD-dipp	chr20	47310100	47310126	27	-	RTHQQAPLK	overlapStart	0
Erhard et al. 2020	chr20	47310100	47310129	30	-	RRTHQQAPLK	0.000557	COD-dipp	chr20	47310100	47310129	30	-	RRTHQQAPLK	overlap	0
Erhard et al. 2020	chr20	50894332	50894358	27	-	RLWKHTLKY	0.003	COD-dipp	chr20	50894332	50894358	27	-	RLWKHTLKY	overlap	0
Erhard et al. 2020	chr20	57653052	57653081	30	-	MPVALGEHSV	0.000645	COD-dipp	chr20	57653049	57653081	33	-	MPVALGEHSVR	inside	0
Erhard et al. 2020	chr20	57653052	57653081	30	-	MPVALGEHSV	0.000645	COD-dipp	chr20	57653052	57653081	30	-	MPVALGEHSV	overlap	0
Erhard et al. 2020	chr20	63203693	63203725	33	-	RLRGLLQGTLR	0.000553	COD-dipp	chr20	63203693	63203725	33	-	RLRGLLQGTLR	overlap	0
Erhard et al. 2020	chr21	29194100	29194126	27	+	LLFLQQAYK	0.000231	COD-dipp	chr21	29194094	29194126	33	+	RTLLFIQQAYK	overlapEnd	0
Erhard et al. 2020	chr21	29194100	29194126	27	+	LLFLQQAYK	0.000231	COD-dipp	chr21	29194100	29194126	27	+	LLFIQQAYK	overlap	0
Erhard et al. 2020	chr21	29194100	29194126	27	+	LLFLQQAYK	0.000231	COD-dipp	chr21	29194103	29194126	24	+	LFIQQAYK	overlapStart	0
Erhard et al. 2020	chr21	29326486	29326518	33	+	LLYAPNTENSK	1.33e-05	COD-dipp	chr21	29326486	29326518	33	+	LLYAPNTENSK	overlap	0
Erhard et al. 2020	chr21	39380589	39380615	27	+	VVASWLVRK	0.00089	COD-dipp	chr21	39380589	39380615	27	+	VVASWLVRK	overlap	0
Erhard et al. 2020	chr21	43967989	43968015	27	+	TVHGPGHGR	0.00303	COD-dipp	chr21	43967989	43968015	27	+	TVHGPGHGR	overlap	0
Erhard et al. 2020	chr21	34887821	34887847	27	-	SSALLQLLK	0.000507	COD-dipp	chr21	34887821	34887847	27	-	SSALLQLLK	overlap	0
Erhard et al. 2020	chr21	34887821	34887847	27	-	SSALLQLLK	0.000507	COD-dipp	chr21	34887821	34887850	30	-	SSSALLQLLK	overlapEnd	0
Erhard et al. 2020	chr21	34887821	34887850	30	-	SSSALLQLLK	2.72e-08	COD-dipp	chr21	34887821	34887847	27	-	SSALLQLLK	overlapStart	0
Erhard et al. 2020	chr21	34887821	34887850	30	-	SSSALLQLLK	2.72e-08	COD-dipp	chr21	34887821	34887850	30	-	SSSALLQLLK	overlap	0
Erhard et al. 2020	chr21	35576086	35576112	27	-	STYLLLVLK	0.000604	COD-dipp	chr21	35576086	35576112	27	-	STYLILVLK	overlap	0
Erhard et al. 2020	chr22	20132019	20132045	27	+	GRLQHPLLR	0.00672	COD-dipp	chr22	20132019	20132045	27	+	GRLQHPLLR	overlap	0
Erhard et al. 2020	chr22	20132019	20132045	27	+	GRLQHPLLR	0.00672	COD-dipp	chr22	20132022	20132048	27	+	RLQHPLLRV	overlapStart	3
Erhard et al. 2020	chr22	29282392	29282421	30	+	RRMETSPLRL	0.00368	COD-dipp	chr22	29282392	29282421	30	+	RRMETSPLRL	overlap	0
Erhard et al. 2020	chr22	29769835	29769867	33	+	SLLARNGFTYK	0.00618	COD-dipp	chr22	29769835	29769867	33	+	SLLARNGFTYK	overlap	0
Erhard et al. 2020	chr22	32479205	32479234	30	+	RMNNQVLHSK	1.91e-06	COD-dipp	chr22	32479205	32479234	30	+	RMNNQVIHSK	overlap	0
Erhard et al. 2020	chr22	32479205	32479234	30	+	RMNNQVLHSK	1.91e-06	COD-dipp	chr22	32479214	32479234	21	+	NQVIHSK	overlapStart	0
Erhard et al. 2020	chr22	39040876	39040908	33	+	AVLKPGAWSRK	0	COD-dipp	chr22	39040876	39040908	33	+	AVLKPGAWSRK	overlap	0
Erhard et al. 2020	chr22	39077280	39077309	30	+	VLKPEAWSRK	1.67e-05	COD-dipp	chr22	39077277	39077309	33	+	AVLKPEAWSRK	overlapEnd	0
Erhard et al. 2020	chr22	39077280	39077309	30	+	VLKPEAWSRK	1.67e-05	COD-dipp	chr22	39077280	39077309	30	+	VLKPEAWSRK	overlap	0
Erhard et al. 2020	chr22	39521367	39521396	30	+	FSSSVAVTDK	3.04e-06	COD-dipp	chr22	39521361	39521396	36	+	TAFSSSVAVTDK	overlapEnd	0
Erhard et al. 2020	chr22	39521367	39521396	30	+	FSSSVAVTDK	3.04e-06	COD-dipp	chr22	39521367	39521396	30	+	FSSSVAVTDK	overlap	0
Erhard et al. 2020	chr22	40177990	40178016	27	+	MADRVSAGF	0.00171	COD-dipp	chr22	40177990	40178016	27	+	MADRVSAGF	overlap	0
Erhard et al. 2020	chr22	40177990	40178016	27	+	MADRVSAGF	0.00171	COD-dipp	chr22	40177993	40178016	24	+	ADRVSAGF	overlapStart	0
Erhard et al. 2020	chr22	43162823	43162849	27	+	GQWGGGSHY	0.00267	COD-dipp	chr22	43162823	43162849	27	+	GQWGGGSHY	overlap	0
Erhard et al. 2020	chr22	31345744	31345770	27	-	LRAGGVYTR	0.0022	COD-dipp	chr22	31345744	31345770	27	-	IRAGGVYTR	overlap	0
Erhard et al. 2020	chr22	36506594	36506620	27	-	GLGLPGSPK	0.00173	COD-dipp	chr22	36506594	36506620	27	-	GLGIPGSPK	overlap	0
Erhard et al. 2020	chr22	42070381	42070407	27	-	AVTPVLFRR	0.000159	COD-dipp	chr22	42070381	42070407	27	-	AVTPVLFRR	overlap	0
Erhard et al. 2020	chr22	43069777	43069806	30	-	KLDLGSQMTK	0	COD-dipp	chr22	43069777	43069806	30	-	KLDIGSQMTK	overlap	0
Erhard et al. 2020	chrX	12867499	12867525	27	+	SQADLGTSH	0.0036	COD-dipp	chrX	12867499	12867525	27	+	SQADLGTSH	overlap	0
Erhard et al. 2020	chrX	29955896	29955922	27	+	TAAVKKHAL	0.00406	COD-dipp	chrX	29955896	29955922	27	+	TAAVKKHAL	overlap	0
Erhard et al. 2020	chrX	38803163	38803192	30	+	RLWFGSLKVK	0.000124	COD-dipp	chrX	38803163	38803192	30	+	RLWFGSLKVK	overlap	0
Erhard et al. 2020	chrX	41342802	41342828	27	+	QQATTVLHL	0.00585	COD-dipp	chrX	41342799	41342828	30	+	RQQATTVLHI	overlapEnd	0
Erhard et al. 2020	chrX	41342802	41342828	27	+	QQATTVLHL	0.00585	COD-dipp	chrX	41342802	41342828	27	+	QQATTVLHI	overlap	0
Erhard et al. 2020	chrX	41342802	41342828	27	+	QQATTVLHL	0.00585	COD-dipp	chrX	41342805	41342831	27	+	QATTVLHIL	overlapStart	3
Erhard et al. 2020	chrX	41342802	41342828	27	+	QQATTVLHL	0.00585	COD-dipp	chrX	41342808	41342834	27	+	ATTVLHILK	overlapStart	6
Erhard et al. 2020	chrX	41342808	41342834	27	+	ATTVLHLLK	0.000845	COD-dipp	chrX	41342799	41342828	30	+	RQQATTVLHI	overlapEnd	6
Erhard et al. 2020	chrX	41342808	41342834	27	+	ATTVLHLLK	0.000845	COD-dipp	chrX	41342802	41342828	27	+	QQATTVLHI	overlapEnd	6
Erhard et al. 2020	chrX	41342808	41342834	27	+	ATTVLHLLK	0.000845	COD-dipp	chrX	41342805	41342831	27	+	QATTVLHIL	overlapEnd	3
Erhard et al. 2020	chrX	41342808	41342834	27	+	ATTVLHLLK	0.000845	COD-dipp	chrX	41342808	41342834	27	+	ATTVLHILK	overlap	0
Erhard et al. 2020	chrX	48690308	48690343	36	+	GSDELSLPSSHY	0	COD-dipp	chrX	48690308	48690343	36	+	GSDELSLPSSHY	overlap	0
Erhard et al. 2020	chrX	48690308	48690343	36	+	GSDELSLPSSHY	0	COD-dipp	chrX	48690314	48690343	30	+	DELSLPSSHY	overlapStart	0
Erhard et al. 2020	chrX	48690308	48690343	36	+	GSDELSLPSSHY	0	COD-dipp	chrX	48690317	48690343	27	+	ELSLPSSHY	overlapStart	0
Erhard et al. 2020	chrX	48690314	48690343	30	+	DELSLPSSHY	0	COD-dipp	chrX	48690308	48690343	36	+	GSDELSLPSSHY	overlapEnd	0
Erhard et al. 2020	chrX	48690314	48690343	30	+	DELSLPSSHY	0	COD-dipp	chrX	48690314	48690343	30	+	DELSLPSSHY	overlap	0
Erhard et al. 2020	chrX	48690314	48690343	30	+	DELSLPSSHY	0	COD-dipp	chrX	48690317	48690343	27	+	ELSLPSSHY	overlapStart	0
Erhard et al. 2020	chrX	54440703	54440729	27	+	MASGVCTAR	0.00208	COD-dipp	chrX	54440703	54440729	27	+	MASGVCTAR	overlap	0
Erhard et al. 2020	chrX	55000544	55000573	30	+	RLSSVSRKPK	9.67e-08	COD-dipp	chrX	55000544	55000573	30	+	RISSVSRKPK	overlap	0
Erhard et al. 2020	chrX	56732111	56732137	27	+	LVHLVKTMK	0.00338	COD-dipp	chrX	56732111	56732137	27	+	IVHLVKTMK	overlap	0
Erhard et al. 2020	chrX	70133804	70133833	30	+	KSFDALLTVK	0.000101	COD-dipp	chrX	70133804	70133833	30	+	KSFDALLTVK	overlap	0
Erhard et al. 2020	chrX	103376514	103376543	30	+	DAAFGAVVTR	2.69e-05	COD-dipp	chrX	103376514	103376543	30	+	DAAFGAVVTR	overlap	0
Erhard et al. 2020	chrX	103377556	103377588	33	+	ALWEEVKATSL	0.00188	COD-dipp	chrX	103377556	103377588	33	+	ALWEEVKATSL	overlap	0
Erhard et al. 2020	chrX	107639333	107639359	27	+	TLFRVVVAK	0.000112	COD-dipp	chrX	107639333	107639359	27	+	TLFRVVVAK	overlap	0
Erhard et al. 2020	chrX	107639333	107639359	27	+	TLFRVVVAK	0.000112	COD-dipp	chrX	107639336	107639359	24	+	LFRVVVAK	overlapStart	0
Erhard et al. 2020	chrX	111687932	111687958	27	+	MLSSWPARK	0.0051	COD-dipp	chrX	111687932	111687958	27	+	MLSSWPARK	overlap	0
Erhard et al. 2020	chrX	111688495	111688524	30	+	KLVDLLYLEK	0	COD-dipp	chrX	111688495	111688524	30	+	KLVDLLYLEK	overlap	0
Erhard et al. 2020	chrX	115568291	115568320	30	+	VYFKDVFNHF	0	COD-dipp	chrX	115568291	115568320	30	+	VYFKDVFNHF	overlap	0
Erhard et al. 2020	chrX	115610288	115610320	33	+	SLMNSKRPLQK	0	COD-dipp	chrX	115610288	115610320	33	+	SLMNSKRPLQK	overlap	0
Erhard et al. 2020	chrX	115610288	115610320	33	+	SLMNSKRPLQK	0	COD-dipp	chrX	115610297	115610320	24	+	NSKRPLQK	overlapStart	0
Erhard et al. 2020	chrX	124022602	124022628	27	+	EVFQKMLKK	0.0031	COD-dipp	chrX	124022602	124022628	27	+	EVFQKMIKK	overlap	0
Erhard et al. 2020	chrX	136497821	136497853	33	+	RTLPTSGTWTK	0	COD-dipp	chrX	136497821	136497847	27	+	RTLPTSGTW	includeFeature	0
Erhard et al. 2020	chrX	136497821	136497853	33	+	RTLPTSGTWTK	0	COD-dipp	chrX	136497821	136497853	33	+	RTLPTSGTWTK	overlap	0
Erhard et al. 2020	chrX	149542037	149542063	27	+	RVFPPLAVK	0.00279	COD-dipp	chrX	149542037	149542063	27	+	RVFPPLAVK	overlap	0
Erhard et al. 2020	chrX	152759902	152759931	30	+	ALPKRPPLQK	3.11e-07	COD-dipp	chrX	152759902	152759931	30	+	ALPKRPPLQK	overlap	0
Erhard et al. 2020	chrX	154586589	154586618	30	+	FPVDVDHAVL	0.000371	COD-dipp	chrX	154586589	154586618	30	+	FPVDVDHAVL	overlap	0
Erhard et al. 2020	chrX	47144885	47144914	30	-	RPLNKKFLSL	0.00963	COD-dipp	chrX	47144885	47144914	30	-	RPINKKFLSL	overlap	0
Erhard et al. 2020	chrX	48918823	48918849	27	-	RSATSMLTK	0.00448	COD-dipp	chrX	48918823	48918849	27	-	RSATSMLTK	overlap	0
Erhard et al. 2020	chrX	63706347	63706376	30	-	QTASVWGGHY	0.000229	COD-dipp	chrX	63706347	63706376	30	-	QTASVWGGHY	overlap	0
Erhard et al. 2020	chrX	71109228	71109254	27	-	STGGALLQK	0.00121	COD-dipp	chrX	71109228	71109254	27	-	STGGAILQK	overlap	0
Erhard et al. 2020	chrX	101360113	101360142	30	-	ATFLVTMSLK	2.13e-05	COD-dipp	chrX	101360113	101360133	21	-	LVTMSLK	overlapStart	0
Erhard et al. 2020	chrX	101360113	101360142	30	-	ATFLVTMSLK	2.13e-05	COD-dipp	chrX	101360113	101360142	30	-	ATFLVTMSLK	overlap	0
Erhard et al. 2020	chrX	138710838	138710873	36	-	MSFPGSNSSAPR	8.24e-06	COD-dipp	chrX	138710838	138710873	36	-	MSFPGSNSSAPR	overlap	0
Erhard et al. 2020	chrX	139814916	139814945	30	-	STKALFTLLK	0	COD-dipp	chrX	139814916	139814945	30	-	STKALFTLLK	overlap	0
Erhard et al. 2020	chrX	153933944	153933970	27	-	RLWGMSWPK	0.00763	COD-dipp	chrX	153933944	153933970	27	-	RLWGMSWPK	overlap	0
Erhard et al. 2020	chrX	154367640	154367669	30	-	RRMTGWASPR	0.000734	COD-dipp	chrX	154367640	154367669	30	-	RRMTGWASPR	overlap	0
Erhard et al. 2020	chrX	154490358	154490387	30	-	RRALPFLPPR	7.49e-06	COD-dipp	chrX	154490358	154490387	30	-	RRALPFLPPR	overlap	0
Erhard et al. 2020	chrY	12912810	12912839	30	+	LVVGVTSQLK	0.0019	COD-dipp	chrY	12912810	12912839	30	+	IVVGVTSQLK	overlap	0

## Sheet: Ouspenskaia et al. 2021 vs COD-
Title: non-canonical MHC associated peptides from Ouspenskaia et al. 2021 comaprison with COD-dipp
Study	seqnames	start	end	width	strand	nc_peptide	Study	seqnames	start	end	width	strand	nc_peptide	overlapFeature	shortestDistance
Ouspenskaia et al. 2022	chr1	2264344	2264370	27	+	TATSASGFK	COD-dipp	chr1	2264338	2264370	33	+	RLTATSASGFK	overlapEnd	0
Ouspenskaia et al. 2021	chr1	2264344	2264370	27	+	TATSASGFK	COD-dipp	chr1	2264344	2264370	27	+	TATSASGFK	overlap	0
Ouspenskaia et al. 2021	chr1	6871765	6871791	27	+	MQPSFWISF	COD-dipp	chr1	6871765	6871791	27	+	MQPSFWISF	overlap	0
Ouspenskaia et al. 2021	chr1	6871987	6872016	30	+	SVLKFISVLK	COD-dipp	chr1	6871987	6872016	30	+	SVLKFISVLK	overlap	0
Ouspenskaia et al. 2021	chr1	11992600	11992632	33	+	RFWTSKVTYPK	COD-dipp	chr1	11992606	11992632	27	+	WTSKVTYPK	overlapStart	0
Ouspenskaia et al. 2021	chr1	11992606	11992632	27	+	WTSKVTYPK	COD-dipp	chr1	11992606	11992632	27	+	WTSKVTYPK	overlap	0
Ouspenskaia et al. 2021	chr1	15872926	15872961	36	+	RSTKWVTETYAR	COD-dipp	chr1	15872929	15872955	27	+	STKWVTETY	includeFeature	3
Ouspenskaia et al. 2021	chr1	15872929	15872955	27	+	STKWVTETY	COD-dipp	chr1	15872929	15872955	27	+	STKWVTETY	overlap	0
Ouspenskaia et al. 2021	chr1	16393234	16393260	27	+	IQISSQSAH	COD-dipp	chr1	16393234	16393260	27	+	IQISSQSAH	overlap	0
Ouspenskaia et al. 2021	chr1	16740544	16740570	27	+	ITKVVFPGR	COD-dipp	chr1	16740541	16740570	30	+	MITKVVFPGR	overlapEnd	0
Ouspenskaia et al. 2021	chr1	16740544	16740570	27	+	ITKVVFPGR	COD-dipp	chr1	16740544	16740570	27	+	ITKVVFPGR	overlap	0
Ouspenskaia et al. 2021	chr1	16740544	16740570	27	+	ITKVVFPGR	COD-dipp	chr1	16740547	16740570	24	+	TKVVFPGR	overlapStart	0
Ouspenskaia et al. 2021	chr1	16740547	16740570	24	+	TKVVFPGR	COD-dipp	chr1	16740541	16740570	30	+	MITKVVFPGR	overlapEnd	0
Ouspenskaia et al. 2021	chr1	16740547	16740570	24	+	TKVVFPGR	COD-dipp	chr1	16740544	16740570	27	+	ITKVVFPGR	overlapEnd	0
Ouspenskaia et al. 2021	chr1	16740547	16740570	24	+	TKVVFPGR	COD-dipp	chr1	16740547	16740570	24	+	TKVVFPGR	overlap	0
Ouspenskaia et al. 2021	chr1	16740553	16740585	33	+	VVFPGRGLSIA	COD-dipp	chr1	16740553	16740582	30	+	VVFPGRGLSI	includeFeature	0
Ouspenskaia et al. 2021	chr1	16740553	16740585	33	+	VVFPGRGLSIA	COD-dipp	chr1	16740553	16740585	33	+	VVFPGRGLSIA	overlap	0
Ouspenskaia et al. 2021	chr1	16740553	16740585	33	+	VVFPGRGLSIA	COD-dipp	chr1	16740556	16740588	33	+	VFPGRGLSIAL	overlapStart	3
Ouspenskaia et al. 2021	chr1	16740553	16740585	33	+	VVFPGRGLSIA	COD-dipp	chr1	16740559	16740588	30	+	FPGRGLSIAL	overlapStart	3
Ouspenskaia et al. 2021	chr1	16740553	16740591	39	+	VVFPGRGLSIALR	COD-dipp	chr1	16740553	16740582	30	+	VVFPGRGLSI	includeFeature	0
Ouspenskaia et al. 2021	chr1	16740553	16740591	39	+	VVFPGRGLSIALR	COD-dipp	chr1	16740553	16740585	33	+	VVFPGRGLSIA	includeFeature	0
Ouspenskaia et al. 2021	chr1	16740553	16740591	39	+	VVFPGRGLSIALR	COD-dipp	chr1	16740556	16740588	33	+	VFPGRGLSIAL	includeFeature	3
Ouspenskaia et al. 2021	chr1	16740553	16740591	39	+	VVFPGRGLSIALR	COD-dipp	chr1	16740559	16740588	30	+	FPGRGLSIAL	includeFeature	3
Ouspenskaia et al. 2021	chr1	21440317	21440343	27	+	SYGEVHPAF	COD-dipp	chr1	21440317	21440343	27	+	SYGEVHPAF	overlap	0
Ouspenskaia et al. 2021	chr1	32222599	32222625	27	+	ETSSLLWPR	COD-dipp	chr1	32222599	32222625	27	+	ETSSLLWPR	overlap	0
Ouspenskaia et al. 2021	chr1	32224443	32224472	30	+	TTAVVSGTVK	COD-dipp	chr1	32224443	32224472	30	+	TTAVVSGTVK	overlap	0
Ouspenskaia et al. 2021	chr1	32333083	32333109	27	+	TFLPQPLRF	COD-dipp	chr1	32333083	32333109	27	+	TFLPQPLRF	overlap	0
Ouspenskaia et al. 2021	chr1	35325370	35325396	27	+	KVVQFLMKL	COD-dipp	chr1	35325370	35325396	27	+	KVVQFLMKL	overlap	0
Ouspenskaia et al. 2021	chr1	40406746	40406775	30	+	GLLEHWCVHL	COD-dipp	chr1	40406746	40406775	30	+	GLLEHWCVHL	overlap	0
Ouspenskaia et al. 2021	chr1	44777647	44777673	27	+	STMHLITSW	COD-dipp	chr1	44777647	44777673	27	+	STMHLITSW	overlap	0
Ouspenskaia et al. 2021	chr1	44777662	44777691	30	+	ITSWFVPRPW	COD-dipp	chr1	44777662	44777691	30	+	ITSWFVPRPW	overlap	0
Ouspenskaia et al. 2021	chr1	44777662	44777691	30	+	ITSWFVPRPW	COD-dipp	chr1	44777665	44777691	27	+	TSWFVPRPW	overlapStart	0
Ouspenskaia et al. 2021	chr1	44777665	44777691	27	+	TSWFVPRPW	COD-dipp	chr1	44777662	44777691	30	+	ITSWFVPRPW	overlapEnd	0
Ouspenskaia et al. 2021	chr1	44777665	44777691	27	+	TSWFVPRPW	COD-dipp	chr1	44777665	44777691	27	+	TSWFVPRPW	overlap	0
Ouspenskaia et al. 2021	chr1	51236612	51236641	30	+	APWGGGVASA	COD-dipp	chr1	51236612	51236641	30	+	APWGGGVASA	overlap	0
Ouspenskaia et al. 2021	chr1	52181431	52181454	24	+	YNLHLPAA	COD-dipp	chr1	52181431	52181451	21	+	YNLHLPA	includeFeature	0
Ouspenskaia et al. 2021	chr1	52181431	52181454	24	+	YNLHLPAA	COD-dipp	chr1	52181431	52181454	24	+	YNLHLPAA	overlap	0
Ouspenskaia et al. 2021	chr1	53947940	53947966	27	+	RLNSGSATY	COD-dipp	chr1	53947934	53947966	33	+	ALRLNSGSATY	overlapEnd	0
Ouspenskaia et al. 2021	chr1	53947940	53947966	27	+	RLNSGSATY	COD-dipp	chr1	53947940	53947966	27	+	RLNSGSATY	overlap	0
Ouspenskaia et al. 2021	chr1	65190710	65190736	27	+	KLVRWQSSI	COD-dipp	chr1	65190710	65190736	27	+	KLVRWQSSI	overlap	0
Ouspenskaia et al. 2021	chr1	65456014	65456040	27	+	HSIRVGVTR	COD-dipp	chr1	65456014	65456040	27	+	HSIRVGVTR	overlap	0
Ouspenskaia et al. 2021	chr1	75787564	75787593	30	+	QIISHPMAQR	COD-dipp	chr1	75787571	75787597	27	+	YRILWLKER	overlapStart	4
Ouspenskaia et al. 2021	chr1	77929371	77929397	27	+	LVNSNSVLK	COD-dipp	chr1	77929368	77929400	33	+	ALVNSNSVLKK	inside	3
Ouspenskaia et al. 2021	chr1	77929371	77929397	27	+	LVNSNSVLK	COD-dipp	chr1	77929371	77929397	27	+	LVNSNSVLK	overlap	0
Ouspenskaia et al. 2021	chr1	95237374	95237403	30	+	ENVAEELHSW	COD-dipp	chr1	95237374	95237403	30	+	ENVAEELHSW	overlap	0
Ouspenskaia et al. 2021	chr1	95237374	95237403	30	+	ENVAEELHSW	COD-dipp	chr1	95237377	95237403	27	+	NVAEELHSW	overlapStart	0
Ouspenskaia et al. 2021	chr1	95237377	95237403	27	+	NVAEELHSW	COD-dipp	chr1	95237374	95237403	30	+	ENVAEELHSW	overlapEnd	0
Ouspenskaia et al. 2021	chr1	95237377	95237403	27	+	NVAEELHSW	COD-dipp	chr1	95237377	95237403	27	+	NVAEELHSW	overlap	0
Ouspenskaia et al. 2021	chr1	95244316	95244342	27	+	VYLVSRLTL	COD-dipp	chr1	95244316	95244342	27	+	VYLVSRLTL	overlap	0
Ouspenskaia et al. 2021	chr1	111449520	111449567	48	+	ATWTFVDHAVPGGTFR	COD-dipp	chr1	111449541	111449567	27	+	HAVPGGTFR	overlapStart	0
Ouspenskaia et al. 2021	chr1	111449520	111449567	48	+	ATWTFVDHAVPGGTFR	COD-dipp	chr1	111449541	111449570	30	+	HAVPGGTFRR	overlapStart	3
Ouspenskaia et al. 2021	chr1	111449532	111449564	33	+	FVDHAVPGGTF	COD-dipp	chr1	111449541	111449567	27	+	HAVPGGTFR	overlapStart	3
Ouspenskaia et al. 2021	chr1	111449532	111449564	33	+	FVDHAVPGGTF	COD-dipp	chr1	111449541	111449570	30	+	HAVPGGTFRR	overlapStart	6
Ouspenskaia et al. 2021	chr1	111449541	111449567	27	+	HAVPGGTFR	COD-dipp	chr1	111449541	111449567	27	+	HAVPGGTFR	overlap	0
Ouspenskaia et al. 2021	chr1	111449541	111449567	27	+	HAVPGGTFR	COD-dipp	chr1	111449541	111449570	30	+	HAVPGGTFRR	inside	0
Ouspenskaia et al. 2021	chr1	119711914	119711943	30	+	RELENTAQLL	COD-dipp	chr1	119711914	119711943	30	+	RELENTAQLL	overlap	0
Ouspenskaia et al. 2021	chr1	120785000	120785026	27	+	IVNIETPVR	COD-dipp	chr1	120784997	120785026	30	+	NIVNIETPVR	overlapEnd	0
Ouspenskaia et al. 2021	chr1	120785000	120785026	27	+	IVNIETPVR	COD-dipp	chr1	120784997	120785029	33	+	NIVNIETPVRR	inside	3
Ouspenskaia et al. 2021	chr1	120785000	120785026	27	+	IVNIETPVR	COD-dipp	chr1	120785000	120785026	27	+	IVNIETPVR	overlap	0
Ouspenskaia et al. 2021	chr1	145111979	145112005	27	+	MHISSSTEF	COD-dipp	chr1	145111979	145112005	27	+	MHISSSTEF	overlap	0
Ouspenskaia et al. 2021	chr1	150293948	150293977	30	+	GRFAGFRPLF	COD-dipp	chr1	150293948	150293974	27	+	GRFAGFRPL	includeFeature	0
Ouspenskaia et al. 2021	chr1	150293948	150293977	30	+	GRFAGFRPLF	COD-dipp	chr1	150293948	150293977	30	+	GRFAGFRPLF	overlap	0
Ouspenskaia et al. 2021	chr1	150293948	150293977	30	+	GRFAGFRPLF	COD-dipp	chr1	150293954	150293977	24	+	FAGFRPLF	overlapStart	0
Ouspenskaia et al. 2021	chr1	150293948	150293977	30	+	GRFAGFRPLF	COD-dipp	chr1	150293957	150293977	21	+	AGFRPLF	overlapStart	0
Ouspenskaia et al. 2021	chr1	150293948	150293977	30	+	GRFAGFRPLF	COD-dipp	chr1	150293957	150293983	27	+	AGFRPLFQR	overlapStart	6
Ouspenskaia et al. 2021	chr1	150293954	150293977	24	+	FAGFRPLF	COD-dipp	chr1	150293948	150293974	27	+	GRFAGFRPL	overlapEnd	3
Ouspenskaia et al. 2021	chr1	150293954	150293977	24	+	FAGFRPLF	COD-dipp	chr1	150293948	150293977	30	+	GRFAGFRPLF	overlapEnd	0
Ouspenskaia et al. 2021	chr1	150293954	150293977	24	+	FAGFRPLF	COD-dipp	chr1	150293954	150293977	24	+	FAGFRPLF	overlap	0
Ouspenskaia et al. 2021	chr1	150293954	150293977	24	+	FAGFRPLF	COD-dipp	chr1	150293957	150293977	21	+	AGFRPLF	overlapStart	0
Ouspenskaia et al. 2021	chr1	150293954	150293977	24	+	FAGFRPLF	COD-dipp	chr1	150293957	150293983	27	+	AGFRPLFQR	overlapStart	3
Ouspenskaia et al. 2021	chr1	150294223	150294258	36	+	RVPEHVEFPNPK	COD-dipp	chr1	150294223	150294258	36	+	RVPEHVEFPNPK	overlap	0
Ouspenskaia et al. 2021	chr1	153991119	153991148	30	+	QRISFIPLQK	COD-dipp	chr1	153991122	153991148	27	+	RISFIPLQK	overlapStart	0
Ouspenskaia et al. 2021	chr1	153991119	153991148	30	+	QRISFIPLQK	COD-dipp	chr1	153991125	153991151	27	+	ISFIPLQKR	overlapStart	3
Ouspenskaia et al. 2021	chr1	153992069	153992101	33	+	FLQEEAALKAL	COD-dipp	chr1	153992069	153992095	27	+	FLQEEAALK	includeFeature	0
Ouspenskaia et al. 2021	chr1	153992069	153992101	33	+	FLQEEAALKAL	COD-dipp	chr1	153992069	153992101	33	+	FLQEEAALKAL	overlap	0
Ouspenskaia et al. 2021	chr1	153992069	153992101	33	+	FLQEEAALKAL	COD-dipp	chr1	153992075	153992101	27	+	QEEAALKAL	overlapStart	0
Ouspenskaia et al. 2021	chr1	155310090	155310119	30	+	FMPKKSRISF	COD-dipp	chr1	155310090	155310119	30	+	FMPKKSRISF	overlap	0
Ouspenskaia et al. 2021	chr1	155310090	155310119	30	+	FMPKKSRISF	COD-dipp	chr1	155310093	155310119	27	+	MPKKSRISF	overlapStart	0
Ouspenskaia et al. 2021	chr1	155310090	155310119	30	+	FMPKKSRISF	COD-dipp	chr1	155310096	155310119	24	+	PKKSRISF	overlapStart	0
Ouspenskaia et al. 2021	chr1	155310093	155310119	27	+	MPKKSRISF	COD-dipp	chr1	155310090	155310119	30	+	FMPKKSRISF	overlapEnd	0
Ouspenskaia et al. 2021	chr1	155310093	155310119	27	+	MPKKSRISF	COD-dipp	chr1	155310093	155310119	27	+	MPKKSRISF	overlap	0
Ouspenskaia et al. 2021	chr1	155310093	155310119	27	+	MPKKSRISF	COD-dipp	chr1	155310096	155310119	24	+	PKKSRISF	overlapStart	0
Ouspenskaia et al. 2021	chr1	155687996	155688025	30	+	APRKPRIQSL	COD-dipp	chr1	155687996	155688022	27	+	APRKPRIQS	includeFeature	0
Ouspenskaia et al. 2021	chr1	155687996	155688025	30	+	APRKPRIQSL	COD-dipp	chr1	155687996	155688025	30	+	APRKPRIQSL	overlap	0
Ouspenskaia et al. 2021	chr1	156591927	156591953	27	+	ELGWPLGLR	COD-dipp	chr1	156591927	156591953	27	+	ELGWPLGLR	overlap	0
Ouspenskaia et al. 2021	chr1	161156975	161157007	33	+	TTIGSDWSPTR	COD-dipp	chr1	161156975	161157007	33	+	TTIGSDWSPTR	overlap	0
Ouspenskaia et al. 2021	chr1	162566115	162566147	33	+	STYYVSGMSLK	COD-dipp	chr1	162566115	162566147	33	+	STYYVSGMSLK	overlap	0
Ouspenskaia et al. 2021	chr1	162566115	162566147	33	+	STYYVSGMSLK	COD-dipp	chr1	162566118	162566144	27	+	TYYVSGMSL	includeFeature	3
Ouspenskaia et al. 2021	chr1	162566115	162566147	33	+	STYYVSGMSLK	COD-dipp	chr1	162566124	162566147	24	+	YVSGMSLK	overlapStart	0
Ouspenskaia et al. 2021	chr1	162566118	162566144	27	+	TYYVSGMSL	COD-dipp	chr1	162566115	162566147	33	+	STYYVSGMSLK	inside	3
Ouspenskaia et al. 2021	chr1	162566118	162566144	27	+	TYYVSGMSL	COD-dipp	chr1	162566118	162566144	27	+	TYYVSGMSL	overlap	0
Ouspenskaia et al. 2021	chr1	162566118	162566144	27	+	TYYVSGMSL	COD-dipp	chr1	162566124	162566147	24	+	YVSGMSLK	overlapStart	3
Ouspenskaia et al. 2021	chr1	168178998	168179027	30	+	REAEEPVFAA	COD-dipp	chr1	168178998	168179027	30	+	REAEEPVFAA	overlap	0
Ouspenskaia et al. 2021	chr1	168178998	168179027	30	+	REAEEPVFAA	COD-dipp	chr1	168178998	168179030	33	+	REAEEPVFAAA	inside	0
Ouspenskaia et al. 2021	chr1	168178998	168179027	30	+	REAEEPVFAA	COD-dipp	chr1	168179004	168179027	24	+	AEEPVFAA	overlapStart	0
Ouspenskaia et al. 2021	chr1	168178998	168179027	30	+	REAEEPVFAA	COD-dipp	chr1	168179004	168179030	27	+	AEEPVFAAA	overlapStart	3
Ouspenskaia et al. 2021	chr1	168178998	168179030	33	+	REAEEPVFAAA	COD-dipp	chr1	168178998	168179027	30	+	REAEEPVFAA	includeFeature	0
Ouspenskaia et al. 2021	chr1	168178998	168179030	33	+	REAEEPVFAAA	COD-dipp	chr1	168178998	168179030	33	+	REAEEPVFAAA	overlap	0
Ouspenskaia et al. 2021	chr1	168178998	168179030	33	+	REAEEPVFAAA	COD-dipp	chr1	168179004	168179027	24	+	AEEPVFAA	includeFeature	3
Ouspenskaia et al. 2021	chr1	168178998	168179030	33	+	REAEEPVFAAA	COD-dipp	chr1	168179004	168179030	27	+	AEEPVFAAA	overlapStart	0
Ouspenskaia et al. 2021	chr1	168179004	168179030	27	+	AEEPVFAAA	COD-dipp	chr1	168178998	168179027	30	+	REAEEPVFAA	overlapEnd	3
Ouspenskaia et al. 2021	chr1	168179004	168179030	27	+	AEEPVFAAA	COD-dipp	chr1	168178998	168179030	33	+	REAEEPVFAAA	overlapEnd	0
Ouspenskaia et al. 2021	chr1	168179004	168179030	27	+	AEEPVFAAA	COD-dipp	chr1	168179004	168179027	24	+	AEEPVFAA	includeFeature	0
Ouspenskaia et al. 2021	chr1	168179004	168179030	27	+	AEEPVFAAA	COD-dipp	chr1	168179004	168179030	27	+	AEEPVFAAA	overlap	0
Ouspenskaia et al. 2021	chr1	170539378	170539404	27	+	NHLFLPLLF	COD-dipp	chr1	170539378	170539404	27	+	NHLFLPLLF	overlap	0
Ouspenskaia et al. 2021	chr1	170539498	170539524	27	+	MVTTMLRFY	COD-dipp	chr1	170539498	170539524	27	+	MVTTMLRFY	overlap	0
Ouspenskaia et al. 2021	chr1	171513055	171513081	27	+	HLLTSQVLK	COD-dipp	chr1	171513061	171513087	27	+	LTSQVLKQK	overlapStart	6
Ouspenskaia et al. 2021	chr1	171513061	171513087	27	+	LTSQVLKQK	COD-dipp	chr1	171513061	171513087	27	+	LTSQVLKQK	overlap	0
Ouspenskaia et al. 2021	chr1	171782092	171782118	27	+	YINISSPGK	COD-dipp	chr1	171782092	171782118	27	+	YINISSPGK	overlap	0
Ouspenskaia et al. 2021	chr1	174280837	174280869	33	+	RTLAVSVTVLK	COD-dipp	chr1	174280837	174280869	33	+	RTLAVSVTVLK	overlap	0
Ouspenskaia et al. 2021	chr1	174280837	174280869	33	+	RTLAVSVTVLK	COD-dipp	chr1	174280846	174280869	24	+	AVSVTVLK	overlapStart	0
Ouspenskaia et al. 2021	chr1	175004744	175004773	30	+	RRKQNFLIMK	COD-dipp	chr1	175004744	175004770	27	+	RRKQNFLIM	includeFeature	0
Ouspenskaia et al. 2021	chr1	175004744	175004773	30	+	RRKQNFLIMK	COD-dipp	chr1	175004744	175004773	30	+	RRKQNFLIMK	overlap	0
Ouspenskaia et al. 2021	chr1	179335517	179335546	30	+	IFYEGSWQSL	COD-dipp	chr1	179335517	179335546	30	+	IFYEGSWQSL	overlap	0
Ouspenskaia et al. 2021	chr1	180632201	180632224	24	+	DEVRRAPL	COD-dipp	chr1	180632195	180632224	30	+	RQDEVRRAPL	overlapEnd	0
Ouspenskaia et al. 2021	chr1	180632201	180632224	24	+	DEVRRAPL	COD-dipp	chr1	180632198	180632224	27	+	QDEVRRAPL	overlapEnd	0
Ouspenskaia et al. 2021	chr1	180632201	180632224	24	+	DEVRRAPL	COD-dipp	chr1	180632201	180632224	24	+	DEVRRAPL	overlap	0
Ouspenskaia et al. 2021	chr1	182842553	182842582	30	+	KTLESWVTLK	COD-dipp	chr1	182842553	182842582	30	+	KTLESWVTLK	overlap	0
Ouspenskaia et al. 2021	chr1	182842553	182842582	30	+	KTLESWVTLK	COD-dipp	chr1	182842562	182842582	21	+	ESWVTLK	overlapStart	0
Ouspenskaia et al. 2021	chr1	203796521	203796547	27	+	YIVDIFQAL	COD-dipp	chr1	203796521	203796547	27	+	YIVDIFQAL	overlap	0
Ouspenskaia et al. 2021	chr1	203802669	203802698	30	+	FFHDPLTLKF	COD-dipp	chr1	203802669	203802692	24	+	FFHDPLTL	includeFeature	0
Ouspenskaia et al. 2021	chr1	203802669	203802698	30	+	FFHDPLTLKF	COD-dipp	chr1	203802669	203802698	30	+	FFHDPLTLKF	overlap	0
Ouspenskaia et al. 2021	chr1	203802669	203802698	30	+	FFHDPLTLKF	COD-dipp	chr1	203802672	203802698	27	+	FHDPLTLKF	overlapStart	0
Ouspenskaia et al. 2021	chr1	203802669	203802698	30	+	FFHDPLTLKF	COD-dipp	chr1	203802675	203802698	24	+	HDPLTLKF	overlapStart	0
Ouspenskaia et al. 2021	chr1	203802669	203802698	30	+	FFHDPLTLKF	COD-dipp	chr1	203802678	203802698	21	+	DPLTLKF	overlapStart	0
Ouspenskaia et al. 2021	chr1	203802672	203802698	27	+	FHDPLTLKF	COD-dipp	chr1	203802669	203802692	24	+	FFHDPLTL	overlapEnd	3
Ouspenskaia et al. 2021	chr1	203802672	203802698	27	+	FHDPLTLKF	COD-dipp	chr1	203802669	203802698	30	+	FFHDPLTLKF	overlapEnd	0
Ouspenskaia et al. 2021	chr1	203802672	203802698	27	+	FHDPLTLKF	COD-dipp	chr1	203802672	203802698	27	+	FHDPLTLKF	overlap	0
Ouspenskaia et al. 2021	chr1	203802672	203802698	27	+	FHDPLTLKF	COD-dipp	chr1	203802675	203802698	24	+	HDPLTLKF	overlapStart	0
Ouspenskaia et al. 2021	chr1	203802672	203802698	27	+	FHDPLTLKF	COD-dipp	chr1	203802678	203802698	21	+	DPLTLKF	overlapStart	0
Ouspenskaia et al. 2021	chr1	206053240	206053266	27	+	LGVRTSETW	COD-dipp	chr1	206053240	206053266	27	+	LGVRTSETW	overlap	0
Ouspenskaia et al. 2021	chr1	206583267	206583293	27	+	RMSVNLWRR	COD-dipp	chr1	206583267	206583293	27	+	RMSVNLWRR	overlap	0
Ouspenskaia et al. 2021	chr1	210348932	210348964	33	+	ETLSVGIGNLR	COD-dipp	chr1	210348932	210348964	33	+	ETLSVGIGNLR	overlap	0
Ouspenskaia et al. 2021	chr1	211276360	211276386	27	+	SYLNKPLVF	COD-dipp	chr1	211276360	211276386	27	+	SYLNKPLVF	overlap	0
Ouspenskaia et al. 2021	chr1	235328666	235328692	27	+	IHVGIGKSL	COD-dipp	chr1	235328660	235328686	27	+	GRIHVGIGK	overlapEnd	6
Ouspenskaia et al. 2021	chr1	235328666	235328692	27	+	IHVGIGKSL	COD-dipp	chr1	235328663	235328686	24	+	RIHVGIGK	overlapEnd	3
Ouspenskaia et al. 2021	chr1	235329195	235329221	27	+	AILKPGPSL	COD-dipp	chr1	235329195	235329221	27	+	AILKPGPSL	overlap	0
Ouspenskaia et al. 2021	chr1	235329226	235329252	27	+	KSFAWDVHF	COD-dipp	chr1	235329226	235329252	27	+	KSFAWDVHF	overlap	0
Ouspenskaia et al. 2021	chr1	246591621	246591647	27	+	ILVTAWKGV	COD-dipp	chr1	246591621	246591647	27	+	ILVTAWKGV	overlap	0
Ouspenskaia et al. 2021	chr1	1374397	1374426	30	-	RLWSAGQPGL	COD-dipp	chr1	1374397	1374426	30	-	RLWSAGQPGL	overlap	0
Ouspenskaia et al. 2021	chr1	1839199	1839225	27	-	YWRPDQKPF	COD-dipp	chr1	1839199	1839225	27	-	YWRPDQKPF	overlap	0
Ouspenskaia et al. 2021	chr1	6667780	6667812	33	-	RLWKGGEPLLK	COD-dipp	chr1	6667780	6667812	33	-	RLWKGGEPLLK	overlap	0
Ouspenskaia et al. 2021	chr1	6667780	6667812	33	-	RLWKGGEPLLK	COD-dipp	chr1	6667786	6667812	27	-	RLWKGGEPL	includeFeature	0
Ouspenskaia et al. 2021	chr1	8878632	8878661	30	-	EISPALRSPR	COD-dipp	chr1	8878632	8878661	30	-	EISPALRSPR	overlap	0
Ouspenskaia et al. 2021	chr1	10467299	10467325	27	-	YSLDFPRVL	COD-dipp	chr1	10467299	10467325	27	-	YSLDFPRVL	overlap	0
Ouspenskaia et al. 2021	chr1	10472364	10472390	27	-	APQLQPRTA	COD-dipp	chr1	10472364	10472390	27	-	APQLQPRTA	overlap	0
Ouspenskaia et al. 2021	chr1	15973067	15973096	30	-	GVYTGKLSEK	COD-dipp	chr1	15973067	15973090	24	-	YTGKLSEK	overlapStart	0
Ouspenskaia et al. 2021	chr1	15973067	15973096	30	-	GVYTGKLSEK	COD-dipp	chr1	15973067	15973096	30	-	GVYTGKLSEK	overlap	0
Ouspenskaia et al. 2021	chr1	20660887	20660916	30	-	MTISSFSPLR	COD-dipp	chr1	20660887	20660916	30	-	MTISSFSPLR	overlap	0
Ouspenskaia et al. 2021	chr1	21002748	21002777	30	-	QPRWYTLKPL	COD-dipp	chr1	21002748	21002768	21	-	WYTLKPL	overlapStart	0
Ouspenskaia et al. 2021	chr1	21002748	21002777	30	-	QPRWYTLKPL	COD-dipp	chr1	21002748	21002777	30	-	QPRWYTLKPL	overlap	0
Ouspenskaia et al. 2021	chr1	21175727	21175753	27	-	DTVGFHNYY	COD-dipp	chr1	21175727	21175753	27	-	DTVGFHNYY	overlap	0
Ouspenskaia et al. 2021	chr1	21782948	21782974	27	-	FLGPRPWPR	COD-dipp	chr1	21782948	21782971	24	-	LGPRPWPR	overlapStart	0
Ouspenskaia et al. 2021	chr1	21782948	21782974	27	-	FLGPRPWPR	COD-dipp	chr1	21782948	21782974	27	-	FLGPRPWPR	overlap	0
Ouspenskaia et al. 2021	chr1	21782948	21782974	27	-	FLGPRPWPR	COD-dipp	chr1	21782948	21782977	30	-	AFLGPRPWPR	overlapEnd	0
Ouspenskaia et al. 2021	chr1	21782948	21782977	30	-	AFLGPRPWPR	COD-dipp	chr1	21782948	21782971	24	-	LGPRPWPR	overlapStart	0
Ouspenskaia et al. 2021	chr1	21782948	21782977	30	-	AFLGPRPWPR	COD-dipp	chr1	21782948	21782974	27	-	FLGPRPWPR	overlapStart	0
Ouspenskaia et al. 2021	chr1	21782948	21782977	30	-	AFLGPRPWPR	COD-dipp	chr1	21782948	21782977	30	-	AFLGPRPWPR	overlap	0
Ouspenskaia et al. 2021	chr1	21782948	21782980	33	-	EAFLGPRPWPR	COD-dipp	chr1	21782948	21782971	24	-	LGPRPWPR	overlapStart	0
Ouspenskaia et al. 2021	chr1	21782948	21782980	33	-	EAFLGPRPWPR	COD-dipp	chr1	21782948	21782974	27	-	FLGPRPWPR	overlapStart	0
Ouspenskaia et al. 2021	chr1	21782948	21782980	33	-	EAFLGPRPWPR	COD-dipp	chr1	21782948	21782977	30	-	AFLGPRPWPR	overlapStart	0
Ouspenskaia et al. 2021	chr1	23094303	23094329	27	-	VTISHPLEW	COD-dipp	chr1	23094303	23094329	27	-	VTISHPLEW	overlap	0
Ouspenskaia et al. 2021	chr1	23338501	23338524	24	-	SSSRKVTY	COD-dipp	chr1	23338501	23338524	24	-	SSSRKVTY	overlap	0
Ouspenskaia et al. 2021	chr1	23338501	23338524	24	-	SSSRKVTY	COD-dipp	chr1	23338501	23338527	27	-	YSSSRKVTY	overlapEnd	0
Ouspenskaia et al. 2021	chr1	23338501	23338524	24	-	SSSRKVTY	COD-dipp	chr1	23338501	23338533	33	-	LYYSSSRKVTY	overlapEnd	0
Ouspenskaia et al. 2021	chr1	23338501	23338527	27	-	YSSSRKVTY	COD-dipp	chr1	23338501	23338524	24	-	SSSRKVTY	overlapStart	0
Ouspenskaia et al. 2021	chr1	23338501	23338527	27	-	YSSSRKVTY	COD-dipp	chr1	23338501	23338527	27	-	YSSSRKVTY	overlap	0
Ouspenskaia et al. 2021	chr1	23338501	23338527	27	-	YSSSRKVTY	COD-dipp	chr1	23338501	23338533	33	-	LYYSSSRKVTY	overlapEnd	0
Ouspenskaia et al. 2021	chr1	23338501	23338533	33	-	LYYSSSRKVTY	COD-dipp	chr1	23338501	23338524	24	-	SSSRKVTY	overlapStart	0
Ouspenskaia et al. 2021	chr1	23338501	23338533	33	-	LYYSSSRKVTY	COD-dipp	chr1	23338501	23338527	27	-	YSSSRKVTY	overlapStart	0
Ouspenskaia et al. 2021	chr1	23338501	23338533	33	-	LYYSSSRKVTY	COD-dipp	chr1	23338501	23338533	33	-	LYYSSSRKVTY	overlap	0
Ouspenskaia et al. 2021	chr1	23338501	23338533	33	-	LYYSSSRKVTY	COD-dipp	chr1	23338510	23338536	27	-	CLYYSSSRK	overlapEnd	3
Ouspenskaia et al. 2021	chr1	25294471	25294500	30	-	HTLVTEPPFW	COD-dipp	chr1	25294471	25294500	30	-	HTLVTEPPFW	overlap	0
Ouspenskaia et al. 2021	chr1	25294474	25294503	30	-	AHTLVTEPPF	COD-dipp	chr1	25294471	25294500	30	-	HTLVTEPPFW	overlapStart	3
Ouspenskaia et al. 2021	chr1	27914671	27914697	27	-	GANWERSTR	COD-dipp	chr1	27914671	27914697	27	-	GANWERSTR	overlap	0
Ouspenskaia et al. 2021	chr1	27914671	27914697	27	-	GANWERSTR	COD-dipp	chr1	27914671	27914700	30	-	FGANWERSTR	overlapEnd	0
Ouspenskaia et al. 2021	chr1	27914671	27914697	27	-	GANWERSTR	COD-dipp	chr1	27914671	27914706	36	-	EAFGANWERSTR	overlapEnd	0
Ouspenskaia et al. 2021	chr1	27914671	27914697	27	-	GANWERSTR	COD-dipp	chr1	27914674	27914706	33	-	EAFGANWERST	overlapEnd	3
Ouspenskaia et al. 2021	chr1	27914671	27914700	30	-	FGANWERSTR	COD-dipp	chr1	27914671	27914697	27	-	GANWERSTR	overlapStart	0
Ouspenskaia et al. 2021	chr1	27914671	27914700	30	-	FGANWERSTR	COD-dipp	chr1	27914671	27914700	30	-	FGANWERSTR	overlap	0
Ouspenskaia et al. 2021	chr1	27914671	27914700	30	-	FGANWERSTR	COD-dipp	chr1	27914671	27914706	36	-	EAFGANWERSTR	overlapEnd	0
Ouspenskaia et al. 2021	chr1	27914671	27914700	30	-	FGANWERSTR	COD-dipp	chr1	27914674	27914706	33	-	EAFGANWERST	overlapEnd	3
Ouspenskaia et al. 2021	chr1	27914671	27914700	30	-	FGANWERSTR	COD-dipp	chr1	27914680	27914706	27	-	EAFGANWER	overlapEnd	6
Ouspenskaia et al. 2021	chr1	27914671	27914706	36	-	EAFGANWERSTR	COD-dipp	chr1	27914671	27914697	27	-	GANWERSTR	overlapStart	0
Ouspenskaia et al. 2021	chr1	27914671	27914706	36	-	EAFGANWERSTR	COD-dipp	chr1	27914671	27914700	30	-	FGANWERSTR	overlapStart	0
Ouspenskaia et al. 2021	chr1	27914671	27914706	36	-	EAFGANWERSTR	COD-dipp	chr1	27914671	27914706	36	-	EAFGANWERSTR	overlap	0
Ouspenskaia et al. 2021	chr1	27914671	27914706	36	-	EAFGANWERSTR	COD-dipp	chr1	27914674	27914706	33	-	EAFGANWERST	includeFeature	0
Ouspenskaia et al. 2021	chr1	27914671	27914706	36	-	EAFGANWERSTR	COD-dipp	chr1	27914680	27914706	27	-	EAFGANWER	includeFeature	0
Ouspenskaia et al. 2021	chr1	27914680	27914706	27	-	EAFGANWER	COD-dipp	chr1	27914671	27914700	30	-	FGANWERSTR	overlapStart	6
Ouspenskaia et al. 2021	chr1	27914680	27914706	27	-	EAFGANWER	COD-dipp	chr1	27914671	27914706	36	-	EAFGANWERSTR	inside	0
Ouspenskaia et al. 2021	chr1	27914680	27914706	27	-	EAFGANWER	COD-dipp	chr1	27914674	27914706	33	-	EAFGANWERST	inside	0
Ouspenskaia et al. 2021	chr1	27914680	27914706	27	-	EAFGANWER	COD-dipp	chr1	27914680	27914706	27	-	EAFGANWER	overlap	0
Ouspenskaia et al. 2021	chr1	31919130	31919156	27	-	SAVKHFKIY	COD-dipp	chr1	31919130	31919156	27	-	SAVKHFKIY	overlap	0
Ouspenskaia et al. 2021	chr1	31919130	31919156	27	-	SAVKHFKIY	COD-dipp	chr1	31919136	31919162	27	-	MFSAVKHFK	overlapEnd	6
Ouspenskaia et al. 2021	chr1	31919136	31919162	27	-	MFSAVKHFK	COD-dipp	chr1	31919130	31919156	27	-	SAVKHFKIY	overlapStart	6
Ouspenskaia et al. 2021	chr1	31919136	31919162	27	-	MFSAVKHFK	COD-dipp	chr1	31919136	31919162	27	-	MFSAVKHFK	overlap	0
Ouspenskaia et al. 2021	chr1	31919573	31919605	33	-	RLLPGSAQHFR	COD-dipp	chr1	31919573	31919605	33	-	RLLPGSAQHFR	overlap	0
Ouspenskaia et al. 2021	chr1	31919573	31919605	33	-	RLLPGSAQHFR	COD-dipp	chr1	31919576	31919608	33	-	GRLLPGSAQHF	overlapEnd	3
Ouspenskaia et al. 2021	chr1	31919576	31919608	33	-	GRLLPGSAQHF	COD-dipp	chr1	31919573	31919605	33	-	RLLPGSAQHFR	overlapStart	3
Ouspenskaia et al. 2021	chr1	31919576	31919608	33	-	GRLLPGSAQHF	COD-dipp	chr1	31919576	31919608	33	-	GRLLPGSAQHF	overlap	0
Ouspenskaia et al. 2021	chr1	31937984	31938010	27	-	MPSPQLASV	COD-dipp	chr1	31937985	31938017	33	-	DFNAQSPARQR	overlapEnd	1
Ouspenskaia et al. 2021	chr1	31937985	31938017	33	-	DFNAQSPARQR	COD-dipp	chr1	31937985	31938017	33	-	DFNAQSPARQR	overlap	0
Ouspenskaia et al. 2021	chr1	35031542	35031568	27	-	VLRGGMSAR	COD-dipp	chr1	35031542	35031568	27	-	VLRGGMSAR	overlap	0
Ouspenskaia et al. 2021	chr1	35031542	35031568	27	-	VLRGGMSAR	COD-dipp	chr1	35031542	35031571	30	-	AVLRGGMSAR	overlapEnd	0
Ouspenskaia et al. 2021	chr1	35031542	35031568	27	-	VLRGGMSAR	COD-dipp	chr1	35031542	35031574	33	-	RAVLRGGMSAR	overlapEnd	0
Ouspenskaia et al. 2021	chr1	35031542	35031571	30	-	AVLRGGMSAR	COD-dipp	chr1	35031542	35031568	27	-	VLRGGMSAR	overlapStart	0
Ouspenskaia et al. 2021	chr1	35031542	35031571	30	-	AVLRGGMSAR	COD-dipp	chr1	35031542	35031571	30	-	AVLRGGMSAR	overlap	0
Ouspenskaia et al. 2021	chr1	35031542	35031571	30	-	AVLRGGMSAR	COD-dipp	chr1	35031542	35031574	33	-	RAVLRGGMSAR	overlapEnd	0
Ouspenskaia et al. 2021	chr1	35641449	35641481	33	-	GESRAVSDLQP	COD-dipp	chr1	35641449	35641481	33	-	GESRAVSDLQP	overlap	0
Ouspenskaia et al. 2021	chr1	35641449	35641481	33	-	GESRAVSDLQP	COD-dipp	chr1	35641455	35641481	27	-	GESRAVSDL	includeFeature	0
Ouspenskaia et al. 2021	chr1	36394092	36394124	33	-	GEPFSEGADHL	COD-dipp	chr1	36394092	36394124	33	-	GEPFSEGADHL	overlap	0
Ouspenskaia et al. 2021	chr1	41186203	41186232	30	-	KETDLSEVRA	COD-dipp	chr1	41186203	41186232	30	-	KETDLSEVRA	overlap	0
Ouspenskaia et al. 2021	chr1	41186203	41186232	30	-	KETDLSEVRA	COD-dipp	chr1	41186206	41186238	33	-	AYKETDLSEVR	overlapEnd	3
Ouspenskaia et al. 2021	chr1	41186206	41186238	33	-	AYKETDLSEVR	COD-dipp	chr1	41186203	41186232	30	-	KETDLSEVRA	overlapStart	3
Ouspenskaia et al. 2021	chr1	41186206	41186238	33	-	AYKETDLSEVR	COD-dipp	chr1	41186206	41186238	33	-	AYKETDLSEVR	overlap	0
Ouspenskaia et al. 2021	chr1	44981107	44981133	27	-	RISDDRPNF	COD-dipp	chr1	44981107	44981133	27	-	RISDDRPNF	overlap	0
Ouspenskaia et al. 2021	chr1	45651617	45651637	21	-	AAESHPL	COD-dipp	chr1	45651617	45651637	21	-	AAESHPL	overlap	0
Ouspenskaia et al. 2021	chr1	45651617	45651637	21	-	AAESHPL	COD-dipp	chr1	45651617	45651640	24	-	AAAESHPL	overlapEnd	0
Ouspenskaia et al. 2021	chr1	45651617	45651637	21	-	AAESHPL	COD-dipp	chr1	45651617	45651643	27	-	VAAAESHPL	overlapEnd	0
Ouspenskaia et al. 2021	chr1	45651617	45651637	21	-	AAESHPL	COD-dipp	chr1	45651617	45651646	30	-	QVAAAESHPL	overlapEnd	0
Ouspenskaia et al. 2021	chr1	45651617	45651637	21	-	AAESHPL	COD-dipp	chr1	45651617	45651649	33	-	YQVAAAESHPL	overlapEnd	0
Ouspenskaia et al. 2021	chr1	45651617	45651640	24	-	AAAESHPL	COD-dipp	chr1	45651617	45651637	21	-	AAESHPL	overlapStart	0
Ouspenskaia et al. 2021	chr1	45651617	45651640	24	-	AAAESHPL	COD-dipp	chr1	45651617	45651640	24	-	AAAESHPL	overlap	0
Ouspenskaia et al. 2021	chr1	45651617	45651640	24	-	AAAESHPL	COD-dipp	chr1	45651617	45651643	27	-	VAAAESHPL	overlapEnd	0
Ouspenskaia et al. 2021	chr1	45651617	45651640	24	-	AAAESHPL	COD-dipp	chr1	45651617	45651646	30	-	QVAAAESHPL	overlapEnd	0
Ouspenskaia et al. 2021	chr1	45651617	45651640	24	-	AAAESHPL	COD-dipp	chr1	45651617	45651649	33	-	YQVAAAESHPL	overlapEnd	0
Ouspenskaia et al. 2021	chr1	45651617	45651643	27	-	VAAAESHPL	COD-dipp	chr1	45651617	45651637	21	-	AAESHPL	overlapStart	0
Ouspenskaia et al. 2021	chr1	45651617	45651643	27	-	VAAAESHPL	COD-dipp	chr1	45651617	45651640	24	-	AAAESHPL	overlapStart	0
Ouspenskaia et al. 2021	chr1	45651617	45651643	27	-	VAAAESHPL	COD-dipp	chr1	45651617	45651643	27	-	VAAAESHPL	overlap	0
Ouspenskaia et al. 2021	chr1	45651617	45651643	27	-	VAAAESHPL	COD-dipp	chr1	45651617	45651646	30	-	QVAAAESHPL	overlapEnd	0
Ouspenskaia et al. 2021	chr1	45651617	45651643	27	-	VAAAESHPL	COD-dipp	chr1	45651617	45651649	33	-	YQVAAAESHPL	overlapEnd	0
Ouspenskaia et al. 2021	chr1	45651617	45651646	30	-	QVAAAESHPL	COD-dipp	chr1	45651617	45651637	21	-	AAESHPL	overlapStart	0
Ouspenskaia et al. 2021	chr1	45651617	45651646	30	-	QVAAAESHPL	COD-dipp	chr1	45651617	45651640	24	-	AAAESHPL	overlapStart	0
Ouspenskaia et al. 2021	chr1	45651617	45651646	30	-	QVAAAESHPL	COD-dipp	chr1	45651617	45651643	27	-	VAAAESHPL	overlapStart	0
Ouspenskaia et al. 2021	chr1	45651617	45651646	30	-	QVAAAESHPL	COD-dipp	chr1	45651617	45651646	30	-	QVAAAESHPL	overlap	0
Ouspenskaia et al. 2021	chr1	45651617	45651646	30	-	QVAAAESHPL	COD-dipp	chr1	45651617	45651649	33	-	YQVAAAESHPL	overlapEnd	0
Ouspenskaia et al. 2021	chr1	45651617	45651649	33	-	YQVAAAESHPL	COD-dipp	chr1	45651617	45651637	21	-	AAESHPL	overlapStart	0
Ouspenskaia et al. 2021	chr1	45651617	45651649	33	-	YQVAAAESHPL	COD-dipp	chr1	45651617	45651640	24	-	AAAESHPL	overlapStart	0
Ouspenskaia et al. 2021	chr1	45651617	45651649	33	-	YQVAAAESHPL	COD-dipp	chr1	45651617	45651643	27	-	VAAAESHPL	overlapStart	0
Ouspenskaia et al. 2021	chr1	45651617	45651649	33	-	YQVAAAESHPL	COD-dipp	chr1	45651617	45651646	30	-	QVAAAESHPL	overlapStart	0
Ouspenskaia et al. 2021	chr1	45651617	45651649	33	-	YQVAAAESHPL	COD-dipp	chr1	45651617	45651649	33	-	YQVAAAESHPL	overlap	0
Ouspenskaia et al. 2021	chr1	46718783	46718815	33	-	SLRPTLLAGLR	COD-dipp	chr1	46718783	46718815	33	-	SLRPTLLAGLR	overlap	0
Ouspenskaia et al. 2021	chr1	46718783	46718815	33	-	SLRPTLLAGLR	COD-dipp	chr1	46718786	46718809	24	-	RPTLLAGL	includeFeature	3
Ouspenskaia et al. 2021	chr1	52404261	52404299	39	-	EAVGNGGLAASRR	COD-dipp	chr1	52404264	52404299	36	-	EAVGNGGLAASR	includeFeature	0
Ouspenskaia et al. 2021	chr1	52404264	52404299	36	-	EAVGNGGLAASR	COD-dipp	chr1	52404264	52404299	36	-	EAVGNGGLAASR	overlap	0
Ouspenskaia et al. 2021	chr1	52553070	52553096	27	-	MQFAARRTW	COD-dipp	chr1	52553070	52553096	27	-	MQFAARRTW	overlap	0
Ouspenskaia et al. 2021	chr1	53930102	53930137	36	-	KRFGPPQECFPR	COD-dipp	chr1	53930102	53930137	36	-	KRFGPPQECFPR	overlap	0
Ouspenskaia et al. 2021	chr1	55178051	55178077	27	-	IYMNWKAVF	COD-dipp	chr1	55178051	55178077	27	-	IYMNWKAVF	overlap	0
Ouspenskaia et al. 2021	chr1	55178051	55178077	27	-	IYMNWKAVF	COD-dipp	chr1	55178051	55178080	30	-	QIYMNWKAVF	overlapEnd	0
Ouspenskaia et al. 2021	chr1	67053905	67053934	30	-	RSWGWRRPKR	COD-dipp	chr1	67053905	67053934	30	-	RSWGWRRPKR	overlap	0
Ouspenskaia et al. 2021	chr1	67053905	67053934	30	-	RSWGWRRPKR	COD-dipp	chr1	67053908	67053934	27	-	RSWGWRRPK	includeFeature	0
Ouspenskaia et al. 2021	chr1	74723219	74723245	27	-	VSTPWRHTF	COD-dipp	chr1	74723219	74723245	27	-	VSTPWRHTF	overlap	0
Ouspenskaia et al. 2021	chr1	77641625	77641654	30	-	YQVILVQPYK	COD-dipp	chr1	77641625	77641651	27	-	QVILVQPYK	overlapStart	0
Ouspenskaia et al. 2021	chr1	77641625	77641654	30	-	YQVILVQPYK	COD-dipp	chr1	77641625	77641654	30	-	YQVILVQPYK	overlap	0
Ouspenskaia et al. 2021	chr1	84965680	84965706	27	-	MQWHIVILR	COD-dipp	chr1	84965680	84965706	27	-	MQWHIVILR	overlap	0
Ouspenskaia et al. 2021	chr1	86863235	86863267	33	-	ILLHLLIPLTK	COD-dipp	chr1	86863235	86863267	33	-	ILLHLLIPLTK	overlap	0
Ouspenskaia et al. 2021	chr1	92736467	92736496	30	-	IYHTINTSPF	COD-dipp	chr1	92736467	92736493	27	-	YHTINTSPF	overlapStart	0
Ouspenskaia et al. 2021	chr1	92736467	92736496	30	-	IYHTINTSPF	COD-dipp	chr1	92736467	92736496	30	-	IYHTINTSPF	overlap	0
Ouspenskaia et al. 2021	chr1	109074990	109075019	30	-	RVKERDFFLK	COD-dipp	chr1	109074990	109075019	30	-	RVKERDFFLK	overlap	0
Ouspenskaia et al. 2021	chr1	109074990	109075019	30	-	RVKERDFFLK	COD-dipp	chr1	109074993	109075019	27	-	RVKERDFFL	includeFeature	0
Ouspenskaia et al. 2021	chr1	109415327	109415359	33	-	VLQPLGSRHQR	COD-dipp	chr1	109415327	109415353	27	-	QPLGSRHQR	overlapStart	0
[truncated: 2,887 more rows]

## Sheet: Laumont et al. 2016 vs COD-dipp
Title: non-canonical MHC associated peptides from Laumont et al. 2016 comaprison with COD-dipp
[truncated: 136 more rows]

[truncated: 4 more sheets: Laumont et al. 2016 vs Ouspensk, Chong et al. 2020 vs COD-dipp, Chong et al. 2020 vs Ouspenskai, Chong et al. 2020 vs Laumont et]
