# Supplementary material for: The Immunopeptidome from a Genomic Perspective: Establishing the Noncanonical Landscape of MHC Class I–Associated Peptides
Source: Cancer Immunol Res. 2023 Mar 24;11(6):747–62. doi: 10.1158/2326-6066.CIR-22-0621 (PMC10236148; doi:10.1158/2326-6066.CIR-22-0621)
Supplement: Supplementary Table 5 — Mapping of ncMAPs to COSMIC frameshift mutations. [file cir-22-0621_supplementary_table_5_suppst5.xlsx]

## Sheet: ncMAPs frameshit mutations
Title: non-canonical MHC associated peptides (ncMAPs) mapping to COSMIC framehsift somatic mutations.
Header	Start	End	Peptide
COSV73713756_ENSP00000454882_c.48:AA>A_p.K17del-fs	69	78	TLMPRKEKM
COSV73713756_ENSP00000456845_c.48:AA>A_p.K17del-fs	69	78	TLMPRKEKM
COSV99526457_ENSP00000260327_c.455:TT>T_p.F152del-fs	163	172	ILQDRLWKL
COSV99526457_ENSP00000452837_c.455:TT>T_p.F152del-fs	163	172	ILQDRLWKL
COSV56009242_ENSP00000261868_c.88:GC>G_p.G30del-fs	48	58	RITGMTMMMK
COSV56009242_ENSP00000440221_c.88:GC>G_p.G30del-fs	48	58	RITGMTMMMK
COSV56009321_ENSP00000261868_c.87:GG>G_p.G30del-fs	48	58	RITGMTMMMK
COSV56009321_ENSP00000440221_c.87:GG>G_p.G30del-fs	48	58	RITGMTMMMK
COSV62564254_ENSP00000452780_c.148:TT>T_p.F50del-fs	48	59	GFIHPTLKLTY
COSV62564254_ENSP00000453186_c.4:TT>T_p.F2del-fs	0	11	GFIHPTLKLTY
COSV62564254_ENSP00000453191_c.148:TT>T_p.F50del-fs	48	59	GFIHPTLKLTY
COSV62564254_ENSP00000453350_c.148:TT>T_p.F50del-fs	48	59	GFIHPTLKLTY
COSV62564254_ENSP00000497910_c.148:TT>T_p.F50del-fs	48	59	GFIHPTLKLTY
COSV61014903_ENSP00000337761_c.143:AA>A_p.E48del-fs	67	78	STCSYGTQQGR
COSV61014903_ENSP00000379601_c.143:AA>A_p.E48del-fs	67	78	STCSYGTQQGR
COSV61014903_ENSP00000454695_c.143:AA>A_p.E48del-fs	67	78	STCSYGTQQGR
COSV61014903_ENSP00000455012_c.143:AA>A_p.E48del-fs	67	78	STCSYGTQQGR
COSV61014903_ENSP00000456059_c.143:AA>A_p.E48del-fs	67	78	STCSYGTQQGR
COSV61014903_ENSP00000456536_c.143:AA>A_p.E48del-fs	67	78	STCSYGTQQGR
COSV61014903_ENSP00000457595_c.143:AA>A_p.E48del-fs	67	78	STCSYGTQQGR
COSV61014903_ENSP00000458127_c.143:AA>A_p.E48del-fs	67	78	STCSYGTQQGR
COSV61014903_ENSP00000337761_c.143:AA>A_p.E48del-fs	70	78	SYGTQQGR
COSV61014903_ENSP00000379601_c.143:AA>A_p.E48del-fs	70	78	SYGTQQGR
COSV61014903_ENSP00000454695_c.143:AA>A_p.E48del-fs	70	78	SYGTQQGR
COSV61014903_ENSP00000455012_c.143:AA>A_p.E48del-fs	70	78	SYGTQQGR
COSV61014903_ENSP00000456059_c.143:AA>A_p.E48del-fs	70	78	SYGTQQGR
COSV61014903_ENSP00000456536_c.143:AA>A_p.E48del-fs	70	78	SYGTQQGR
COSV61014903_ENSP00000457595_c.143:AA>A_p.E48del-fs	70	78	SYGTQQGR
COSV61014903_ENSP00000458127_c.143:AA>A_p.E48del-fs	70	78	SYGTQQGR
COSV58388235_ENSP00000331019_c.57:ATA>A_p.K20del-fs	56	67	RLFNSVVPAYR
COSV58388235_ENSP00000402423_c.57:ATA>A_p.K20del-fs	56	67	RLFNSVVPAYR
COSV58388235_ENSP00000453764_c.105:ATA>A_p.K36del-fs	72	83	RLFNSVVPAYR
COSV58388235_ENSP00000331019_c.57:ATA>A_p.K20del-fs	59	67	NSVVPAYR
COSV58388235_ENSP00000402423_c.57:ATA>A_p.K20del-fs	59	67	NSVVPAYR
COSV58388235_ENSP00000453764_c.105:ATA>A_p.K36del-fs	75	83	NSVVPAYR
COSV58388235_ENSP00000331019_c.57:ATA>A_p.K20del-fs	58	67	FNSVVPAYR
COSV58388235_ENSP00000402423_c.57:ATA>A_p.K20del-fs	58	67	FNSVVPAYR
COSV58388235_ENSP00000453764_c.105:ATA>A_p.K36del-fs	74	83	FNSVVPAYR
COSV58388235_ENSP00000331019_c.57:ATA>A_p.K20del-fs	56	66	RLFNSVVPAY
COSV58388235_ENSP00000402423_c.57:ATA>A_p.K20del-fs	56	66	RLFNSVVPAY
COSV58388235_ENSP00000453764_c.105:ATA>A_p.K36del-fs	72	82	RLFNSVVPAY
COSV58388235_ENSP00000331019_c.57:ATA>A_p.K20del-fs	56	65	RLFNSVVPA
COSV58388235_ENSP00000402423_c.57:ATA>A_p.K20del-fs	56	65	RLFNSVVPA
COSV58388235_ENSP00000453764_c.105:ATA>A_p.K36del-fs	72	81	RLFNSVVPA
COSV59203405_ENSP00000320058_c.11:GCGGGGCAGCCCTGGCA>G_p.R4del-fs	27	36	SLKTQWWHW
COSV59203405_ENSP00000320084_c.11:GCGGGGCAGCCCTGGCA>G_p.R4del-fs	27	36	SLKTQWWHW
COSV59203405_ENSP00000452649_c.11:GCGGGGCAGCCCTGGCA>G_p.R4del-fs	27	36	SLKTQWWHW
COSV59203405_ENSP00000452669_c.11:GCGGGGCAGCCCTGGCA>G_p.R4del-fs	27	36	SLKTQWWHW
COSV59203405_ENSP00000452736_c.11:GCGGGGCAGCCCTGGCA>G_p.R4del-fs	27	36	SLKTQWWHW
COSV59203405_ENSP00000452905_c.11:GCGGGGCAGCCCTGGCA>G_p.R4del-fs	27	36	SLKTQWWHW
COSV59203405_ENSP00000453336_c.11:GCGGGGCAGCCCTGGCA>G_p.R4del-fs	27	36	SLKTQWWHW
COSV59203405_ENSP00000453907_c.11:GCGGGGCAGCCCTGGCA>G_p.R4del-fs	27	36	SLKTQWWHW
COSV59203405_ENSP00000454258_c.128:GCGGGGCAGCCCTGGCA>G_p.R43del-fs	66	75	SLKTQWWHW
COSV59203405_ENSP00000454940_c.11:GCGGGGCAGCCCTGGCA>G_p.R4del-fs	27	36	SLKTQWWHW
COSV59203405_ENSP00000455366_c.11:GCGGGGCAGCCCTGGCA>G_p.R4del-fs	27	36	SLKTQWWHW
COSV61415434_ENSP00000344112_c.295:GG>G_p.G99del-fs	127	137	AVSAAAGVWK
COSV61415434_ENSP00000378505_c.739:GG>G_p.G247del-fs	275	285	AVSAAAGVWK
COSV61415434_ENSP00000455762_c.397:GG>G_p.G133del-fs	161	171	AVSAAAGVWK
COSV61415434_ENSP00000457696_c.295:GG>G_p.G99del-fs	127	137	AVSAAAGVWK
COSV61415434_ENSP00000458099_c.295:GG>G_p.G99del-fs	127	137	AVSAAAGVWK
COSV63659017_ENSP00000352175_c.71:CC>C_p.P24del-fs	49	58	LPRLPVCGA
COSV63659017_ENSP00000377059_c.71:CC>C_p.P24del-fs	49	58	LPRLPVCGA
COSV63659017_ENSP00000462188_c.47:CC>C_p.P16del-fs	41	50	LPRLPVCGA
COSV63659017_ENSP00000463076_c.71:CC>C_p.P24del-fs	49	58	LPRLPVCGA
COSV63659017_ENSP00000463726_c.71:CC>C_p.P24del-fs	49	58	LPRLPVCGA
COSV63659017_ENSP00000463948_c.47:CC>C_p.P16del-fs	41	50	LPRLPVCGA
COSV63659017_ENSP00000464136_c.71:CC>C_p.P24del-fs	49	58	LPRLPVCGA
COSV53310113_ENSP00000239165_c.184:GG>G_p.G62del-fs	138	148	EAARPTPATR
COSV99493850_ENSP00000239165_c.324:GG>G_p.G109del-fs	138	148	EAARPTPATR
COSV53310113_ENSP00000239165_c.184:GG>G_p.G62del-fs	79	90	SSRVPSTCTAR
COSV56284767_ENSP00000300917_c.251:TCCTGGGGATCCAGGACCTG>T_p.D84del-fs	122	131	RQAPRTTAF
COSV56284767_ENSP00000438748_c.251:TCCTGGGGATCCAGGACCTG>T_p.D84del-fs	122	131	RQAPRTTAF
COSV56284767_ENSP00000462119_c.251:TCCTGGGGATCCAGGACCTG>T_p.D84del-fs	122	131	RQAPRTTAF
COSV56286571_ENSP00000300917_c.339:GG>G_p.G114del-fs	128	137	RQAPRTTAF
COSV56286571_ENSP00000438748_c.339:GG>G_p.G114del-fs	128	137	RQAPRTTAF
COSV56286571_ENSP00000462119_c.339:GG>G_p.G114del-fs	128	137	RQAPRTTAF
COSV105356131_ENSP00000400717_c.109:GCAGCAACGCAAGTCCAAGGAGATCGACAAATG>G_p.C37del-fs	58	68	DHPRAGLRPA
COSV105356134_ENSP00000400717_c.190:CTT>T_p.F64del-fs	68	78	DHPRAGLRPA
COSV71474373_ENSP00000400717_c.126:A>AA_p.T43ins-fs	69	79	DHPRAGLRPA
COSV105356131_ENSP00000400717_c.109:GCAGCAACGCAAGTCCAAGGAGATCGACAAATG>G_p.C37del-fs	59	68	HPRAGLRPA
COSV105356134_ENSP00000400717_c.190:CTT>T_p.F64del-fs	69	78	HPRAGLRPA
COSV71474373_ENSP00000400717_c.126:A>AA_p.T43ins-fs	70	79	HPRAGLRPA
COSV104393290_ENSP00000245479_c.505:A>AA_p.H169ins-fs	209	218	RLATLLLRH
COSV104393290_ENSP00000495527_c.505:A>AA_p.H169ins-fs	209	218	RLATLLLRH
COSV105849165_ENSP00000245479_c.582:C>CC_p.Q195ins-fs	209	218	RLATLLLRH
COSV105849165_ENSP00000495527_c.582:C>CC_p.Q195ins-fs	209	218	RLATLLLRH
COSV55422589_ENSP00000245479_c.582:C>CGAGC_p.Q195ins-fs	210	219	RLATLLLRH
COSV55422589_ENSP00000495527_c.582:C>CGAGC_p.Q195ins-fs	210	219	RLATLLLRH
COSV55422949_ENSP00000245479_c.426:T>TT_p.W143ins-fs	209	218	RLATLLLRH
COSV55422949_ENSP00000495527_c.426:T>TT_p.W143ins-fs	209	218	RLATLLLRH
COSV55422965_ENSP00000245479_c.589:ACA>A_p.H197del-fs	208	217	RLATLLLRH
COSV55422965_ENSP00000495527_c.589:ACA>A_p.H197del-fs	208	217	RLATLLLRH
COSV55423027_ENSP00000245479_c.418:G>GG_p.G140ins-fs	209	218	RLATLLLRH
COSV55423027_ENSP00000495527_c.418:G>GG_p.G140ins-fs	209	218	RLATLLLRH
COSV55424793_ENSP00000245479_c.95:C>CC_p.G32ins-fs	209	218	RLATLLLRH
COSV55424793_ENSP00000495527_c.95:C>CC_p.G32ins-fs	209	218	RLATLLLRH
COSV55424870_ENSP00000245479_c.178:T>TT_p.L60ins-fs	209	218	RLATLLLRH
COSV55424870_ENSP00000495527_c.178:T>TT_p.L60ins-fs	209	218	RLATLLLRH
COSV55425194_ENSP00000245479_c.513:T>TT_p.Y172ins-fs	209	218	RLATLLLRH
COSV55425194_ENSP00000495527_c.513:T>TT_p.Y172ins-fs	209	218	RLATLLLRH
COSV55426109_ENSP00000245479_c.47:GGG>G_p.K16del-fs	208	217	RLATLLLRH
COSV55426109_ENSP00000495527_c.47:GGG>G_p.K16del-fs	208	217	RLATLLLRH
COSV55426710_ENSP00000245479_c.599:C>CC_p.P200ins-fs	209	218	RLATLLLRH
COSV55426710_ENSP00000495527_c.599:C>CC_p.P200ins-fs	209	218	RLATLLLRH
COSV55426944_ENSP00000245479_c.502:A>AA_p.D168ins-fs	209	218	RLATLLLRH
COSV55426944_ENSP00000495527_c.502:A>AA_p.D168ins-fs	209	218	RLATLLLRH
COSV55427001_ENSP00000245479_c.184:A>AA_p.K62ins-fs	209	218	RLATLLLRH
COSV55427001_ENSP00000495527_c.184:A>AA_p.K62ins-fs	209	218	RLATLLLRH
COSV55427264_ENSP00000245479_c.304:A>AA_p.K102ins-fs	209	218	RLATLLLRH
COSV55427264_ENSP00000495527_c.304:A>AA_p.K102ins-fs	209	218	RLATLLLRH
COSV55429051_ENSP00000245479_c.566:A>AA_p.A189ins-fs	209	218	RLATLLLRH
COSV55429051_ENSP00000495527_c.566:A>AA_p.A189ins-fs	209	218	RLATLLLRH
COSV55429094_ENSP00000245479_c.330:G>GG_p.A111ins-fs	209	218	RLATLLLRH
COSV55429094_ENSP00000495527_c.330:G>GG_p.A111ins-fs	209	218	RLATLLLRH
COSV55429139_ENSP00000245479_c.205:TCCC>TG_p.F69del-fs	208	217	RLATLLLRH
COSV55429139_ENSP00000495527_c.205:TCCC>TG_p.F69del-fs	208	217	RLATLLLRH
COSV55429332_ENSP00000245479_c.587:G>GG_p.T196ins-fs	209	218	RLATLLLRH
COSV55429332_ENSP00000495527_c.587:G>GG_p.T196ins-fs	209	218	RLATLLLRH
COSV55430417_ENSP00000245479_c.213:T>TT_p.C72ins-fs	209	218	RLATLLLRH
COSV55430417_ENSP00000495527_c.213:T>TT_p.C72ins-fs	209	218	RLATLLLRH
COSV99818066_ENSP00000245479_c.252:G>GG_p.D85ins-fs	209	218	RLATLLLRH
COSV99818066_ENSP00000495527_c.252:G>GG_p.D85ins-fs	209	218	RLATLLLRH
COSV99818101_ENSP00000245479_c.504:C>CC_p.H169ins-fs	209	218	RLATLLLRH
COSV99818101_ENSP00000495527_c.504:C>CC_p.H169ins-fs	209	218	RLATLLLRH
COSV99818160_ENSP00000245479_c.341:GTGGGCGCAGGCGGCGCG>G_p.V114del-fs	203	212	RLATLLLRH
COSV99818160_ENSP00000495527_c.341:GTGGGCGCAGGCGGCGCG>G_p.V114del-fs	203	212	RLATLLLRH
COSV99818855_ENSP00000245479_c.594:T>TT_p.S199ins-fs	209	218	RLATLLLRH
COSV99818855_ENSP00000495527_c.594:T>TT_p.S199ins-fs	209	218	RLATLLLRH
COSV99818914_ENSP00000245479_c.619:T>TTGCA_p.L207ins-fs	210	219	RLATLLLRH
COSV99818914_ENSP00000495527_c.619:T>TTGCA_p.L207ins-fs	210	219	RLATLLLRH
COSV99818915_ENSP00000245479_c.155:G>GG_p.T52ins-fs	209	218	RLATLLLRH
COSV99818915_ENSP00000495527_c.155:G>GG_p.T52ins-fs	209	218	RLATLLLRH
COSV53126705_ENSP00000293208_c.321:CC>C_p.P108del-fs	117	126	RSRSFMNER
COSV53126705_ENSP00000347592_c.321:CC>C_p.P108del-fs	117	126	RSRSFMNER
COSV53126705_ENSP00000446117_c.369:CC>C_p.P124del-fs	133	142	RSRSFMNER
COSV53126705_ENSP00000462116_c.369:CC>C_p.P124del-fs	133	142	RSRSFMNER
COSV53126705_ENSP00000462133_c.36:CC>C_p.P13del-fs	22	31	RSRSFMNER
COSV53126705_ENSP00000462166_c.369:CC>C_p.P124del-fs	133	142	RSRSFMNER
COSV53126705_ENSP00000463545_c.369:CC>C_p.P124del-fs	133	142	RSRSFMNER
COSV53126705_ENSP00000463615_c.36:CC>C_p.P13del-fs	22	31	RSRSFMNER
COSV53126705_ENSP00000463758_c.420:CC>C_p.P141del-fs	150	159	RSRSFMNER
COSV56605259_ENSP00000307674_c.194:CC>C_p.A65del-fs	110	120	QTWTQSQGPK
COSV56605259_ENSP00000376241_c.194:CC>C_p.A65del-fs	110	120	QTWTQSQGPK
COSV56605259_ENSP00000466743_c.194:CC>C_p.A65del-fs	110	120	QTWTQSQGPK
COSV56605259_ENSP00000467437_c.194:CC>C_p.A65del-fs	110	120	QTWTQSQGPK
COSV56605259_ENSP00000477798_c.194:CC>C_p.A65del-fs	110	120	QTWTQSQGPK
COSV56605316_ENSP00000307674_c.205:CC>C_p.P69del-fs	110	120	QTWTQSQGPK
COSV56605316_ENSP00000376241_c.205:CC>C_p.P69del-fs	110	120	QTWTQSQGPK
COSV56605316_ENSP00000466743_c.205:CC>C_p.P69del-fs	110	120	QTWTQSQGPK
COSV56605316_ENSP00000467437_c.205:CC>C_p.P69del-fs	110	120	QTWTQSQGPK
COSV56605316_ENSP00000477798_c.205:CC>C_p.P69del-fs	110	120	QTWTQSQGPK
COSV56606123_ENSP00000465816_c.65:G>GG_p.V22ins-fs	57	67	QTWTQSQGPK
COSV99847110_ENSP00000225576_c.303:A>GTA_p.S102ins-fs	121	130	RLNQESFGW
COSV99847110_ENSP00000406387_c.303:A>GTA_p.S102ins-fs	121	130	RLNQESFGW
COSV99847110_ENSP00000409988_c.111:A>GTA_p.S38ins-fs	57	66	RLNQESFGW
COSV99847110_ENSP00000413355_c.303:A>GTA_p.S102ins-fs	121	130	RLNQESFGW
COSV99847110_ENSP00000429865_c.303:A>GTA_p.S102ins-fs	121	130	RLNQESFGW
COSV99847110_ENSP00000463371_c.111:A>GTA_p.S38ins-fs	57	66	RLNQESFGW
COSV99847110_ENSP00000464052_c.303:A>GTA_p.S102ins-fs	121	130	RLNQESFGW
COSV105098243_ENSP00000268712_c.215:TT>T_p.L72del-fs	104	113	NRSDHVWNR
COSV105098243_ENSP00000379192_c.215:TT>T_p.L72del-fs	104	113	NRSDHVWNR
COSV105098243_ENSP00000387727_c.215:TT>T_p.L72del-fs	104	113	NRSDHVWNR
COSV105098243_ENSP00000407998_c.215:TT>T_p.L72del-fs	104	113	NRSDHVWNR
COSV105098243_ENSP00000410784_c.215:TT>T_p.L72del-fs	104	113	NRSDHVWNR
COSV105098243_ENSP00000462308_c.215:TT>T_p.L72del-fs	104	113	NRSDHVWNR
COSV105098243_ENSP00000268712_c.215:TT>T_p.L72del-fs	90	99	RFIQAHPQW
COSV105098243_ENSP00000379192_c.215:TT>T_p.L72del-fs	90	99	RFIQAHPQW
COSV105098243_ENSP00000387727_c.215:TT>T_p.L72del-fs	90	99	RFIQAHPQW
COSV105098243_ENSP00000407998_c.215:TT>T_p.L72del-fs	90	99	RFIQAHPQW
COSV105098243_ENSP00000410784_c.215:TT>T_p.L72del-fs	90	99	RFIQAHPQW
COSV105098243_ENSP00000462308_c.215:TT>T_p.L72del-fs	90	99	RFIQAHPQW
COSV50229495_ENSP00000462479_c.642:AA>A_p.K215del-fs	215	225	GPTNTRRPPL
COSV50229495_ENSP00000468032_c.2043:AA>A_p.K682del-fs	682	692	GPTNTRRPPL
COSV55931504_ENSP00000436773_c.145:TT>T_p.F49del-fs	91	100	KCVSERTYR
COSV55931504_ENSP00000436773_c.145:TT>T_p.F49del-fs	83	92	TMWHCALEK
COSV55931504_ENSP00000436773_c.145:TT>T_p.F49del-fs	56	66	LSFSNTSKQW
COSV52182754_ENSP00000269033_c.157:G>GG_p.R53ins-fs	97	106	KYLPESNTL
COSV52182754_ENSP00000444743_c.238:G>GG_p.R80ins-fs	124	133	KYLPESNTL
COSV52182754_ENSP00000462605_c.157:G>GG_p.R53ins-fs	97	106	KYLPESNTL
COSV52182754_ENSP00000467164_c.97:G>GG_p.R33ins-fs	77	86	KYLPESNTL
COSV52182754_ENSP00000497148_c.178:G>GG_p.R60ins-fs	104	113	KYLPESNTL
COSV52182754_ENSP00000497894_c.178:G>GG_p.R60ins-fs	104	113	KYLPESNTL
COSV99281411_ENSP00000269033_c.218:C>CC_p.L73ins-fs	97	106	KYLPESNTL
COSV99281411_ENSP00000444743_c.299:C>CC_p.L100ins-fs	124	133	KYLPESNTL
COSV99281411_ENSP00000462605_c.218:C>CC_p.L73ins-fs	97	106	KYLPESNTL
COSV99281411_ENSP00000467164_c.158:C>CC_p.L53ins-fs	77	86	KYLPESNTL
COSV99281411_ENSP00000497148_c.239:C>CC_p.L80ins-fs	104	113	KYLPESNTL
COSV99281411_ENSP00000497894_c.239:C>CC_p.L80ins-fs	104	113	KYLPESNTL
COSV104556958_ENSP00000261712_c.102:ATTCAGGAAAA>A_p.I35del-fs	48	57	NWDLSWQRL
COSV104556958_ENSP00000393185_c.102:ATTCAGGAAAA>A_p.I35del-fs	48	57	NWDLSWQRL
COSV104556958_ENSP00000464434_c.102:ATTCAGGAAAA>A_p.I35del-fs	48	57	NWDLSWQRL
COSV104556958_ENSP00000497128_c.102:ATTCAGGAAAA>A_p.I35del-fs	48	57	NWDLSWQRL
COSV55579981_ENSP00000261712_c.122:GG>G_p.E41del-fs	51	60	NWDLSWQRL
COSV55579981_ENSP00000393185_c.122:GG>G_p.E41del-fs	51	60	NWDLSWQRL
COSV55579981_ENSP00000464434_c.122:GG>G_p.E41del-fs	51	60	NWDLSWQRL
COSV55579981_ENSP00000497128_c.122:GG>G_p.E41del-fs	51	60	NWDLSWQRL
COSV101420407_ENSP00000398880_c.75:GG>G_p.G26del-fs	40	51	STSGISPNTPK
COSV101420407_ENSP00000407720_c.75:GG>G_p.G26del-fs	40	51	STSGISPNTPK
COSV101420407_ENSP00000464641_c.75:GG>G_p.G26del-fs	40	51	STSGISPNTPK
COSV70999138_ENSP00000398880_c.24:GG>G_p.G9del-fs	40	51	STSGISPNTPK
COSV70999138_ENSP00000407720_c.24:GG>G_p.G9del-fs	40	51	STSGISPNTPK
COSV70999138_ENSP00000464641_c.24:GG>G_p.G9del-fs	40	51	STSGISPNTPK
COSV60420241_ENSP00000464472_c.519:TG>T_p.C174del-fs	178	189	SVRGTVLFTPR
COSV60421108_ENSP00000439869_c.461:TTT>T_p.L154del-fs	200	211	SVRGTVLFTPR
COSV60420241_ENSP00000464472_c.519:TG>T_p.C174del-fs	179	188	VRGTVLFTP
COSV60421108_ENSP00000439869_c.461:TTT>T_p.L154del-fs	201	210	VRGTVLFTP
COSV60420241_ENSP00000464472_c.519:TG>T_p.C174del-fs	180	189	RGTVLFTPR
COSV60421108_ENSP00000439869_c.461:TTT>T_p.L154del-fs	202	211	RGTVLFTPR
COSV60420241_ENSP00000464472_c.519:TG>T_p.C174del-fs	181	189	GTVLFTPR
COSV60421108_ENSP00000439869_c.461:TTT>T_p.L154del-fs	203	211	GTVLFTPR
COSV105036663_ENSP00000269571_c.218:CC>C_p.F73del-fs	81	90	ATCSSLTTK
COSV105036663_ENSP00000385185_c.128:CC>C_p.F43del-fs	51	60	ATCSSLTTK
COSV105036663_ENSP00000446466_c.173:CC>C_p.F58del-fs	66	75	ATCSSLTTK
COSV105036663_ENSP00000462438_c.128:CC>C_p.F43del-fs	51	60	ATCSSLTTK
COSV105036663_ENSP00000462808_c.128:CC>C_p.F43del-fs	51	60	ATCSSLTTK
COSV105036663_ENSP00000463714_c.218:CC>C_p.F73del-fs	81	90	ATCSSLTTK
COSV105036663_ENSP00000463719_c.128:CC>C_p.F43del-fs	51	60	ATCSSLTTK
COSV54076632_ENSP00000269571_c.134:GCTCCGCCACCTCTACCAGG>G_p.M45del-fs	75	84	ATCSSLTTK
COSV54076632_ENSP00000385185_c.44:GCTCCGCCACCTCTACCAGG>G_p.M15del-fs	45	54	ATCSSLTTK
COSV54076632_ENSP00000446466_c.89:GCTCCGCCACCTCTACCAGG>G_p.M30del-fs	60	69	ATCSSLTTK
COSV54076632_ENSP00000462438_c.44:GCTCCGCCACCTCTACCAGG>G_p.M15del-fs	45	54	ATCSSLTTK
COSV54076632_ENSP00000462808_c.44:GCTCCGCCACCTCTACCAGG>G_p.M15del-fs	45	54	ATCSSLTTK
COSV54076632_ENSP00000463714_c.134:GCTCCGCCACCTCTACCAGG>G_p.M45del-fs	75	84	ATCSSLTTK
COSV54076632_ENSP00000463719_c.44:GCTCCGCCACCTCTACCAGG>G_p.M15del-fs	45	54	ATCSSLTTK
COSV105120061_ENSP00000341977_c.262:G>GCG_p.S88ins-fs	109	118	IVAGQPVER
COSV105120061_ENSP00000344471_c.262:G>GCG_p.S88ins-fs	109	118	IVAGQPVER
COSV105120061_ENSP00000344544_c.262:G>GCG_p.S88ins-fs	109	118	IVAGQPVER
COSV105120061_ENSP00000345622_c.262:G>GCG_p.S88ins-fs	109	118	IVAGQPVER
COSV105120061_ENSP00000367180_c.262:G>GCG_p.S88ins-fs	109	118	IVAGQPVER
COSV105120061_ENSP00000403027_c.262:G>GCG_p.S88ins-fs	109	118	IVAGQPVER
COSV105120061_ENSP00000403776_c.160:G>GCG_p.S54ins-fs	75	84	IVAGQPVER
COSV105120061_ENSP00000420463_c.262:G>GCG_p.S88ins-fs	109	118	IVAGQPVER
COSV105120061_ENSP00000438972_c.160:G>GCG_p.S54ins-fs	75	84	IVAGQPVER
COSV105120061_ENSP00000462791_c.262:G>GCG_p.S88ins-fs	109	118	IVAGQPVER
COSV105120061_ENSP00000463505_c.262:G>GCG_p.S88ins-fs	109	118	IVAGQPVER
COSV53099236_ENSP00000341977_c.271:G>GGGGGG_p.R91ins-fs	110	119	IVAGQPVER
COSV53099236_ENSP00000344471_c.271:G>GGGGGG_p.R91ins-fs	110	119	IVAGQPVER
COSV53099236_ENSP00000344544_c.271:G>GGGGGG_p.R91ins-fs	110	119	IVAGQPVER
COSV53099236_ENSP00000345622_c.271:G>GGGGGG_p.R91ins-fs	110	119	IVAGQPVER
COSV53099236_ENSP00000367180_c.271:G>GGGGGG_p.R91ins-fs	110	119	IVAGQPVER
COSV53099236_ENSP00000403027_c.271:G>GGGGGG_p.R91ins-fs	110	119	IVAGQPVER
COSV53099236_ENSP00000403776_c.169:G>GGGGGG_p.R57ins-fs	76	85	IVAGQPVER
COSV53099236_ENSP00000420463_c.271:G>GGGGGG_p.R91ins-fs	110	119	IVAGQPVER
COSV53099236_ENSP00000438972_c.169:G>GGGGGG_p.R57ins-fs	76	85	IVAGQPVER
COSV53099236_ENSP00000462791_c.271:G>GGGGGG_p.R91ins-fs	110	119	IVAGQPVER
COSV53099236_ENSP00000463505_c.271:G>GGGGGG_p.R91ins-fs	110	119	IVAGQPVER
COSV54194498_ENSP00000254066_c.237:CC>C_p.P80del-fs	122	134	RVTGTRTASSTR
COSV54194498_ENSP00000377643_c.222:CC>C_p.P75del-fs	117	129	RVTGTRTASSTR
COSV54194498_ENSP00000377648_c.285:CC>C_p.P96del-fs	138	150	RVTGTRTASSTR
COSV54194498_ENSP00000377649_c.237:CC>C_p.P80del-fs	122	134	RVTGTRTASSTR
COSV57269816_ENSP00000406463_c.93:CA>A_p.K32del-fs	36	46	HTMPRKITMK
COSV57269816_ENSP00000464756_c.54:CA>A_p.K19del-fs	23	33	HTMPRKITMK
COSV57269816_ENSP00000466114_c.93:CA>A_p.K32del-fs	36	46	HTMPRKITMK
COSV57269816_ENSP00000468805_c.93:CA>A_p.K32del-fs	36	46	HTMPRKITMK
COSV54870538_ENSP00000265362_c.552:AG>G_p.E185del-fs	230	239	SSQRVTILK
COSV54870538_ENSP00000415260_c.552:AG>G_p.E185del-fs	230	239	SSQRVTILK
COSV56063813_ENSP00000344668_c.37:GC>C_p.A13del-fs	54	63	KRNFKATVK
COSV56063813_ENSP00000378011_c.37:GC>C_p.A13del-fs	54	63	KRNFKATVK
COSV56063813_ENSP00000378013_c.37:GC>C_p.A13del-fs	54	63	KRNFKATVK
COSV56063813_ENSP00000378015_c.37:GC>C_p.A13del-fs	54	63	KRNFKATVK
COSV56063813_ENSP00000391540_c.37:GC>C_p.A13del-fs	54	63	KRNFKATVK
COSV56063813_ENSP00000391675_c.37:GC>C_p.A13del-fs	54	63	KRNFKATVK
COSV56063813_ENSP00000396042_c.37:GC>C_p.A13del-fs	54	63	KRNFKATVK
COSV56063813_ENSP00000396352_c.37:GC>C_p.A13del-fs	54	63	KRNFKATVK
COSV56063813_ENSP00000405835_c.37:GC>C_p.A13del-fs	54	63	KRNFKATVK
COSV56063813_ENSP00000410104_c.37:GC>C_p.A13del-fs	54	63	KRNFKATVK
COSV56063813_ENSP00000410467_c.37:GC>C_p.A13del-fs	54	63	KRNFKATVK
COSV56063813_ENSP00000410909_c.37:GC>C_p.A13del-fs	54	63	KRNFKATVK
COSV56063813_ENSP00000498010_c.37:GC>C_p.A13del-fs	54	63	KRNFKATVK
COSV60667211_ENSP00000344668_c.136:AA>A_p.K46del-fs	54	63	KRNFKATVK
COSV60667211_ENSP00000378011_c.136:AA>A_p.K46del-fs	54	63	KRNFKATVK
COSV60667211_ENSP00000378013_c.136:AA>A_p.K46del-fs	54	63	KRNFKATVK
COSV60667211_ENSP00000378015_c.136:AA>A_p.K46del-fs	54	63	KRNFKATVK
COSV60667211_ENSP00000391540_c.136:AA>A_p.K46del-fs	54	63	KRNFKATVK
COSV60667211_ENSP00000391675_c.136:AA>A_p.K46del-fs	54	63	KRNFKATVK
COSV60667211_ENSP00000396042_c.136:AA>A_p.K46del-fs	54	63	KRNFKATVK
COSV60667211_ENSP00000396352_c.136:AA>A_p.K46del-fs	54	63	KRNFKATVK
COSV60667211_ENSP00000405835_c.136:AA>A_p.K46del-fs	54	63	KRNFKATVK
COSV60667211_ENSP00000410104_c.136:AA>A_p.K46del-fs	54	63	KRNFKATVK
COSV60667211_ENSP00000410467_c.136:AA>A_p.K46del-fs	54	63	KRNFKATVK
COSV60667211_ENSP00000410909_c.136:AA>A_p.K46del-fs	54	63	KRNFKATVK
COSV60667211_ENSP00000498010_c.136:AA>A_p.K46del-fs	54	63	KRNFKATVK
COSV53541867_ENSP00000399982_c.21:ACAAA>A_p.T8del-fs	20	30	STGGFILPGR
COSV57586193_ENSP00000343118_c.92:GG>G_p.G31del-fs	48	58	QPAVSGCTAA
COSV57586193_ENSP00000387926_c.92:GG>G_p.G31del-fs	48	58	QPAVSGCTAA
COSV57586193_ENSP00000477680_c.11:GG>G_p.G4del-fs	21	31	QPAVSGCTAA
COSV57586193_ENSP00000479176_c.92:GG>G_p.G31del-fs	48	58	QPAVSGCTAA
COSV51756217_ENSP00000265720_c.47:A>AA_p.K16ins-fs	18	27	HRNVSFWTA
COSV51756217_ENSP00000388061_c.47:A>AA_p.K16ins-fs	18	27	HRNVSFWTA
COSV51756217_ENSP00000388904_c.47:A>AA_p.K16ins-fs	18	27	HRNVSFWTA
COSV51756217_ENSP00000399375_c.47:A>AA_p.K16ins-fs	18	27	HRNVSFWTA
COSV51756217_ENSP00000402887_c.47:A>AA_p.K16ins-fs	18	27	HRNVSFWTA
COSV51756217_ENSP00000412739_c.47:A>AA_p.K16ins-fs	18	27	HRNVSFWTA
COSV57551508_ENSP00000257694_c.656:AA>A_p.E219del-fs	230	240	GTNQNLKIKR
COSV57551508_ENSP00000387789_c.356:AA>A_p.E119del-fs	130	140	GTNQNLKIKR
COSV57551508_ENSP00000394988_c.656:AA>A_p.E219del-fs	230	240	GTNQNLKIKR
COSV57551508_ENSP00000402274_c.356:AA>A_p.E119del-fs	130	140	GTNQNLKIKR
COSV57551508_ENSP00000406779_c.656:AA>A_p.E219del-fs	230	240	GTNQNLKIKR
COSV57551508_ENSP00000410804_c.656:AA>A_p.E219del-fs	230	240	GTNQNLKIKR
COSV50811951_ENSP00000322440_c.163:AA>A_p.K55del-fs	69	80	AQKPSQKNHLY
COSV50811951_ENSP00000400500_c.289:AA>A_p.K97del-fs	111	122	AQKPSQKNHLY
COSV63252361_ENSP00000347988_c.118:AA>A_p.K40del-fs	39	50	KMQHIESIQNR
COSV63252361_ENSP00000368072_c.106:AA>A_p.K36del-fs	35	46	KMQHIESIQNR
COSV63252361_ENSP00000417142_c.118:AA>A_p.K40del-fs	39	50	KMQHIESIQNR
COSV63252361_ENSP00000417331_c.118:AA>A_p.K40del-fs	39	50	KMQHIESIQNR
COSV63252361_ENSP00000418633_c.148:AA>A_p.K50del-fs	49	60	KMQHIESIQNR
COSV63252361_ENSP00000484180_c.73:AA>A_p.K25del-fs	24	35	KMQHIESIQNR
COSV64486686_ENSP00000354972_c.36:GG>G_p.G13del-fs	25	34	IQTGWTLPK
COSV64486686_ENSP00000365208_c.36:GG>G_p.G13del-fs	25	34	IQTGWTLPK
COSV65019999_ENSP00000364700_c.37:TT>T_p.F13del-fs	22	33	KLISGMKTMTK
COSV53037689_ENSP00000238256_c.12:GG>G_p.G5del-fs	39	49	STQPQNSLRK
COSV53037689_ENSP00000415733_c.87:GG>G_p.G30del-fs	64	74	STQPQNSLRK
COSV53037689_ENSP00000416158_c.87:GG>G_p.G30del-fs	64	74	STQPQNSLRK
COSV65788781_ENSP00000362946_c.373:AA>A_p.K125del-fs	134	144	HMKKPNSLLK
COSV65788781_ENSP00000400107_c.373:AA>A_p.K125del-fs	134	144	HMKKPNSLLK
COSV63256285_ENSP00000354772_c.601:CTC>C_p.S201del-fs	257	266	FYDFREVFL
COSV61877257_ENSP00000337320_c.665:A>AAA_p.T222ins-fs	253	262	ETISKYQLY
COSV61877257_ENSP00000376205_c.665:A>AAA_p.T222ins-fs	253	262	ETISKYQLY
COSV61877257_ENSP00000440645_c.665:A>AAA_p.T222ins-fs	253	262	ETISKYQLY
COSV61877257_ENSP00000441405_c.665:A>AAA_p.T222ins-fs	253	262	ETISKYQLY
COSV67807816_ENSP00000371221_c.1598:TA>A_p.L533del-fs	535	544	KLNNAKISK
COSV99679679_ENSP00000255283_c.2883:CC>C_p.P962del-fs	978	988	KSSVLMTPPK
COSV99679679_ENSP00000371070_c.3465:CC>C_p.P1156del-fs	1172	1182	KSSVLMTPPK
COSV99679679_ENSP00000255283_c.2883:CC>C_p.P962del-fs	981	988	VLMTPPK
COSV99679679_ENSP00000371070_c.3465:CC>C_p.P1156del-fs	1175	1182	VLMTPPK
COSV66064152_ENSP00000369989_c.256:GT>T_p.V86del-fs	109	119	HLRSGVPIEK
COSV66064152_ENSP00000369991_c.256:GT>T_p.V86del-fs	109	119	HLRSGVPIEK
COSV66064152_ENSP00000397776_c.256:GT>T_p.V86del-fs	109	119	HLRSGVPIEK
COSV66064152_ENSP00000407792_c.256:GT>T_p.V86del-fs	109	119	HLRSGVPIEK
COSV66064152_ENSP00000369989_c.256:GT>T_p.V86del-fs	110	119	LRSGVPIEK
COSV66064152_ENSP00000369991_c.256:GT>T_p.V86del-fs	110	119	LRSGVPIEK
COSV66064152_ENSP00000397776_c.256:GT>T_p.V86del-fs	110	119	LRSGVPIEK
COSV66064152_ENSP00000407792_c.256:GT>T_p.V86del-fs	110	119	LRSGVPIEK
COSV58105541_ENSP00000343040_c.52:TT>T_p.F18del-fs	65	74	RTRPVMKEK
COSV58105541_ENSP00000345347_c.52:TT>T_p.F18del-fs	65	74	RTRPVMKEK
COSV58105541_ENSP00000369904_c.52:TT>T_p.F18del-fs	65	74	RTRPVMKEK
COSV58105541_ENSP00000382412_c.52:TT>T_p.F18del-fs	65	74	RTRPVMKEK
COSV58105541_ENSP00000382417_c.52:TT>T_p.F18del-fs	65	74	RTRPVMKEK
COSV58105541_ENSP00000384678_c.52:TT>T_p.F18del-fs	65	74	RTRPVMKEK
COSV58105541_ENSP00000343040_c.52:TT>T_p.F18del-fs	64	74	KRTRPVMKEK
COSV58105541_ENSP00000345347_c.52:TT>T_p.F18del-fs	64	74	KRTRPVMKEK
COSV58105541_ENSP00000369904_c.52:TT>T_p.F18del-fs	64	74	KRTRPVMKEK
COSV58105541_ENSP00000382412_c.52:TT>T_p.F18del-fs	64	74	KRTRPVMKEK
COSV58105541_ENSP00000382417_c.52:TT>T_p.F18del-fs	64	74	KRTRPVMKEK
COSV58105541_ENSP00000384678_c.52:TT>T_p.F18del-fs	64	74	KRTRPVMKEK
COSV58105541_ENSP00000343040_c.52:TT>T_p.F18del-fs	64	72	KRTRPVMK
COSV58105541_ENSP00000345347_c.52:TT>T_p.F18del-fs	64	72	KRTRPVMK
COSV58105541_ENSP00000369904_c.52:TT>T_p.F18del-fs	64	72	KRTRPVMK
COSV58105541_ENSP00000382412_c.52:TT>T_p.F18del-fs	64	72	KRTRPVMK
COSV58105541_ENSP00000382417_c.52:TT>T_p.F18del-fs	64	72	KRTRPVMK
COSV58105541_ENSP00000384678_c.52:TT>T_p.F18del-fs	64	72	KRTRPVMK
COSV60709880_ENSP00000318687_c.129:AA>A_p.K44del-fs	73	83	HSMTPSFKRR
COSV60709880_ENSP00000369768_c.129:AA>A_p.K44del-fs	73	83	HSMTPSFKRR
COSV60709880_ENSP00000396090_c.135:AA>A_p.K46del-fs	75	85	HSMTPSFKRR
COSV60709880_ENSP00000473512_c.129:AA>A_p.K44del-fs	73	83	HSMTPSFKRR
COSV60709880_ENSP00000487365_c.135:AA>A_p.K46del-fs	75	85	HSMTPSFKRR
COSV60714189_ENSP00000318687_c.61:GG>G_p.G21del-fs	73	83	HSMTPSFKRR
COSV60714189_ENSP00000369768_c.61:GG>G_p.G21del-fs	73	83	HSMTPSFKRR
COSV60714189_ENSP00000473512_c.61:GG>G_p.G21del-fs	73	83	HSMTPSFKRR
COSV60709880_ENSP00000318687_c.129:AA>A_p.K44del-fs	73	82	HSMTPSFKR
COSV60709880_ENSP00000369768_c.129:AA>A_p.K44del-fs	73	82	HSMTPSFKR
COSV60709880_ENSP00000396090_c.135:AA>A_p.K46del-fs	75	84	HSMTPSFKR
COSV60709880_ENSP00000473512_c.129:AA>A_p.K44del-fs	73	82	HSMTPSFKR
COSV60709880_ENSP00000487365_c.135:AA>A_p.K46del-fs	75	84	HSMTPSFKR
COSV60714189_ENSP00000318687_c.61:GG>G_p.G21del-fs	73	82	HSMTPSFKR
COSV60714189_ENSP00000369768_c.61:GG>G_p.G21del-fs	73	82	HSMTPSFKR
COSV60714189_ENSP00000473512_c.61:GG>G_p.G21del-fs	73	82	HSMTPSFKR
COSV66309134_ENSP00000369442_c.144:CCTGCCCCCGAGGCCGCGGGCCTC>C_p.P49del-fs	274	284	QYFFPSHSGR
COSV60267159_ENSP00000315397_c.733:AA>A_p.K245del-fs	247	258	KIYSQGKDLIF
COSV105847570_ENSP00000261574_c.66:GC>G_p.A23del-fs	62	73	SYKPSEIQQLL
COSV105847570_ENSP00000350219_c.12:GC>G_p.A5del-fs	44	55	SYKPSEIQQLL
COSV105847570_ENSP00000408885_c.66:GC>G_p.A23del-fs	62	73	SYKPSEIQQLL
COSV105847570_ENSP00000417162_c.66:GC>G_p.A23del-fs	62	73	SYKPSEIQQLL
COSV105847570_ENSP00000417647_c.12:GC>G_p.A5del-fs	44	55	SYKPSEIQQLL
COSV105847570_ENSP00000417721_c.66:GC>G_p.A23del-fs	62	73	SYKPSEIQQLL
COSV105847570_ENSP00000418393_c.12:GC>G_p.A5del-fs	44	55	SYKPSEIQQLL
COSV105847570_ENSP00000419766_c.66:GC>G_p.A23del-fs	62	73	SYKPSEIQQLL
COSV105847570_ENSP00000419797_c.12:GC>G_p.A5del-fs	44	55	SYKPSEIQQLL
COSV105847570_ENSP00000419860_c.66:GC>G_p.A23del-fs	62	73	SYKPSEIQQLL
COSV105847570_ENSP00000420043_c.156:GC>G_p.A53del-fs	92	103	SYKPSEIQQLL
COSV105847570_ENSP00000420079_c.12:GC>G_p.A5del-fs	44	55	SYKPSEIQQLL
COSV105847570_ENSP00000420149_c.66:GC>G_p.A23del-fs	62	73	SYKPSEIQQLL
COSV105847570_ENSP00000420284_c.66:GC>G_p.A23del-fs	62	73	SYKPSEIQQLL
COSV105847570_ENSP00000261574_c.66:GC>G_p.A23del-fs	64	73	KPSEIQQLL
COSV105847570_ENSP00000350219_c.12:GC>G_p.A5del-fs	46	55	KPSEIQQLL
COSV105847570_ENSP00000408885_c.66:GC>G_p.A23del-fs	64	73	KPSEIQQLL
COSV105847570_ENSP00000417162_c.66:GC>G_p.A23del-fs	64	73	KPSEIQQLL
COSV105847570_ENSP00000417647_c.12:GC>G_p.A5del-fs	46	55	KPSEIQQLL
COSV105847570_ENSP00000417721_c.66:GC>G_p.A23del-fs	64	73	KPSEIQQLL
COSV105847570_ENSP00000418393_c.12:GC>G_p.A5del-fs	46	55	KPSEIQQLL
COSV105847570_ENSP00000419766_c.66:GC>G_p.A23del-fs	64	73	KPSEIQQLL
COSV105847570_ENSP00000419797_c.12:GC>G_p.A5del-fs	46	55	KPSEIQQLL
COSV105847570_ENSP00000419860_c.66:GC>G_p.A23del-fs	64	73	KPSEIQQLL
COSV105847570_ENSP00000420043_c.156:GC>G_p.A53del-fs	94	103	KPSEIQQLL
COSV105847570_ENSP00000420079_c.12:GC>G_p.A5del-fs	46	55	KPSEIQQLL
COSV105847570_ENSP00000420149_c.66:GC>G_p.A23del-fs	64	73	KPSEIQQLL
COSV105847570_ENSP00000420284_c.66:GC>G_p.A23del-fs	64	73	KPSEIQQLL
COSV57278792_ENSP00000257336_c.251:AA>A_p.K84del-fs	102	113	EIIHQDTLVSR
COSV57278792_ENSP00000473384_c.251:AA>A_p.K84del-fs	102	113	EIIHQDTLVSR
COSV57278792_ENSP00000491742_c.251:AA>A_p.K84del-fs	102	113	EIIHQDTLVSR
COSV99958666_ENSP00000257336_c.194:AA>A_p.K65del-fs	102	113	EIIHQDTLVSR
COSV99958666_ENSP00000473384_c.194:AA>A_p.K65del-fs	102	113	EIIHQDTLVSR
COSV99958666_ENSP00000491742_c.194:AA>A_p.K65del-fs	102	113	EIIHQDTLVSR
COSV55360770_ENSP00000245312_c.350:T>TT_p.Y117ins-fs	153	162	RLWEHRNSL
COSV55978633_ENSP00000222481_c.790:CTGGAGCCAGCAGC>C_p.P264del-fs	269	279	HTTDPVPTLK
COSV55978633_ENSP00000222481_c.790:CTGGAGCCAGCAGC>C_p.P264del-fs	270	279	TTDPVPTLK
COSV58405051_ENSP00000331218_c.19:AA>A_p.K7del-fs	45	54	IFLQRFFTY
COSV58405051_ENSP00000402346_c.19:AA>A_p.K7del-fs	45	54	IFLQRFFTY
COSV54934684_ENSP00000263549_c.549:TT>T_p.F184del-fs	204	213	RIWKNWRSW
COSV54934684_ENSP00000417730_c.549:TT>T_p.F184del-fs	204	213	RIWKNWRSW
COSV57393096_ENSP00000326804_c.219:AA>A_p.K74del-fs	86	95	NYINDLRNF
COSV57393096_ENSP00000387160_c.219:AA>A_p.K74del-fs	86	95	NYINDLRNF
COSV57393096_ENSP00000473318_c.219:AA>A_p.K74del-fs	86	95	NYINDLRNF
COSV55229305_ENSP00000287878_c.587:CC>C_p.S196del-fs	232	241	RPWDPRKPA
COSV55229305_ENSP00000376549_c.455:CC>C_p.S152del-fs	188	197	RPWDPRKPA
COSV55229305_ENSP00000419577_c.215:CC>C_p.S72del-fs	108	117	RPWDPRKPA
COSV55229873_ENSP00000287878_c.586:C>CCC_p.S196ins-fs	233	242	RPWDPRKPA
COSV55229873_ENSP00000376549_c.454:C>CCC_p.S152ins-fs	189	198	RPWDPRKPA
COSV55229873_ENSP00000419577_c.214:C>CCC_p.S72ins-fs	109	118	RPWDPRKPA
COSV52339146_ENSP00000342077_c.197:AA>A_p.K66del-fs	81	91	IVKNGSMSIK
COSV52339146_ENSP00000372274_c.197:AA>A_p.K66del-fs	81	91	IVKNGSMSIK
COSV52339146_ENSP00000428872_c.197:AA>A_p.K66del-fs	81	91	IVKNGSMSIK
COSV50560817_ENSP00000262102_c.2958:ACAAA>A_p.T987del-fs	1014	1023	KSFGTLTLK
COSV50560817_ENSP00000297488_c.456:ACAAA>A_p.T153del-fs	180	189	KSFGTLTLK
COSV50560817_ENSP00000371285_c.699:ACAAA>A_p.T234del-fs	261	270	KSFGTLTLK
COSV50560817_ENSP00000371293_c.2796:ACAAA>A_p.T933del-fs	960	969	KSFGTLTLK
COSV50560817_ENSP00000430167_c.2796:ACAAA>A_p.T933del-fs	960	969	KSFGTLTLK
COSV50560817_ENSP00000445738_c.393:ACAAA>A_p.T132del-fs	159	168	KSFGTLTLK
COSV50560817_ENSP00000489288_c.174:ACAAA>A_p.T59del-fs	86	95	KSFGTLTLK
COSV50560817_ENSP00000262102_c.2958:ACAAA>A_p.T987del-fs	1015	1023	SFGTLTLK
COSV50560817_ENSP00000297488_c.456:ACAAA>A_p.T153del-fs	181	189	SFGTLTLK
COSV50560817_ENSP00000371285_c.699:ACAAA>A_p.T234del-fs	262	270	SFGTLTLK
COSV50560817_ENSP00000371293_c.2796:ACAAA>A_p.T933del-fs	961	969	SFGTLTLK
COSV50560817_ENSP00000430167_c.2796:ACAAA>A_p.T933del-fs	961	969	SFGTLTLK
COSV50560817_ENSP00000445738_c.393:ACAAA>A_p.T132del-fs	160	168	SFGTLTLK
COSV50560817_ENSP00000489288_c.174:ACAAA>A_p.T59del-fs	87	95	SFGTLTLK
COSV50560817_ENSP00000262102_c.2958:ACAAA>A_p.T987del-fs	1012	1023	SMKSFGTLTLK
COSV50560817_ENSP00000297488_c.456:ACAAA>A_p.T153del-fs	178	189	SMKSFGTLTLK
COSV50560817_ENSP00000371285_c.699:ACAAA>A_p.T234del-fs	259	270	SMKSFGTLTLK
COSV50560817_ENSP00000371293_c.2796:ACAAA>A_p.T933del-fs	958	969	SMKSFGTLTLK
COSV50560817_ENSP00000430167_c.2796:ACAAA>A_p.T933del-fs	958	969	SMKSFGTLTLK
COSV50560817_ENSP00000445738_c.393:ACAAA>A_p.T132del-fs	157	168	SMKSFGTLTLK
COSV50560817_ENSP00000489288_c.174:ACAAA>A_p.T59del-fs	84	95	SMKSFGTLTLK
COSV62175477_ENSP00000302551_c.321:AA>A_p.K108del-fs	121	130	MVFSKLVLR
COSV62175477_ENSP00000351163_c.321:AA>A_p.K108del-fs	121	130	MVFSKLVLR
COSV62175477_ENSP00000359114_c.321:AA>A_p.K108del-fs	121	130	MVFSKLVLR
COSV62175477_ENSP00000408640_c.321:AA>A_p.K108del-fs	121	130	MVFSKLVLR
COSV62175477_ENSP00000410177_c.102:AA>A_p.K35del-fs	48	57	MVFSKLVLR
COSV62175477_ENSP00000426533_c.321:AA>A_p.K108del-fs	121	130	MVFSKLVLR
COSV62175477_ENSP00000493821_c.321:AA>A_p.K108del-fs	121	130	MVFSKLVLR
COSV62175477_ENSP00000494179_c.321:AA>A_p.K108del-fs	121	130	MVFSKLVLR
COSV62175477_ENSP00000494583_c.321:AA>A_p.K108del-fs	121	130	MVFSKLVLR
COSV62175477_ENSP00000494909_c.321:AA>A_p.K108del-fs	121	130	MVFSKLVLR
COSV65786513_ENSP00000358568_c.753:GTCCGTTC>G_p.V252del-fs	257	267	IRITPALFLK
COSV65786513_ENSP00000358571_c.753:GTCCGTTC>G_p.V252del-fs	257	267	IRITPALFLK
COSV65786513_ENSP00000358572_c.753:GTCCGTTC>G_p.V252del-fs	257	267	IRITPALFLK
COSV65786513_ENSP00000358574_c.753:GTCCGTTC>G_p.V252del-fs	257	267	IRITPALFLK
COSV65786513_ENSP00000407442_c.753:GTCCGTTC>G_p.V252del-fs	257	267	IRITPALFLK
COSV65786513_ENSP00000486090_c.753:GTCCGTTC>G_p.V252del-fs	257	267	IRITPALFLK
COSV65786513_ENSP00000358568_c.753:GTCCGTTC>G_p.V252del-fs	258	267	RITPALFLK
COSV65786513_ENSP00000358571_c.753:GTCCGTTC>G_p.V252del-fs	258	267	RITPALFLK
COSV65786513_ENSP00000358572_c.753:GTCCGTTC>G_p.V252del-fs	258	267	RITPALFLK
COSV65786513_ENSP00000358574_c.753:GTCCGTTC>G_p.V252del-fs	258	267	RITPALFLK
COSV65786513_ENSP00000407442_c.753:GTCCGTTC>G_p.V252del-fs	258	267	RITPALFLK
COSV65786513_ENSP00000486090_c.753:GTCCGTTC>G_p.V252del-fs	258	267	RITPALFLK
COSV65767272_ENSP00000358554_c.5:CG>G_p.A2del-fs	38	49	KLADTDLLRTT
COSV104432510_ENSP00000376955_c.991:CC>C_p.P331del-fs	357	366	SSFTGRLWK
COSV104432510_ENSP00000376958_c.991:CC>C_p.P331del-fs	357	366	SSFTGRLWK
COSV70086966_ENSP00000393845_c.147:GG>G_p.G50del-fs	107	118	MVPSFSSALPR
COSV55131395_ENSP00000271843_c.30:GGCCTGGCCTCC>C_p.P11del-fs	48	57	RVCGSRRVL
COSV55131630_ENSP00000271843_c.17:GGG>G_p.G6del-fs	51	60	RVCGSRRVL
COSV62437580_ENSP00000355261_c.292:AA>A_p.K98del-fs	104	115	ALWNVPTGRTW
COSV62437580_ENSP00000355261_c.292:AA>A_p.K98del-fs	104	113	ALWNVPTGR
COSV100963873_ENSP00000357216_c.73:A>AA_p.Q25ins-fs	41	50	ELGWPLGLR
COSV100963873_ENSP00000357217_c.73:A>AA_p.Q25ins-fs	41	50	ELGWPLGLR
COSV100963873_ENSP00000357218_c.73:A>AA_p.Q25ins-fs	41	50	ELGWPLGLR
COSV63992292_ENSP00000357216_c.301:CC>C_p.P101del-fs	134	144	ATSQPSITPK
COSV63992292_ENSP00000357217_c.301:CC>C_p.P101del-fs	134	144	ATSQPSITPK
COSV63992292_ENSP00000357218_c.301:CC>C_p.P101del-fs	134	144	ATSQPSITPK
COSV63993890_ENSP00000357216_c.324:CC>C_p.P109del-fs	134	144	ATSQPSITPK
COSV63993890_ENSP00000357217_c.324:CC>C_p.P109del-fs	134	144	ATSQPSITPK
COSV63993890_ENSP00000357218_c.324:CC>C_p.P109del-fs	134	144	ATSQPSITPK
COSV52774718_ENSP00000292357_c.513:CC>C_p.P172del-fs	226	236	SSAPAPILAK
COSV52774718_ENSP00000344465_c.513:CC>C_p.P172del-fs	226	236	SSAPAPILAK
COSV51814936_ENSP00000283254_c.112:AA>A_p.K38del-fs	77	88	RTWIPTISIRK
COSV51814936_ENSP00000353206_c.112:AA>A_p.K38del-fs	77	88	RTWIPTISIRK
COSV51814936_ENSP00000386726_c.112:AA>A_p.K38del-fs	77	88	RTWIPTISIRK
COSV51814936_ENSP00000391569_c.112:AA>A_p.K38del-fs	77	88	RTWIPTISIRK
COSV51814936_ENSP00000403348_c.112:AA>A_p.K38del-fs	77	88	RTWIPTISIRK
COSV51814936_ENSP00000491552_c.112:AA>A_p.K38del-fs	77	88	RTWIPTISIRK
COSV51814936_ENSP00000492251_c.112:AA>A_p.K38del-fs	77	88	RTWIPTISIRK
COSV51814936_ENSP00000492807_c.112:AA>A_p.K38del-fs	77	88	RTWIPTISIRK
COSV53640736_ENSP00000260970_c.34:TT>T_p.F12del-fs	56	65	HYIIRVVSF
COSV53640736_ENSP00000386245_c.34:TT>T_p.F12del-fs	56	65	HYIIRVVSF
COSV53640736_ENSP00000402222_c.34:TT>T_p.F12del-fs	56	65	HYIIRVVSF
COSV53640736_ENSP00000407083_c.34:TT>T_p.F12del-fs	56	65	HYIIRVVSF
COSV53640736_ENSP00000435987_c.34:TT>T_p.F12del-fs	56	65	HYIIRVVSF
COSV105934695_ENSP00000380252_c.128:GG>G_p.R43del-fs	45	55	MSWKNRKNLK
COSV105934695_ENSP00000380253_c.80:GG>G_p.R27del-fs	29	39	MSWKNRKNLK
COSV105934695_ENSP00000391590_c.80:GG>G_p.R27del-fs	29	39	MSWKNRKNLK
COSV105934695_ENSP00000400073_c.80:GG>G_p.R27del-fs	29	39	MSWKNRKNLK
COSV105934695_ENSP00000410015_c.80:GG>G_p.R27del-fs	29	39	MSWKNRKNLK
COSV105934695_ENSP00000411575_c.80:GG>G_p.R27del-fs	29	39	MSWKNRKNLK
COSV105934695_ENSP00000412191_c.80:GG>G_p.R27del-fs	29	39	MSWKNRKNLK
COSV105934695_ENSP00000464920_c.125:GG>G_p.R42del-fs	44	54	MSWKNRKNLK
COSV105934695_ENSP00000467401_c.80:GG>G_p.R27del-fs	29	39	MSWKNRKNLK
COSV105934695_ENSP00000468089_c.80:GG>G_p.R27del-fs	29	39	MSWKNRKNLK
COSV57667401_ENSP00000229729_c.180:CC>C_p.P61del-fs	128	138	KTSSHRLLGK
COSV57667401_ENSP00000398901_c.168:CC>C_p.P57del-fs	124	134	KTSSHRLLGK
COSV100895099_ENSP00000378786_c.227:TGCCAGCTTTGAGGC>T_p.F76del-fs	121	130	AQRPHLFHR
COSV100895099_ENSP00000378786_c.227:TGCCAGCTTTGAGGC>T_p.F76del-fs	123	132	RPHLFHRQV
COSV66487703_ENSP00000364032_c.206:CTC>C_p.L69del-fs	88	100	SPSQSRFSPLEL
COSV66487703_ENSP00000364034_c.206:CTC>C_p.L69del-fs	88	100	SPSQSRFSPLEL
COSV66487703_ENSP00000391806_c.206:CTC>C_p.L69del-fs	88	100	SPSQSRFSPLEL
COSV66487703_ENSP00000481712_c.206:CTC>C_p.L69del-fs	88	100	SPSQSRFSPLEL
COSV66487703_ENSP00000364032_c.206:CTC>C_p.L69del-fs	92	100	SRFSPLEL
COSV66487703_ENSP00000364034_c.206:CTC>C_p.L69del-fs	92	100	SRFSPLEL
COSV66487703_ENSP00000391806_c.206:CTC>C_p.L69del-fs	92	100	SRFSPLEL
COSV66487703_ENSP00000481712_c.206:CTC>C_p.L69del-fs	92	100	SRFSPLEL
COSV62753699_ENSP00000364016_c.26:CC>C_p.A9del-fs	65	75	RLRWPMAPPR
COSV62753699_ENSP00000378748_c.26:CC>C_p.A9del-fs	65	75	RLRWPMAPPR
COSV62753699_ENSP00000364016_c.26:CC>C_p.A9del-fs	65	74	RLRWPMAPP
COSV62753699_ENSP00000378748_c.26:CC>C_p.A9del-fs	65	74	RLRWPMAPP
COSV105853051_ENSP00000266000_c.255:CC>C_p.P86del-fs	130	140	ALFSRPTQPK
COSV105853051_ENSP00000363668_c.255:CC>C_p.P86del-fs	130	140	ALFSRPTQPK
COSV105853051_ENSP00000396876_c.30:CC>C_p.P11del-fs	55	65	ALFSRPTQPK
COSV105853051_ENSP00000406008_c.255:CC>C_p.P86del-fs	130	140	ALFSRPTQPK
COSV105853051_ENSP00000482399_c.255:CC>C_p.P86del-fs	130	140	ALFSRPTQPK
COSV56467034_ENSP00000266000_c.74:CC>C_p.S25del-fs	130	140	ALFSRPTQPK
COSV56467034_ENSP00000363668_c.74:CC>C_p.S25del-fs	130	140	ALFSRPTQPK
COSV56467034_ENSP00000406008_c.74:CC>C_p.S25del-fs	130	140	ALFSRPTQPK
COSV56467034_ENSP00000482399_c.74:CC>C_p.S25del-fs	130	140	ALFSRPTQPK
COSV56468326_ENSP00000266000_c.309:GGCGG>G_p.E104del-fs	129	139	ALFSRPTQPK
COSV56468326_ENSP00000363668_c.309:GGCGG>G_p.E104del-fs	129	139	ALFSRPTQPK
COSV56468326_ENSP00000396876_c.84:GGCGG>G_p.E29del-fs	54	64	ALFSRPTQPK
COSV56468326_ENSP00000406008_c.309:GGCGG>G_p.E104del-fs	129	139	ALFSRPTQPK
COSV56468326_ENSP00000482399_c.309:GGCGG>G_p.E104del-fs	129	139	ALFSRPTQPK
COSV56470785_ENSP00000266000_c.148:GCCAGAGGAAG>G_p.S50del-fs	127	137	ALFSRPTQPK
COSV56470785_ENSP00000363668_c.148:GCCAGAGGAAG>G_p.S50del-fs	127	137	ALFSRPTQPK
COSV56470785_ENSP00000406008_c.148:GCCAGAGGAAG>G_p.S50del-fs	127	137	ALFSRPTQPK
COSV56470785_ENSP00000482399_c.148:GCCAGAGGAAG>G_p.S50del-fs	127	137	ALFSRPTQPK
COSV56472213_ENSP00000266000_c.210:CC>C_p.L71del-fs	130	140	ALFSRPTQPK
COSV56472213_ENSP00000363668_c.210:CC>C_p.L71del-fs	130	140	ALFSRPTQPK
COSV56472213_ENSP00000406008_c.210:CC>C_p.L71del-fs	130	140	ALFSRPTQPK
COSV56472213_ENSP00000482399_c.210:CC>C_p.L71del-fs	130	140	ALFSRPTQPK
COSV56473538_ENSP00000266000_c.102:TG>G_p.G35del-fs	130	140	ALFSRPTQPK
COSV56473538_ENSP00000363668_c.102:TG>G_p.G35del-fs	130	140	ALFSRPTQPK
COSV56473538_ENSP00000406008_c.102:TG>G_p.G35del-fs	130	140	ALFSRPTQPK
COSV56473538_ENSP00000482399_c.102:TG>G_p.G35del-fs	130	140	ALFSRPTQPK
COSV99802898_ENSP00000266000_c.159:GG>G_p.G54del-fs	130	140	ALFSRPTQPK
COSV99802898_ENSP00000363668_c.159:GG>G_p.G54del-fs	130	140	ALFSRPTQPK
COSV99802898_ENSP00000406008_c.159:GG>G_p.G54del-fs	130	140	ALFSRPTQPK
COSV99802898_ENSP00000482399_c.159:GG>G_p.G54del-fs	130	140	ALFSRPTQPK
COSV105853051_ENSP00000266000_c.255:CC>C_p.P86del-fs	132	140	FSRPTQPK
COSV105853051_ENSP00000363668_c.255:CC>C_p.P86del-fs	132	140	FSRPTQPK
COSV105853051_ENSP00000396876_c.30:CC>C_p.P11del-fs	57	65	FSRPTQPK
COSV105853051_ENSP00000406008_c.255:CC>C_p.P86del-fs	132	140	FSRPTQPK
COSV105853051_ENSP00000482399_c.255:CC>C_p.P86del-fs	132	140	FSRPTQPK
COSV56467034_ENSP00000266000_c.74:CC>C_p.S25del-fs	132	140	FSRPTQPK
COSV56467034_ENSP00000363668_c.74:CC>C_p.S25del-fs	132	140	FSRPTQPK
COSV56467034_ENSP00000406008_c.74:CC>C_p.S25del-fs	132	140	FSRPTQPK
COSV56467034_ENSP00000482399_c.74:CC>C_p.S25del-fs	132	140	FSRPTQPK
COSV56468326_ENSP00000266000_c.309:GGCGG>G_p.E104del-fs	131	139	FSRPTQPK
COSV56468326_ENSP00000363668_c.309:GGCGG>G_p.E104del-fs	131	139	FSRPTQPK
COSV56468326_ENSP00000396876_c.84:GGCGG>G_p.E29del-fs	56	64	FSRPTQPK
COSV56468326_ENSP00000406008_c.309:GGCGG>G_p.E104del-fs	131	139	FSRPTQPK
COSV56468326_ENSP00000482399_c.309:GGCGG>G_p.E104del-fs	131	139	FSRPTQPK
COSV56470785_ENSP00000266000_c.148:GCCAGAGGAAG>G_p.S50del-fs	129	137	FSRPTQPK
COSV56470785_ENSP00000363668_c.148:GCCAGAGGAAG>G_p.S50del-fs	129	137	FSRPTQPK
COSV56470785_ENSP00000406008_c.148:GCCAGAGGAAG>G_p.S50del-fs	129	137	FSRPTQPK
COSV56470785_ENSP00000482399_c.148:GCCAGAGGAAG>G_p.S50del-fs	129	137	FSRPTQPK
COSV56472213_ENSP00000266000_c.210:CC>C_p.L71del-fs	132	140	FSRPTQPK
COSV56472213_ENSP00000363668_c.210:CC>C_p.L71del-fs	132	140	FSRPTQPK
COSV56472213_ENSP00000406008_c.210:CC>C_p.L71del-fs	132	140	FSRPTQPK
COSV56472213_ENSP00000482399_c.210:CC>C_p.L71del-fs	132	140	FSRPTQPK
COSV56473538_ENSP00000266000_c.102:TG>G_p.G35del-fs	132	140	FSRPTQPK
COSV56473538_ENSP00000363668_c.102:TG>G_p.G35del-fs	132	140	FSRPTQPK
COSV56473538_ENSP00000406008_c.102:TG>G_p.G35del-fs	132	140	FSRPTQPK
COSV56473538_ENSP00000482399_c.102:TG>G_p.G35del-fs	132	140	FSRPTQPK
COSV99802898_ENSP00000266000_c.159:GG>G_p.G54del-fs	132	140	FSRPTQPK
COSV99802898_ENSP00000363668_c.159:GG>G_p.G54del-fs	132	140	FSRPTQPK
COSV99802898_ENSP00000406008_c.159:GG>G_p.G54del-fs	132	140	FSRPTQPK
COSV99802898_ENSP00000482399_c.159:GG>G_p.G54del-fs	132	140	FSRPTQPK
COSV105853051_ENSP00000266000_c.255:CC>C_p.P86del-fs	131	140	LFSRPTQPK
COSV105853051_ENSP00000363668_c.255:CC>C_p.P86del-fs	131	140	LFSRPTQPK
COSV105853051_ENSP00000396876_c.30:CC>C_p.P11del-fs	56	65	LFSRPTQPK
COSV105853051_ENSP00000406008_c.255:CC>C_p.P86del-fs	131	140	LFSRPTQPK
COSV105853051_ENSP00000482399_c.255:CC>C_p.P86del-fs	131	140	LFSRPTQPK
COSV56467034_ENSP00000266000_c.74:CC>C_p.S25del-fs	131	140	LFSRPTQPK
COSV56467034_ENSP00000363668_c.74:CC>C_p.S25del-fs	131	140	LFSRPTQPK
COSV56467034_ENSP00000406008_c.74:CC>C_p.S25del-fs	131	140	LFSRPTQPK
COSV56467034_ENSP00000482399_c.74:CC>C_p.S25del-fs	131	140	LFSRPTQPK
COSV56468326_ENSP00000266000_c.309:GGCGG>G_p.E104del-fs	130	139	LFSRPTQPK
COSV56468326_ENSP00000363668_c.309:GGCGG>G_p.E104del-fs	130	139	LFSRPTQPK
COSV56468326_ENSP00000396876_c.84:GGCGG>G_p.E29del-fs	55	64	LFSRPTQPK
COSV56468326_ENSP00000406008_c.309:GGCGG>G_p.E104del-fs	130	139	LFSRPTQPK
COSV56468326_ENSP00000482399_c.309:GGCGG>G_p.E104del-fs	130	139	LFSRPTQPK
COSV56470785_ENSP00000266000_c.148:GCCAGAGGAAG>G_p.S50del-fs	128	137	LFSRPTQPK
COSV56470785_ENSP00000363668_c.148:GCCAGAGGAAG>G_p.S50del-fs	128	137	LFSRPTQPK
COSV56470785_ENSP00000406008_c.148:GCCAGAGGAAG>G_p.S50del-fs	128	137	LFSRPTQPK
COSV56470785_ENSP00000482399_c.148:GCCAGAGGAAG>G_p.S50del-fs	128	137	LFSRPTQPK
COSV56472213_ENSP00000266000_c.210:CC>C_p.L71del-fs	131	140	LFSRPTQPK
COSV56472213_ENSP00000363668_c.210:CC>C_p.L71del-fs	131	140	LFSRPTQPK
COSV56472213_ENSP00000406008_c.210:CC>C_p.L71del-fs	131	140	LFSRPTQPK
COSV56472213_ENSP00000482399_c.210:CC>C_p.L71del-fs	131	140	LFSRPTQPK
COSV56473538_ENSP00000266000_c.102:TG>G_p.G35del-fs	131	140	LFSRPTQPK
COSV56473538_ENSP00000363668_c.102:TG>G_p.G35del-fs	131	140	LFSRPTQPK
COSV56473538_ENSP00000406008_c.102:TG>G_p.G35del-fs	131	140	LFSRPTQPK
COSV56473538_ENSP00000482399_c.102:TG>G_p.G35del-fs	131	140	LFSRPTQPK
COSV99802898_ENSP00000266000_c.159:GG>G_p.G54del-fs	131	140	LFSRPTQPK
COSV99802898_ENSP00000363668_c.159:GG>G_p.G54del-fs	131	140	LFSRPTQPK
COSV99802898_ENSP00000406008_c.159:GG>G_p.G54del-fs	131	140	LFSRPTQPK
COSV99802898_ENSP00000482399_c.159:GG>G_p.G54del-fs	131	140	LFSRPTQPK
COSV105853051_ENSP00000266000_c.255:CC>C_p.P86del-fs	126	135	SMSSALFSR
COSV105853051_ENSP00000363668_c.255:CC>C_p.P86del-fs	126	135	SMSSALFSR
COSV105853051_ENSP00000396876_c.30:CC>C_p.P11del-fs	51	60	SMSSALFSR
COSV105853051_ENSP00000406008_c.255:CC>C_p.P86del-fs	126	135	SMSSALFSR
COSV105853051_ENSP00000482399_c.255:CC>C_p.P86del-fs	126	135	SMSSALFSR
COSV56467034_ENSP00000266000_c.74:CC>C_p.S25del-fs	126	135	SMSSALFSR
COSV56467034_ENSP00000363668_c.74:CC>C_p.S25del-fs	126	135	SMSSALFSR
COSV56467034_ENSP00000406008_c.74:CC>C_p.S25del-fs	126	135	SMSSALFSR
COSV56467034_ENSP00000482399_c.74:CC>C_p.S25del-fs	126	135	SMSSALFSR
COSV56468326_ENSP00000266000_c.309:GGCGG>G_p.E104del-fs	125	134	SMSSALFSR
COSV56468326_ENSP00000363668_c.309:GGCGG>G_p.E104del-fs	125	134	SMSSALFSR
COSV56468326_ENSP00000396876_c.84:GGCGG>G_p.E29del-fs	50	59	SMSSALFSR
COSV56468326_ENSP00000406008_c.309:GGCGG>G_p.E104del-fs	125	134	SMSSALFSR
COSV56468326_ENSP00000482399_c.309:GGCGG>G_p.E104del-fs	125	134	SMSSALFSR
COSV56470785_ENSP00000266000_c.148:GCCAGAGGAAG>G_p.S50del-fs	123	132	SMSSALFSR
COSV56470785_ENSP00000363668_c.148:GCCAGAGGAAG>G_p.S50del-fs	123	132	SMSSALFSR
COSV56470785_ENSP00000406008_c.148:GCCAGAGGAAG>G_p.S50del-fs	123	132	SMSSALFSR
COSV56470785_ENSP00000482399_c.148:GCCAGAGGAAG>G_p.S50del-fs	123	132	SMSSALFSR
COSV56472213_ENSP00000266000_c.210:CC>C_p.L71del-fs	126	135	SMSSALFSR
COSV56472213_ENSP00000363668_c.210:CC>C_p.L71del-fs	126	135	SMSSALFSR
COSV56472213_ENSP00000406008_c.210:CC>C_p.L71del-fs	126	135	SMSSALFSR
COSV56472213_ENSP00000482399_c.210:CC>C_p.L71del-fs	126	135	SMSSALFSR
COSV56473538_ENSP00000266000_c.102:TG>G_p.G35del-fs	126	135	SMSSALFSR
COSV56473538_ENSP00000363668_c.102:TG>G_p.G35del-fs	126	135	SMSSALFSR
COSV56473538_ENSP00000406008_c.102:TG>G_p.G35del-fs	126	135	SMSSALFSR
COSV56473538_ENSP00000482399_c.102:TG>G_p.G35del-fs	126	135	SMSSALFSR
COSV99802898_ENSP00000266000_c.159:GG>G_p.G54del-fs	126	135	SMSSALFSR
COSV99802898_ENSP00000363668_c.159:GG>G_p.G54del-fs	126	135	SMSSALFSR
COSV99802898_ENSP00000406008_c.159:GG>G_p.G54del-fs	126	135	SMSSALFSR
COSV99802898_ENSP00000482399_c.159:GG>G_p.G54del-fs	126	135	SMSSALFSR
COSV105853051_ENSP00000266000_c.255:CC>C_p.P86del-fs	125	135	TSMSSALFSR
COSV105853051_ENSP00000363668_c.255:CC>C_p.P86del-fs	125	135	TSMSSALFSR
COSV105853051_ENSP00000396876_c.30:CC>C_p.P11del-fs	50	60	TSMSSALFSR
COSV105853051_ENSP00000406008_c.255:CC>C_p.P86del-fs	125	135	TSMSSALFSR
COSV105853051_ENSP00000482399_c.255:CC>C_p.P86del-fs	125	135	TSMSSALFSR
COSV56467034_ENSP00000266000_c.74:CC>C_p.S25del-fs	125	135	TSMSSALFSR
COSV56467034_ENSP00000363668_c.74:CC>C_p.S25del-fs	125	135	TSMSSALFSR
COSV56467034_ENSP00000406008_c.74:CC>C_p.S25del-fs	125	135	TSMSSALFSR
COSV56467034_ENSP00000482399_c.74:CC>C_p.S25del-fs	125	135	TSMSSALFSR
COSV56468326_ENSP00000266000_c.309:GGCGG>G_p.E104del-fs	124	134	TSMSSALFSR
COSV56468326_ENSP00000363668_c.309:GGCGG>G_p.E104del-fs	124	134	TSMSSALFSR
COSV56468326_ENSP00000396876_c.84:GGCGG>G_p.E29del-fs	49	59	TSMSSALFSR
COSV56468326_ENSP00000406008_c.309:GGCGG>G_p.E104del-fs	124	134	TSMSSALFSR
COSV56468326_ENSP00000482399_c.309:GGCGG>G_p.E104del-fs	124	134	TSMSSALFSR
COSV56470785_ENSP00000266000_c.148:GCCAGAGGAAG>G_p.S50del-fs	122	132	TSMSSALFSR
COSV56470785_ENSP00000363668_c.148:GCCAGAGGAAG>G_p.S50del-fs	122	132	TSMSSALFSR
COSV56470785_ENSP00000406008_c.148:GCCAGAGGAAG>G_p.S50del-fs	122	132	TSMSSALFSR
COSV56470785_ENSP00000482399_c.148:GCCAGAGGAAG>G_p.S50del-fs	122	132	TSMSSALFSR
COSV56472213_ENSP00000266000_c.210:CC>C_p.L71del-fs	125	135	TSMSSALFSR
COSV56472213_ENSP00000363668_c.210:CC>C_p.L71del-fs	125	135	TSMSSALFSR
COSV56472213_ENSP00000406008_c.210:CC>C_p.L71del-fs	125	135	TSMSSALFSR
COSV56472213_ENSP00000482399_c.210:CC>C_p.L71del-fs	125	135	TSMSSALFSR
COSV56473538_ENSP00000266000_c.102:TG>G_p.G35del-fs	125	135	TSMSSALFSR
COSV56473538_ENSP00000363668_c.102:TG>G_p.G35del-fs	125	135	TSMSSALFSR
COSV56473538_ENSP00000406008_c.102:TG>G_p.G35del-fs	125	135	TSMSSALFSR
COSV56473538_ENSP00000482399_c.102:TG>G_p.G35del-fs	125	135	TSMSSALFSR
COSV99802898_ENSP00000266000_c.159:GG>G_p.G54del-fs	125	135	TSMSSALFSR
COSV99802898_ENSP00000363668_c.159:GG>G_p.G54del-fs	125	135	TSMSSALFSR
COSV99802898_ENSP00000406008_c.159:GG>G_p.G54del-fs	125	135	TSMSSALFSR
COSV99802898_ENSP00000482399_c.159:GG>G_p.G54del-fs	125	135	TSMSSALFSR
COSV105853051_ENSP00000266000_c.255:CC>C_p.P86del-fs	124	135	STSMSSALFSR
COSV105853051_ENSP00000363668_c.255:CC>C_p.P86del-fs	124	135	STSMSSALFSR
COSV105853051_ENSP00000396876_c.30:CC>C_p.P11del-fs	49	60	STSMSSALFSR
COSV105853051_ENSP00000406008_c.255:CC>C_p.P86del-fs	124	135	STSMSSALFSR
COSV105853051_ENSP00000482399_c.255:CC>C_p.P86del-fs	124	135	STSMSSALFSR
COSV56467034_ENSP00000266000_c.74:CC>C_p.S25del-fs	124	135	STSMSSALFSR
COSV56467034_ENSP00000363668_c.74:CC>C_p.S25del-fs	124	135	STSMSSALFSR
COSV56467034_ENSP00000406008_c.74:CC>C_p.S25del-fs	124	135	STSMSSALFSR
COSV56467034_ENSP00000482399_c.74:CC>C_p.S25del-fs	124	135	STSMSSALFSR
COSV56468326_ENSP00000266000_c.309:GGCGG>G_p.E104del-fs	123	134	STSMSSALFSR
COSV56468326_ENSP00000363668_c.309:GGCGG>G_p.E104del-fs	123	134	STSMSSALFSR
COSV56468326_ENSP00000396876_c.84:GGCGG>G_p.E29del-fs	48	59	STSMSSALFSR
COSV56468326_ENSP00000406008_c.309:GGCGG>G_p.E104del-fs	123	134	STSMSSALFSR
COSV56468326_ENSP00000482399_c.309:GGCGG>G_p.E104del-fs	123	134	STSMSSALFSR
COSV56470785_ENSP00000266000_c.148:GCCAGAGGAAG>G_p.S50del-fs	121	132	STSMSSALFSR
COSV56470785_ENSP00000363668_c.148:GCCAGAGGAAG>G_p.S50del-fs	121	132	STSMSSALFSR
COSV56470785_ENSP00000406008_c.148:GCCAGAGGAAG>G_p.S50del-fs	121	132	STSMSSALFSR
COSV56470785_ENSP00000482399_c.148:GCCAGAGGAAG>G_p.S50del-fs	121	132	STSMSSALFSR
COSV56472213_ENSP00000266000_c.210:CC>C_p.L71del-fs	124	135	STSMSSALFSR
COSV56472213_ENSP00000363668_c.210:CC>C_p.L71del-fs	124	135	STSMSSALFSR
COSV56472213_ENSP00000406008_c.210:CC>C_p.L71del-fs	124	135	STSMSSALFSR
COSV56472213_ENSP00000482399_c.210:CC>C_p.L71del-fs	124	135	STSMSSALFSR
COSV56473538_ENSP00000266000_c.102:TG>G_p.G35del-fs	124	135	STSMSSALFSR
COSV56473538_ENSP00000363668_c.102:TG>G_p.G35del-fs	124	135	STSMSSALFSR
COSV56473538_ENSP00000406008_c.102:TG>G_p.G35del-fs	124	135	STSMSSALFSR
COSV56473538_ENSP00000482399_c.102:TG>G_p.G35del-fs	124	135	STSMSSALFSR
COSV99802898_ENSP00000266000_c.159:GG>G_p.G54del-fs	124	135	STSMSSALFSR
COSV99802898_ENSP00000363668_c.159:GG>G_p.G54del-fs	124	135	STSMSSALFSR
COSV99802898_ENSP00000406008_c.159:GG>G_p.G54del-fs	124	135	STSMSSALFSR
COSV99802898_ENSP00000482399_c.159:GG>G_p.G54del-fs	124	135	STSMSSALFSR
COSV61100485_ENSP00000310928_c.233:GG>G_p.G78del-fs	81	92	RASTTVFMHVR
COSV61100485_ENSP00000337063_c.233:GG>G_p.G78del-fs	81	92	RASTTVFMHVR
COSV61100485_ENSP00000353916_c.233:GG>G_p.G78del-fs	81	92	RASTTVFMHVR
COSV61100485_ENSP00000414372_c.116:GG>G_p.G39del-fs	42	53	RASTTVFMHVR
COSV61100485_ENSP00000310928_c.233:GG>G_p.G78del-fs	82	91	ASTTVFMHV
COSV61100485_ENSP00000337063_c.233:GG>G_p.G78del-fs	82	91	ASTTVFMHV
COSV61100485_ENSP00000353916_c.233:GG>G_p.G78del-fs	82	91	ASTTVFMHV
COSV61100485_ENSP00000414372_c.116:GG>G_p.G39del-fs	43	52	ASTTVFMHV
COSV61100485_ENSP00000310928_c.233:GG>G_p.G78del-fs	83	92	STTVFMHVR
COSV61100485_ENSP00000337063_c.233:GG>G_p.G78del-fs	83	92	STTVFMHVR
COSV61100485_ENSP00000353916_c.233:GG>G_p.G78del-fs	83	92	STTVFMHVR
COSV61100485_ENSP00000414372_c.116:GG>G_p.G39del-fs	44	53	STTVFMHVR
COSV57689362_ENSP00000363018_c.128:CC>C_p.P43del-fs	75	85	RLRPWISPTW
COSV57708236_ENSP00000229812_c.1140:TT>T_p.F381del-fs	433	444	RTKTGSSSITR
COSV55186603_ENSP00000244741_c.18:G>GGG_p.D7ins-fs	7	15	MSVRTHAA
COSV55186603_ENSP00000362815_c.18:G>GGG_p.D7ins-fs	7	15	MSVRTHAA
COSV55186603_ENSP00000384849_c.18:G>GGG_p.D7ins-fs	7	15	MSVRTHAA
COSV55186603_ENSP00000409259_c.18:G>GGG_p.D7ins-fs	7	15	MSVRTHAA
COSV55186603_ENSP00000482768_c.18:G>GGG_p.D7ins-fs	7	15	MSVRTHAA
COSV100026234_ENSP00000351742_c.16:G>CG_p.G6ins-fs	103	115	SEGAGVPVRDLW
COSV57824332_ENSP00000351742_c.17:C>CC_p.G6ins-fs	103	115	SEGAGVPVRDLW
COSV100026234_ENSP00000351742_c.16:G>CG_p.G6ins-fs	38	47	HAATGCHAL
COSV57824332_ENSP00000351742_c.17:C>CC_p.G6ins-fs	38	47	HAATGCHAL
COSV100026234_ENSP00000351742_c.16:G>CG_p.G6ins-fs	37	47	AHAATGCHAL
COSV57824332_ENSP00000351742_c.17:C>CC_p.G6ins-fs	37	47	AHAATGCHAL
COSV100026234_ENSP00000351742_c.16:G>CG_p.G6ins-fs	13	22	HHGVTHRVA
COSV57824332_ENSP00000351742_c.17:C>CC_p.G6ins-fs	13	22	HHGVTHRVA
COSV100026234_ENSP00000351742_c.16:G>CG_p.G6ins-fs	13	21	HHGVTHRV
COSV57824332_ENSP00000351742_c.17:C>CC_p.G6ins-fs	13	21	HHGVTHRV
COSV100035643_ENSP00000230480_c.45:A>AG_p.M16ins-fs	26	35	NRDPGGHLP
COSV100035643_ENSP00000317598_c.669:A>AG_p.M224ins-fs	234	243	NRDPGGHLP
COSV100035643_ENSP00000361125_c.669:A>AG_p.M224ins-fs	234	243	NRDPGGHLP
COSV100035643_ENSP00000361134_c.669:A>AG_p.M224ins-fs	234	243	NRDPGGHLP
COSV100035643_ENSP00000361137_c.669:A>AG_p.M224ins-fs	234	243	NRDPGGHLP
COSV100035643_ENSP00000361148_c.129:A>AG_p.M44ins-fs	54	63	NRDPGGHLP
COSV100035643_ENSP00000388465_c.669:A>AG_p.M224ins-fs	234	243	NRDPGGHLP
COSV100035643_ENSP00000388663_c.669:A>AG_p.M224ins-fs	234	243	NRDPGGHLP
COSV100035643_ENSP00000389864_c.669:A>AG_p.M224ins-fs	234	243	NRDPGGHLP
COSV100035643_ENSP00000409911_c.129:A>AG_p.M44ins-fs	54	63	NRDPGGHLP
COSV100035643_ENSP00000421561_c.669:A>AG_p.M224ins-fs	234	243	NRDPGGHLP
COSV100035643_ENSP00000428321_c.129:A>AG_p.M44ins-fs	54	63	NRDPGGHLP
COSV100035643_ENSP00000429008_c.129:A>AG_p.M44ins-fs	54	63	NRDPGGHLP
COSV100035643_ENSP00000429592_c.51:A>AG_p.M18ins-fs	28	37	NRDPGGHLP
COSV100035643_ENSP00000429643_c.129:A>AG_p.M44ins-fs	54	63	NRDPGGHLP
COSV100035643_ENSP00000430002_c.129:A>AG_p.M44ins-fs	54	63	NRDPGGHLP
COSV100035643_ENSP00000430479_c.129:A>AG_p.M44ins-fs	54	63	NRDPGGHLP
COSV100035643_ENSP00000430594_c.585:A>AG_p.M196ins-fs	206	215	NRDPGGHLP
COSV100035643_ENSP00000430829_c.129:A>AG_p.M44ins-fs	54	63	NRDPGGHLP
COSV100035643_ENSP00000478034_c.669:A>AG_p.M224ins-fs	234	243	NRDPGGHLP
COSV100035643_ENSP00000478570_c.669:A>AG_p.M224ins-fs	234	243	NRDPGGHLP
COSV100035643_ENSP00000483241_c.669:A>AG_p.M224ins-fs	234	243	NRDPGGHLP
COSV100035643_ENSP00000484284_c.669:A>AG_p.M224ins-fs	234	243	NRDPGGHLP
COSV100035643_ENSP00000492199_c.669:A>AG_p.M224ins-fs	234	243	NRDPGGHLP
COSV100035643_ENSP00000492413_c.669:A>AG_p.M224ins-fs	234	243	NRDPGGHLP
COSV100035643_ENSP00000492800_c.669:A>AG_p.M224ins-fs	234	243	NRDPGGHLP
COSV57879455_ENSP00000317598_c.561:G>GG_p.V188ins-fs	234	243	NRDPGGHLP
COSV57879455_ENSP00000361125_c.561:G>GG_p.V188ins-fs	234	243	NRDPGGHLP
COSV57879455_ENSP00000361134_c.561:G>GG_p.V188ins-fs	234	243	NRDPGGHLP
COSV57879455_ENSP00000361137_c.561:G>GG_p.V188ins-fs	234	243	NRDPGGHLP
COSV57879455_ENSP00000361148_c.21:G>GG_p.V8ins-fs	54	63	NRDPGGHLP
COSV57879455_ENSP00000388465_c.561:G>GG_p.V188ins-fs	234	243	NRDPGGHLP
COSV57879455_ENSP00000388663_c.561:G>GG_p.V188ins-fs	234	243	NRDPGGHLP
COSV57879455_ENSP00000389864_c.561:G>GG_p.V188ins-fs	234	243	NRDPGGHLP
COSV57879455_ENSP00000409911_c.21:G>GG_p.V8ins-fs	54	63	NRDPGGHLP
COSV57879455_ENSP00000421561_c.561:G>GG_p.V188ins-fs	234	243	NRDPGGHLP
COSV57879455_ENSP00000428321_c.21:G>GG_p.V8ins-fs	54	63	NRDPGGHLP
COSV57879455_ENSP00000429008_c.21:G>GG_p.V8ins-fs	54	63	NRDPGGHLP
COSV57879455_ENSP00000429643_c.21:G>GG_p.V8ins-fs	54	63	NRDPGGHLP
COSV57879455_ENSP00000430002_c.21:G>GG_p.V8ins-fs	54	63	NRDPGGHLP
COSV57879455_ENSP00000430479_c.21:G>GG_p.V8ins-fs	54	63	NRDPGGHLP
COSV57879455_ENSP00000430594_c.477:G>GG_p.V160ins-fs	206	215	NRDPGGHLP
COSV57879455_ENSP00000430829_c.21:G>GG_p.V8ins-fs	54	63	NRDPGGHLP
COSV57879455_ENSP00000478034_c.561:G>GG_p.V188ins-fs	234	243	NRDPGGHLP
COSV57879455_ENSP00000478570_c.561:G>GG_p.V188ins-fs	234	243	NRDPGGHLP
COSV57879455_ENSP00000483241_c.561:G>GG_p.V188ins-fs	234	243	NRDPGGHLP
COSV57879455_ENSP00000484284_c.561:G>GG_p.V188ins-fs	234	243	NRDPGGHLP
COSV57879455_ENSP00000492199_c.561:G>GG_p.V188ins-fs	234	243	NRDPGGHLP
COSV57879455_ENSP00000492413_c.561:G>GG_p.V188ins-fs	234	243	NRDPGGHLP
COSV57879455_ENSP00000492800_c.561:G>GG_p.V188ins-fs	234	243	NRDPGGHLP
COSV55055622_ENSP00000244426_c.27:CC>C_p.P10del-fs	31	40	KVLLKQICR
COSV100243686_ENSP00000318351_c.88:GG>G_p.G30del-fs	44	54	RPRGGRWLIL
COSV100243686_ENSP00000348880_c.88:GG>G_p.G30del-fs	44	54	RPRGGRWLIL
COSV100243686_ENSP00000358775_c.88:GG>G_p.G30del-fs	44	54	RPRGGRWLIL
COSV100243686_ENSP00000318351_c.88:GG>G_p.G30del-fs	44	53	RPRGGRWLI
COSV100243686_ENSP00000348880_c.88:GG>G_p.G30del-fs	44	53	RPRGGRWLI
COSV100243686_ENSP00000358775_c.88:GG>G_p.G30del-fs	44	53	RPRGGRWLI
COSV100243686_ENSP00000318351_c.88:GG>G_p.G30del-fs	44	52	RPRGGRWL
COSV100243686_ENSP00000348880_c.88:GG>G_p.G30del-fs	44	52	RPRGGRWL
COSV100243686_ENSP00000358775_c.88:GG>G_p.G30del-fs	44	52	RPRGGRWL
COSV57637767_ENSP00000257787_c.7:G>GG_p.C3ins-fs	59	70	EVSPNGAIPLR
COSV105843589_ENSP00000272091_c.15:GGCCGCGG>G_p.A6del-fs	37	46	RMFQWKTSL
COSV64656643_ENSP00000355739_c.454:CA>C_p.S152del-fs	184	195	RLAPRTSSTNR
COSV64656643_ENSP00000355740_c.298:CA>C_p.S100del-fs	132	143	RLAPRTSSTNR
COSV64656643_ENSP00000355741_c.454:CA>C_p.S152del-fs	184	195	RLAPRTSSTNR
COSV64657947_ENSP00000355739_c.513:GG>G_p.G172del-fs	184	195	RLAPRTSSTNR
COSV64657947_ENSP00000355740_c.357:GG>G_p.G120del-fs	132	143	RLAPRTSSTNR
COSV64657947_ENSP00000355741_c.513:GG>G_p.G172del-fs	184	195	RLAPRTSSTNR
COSV54343075_ENSP00000272139_c.277:GCCCACGGG>G_p.G93del-fs	105	116	RPRGEGRGPAA
COSV64192684_ENSP00000355632_c.78:GG>G_p.G27del-fs	95	106	RTLTPATSSTR
COSV64012367_ENSP00000386226_c.238:AA>A_p.K80del-fs	88	99	KVHPRLKDHFR
COSV64012367_ENSP00000400000_c.232:AA>A_p.K78del-fs	86	97	KVHPRLKDHFR
COSV64012367_ENSP00000413409_c.238:AA>A_p.K80del-fs	88	99	KVHPRLKDHFR
COSV100087836_ENSP00000355512_c.659:T>TT_p.H220ins-fs	220	229	LLWPYSIFH
COSV100829849_ENSP00000355468_c.332:AA>A_p.K111del-fs	111	122	EVQEAKKGLLR
COSV100829849_ENSP00000355469_c.332:AA>A_p.K111del-fs	111	122	EVQEAKKGLLR
COSV100829849_ENSP00000355470_c.332:AA>A_p.K111del-fs	111	122	EVQEAKKGLLR
COSV63620192_ENSP00000355468_c.320:AA>A_p.K107del-fs	111	122	EVQEAKKGLLR
COSV63620192_ENSP00000355469_c.320:AA>A_p.K107del-fs	111	122	EVQEAKKGLLR
COSV63620192_ENSP00000355470_c.320:AA>A_p.K107del-fs	111	122	EVQEAKKGLLR
COSV58246472_ENSP00000355464_c.6359:TC>C_p.L2120del-fs	2156	2165	RQKFQGKQK
COSV58246472_ENSP00000355465_c.6281:TC>C_p.L2094del-fs	2130	2139	RQKFQGKQK
COSV58246472_ENSP00000418007_c.98:TC>C_p.L33del-fs	69	78	RQKFQGKQK
COSV58246472_ENSP00000497061_c.6254:TC>C_p.L2085del-fs	2121	2130	RQKFQGKQK
COSV58246472_ENSP00000355464_c.6359:TC>C_p.L2120del-fs	2150	2159	SLYFLQRQK
COSV58246472_ENSP00000355465_c.6281:TC>C_p.L2094del-fs	2124	2133	SLYFLQRQK
COSV58246472_ENSP00000418007_c.98:TC>C_p.L33del-fs	63	72	SLYFLQRQK
COSV58246472_ENSP00000497061_c.6254:TC>C_p.L2085del-fs	2115	2124	SLYFLQRQK
COSV105907141_ENSP00000340271_c.141:GG>G_p.G48del-fs	59	68	TQFWMMLVK
COSV100287527_ENSP00000302343_c.52:CC>C_p.P18del-fs	25	34	MRFQIPHRL
COSV100287527_ENSP00000365634_c.52:CC>C_p.P18del-fs	25	34	MRFQIPHRL
COSV100287527_ENSP00000365635_c.898:CC>C_p.P300del-fs	307	316	MRFQIPHRL
COSV100287527_ENSP00000365637_c.898:CC>C_p.P300del-fs	307	316	MRFQIPHRL
COSV100287527_ENSP00000365639_c.898:CC>C_p.P300del-fs	307	316	MRFQIPHRL
COSV100287527_ENSP00000365645_c.658:CC>C_p.P220del-fs	227	236	MRFQIPHRL
COSV100287527_ENSP00000379722_c.52:CC>C_p.P18del-fs	25	34	MRFQIPHRL
COSV100287527_ENSP00000379723_c.52:CC>C_p.P18del-fs	25	34	MRFQIPHRL
COSV100287527_ENSP00000389680_c.658:CC>C_p.P220del-fs	227	236	MRFQIPHRL
COSV100287527_ENSP00000392625_c.898:CC>C_p.P300del-fs	307	316	MRFQIPHRL
COSV100287527_ENSP00000404798_c.448:CC>C_p.P150del-fs	157	166	MRFQIPHRL
COSV105225537_ENSP00000337907_c.1494:AA>A_p.K499del-fs	503	512	FQAEMTKVL
COSV105225537_ENSP00000364871_c.1494:AA>A_p.K499del-fs	503	512	FQAEMTKVL
COSV105225537_ENSP00000364884_c.1494:AA>A_p.K499del-fs	503	512	FQAEMTKVL
COSV105225537_ENSP00000398319_c.777:AA>A_p.K260del-fs	264	273	FQAEMTKVL
COSV105225537_ENSP00000337907_c.1494:AA>A_p.K499del-fs	501	510	RLFQAEMTK
COSV105225537_ENSP00000364871_c.1494:AA>A_p.K499del-fs	501	510	RLFQAEMTK
COSV105225537_ENSP00000364884_c.1494:AA>A_p.K499del-fs	501	510	RLFQAEMTK
COSV105225537_ENSP00000398319_c.777:AA>A_p.K260del-fs	262	271	RLFQAEMTK
COSV61567337_ENSP00000311106_c.59:GG>G_p.G20del-fs	34	43	TPVAVITDM
COSV61567337_ENSP00000346986_c.59:GG>G_p.G20del-fs	34	43	TPVAVITDM
COSV61567690_ENSP00000311106_c.44:TC>T_p.C15del-fs	34	43	TPVAVITDM
COSV61567690_ENSP00000346986_c.44:TC>T_p.C15del-fs	34	43	TPVAVITDM
COSV58055650_ENSP00000319248_c.130:AAGAAAGTGTTACA>A_p.E44del-fs	61	70	QCYQGGAVK
COSV58055650_ENSP00000354487_c.130:AAGAAAGTGTTACA>A_p.E44del-fs	61	70	QCYQGGAVK
COSV58055650_ENSP00000391612_c.79:AAGAAAGTGTTACA>A_p.E27del-fs	44	53	QCYQGGAVK
COSV58055650_ENSP00000415961_c.130:AAGAAAGTGTTACA>A_p.E44del-fs	61	70	QCYQGGAVK
COSV58055650_ENSP00000452787_c.130:AAGAAAGTGTTACA>A_p.E44del-fs	61	70	QCYQGGAVK
COSV58055650_ENSP00000453674_c.79:AAGAAAGTGTTACA>A_p.E27del-fs	44	53	QCYQGGAVK
COSV58055650_ENSP00000453970_c.130:AAGAAAGTGTTACA>A_p.E44del-fs	61	70	QCYQGGAVK
COSV55526728_ENSP00000300027_c.16:T>TT_p.L6ins-fs	17	27	ARISSNPERR
COSV55526728_ENSP00000310842_c.16:T>TT_p.L6ins-fs	17	27	ARISSNPERR
COSV55526728_ENSP00000413249_c.16:T>TT_p.L6ins-fs	17	27	ARISSNPERR
COSV55526728_ENSP00000454371_c.16:T>TT_p.L6ins-fs	17	27	ARISSNPERR
COSV55526728_ENSP00000455735_c.16:T>TT_p.L6ins-fs	17	27	ARISSNPERR
COSV55526728_ENSP00000456552_c.16:T>TT_p.L6ins-fs	17	27	ARISSNPERR
COSV55526728_ENSP00000457029_c.16:T>TT_p.L6ins-fs	17	27	ARISSNPERR
COSV55526728_ENSP00000458024_c.16:T>TT_p.L6ins-fs	17	27	ARISSNPERR
COSV50188783_ENSP00000248098_c.414:CC>C_p.P139del-fs	163	173	SPGWGRGLAL
COSV50188783_ENSP00000372157_c.378:CC>C_p.P127del-fs	151	161	SPGWGRGLAL
COSV50188783_ENSP00000372158_c.366:CC>C_p.P123del-fs	147	157	SPGWGRGLAL
COSV50188783_ENSP00000457424_c.366:CC>C_p.P123del-fs	147	157	SPGWGRGLAL
COSV50188783_ENSP00000457694_c.498:CC>C_p.P167del-fs	191	201	SPGWGRGLAL
COSV50404320_ENSP00000431740_c.53:GG>G_p.M18del-fs	60	69	RMLRIPQPR
COSV53560294_ENSP00000323897_c.27:A>GA_p.S10ins-fs	71	81	GESPHGSAGW
COSV59915953_ENSP00000331720_c.119:C>CC_p.P40ins-fs	82	92	RTFSLGPLPK
COSV59915953_ENSP00000331720_c.119:C>CC_p.P40ins-fs	85	92	SLGPLPK
COSV104406554_ENSP00000329418_c.86:CC>C_p.S29del-fs	57	68	SVRTPITGASR
COSV104406554_ENSP00000496577_c.86:CC>C_p.S29del-fs	57	68	SVRTPITGASR
COSV104406568_ENSP00000329418_c.165:CC>C_p.R56del-fs	57	68	SVRTPITGASR
COSV104406568_ENSP00000496577_c.165:CC>C_p.R56del-fs	57	68	SVRTPITGASR
COSV105240939_ENSP00000329418_c.6:GGTAG>G_p.A3del-fs	56	67	SVRTPITGASR
COSV105240939_ENSP00000496577_c.6:GGTAG>G_p.A3del-fs	56	67	SVRTPITGASR
COSV105241081_ENSP00000329418_c.54:CAGGTGGCAGCCGACAATGCAGTCTCCACAGCAGCAGAGC>AGAGCC_p.P19del-fs	46	57	SVRTPITGASR
COSV105241081_ENSP00000496577_c.54:CAGGTGGCAGCCGACAATGCAGTCTCCACAGCAGCAGAGC>AGAGCC_p.P19del-fs	46	57	SVRTPITGASR
COSV105241199_ENSP00000329418_c.146:CC>C_p.A49del-fs	57	68	SVRTPITGASR
COSV105241199_ENSP00000496577_c.146:CC>C_p.A49del-fs	57	68	SVRTPITGASR
COSV105241203_ENSP00000329418_c.50:AGCA>CAA_p.A17del-fs	57	68	SVRTPITGASR
COSV105241203_ENSP00000496577_c.50:AGCA>CAA_p.A17del-fs	57	68	SVRTPITGASR
COSV105241228_ENSP00000329418_c.167:GC>C_p.R56del-fs	57	68	SVRTPITGASR
COSV105241228_ENSP00000496577_c.167:GC>C_p.R56del-fs	57	68	SVRTPITGASR
COSV105241229_ENSP00000329418_c.41:CAGTCTCC>C_p.S14del-fs	55	66	SVRTPITGASR
COSV105241229_ENSP00000496577_c.41:CAGTCTCC>C_p.S14del-fs	55	66	SVRTPITGASR
COSV105241247_ENSP00000329418_c.157:CGCCCGCGGCCGTGCCCCGCGGTCCCGGCCCCGGCCCCCGGCGACAC>C_p.T53del-fs	42	53	SVRTPITGASR
COSV105241247_ENSP00000496577_c.157:CGCCCGCGGCCGTGCCCCGCGGTCCCGGCCCCGGCCCCCGGCGACAC>C_p.T53del-fs	42	53	SVRTPITGASR
COSV105899179_ENSP00000329418_c.142:CGCCCGCGGCCCCCGCGCGCCCGCGGCCGTGCCCCGCGGTCCCGGCCCC>TCCTTCCTCCTCCTCGCCCGC_p.P48del-fs	48	59	SVRTPITGASR
COSV105899179_ENSP00000496577_c.142:CGCCCGCGGCCCCCGCGCGCCCGCGGCCGTGCCCCGCGGTCCCGGCCCC>TCCTTCCTCCTCCTCGCCCGC_p.P48del-fs	48	59	SVRTPITGASR
COSV106060140_ENSP00000329418_c.21:GGTAGCACACAACCAGGTGG>G_p.A8del-fs	51	62	SVRTPITGASR
COSV106060140_ENSP00000496577_c.21:GGTAGCACACAACCAGGTGG>G_p.A8del-fs	51	62	SVRTPITGASR
COSV59659517_ENSP00000329418_c.104:CC>C_p.A35del-fs	57	68	SVRTPITGASR
COSV59659517_ENSP00000496577_c.104:CC>C_p.A35del-fs	57	68	SVRTPITGASR
COSV59660112_ENSP00000329418_c.80:CC>C_p.S27del-fs	57	68	SVRTPITGASR
COSV59660112_ENSP00000496577_c.80:CC>C_p.S27del-fs	57	68	SVRTPITGASR
COSV59660296_ENSP00000329418_c.67:CC>C_p.P23del-fs	57	68	SVRTPITGASR
COSV59660296_ENSP00000496577_c.67:CC>C_p.P23del-fs	57	68	SVRTPITGASR
COSV59660363_ENSP00000329418_c.15:CC>C_p.Q6del-fs	57	68	SVRTPITGASR
COSV59660363_ENSP00000496577_c.15:CC>C_p.Q6del-fs	57	68	SVRTPITGASR
COSV59662111_ENSP00000329418_c.165:CGACACGCACTTCC>C_p.R56del-fs	53	64	SVRTPITGASR
COSV59662111_ENSP00000496577_c.165:CGACACGCACTTCC>C_p.R56del-fs	53	64	SVRTPITGASR
COSV59662389_ENSP00000329418_c.171:CGCGCGCCCGCGGCCGTGCCCCGCGGTCCCGGCCCCGGCCCCCGGCGACACGCACTTCCGCACAT>T_p.F58del-fs	36	47	SVRTPITGASR
COSV59662389_ENSP00000496577_c.171:CGCGCGCCCGCGGCCGTGCCCCGCGGTCCCGGCCCCGGCCCCCGGCGACACGCACTTCCGCACAT>T_p.F58del-fs	36	47	SVRTPITGASR
COSV104406554_ENSP00000329418_c.86:CC>C_p.S29del-fs	45	56	RPRPPATRTSA
COSV104406554_ENSP00000496577_c.86:CC>C_p.S29del-fs	45	56	RPRPPATRTSA
COSV105240939_ENSP00000329418_c.6:GGTAG>G_p.A3del-fs	44	55	RPRPPATRTSA
COSV105240939_ENSP00000496577_c.6:GGTAG>G_p.A3del-fs	44	55	RPRPPATRTSA
COSV105241081_ENSP00000329418_c.54:CAGGTGGCAGCCGACAATGCAGTCTCCACAGCAGCAGAGC>AGAGCC_p.P19del-fs	34	45	RPRPPATRTSA
COSV105241081_ENSP00000496577_c.54:CAGGTGGCAGCCGACAATGCAGTCTCCACAGCAGCAGAGC>AGAGCC_p.P19del-fs	34	45	RPRPPATRTSA
COSV105241203_ENSP00000329418_c.50:AGCA>CAA_p.A17del-fs	45	56	RPRPPATRTSA
COSV105241203_ENSP00000496577_c.50:AGCA>CAA_p.A17del-fs	45	56	RPRPPATRTSA
COSV105241229_ENSP00000329418_c.41:CAGTCTCC>C_p.S14del-fs	43	54	RPRPPATRTSA
COSV105241229_ENSP00000496577_c.41:CAGTCTCC>C_p.S14del-fs	43	54	RPRPPATRTSA
COSV105899179_ENSP00000329418_c.142:CGCCCGCGGCCCCCGCGCGCCCGCGGCCGTGCCCCGCGGTCCCGGCCCC>TCCTTCCTCCTCCTCGCCCGC_p.P48del-fs	36	47	RPRPPATRTSA
COSV105899179_ENSP00000496577_c.142:CGCCCGCGGCCCCCGCGCGCCCGCGGCCGTGCCCCGCGGTCCCGGCCCC>TCCTTCCTCCTCCTCGCCCGC_p.P48del-fs	36	47	RPRPPATRTSA
COSV106060140_ENSP00000329418_c.21:GGTAGCACACAACCAGGTGG>G_p.A8del-fs	39	50	RPRPPATRTSA
COSV106060140_ENSP00000496577_c.21:GGTAGCACACAACCAGGTGG>G_p.A8del-fs	39	50	RPRPPATRTSA
COSV59659517_ENSP00000329418_c.104:CC>C_p.A35del-fs	45	56	RPRPPATRTSA
COSV59659517_ENSP00000496577_c.104:CC>C_p.A35del-fs	45	56	RPRPPATRTSA
COSV59660112_ENSP00000329418_c.80:CC>C_p.S27del-fs	45	56	RPRPPATRTSA
COSV59660112_ENSP00000496577_c.80:CC>C_p.S27del-fs	45	56	RPRPPATRTSA
COSV59660296_ENSP00000329418_c.67:CC>C_p.P23del-fs	45	56	RPRPPATRTSA
COSV59660296_ENSP00000496577_c.67:CC>C_p.P23del-fs	45	56	RPRPPATRTSA
COSV59660363_ENSP00000329418_c.15:CC>C_p.Q6del-fs	45	56	RPRPPATRTSA
COSV59660363_ENSP00000496577_c.15:CC>C_p.Q6del-fs	45	56	RPRPPATRTSA
COSV104406554_ENSP00000329418_c.86:CC>C_p.S29del-fs	47	56	RPPATRTSA
COSV104406554_ENSP00000496577_c.86:CC>C_p.S29del-fs	47	56	RPPATRTSA
COSV105240939_ENSP00000329418_c.6:GGTAG>G_p.A3del-fs	46	55	RPPATRTSA
COSV105240939_ENSP00000496577_c.6:GGTAG>G_p.A3del-fs	46	55	RPPATRTSA
COSV105241081_ENSP00000329418_c.54:CAGGTGGCAGCCGACAATGCAGTCTCCACAGCAGCAGAGC>AGAGCC_p.P19del-fs	36	45	RPPATRTSA
COSV105241081_ENSP00000496577_c.54:CAGGTGGCAGCCGACAATGCAGTCTCCACAGCAGCAGAGC>AGAGCC_p.P19del-fs	36	45	RPPATRTSA
COSV105241203_ENSP00000329418_c.50:AGCA>CAA_p.A17del-fs	47	56	RPPATRTSA
COSV105241203_ENSP00000496577_c.50:AGCA>CAA_p.A17del-fs	47	56	RPPATRTSA
COSV105241229_ENSP00000329418_c.41:CAGTCTCC>C_p.S14del-fs	45	54	RPPATRTSA
COSV105241229_ENSP00000496577_c.41:CAGTCTCC>C_p.S14del-fs	45	54	RPPATRTSA
COSV105899179_ENSP00000329418_c.142:CGCCCGCGGCCCCCGCGCGCCCGCGGCCGTGCCCCGCGGTCCCGGCCCC>TCCTTCCTCCTCCTCGCCCGC_p.P48del-fs	38	47	RPPATRTSA
COSV105899179_ENSP00000496577_c.142:CGCCCGCGGCCCCCGCGCGCCCGCGGCCGTGCCCCGCGGTCCCGGCCCC>TCCTTCCTCCTCCTCGCCCGC_p.P48del-fs	38	47	RPPATRTSA
COSV106060140_ENSP00000329418_c.21:GGTAGCACACAACCAGGTGG>G_p.A8del-fs	41	50	RPPATRTSA
COSV106060140_ENSP00000496577_c.21:GGTAGCACACAACCAGGTGG>G_p.A8del-fs	41	50	RPPATRTSA
COSV59659517_ENSP00000329418_c.104:CC>C_p.A35del-fs	47	56	RPPATRTSA
COSV59659517_ENSP00000496577_c.104:CC>C_p.A35del-fs	47	56	RPPATRTSA
COSV59660112_ENSP00000329418_c.80:CC>C_p.S27del-fs	47	56	RPPATRTSA
COSV59660112_ENSP00000496577_c.80:CC>C_p.S27del-fs	47	56	RPPATRTSA
COSV59660296_ENSP00000329418_c.67:CC>C_p.P23del-fs	47	56	RPPATRTSA
COSV59660296_ENSP00000496577_c.67:CC>C_p.P23del-fs	47	56	RPPATRTSA
COSV59660363_ENSP00000329418_c.15:CC>C_p.Q6del-fs	47	56	RPPATRTSA
COSV59660363_ENSP00000496577_c.15:CC>C_p.Q6del-fs	47	56	RPPATRTSA
COSV104406554_ENSP00000329418_c.86:CC>C_p.S29del-fs	45	54	RPRPPATRT
COSV104406554_ENSP00000496577_c.86:CC>C_p.S29del-fs	45	54	RPRPPATRT
COSV105240939_ENSP00000329418_c.6:GGTAG>G_p.A3del-fs	44	53	RPRPPATRT
COSV105240939_ENSP00000496577_c.6:GGTAG>G_p.A3del-fs	44	53	RPRPPATRT
COSV105241081_ENSP00000329418_c.54:CAGGTGGCAGCCGACAATGCAGTCTCCACAGCAGCAGAGC>AGAGCC_p.P19del-fs	34	43	RPRPPATRT
COSV105241081_ENSP00000496577_c.54:CAGGTGGCAGCCGACAATGCAGTCTCCACAGCAGCAGAGC>AGAGCC_p.P19del-fs	34	43	RPRPPATRT
COSV105241203_ENSP00000329418_c.50:AGCA>CAA_p.A17del-fs	45	54	RPRPPATRT
COSV105241203_ENSP00000496577_c.50:AGCA>CAA_p.A17del-fs	45	54	RPRPPATRT
COSV105241229_ENSP00000329418_c.41:CAGTCTCC>C_p.S14del-fs	43	52	RPRPPATRT
COSV105241229_ENSP00000496577_c.41:CAGTCTCC>C_p.S14del-fs	43	52	RPRPPATRT
COSV105899179_ENSP00000329418_c.142:CGCCCGCGGCCCCCGCGCGCCCGCGGCCGTGCCCCGCGGTCCCGGCCCC>TCCTTCCTCCTCCTCGCCCGC_p.P48del-fs	36	45	RPRPPATRT
COSV105899179_ENSP00000496577_c.142:CGCCCGCGGCCCCCGCGCGCCCGCGGCCGTGCCCCGCGGTCCCGGCCCC>TCCTTCCTCCTCCTCGCCCGC_p.P48del-fs	36	45	RPRPPATRT
COSV106060140_ENSP00000329418_c.21:GGTAGCACACAACCAGGTGG>G_p.A8del-fs	39	48	RPRPPATRT
COSV106060140_ENSP00000496577_c.21:GGTAGCACACAACCAGGTGG>G_p.A8del-fs	39	48	RPRPPATRT
COSV59659517_ENSP00000329418_c.104:CC>C_p.A35del-fs	45	54	RPRPPATRT
COSV59659517_ENSP00000496577_c.104:CC>C_p.A35del-fs	45	54	RPRPPATRT
COSV59660112_ENSP00000329418_c.80:CC>C_p.S27del-fs	45	54	RPRPPATRT
COSV59660112_ENSP00000496577_c.80:CC>C_p.S27del-fs	45	54	RPRPPATRT
COSV59660296_ENSP00000329418_c.67:CC>C_p.P23del-fs	45	54	RPRPPATRT
COSV59660296_ENSP00000496577_c.67:CC>C_p.P23del-fs	45	54	RPRPPATRT
COSV59660363_ENSP00000329418_c.15:CC>C_p.Q6del-fs	45	54	RPRPPATRT
COSV59660363_ENSP00000496577_c.15:CC>C_p.Q6del-fs	45	54	RPRPPATRT
COSV54474983_ENSP00000300005_c.211:GG>G_p.G71del-fs	79	88	MFNLRNIQF
COSV54474983_ENSP00000350651_c.211:GG>G_p.G71del-fs	79	88	MFNLRNIQF
COSV54474983_ENSP00000454720_c.211:GG>G_p.G71del-fs	79	88	MFNLRNIQF
COSV54474983_ENSP00000457488_c.211:GG>G_p.G71del-fs	79	88	MFNLRNIQF
COSV99533451_ENSP00000263026_c.56:CC>C_p.P19del-fs	46	55	ARTRMSIPR
COSV99533451_ENSP00000456243_c.56:CC>C_p.P19del-fs	46	55	ARTRMSIPR
COSV55163149_ENSP00000261584_c.223:AA>A_p.K75del-fs	115	125	YLYKEQMTPK
COSV59363754_ENSP00000326900_c.334:AGCCA>A_p.Q112del-fs	133	142	KYLHDFATR
COSV59363754_ENSP00000379144_c.334:AGCCA>A_p.Q112del-fs	133	142	KYLHDFATR
COSV59363754_ENSP00000326900_c.334:AGCCA>A_p.Q112del-fs	138	147	FATRNTNSF
COSV59363754_ENSP00000379144_c.334:AGCCA>A_p.Q112del-fs	138	147	FATRNTNSF
COSV61447514_ENSP00000346901_c.115:GG>G_p.G39del-fs	67	76	VTQTFHSQK
COSV61447514_ENSP00000356724_c.115:GG>G_p.G39del-fs	67	76	VTQTFHSQK
COSV61447514_ENSP00000481732_c.115:GG>G_p.G39del-fs	67	76	VTQTFHSQK
COSV61447514_ENSP00000491035_c.115:GG>G_p.G39del-fs	67	76	VTQTFHSQK
COSV61445144_ENSP00000346901_c.197:GTCTTGTTACT>G_p.M66del-fs	79	89	QILNSWNISK
COSV61445144_ENSP00000356724_c.197:GTCTTGTTACT>G_p.M66del-fs	79	89	QILNSWNISK
COSV61445144_ENSP00000481732_c.197:GTCTTGTTACT>G_p.M66del-fs	79	89	QILNSWNISK
COSV61445144_ENSP00000491035_c.197:GTCTTGTTACT>G_p.M66del-fs	79	89	QILNSWNISK
COSV61447514_ENSP00000346901_c.115:GG>G_p.G39del-fs	82	92	QILNSWNISK
COSV61447514_ENSP00000356724_c.115:GG>G_p.G39del-fs	82	92	QILNSWNISK
COSV61447514_ENSP00000481732_c.115:GG>G_p.G39del-fs	82	92	QILNSWNISK
COSV61447514_ENSP00000491035_c.115:GG>G_p.G39del-fs	82	92	QILNSWNISK
COSV61445144_ENSP00000346901_c.197:GTCTTGTTACT>G_p.M66del-fs	80	89	ILNSWNISK
COSV61445144_ENSP00000356724_c.197:GTCTTGTTACT>G_p.M66del-fs	80	89	ILNSWNISK
COSV61445144_ENSP00000481732_c.197:GTCTTGTTACT>G_p.M66del-fs	80	89	ILNSWNISK
COSV61445144_ENSP00000491035_c.197:GTCTTGTTACT>G_p.M66del-fs	80	89	ILNSWNISK
COSV61447514_ENSP00000346901_c.115:GG>G_p.G39del-fs	83	92	ILNSWNISK
COSV61447514_ENSP00000356724_c.115:GG>G_p.G39del-fs	83	92	ILNSWNISK
COSV61447514_ENSP00000481732_c.115:GG>G_p.G39del-fs	83	92	ILNSWNISK
COSV61447514_ENSP00000491035_c.115:GG>G_p.G39del-fs	83	92	ILNSWNISK
COSV58900448_ENSP00000343629_c.463:AA>A_p.K155del-fs	209	219	KMISSKWWKR
COSV58900448_ENSP00000356716_c.469:AA>A_p.K157del-fs	211	221	KMISSKWWKR
COSV58900448_ENSP00000410219_c.463:AA>A_p.K155del-fs	209	219	KMISSKWWKR
COSV59202803_ENSP00000354891_c.181:CC>C_p.T61del-fs	99	109	HTAPPFTYGR
COSV66539103_ENSP00000356432_c.781:AG>G_p.S261del-fs	288	299	ATAPPWTFKPW
COSV62837335_ENSP00000352673_c.920:C>CGC_p.R307ins-fs	309	318	RLWPNYGAK
COSV62837335_ENSP00000356252_c.920:C>CGC_p.R307ins-fs	309	318	RLWPNYGAK
COSV62837335_ENSP00000356253_c.920:C>CGC_p.R307ins-fs	309	318	RLWPNYGAK
COSV62838895_ENSP00000352673_c.914:CC>C_p.F305del-fs	308	317	RLWPNYGAK
COSV62838895_ENSP00000356252_c.914:CC>C_p.F305del-fs	308	317	RLWPNYGAK
COSV62838895_ENSP00000356253_c.914:CC>C_p.F305del-fs	308	317	RLWPNYGAK
COSV66131285_ENSP00000356231_c.227:TT>T_p.I76del-fs	81	91	SPRTWATSSF
COSV55138561_ENSP00000255409_c.224:G>GG_p.T75ins-fs	123	132	TAISAHPWL
COSV58796948_ENSP00000462576_c.55:AA>A_p.E19del-fs	39	48	RMSVNLWRR
COSV104594963_ENSP00000294981_c.70:CC>C_p.P24del-fs	67	77	RSWGWASTAK
COSV104594963_ENSP00000356070_c.70:CC>C_p.P24del-fs	67	77	RSWGWASTAK
COSV65282923_ENSP00000355923_c.114:GG>G_p.V39del-fs	47	58	RLWPRGWSCER
COSV65282923_ENSP00000443330_c.114:GG>G_p.V39del-fs	47	58	RLWPRGWSCER
COSV59547060_ENSP00000318195_c.292:GT>T_p.V98del-fs	109	118	REPHQAKHW
COSV59547060_ENSP00000392747_c.244:GT>T_p.V82del-fs	93	102	REPHQAKHW
COSV59547060_ENSP00000401322_c.244:GT>T_p.V82del-fs	93	102	REPHQAKHW
COSV59547060_ENSP00000401620_c.244:GT>T_p.V82del-fs	93	102	REPHQAKHW
COSV59547060_ENSP00000413775_c.244:GT>T_p.V82del-fs	93	102	REPHQAKHW
COSV58187969_ENSP00000344547_c.233:T>TAT_p.D78ins-fs	79	88	KMRKLSQLR
COSV58187969_ENSP00000386519_c.221:T>TAT_p.D74ins-fs	75	84	KMRKLSQLR
COSV58187969_ENSP00000386645_c.293:T>TAT_p.D98ins-fs	99	108	KMRKLSQLR
COSV58187969_ENSP00000386819_c.230:T>TAT_p.D77ins-fs	78	87	KMRKLSQLR
COSV58187969_ENSP00000387102_c.308:T>TAT_p.D103ins-fs	104	113	KMRKLSQLR
COSV58187969_ENSP00000406903_c.344:T>TAT_p.D115ins-fs	116	125	KMRKLSQLR
COSV53795349_ENSP00000216879_c.289:GG>G_p.G97del-fs	99	110	REVDSRLLALP
COSV53795349_ENSP00000338643_c.289:GG>G_p.G97del-fs	99	110	REVDSRLLALP
COSV53795349_ENSP00000418529_c.295:GG>G_p.G99del-fs	101	112	REVDSRLLALP
COSV53795349_ENSP00000434067_c.289:GG>G_p.G97del-fs	99	110	REVDSRLLALP
COSV55691707_ENSP00000370891_c.356:GG>G_p.G119del-fs	137	147	RTAPAEVHKA
COSV55691707_ENSP00000370891_c.356:GG>G_p.G119del-fs	137	148	RTAPAEVHKAR
COSV65173817_ENSP00000368752_c.196:GG>G_p.G66del-fs	91	102	EVAPTVSGTSR
COSV65173817_ENSP00000399376_c.196:GG>G_p.G66del-fs	91	102	EVAPTVSGTSR
COSV65173817_ENSP00000411599_c.196:GG>G_p.G66del-fs	91	102	EVAPTVSGTSR
COSV65173817_ENSP00000415284_c.196:GG>G_p.G66del-fs	91	102	EVAPTVSGTSR
COSV50350955_ENSP00000362637_c.96:CC>C_p.L33del-fs	67	78	TTAPIPRFQNR
COSV50350955_ENSP00000380320_c.96:CC>C_p.L33del-fs	67	78	TTAPIPRFQNR
COSV50350955_ENSP00000380323_c.96:CC>C_p.L33del-fs	67	78	TTAPIPRFQNR
COSV50350955_ENSP00000380324_c.96:CC>C_p.L33del-fs	67	78	TTAPIPRFQNR
COSV50350955_ENSP00000380326_c.96:CC>C_p.L33del-fs	67	78	TTAPIPRFQNR
COSV50350955_ENSP00000397172_c.96:CC>C_p.L33del-fs	67	78	TTAPIPRFQNR
COSV50350955_ENSP00000405953_c.96:CC>C_p.L33del-fs	67	78	TTAPIPRFQNR
COSV50350955_ENSP00000414973_c.96:CC>C_p.L33del-fs	67	78	TTAPIPRFQNR
COSV50350955_ENSP00000497610_c.96:CC>C_p.L33del-fs	67	78	TTAPIPRFQNR
COSV54244783_ENSP00000384978_c.160:GG>G_p.G54del-fs	70	79	YSLNKMMTL
COSV53144934_ENSP00000215742_c.155:C>CCC_p.G52ins-fs	64	73	APNTLRRTA
COSV53144934_ENSP00000382084_c.155:C>CCC_p.G52ins-fs	64	73	APNTLRRTA
COSV105891331_ENSP00000327456_c.109:GG>G_p.G37del-fs	138	148	RRMETSPLRL
COSV105891331_ENSP00000330516_c.109:GG>G_p.G37del-fs	138	148	RRMETSPLRL
COSV105891331_ENSP00000330896_c.109:GG>G_p.G37del-fs	138	148	RRMETSPLRL
COSV105891331_ENSP00000381031_c.109:GG>G_p.G37del-fs	138	148	RRMETSPLRL
COSV105891331_ENSP00000385726_c.109:GG>G_p.G37del-fs	138	148	RRMETSPLRL
COSV105891331_ENSP00000405947_c.112:GG>G_p.G38del-fs	144	154	RRMETSPLRL
COSV105891331_ENSP00000412670_c.112:GG>G_p.G38del-fs	139	149	RRMETSPLRL
COSV105891331_ENSP00000486709_c.112:GG>G_p.G38del-fs	139	149	RRMETSPLRL
COSV53323660_ENSP00000327456_c.29:CC>C_p.S10del-fs	138	148	RRMETSPLRL
COSV53323660_ENSP00000330516_c.29:CC>C_p.S10del-fs	138	148	RRMETSPLRL
COSV53323660_ENSP00000330896_c.29:CC>C_p.S10del-fs	138	148	RRMETSPLRL
COSV53323660_ENSP00000381031_c.29:CC>C_p.S10del-fs	138	148	RRMETSPLRL
COSV53323660_ENSP00000385726_c.29:CC>C_p.S10del-fs	138	148	RRMETSPLRL
COSV53323660_ENSP00000395200_c.29:CC>C_p.S10del-fs	63	73	RRMETSPLRL
COSV53323660_ENSP00000405947_c.29:CC>C_p.S10del-fs	144	154	RRMETSPLRL
COSV53323660_ENSP00000412670_c.29:CC>C_p.S10del-fs	139	149	RRMETSPLRL
COSV53323660_ENSP00000486709_c.29:CC>C_p.S10del-fs	139	149	RRMETSPLRL
COSV105891331_ENSP00000327456_c.109:GG>G_p.G37del-fs	138	147	RRMETSPLR
COSV105891331_ENSP00000330516_c.109:GG>G_p.G37del-fs	138	147	RRMETSPLR
COSV105891331_ENSP00000330896_c.109:GG>G_p.G37del-fs	138	147	RRMETSPLR
COSV105891331_ENSP00000381031_c.109:GG>G_p.G37del-fs	138	147	RRMETSPLR
COSV105891331_ENSP00000385726_c.109:GG>G_p.G37del-fs	138	147	RRMETSPLR
COSV105891331_ENSP00000405947_c.112:GG>G_p.G38del-fs	144	153	RRMETSPLR
COSV105891331_ENSP00000412670_c.112:GG>G_p.G38del-fs	139	148	RRMETSPLR
COSV105891331_ENSP00000486709_c.112:GG>G_p.G38del-fs	139	148	RRMETSPLR
COSV53323660_ENSP00000327456_c.29:CC>C_p.S10del-fs	138	147	RRMETSPLR
COSV53323660_ENSP00000330516_c.29:CC>C_p.S10del-fs	138	147	RRMETSPLR
COSV53323660_ENSP00000330896_c.29:CC>C_p.S10del-fs	138	147	RRMETSPLR
COSV53323660_ENSP00000381031_c.29:CC>C_p.S10del-fs	138	147	RRMETSPLR
COSV53323660_ENSP00000385726_c.29:CC>C_p.S10del-fs	138	147	RRMETSPLR
COSV53323660_ENSP00000395200_c.29:CC>C_p.S10del-fs	63	72	RRMETSPLR
COSV53323660_ENSP00000405947_c.29:CC>C_p.S10del-fs	144	153	RRMETSPLR
COSV53323660_ENSP00000412670_c.29:CC>C_p.S10del-fs	139	148	RRMETSPLR
COSV53323660_ENSP00000486709_c.29:CC>C_p.S10del-fs	139	148	RRMETSPLR
COSV53409886_ENSP00000216194_c.30:G>GG_p.D11ins-fs	11	21	QLPLTSCLPL
COSV53409886_ENSP00000341429_c.30:G>GG_p.D11ins-fs	11	21	QLPLTSCLPL
COSV53409886_ENSP00000485073_c.30:G>GG_p.D11ins-fs	11	21	QLPLTSCLPL
COSV53409886_ENSP00000485286_c.30:G>GG_p.D11ins-fs	11	21	QLPLTSCLPL
COSV53409886_ENSP00000485288_c.30:G>GG_p.D11ins-fs	11	21	QLPLTSCLPL
COSV53409886_ENSP00000485437_c.30:G>GG_p.D11ins-fs	11	21	QLPLTSCLPL
COSV53409886_ENSP00000485525_c.30:G>GG_p.D11ins-fs	11	21	QLPLTSCLPL
COSV53409886_ENSP00000489696_c.30:G>GG_p.D11ins-fs	11	21	QLPLTSCLPL
COSV53409886_ENSP00000489728_c.30:G>GG_p.D11ins-fs	11	21	QLPLTSCLPL
COSV53409886_ENSP00000490909_c.30:G>GG_p.D11ins-fs	11	21	QLPLTSCLPL
COSV53409886_ENSP00000490946_c.30:G>GG_p.D11ins-fs	11	21	QLPLTSCLPL
COSV53409886_ENSP00000492828_c.30:G>GG_p.D11ins-fs	11	21	QLPLTSCLPL
COSV68911838_ENSP00000482543_c.50:G>GG_p.V17ins-fs	43	53	EAHFQSGHER
COSV99966603_ENSP00000249005_c.9:C>CC_p.P4ins-fs	14	23	RPKAAGLHP
COSV99966603_ENSP00000370678_c.9:C>CC_p.P4ins-fs	14	23	RPKAAGLHP
COSV99966603_ENSP00000384794_c.9:C>CC_p.P4ins-fs	14	23	RPKAAGLHP
COSV99966603_ENSP00000494127_c.9:C>CC_p.P4ins-fs	14	23	RPKAAGLHP
COSV61567820_ENSP00000328973_c.290:C>CC_p.P97ins-fs	114	123	GQWGGGSHY
COSV61567820_ENSP00000338004_c.290:C>CC_p.P97ins-fs	114	123	GQWGGGSHY
COSV61567820_ENSP00000379563_c.290:C>CC_p.P97ins-fs	114	123	GQWGGGSHY
COSV61567820_ENSP00000328973_c.290:C>CC_p.P97ins-fs	128	138	GEPAGRPPAL
COSV61567820_ENSP00000338004_c.290:C>CC_p.P97ins-fs	128	138	GEPAGRPPAL
COSV61567820_ENSP00000379563_c.290:C>CC_p.P97ins-fs	128	138	GEPAGRPPAL
COSV68572629_ENSP00000379401_c.411:GA>G_p.E138del-fs	175	186	RYHSMLNLDTF
COSV68572629_ENSP00000423070_c.369:GA>G_p.E124del-fs	161	172	RYHSMLNLDTF
COSV55023688_ENSP00000295470_c.22:C>CC_p.S8ins-fs	38	49	SPAPPFARSQL
COSV55023688_ENSP00000422040_c.22:C>CC_p.S8ins-fs	38	49	SPAPPFARSQL
COSV55023688_ENSP00000478723_c.22:C>CC_p.S8ins-fs	38	49	SPAPPFARSQL
COSV55023688_ENSP00000483254_c.22:C>CC_p.S8ins-fs	38	49	SPAPPFARSQL
COSV100320627_ENSP00000305689_c.121:TT>T_p.F41del-fs	57	66	RTCWETTKK
COSV100320627_ENSP00000378578_c.142:TT>T_p.F48del-fs	64	73	RTCWETTKK
COSV100320627_ENSP00000424483_c.142:TT>T_p.F48del-fs	64	73	RTCWETTKK
COSV100320627_ENSP00000427593_c.142:TT>T_p.F48del-fs	64	73	RTCWETTKK
COSV100320627_ENSP00000440843_c.121:TT>T_p.F41del-fs	57	66	RTCWETTKK
COSV57126351_ENSP00000305689_c.53:AGAGA>A_p.R18del-fs	56	65	RTCWETTKK
COSV57126351_ENSP00000378578_c.74:AGAGA>A_p.R25del-fs	63	72	RTCWETTKK
COSV57126351_ENSP00000424483_c.74:AGAGA>A_p.R25del-fs	63	72	RTCWETTKK
COSV57126351_ENSP00000427593_c.74:AGAGA>A_p.R25del-fs	63	72	RTCWETTKK
COSV57126351_ENSP00000440843_c.53:AGAGA>A_p.R18del-fs	56	65	RTCWETTKK
COSV59851647_ENSP00000320509_c.327:A>AA_p.S110ins-fs	113	125	FALWSEEFRSAL
COSV59851647_ENSP00000388817_c.237:A>AA_p.S80ins-fs	83	95	FALWSEEFRSAL
COSV59851647_ENSP00000421443_c.282:A>AA_p.S95ins-fs	98	110	FALWSEEFRSAL
COSV60520382_ENSP00000314311_c.75:AA>A_p.K26del-fs	51	60	TRIDFFENR
COSV60520382_ENSP00000344950_c.75:AA>A_p.K26del-fs	51	60	TRIDFFENR
COSV60520382_ENSP00000421541_c.75:AA>A_p.K26del-fs	51	60	TRIDFFENR
COSV60520382_ENSP00000421963_c.75:AA>A_p.K26del-fs	51	60	TRIDFFENR
COSV60520382_ENSP00000422626_c.96:AA>A_p.K33del-fs	58	67	TRIDFFENR
COSV60520382_ENSP00000426646_c.75:AA>A_p.K26del-fs	51	60	TRIDFFENR
COSV60520382_ENSP00000426709_c.75:AA>A_p.K26del-fs	51	60	TRIDFFENR
COSV52160999_ENSP00000264366_c.71:AA>A_p.K24del-fs	35	46	SVLPEQATWTK
COSV52160999_ENSP00000349588_c.71:AA>A_p.K24del-fs	35	46	SVLPEQATWTK
COSV52160999_ENSP00000378044_c.71:AA>A_p.K24del-fs	35	46	SVLPEQATWTK
COSV52162659_ENSP00000422900_c.63:AA>A_p.N22del-fs	50	61	SVLPEQATWTK
COSV56605050_ENSP00000296498_c.108:C>CC_p.P37ins-fs	167	177	RISTTSWRQK
COSV56608026_ENSP00000296498_c.200:C>CC_p.R67ins-fs	167	177	RISTTSWRQK
COSV105023134_ENSP00000262994_c.63:A>AG_p.K22ins-fs	31	40	RVTQWPFNW
COSV105023134_ENSP00000262995_c.63:A>AG_p.K22ins-fs	31	40	RVTQWPFNW
COSV105023134_ENSP00000427435_c.63:A>AG_p.K22ins-fs	31	40	RVTQWPFNW
COSV53758659_ENSP00000262994_c.49:C>CC_p.P17ins-fs	31	40	RVTQWPFNW
COSV53758659_ENSP00000262995_c.49:C>CC_p.P17ins-fs	31	40	RVTQWPFNW
COSV53758659_ENSP00000427435_c.49:C>CC_p.P17ins-fs	31	40	RVTQWPFNW
COSV105023134_ENSP00000262994_c.63:A>AG_p.K22ins-fs	41	50	SRCFGILQK
COSV105023134_ENSP00000262995_c.63:A>AG_p.K22ins-fs	41	50	SRCFGILQK
COSV105023134_ENSP00000427435_c.63:A>AG_p.K22ins-fs	41	50	SRCFGILQK
COSV53758659_ENSP00000262994_c.49:C>CC_p.P17ins-fs	41	50	SRCFGILQK
COSV53758659_ENSP00000262995_c.49:C>CC_p.P17ins-fs	41	50	SRCFGILQK
COSV53758659_ENSP00000427435_c.49:C>CC_p.P17ins-fs	41	50	SRCFGILQK
COSV100797615_ENSP00000350767_c.84:G>ATG_p.G29ins-fs	45	54	SAFLVSSTR
COSV100797615_ENSP00000443017_c.84:G>ATG_p.G29ins-fs	45	54	SAFLVSSTR
COSV100797695_ENSP00000350767_c.108:C>CGTCTC_p.R37ins-fs	46	55	SAFLVSSTR
COSV100797695_ENSP00000443017_c.108:C>CGTCTC_p.R37ins-fs	46	55	SAFLVSSTR
COSV63762500_ENSP00000350767_c.22:GG>G_p.G8del-fs	44	53	SAFLVSSTR
COSV63762500_ENSP00000443017_c.22:GG>G_p.G8del-fs	44	53	SAFLVSSTR
COSV54384696_ENSP00000228251_c.624:CC>C_p.P209del-fs	239	248	TTWDRPLTV
COSV54385587_ENSP00000228251_c.675:CC>C_p.P226del-fs	239	248	TTWDRPLTV
COSV67110710_ENSP00000379638_c.317:TCT>T_p.S106del-fs	129	138	RYLMERHTF
COSV67110710_ENSP00000438205_c.419:TCT>T_p.S140del-fs	163	172	RYLMERHTF
COSV67110710_ENSP00000445303_c.176:TCT>T_p.S59del-fs	82	91	RYLMERHTF
COSV57557195_ENSP00000229329_c.248:GG>G_p.G83del-fs	95	107	KLRMWPNNLVHK
COSV57557195_ENSP00000446239_c.248:GG>G_p.G83del-fs	95	107	KLRMWPNNLVHK
COSV57557195_ENSP00000229329_c.248:GG>G_p.G83del-fs	97	107	RMWPNNLVHK
COSV57557195_ENSP00000446239_c.248:GG>G_p.G83del-fs	97	107	RMWPNNLVHK
COSV57557195_ENSP00000229329_c.248:GG>G_p.G83del-fs	100	107	PNNLVHK
COSV57557195_ENSP00000446239_c.248:GG>G_p.G83del-fs	100	107	PNNLVHK
COSV105891145_ENSP00000335044_c.320:GG>G_p.G107del-fs	113	122	HQAIQSHSF
COSV104417156_ENSP00000415436_c.207:AA>A_p.K70del-fs	93	102	GMPWHFMLK
COSV104417156_ENSP00000448131_c.207:AA>A_p.K70del-fs	93	102	GMPWHFMLK
COSV104417156_ENSP00000448473_c.207:AA>A_p.K70del-fs	93	102	GMPWHFMLK
COSV104417156_ENSP00000448833_c.207:AA>A_p.K70del-fs	93	102	GMPWHFMLK
COSV104417156_ENSP00000449747_c.756:AA>A_p.K253del-fs	276	285	GMPWHFMLK
COSV104417156_ENSP00000449891_c.186:AA>A_p.K63del-fs	86	95	GMPWHFMLK
COSV105274039_ENSP00000415436_c.244:AAGAA>A_p.K82del-fs	92	101	GMPWHFMLK
COSV105274039_ENSP00000448131_c.244:AAGAA>A_p.K82del-fs	92	101	GMPWHFMLK
COSV105274039_ENSP00000448473_c.244:AAGAA>A_p.K82del-fs	92	101	GMPWHFMLK
COSV105274039_ENSP00000448833_c.244:AAGAA>A_p.K82del-fs	92	101	GMPWHFMLK
COSV105274039_ENSP00000449126_c.28:AAGAA>A_p.K10del-fs	20	29	GMPWHFMLK
COSV105274039_ENSP00000449747_c.793:AAGAA>A_p.K265del-fs	275	284	GMPWHFMLK
COSV105274039_ENSP00000449891_c.223:AAGAA>A_p.K75del-fs	85	94	GMPWHFMLK
COSV63479979_ENSP00000415436_c.227:CC>C_p.A76del-fs	93	102	GMPWHFMLK
COSV63479979_ENSP00000448131_c.227:CC>C_p.A76del-fs	93	102	GMPWHFMLK
COSV63479979_ENSP00000448473_c.227:CC>C_p.A76del-fs	93	102	GMPWHFMLK
COSV63479979_ENSP00000448833_c.227:CC>C_p.A76del-fs	93	102	GMPWHFMLK
COSV63479979_ENSP00000449126_c.11:CC>C_p.A4del-fs	21	30	GMPWHFMLK
COSV63479979_ENSP00000449747_c.776:CC>C_p.A259del-fs	276	285	GMPWHFMLK
COSV63479979_ENSP00000449891_c.206:CC>C_p.A69del-fs	86	95	GMPWHFMLK
COSV104417156_ENSP00000415436_c.207:AA>A_p.K70del-fs	95	102	PWHFMLK
COSV104417156_ENSP00000448131_c.207:AA>A_p.K70del-fs	95	102	PWHFMLK
COSV104417156_ENSP00000448473_c.207:AA>A_p.K70del-fs	95	102	PWHFMLK
COSV104417156_ENSP00000448833_c.207:AA>A_p.K70del-fs	95	102	PWHFMLK
COSV104417156_ENSP00000449747_c.756:AA>A_p.K253del-fs	278	285	PWHFMLK
COSV104417156_ENSP00000449891_c.186:AA>A_p.K63del-fs	88	95	PWHFMLK
COSV105274039_ENSP00000415436_c.244:AAGAA>A_p.K82del-fs	94	101	PWHFMLK
COSV105274039_ENSP00000448131_c.244:AAGAA>A_p.K82del-fs	94	101	PWHFMLK
COSV105274039_ENSP00000448473_c.244:AAGAA>A_p.K82del-fs	94	101	PWHFMLK
COSV105274039_ENSP00000448833_c.244:AAGAA>A_p.K82del-fs	94	101	PWHFMLK
COSV105274039_ENSP00000449126_c.28:AAGAA>A_p.K10del-fs	22	29	PWHFMLK
COSV105274039_ENSP00000449747_c.793:AAGAA>A_p.K265del-fs	277	284	PWHFMLK
COSV105274039_ENSP00000449891_c.223:AAGAA>A_p.K75del-fs	87	94	PWHFMLK
COSV63479979_ENSP00000415436_c.227:CC>C_p.A76del-fs	95	102	PWHFMLK
COSV63479979_ENSP00000448131_c.227:CC>C_p.A76del-fs	95	102	PWHFMLK
COSV63479979_ENSP00000448473_c.227:CC>C_p.A76del-fs	95	102	PWHFMLK
COSV63479979_ENSP00000448833_c.227:CC>C_p.A76del-fs	95	102	PWHFMLK
COSV63479979_ENSP00000449126_c.11:CC>C_p.A4del-fs	23	30	PWHFMLK
COSV63479979_ENSP00000449747_c.776:CC>C_p.A259del-fs	278	285	PWHFMLK
COSV63479979_ENSP00000449891_c.206:CC>C_p.A69del-fs	88	95	PWHFMLK
COSV104417156_ENSP00000415436_c.207:AA>A_p.K70del-fs	90	102	MSVGMPWHFMLK
COSV104417156_ENSP00000448131_c.207:AA>A_p.K70del-fs	90	102	MSVGMPWHFMLK
COSV104417156_ENSP00000448473_c.207:AA>A_p.K70del-fs	90	102	MSVGMPWHFMLK
COSV104417156_ENSP00000448833_c.207:AA>A_p.K70del-fs	90	102	MSVGMPWHFMLK
COSV104417156_ENSP00000449747_c.756:AA>A_p.K253del-fs	273	285	MSVGMPWHFMLK
COSV104417156_ENSP00000449891_c.186:AA>A_p.K63del-fs	83	95	MSVGMPWHFMLK
COSV105274039_ENSP00000415436_c.244:AAGAA>A_p.K82del-fs	89	101	MSVGMPWHFMLK
COSV105274039_ENSP00000448131_c.244:AAGAA>A_p.K82del-fs	89	101	MSVGMPWHFMLK
COSV105274039_ENSP00000448473_c.244:AAGAA>A_p.K82del-fs	89	101	MSVGMPWHFMLK
COSV105274039_ENSP00000448833_c.244:AAGAA>A_p.K82del-fs	89	101	MSVGMPWHFMLK
COSV105274039_ENSP00000449126_c.28:AAGAA>A_p.K10del-fs	17	29	MSVGMPWHFMLK
COSV105274039_ENSP00000449747_c.793:AAGAA>A_p.K265del-fs	272	284	MSVGMPWHFMLK
COSV105274039_ENSP00000449891_c.223:AAGAA>A_p.K75del-fs	82	94	MSVGMPWHFMLK
COSV63479979_ENSP00000415436_c.227:CC>C_p.A76del-fs	90	102	MSVGMPWHFMLK
COSV63479979_ENSP00000448131_c.227:CC>C_p.A76del-fs	90	102	MSVGMPWHFMLK
COSV63479979_ENSP00000448473_c.227:CC>C_p.A76del-fs	90	102	MSVGMPWHFMLK
COSV63479979_ENSP00000448833_c.227:CC>C_p.A76del-fs	90	102	MSVGMPWHFMLK
COSV63479979_ENSP00000449126_c.11:CC>C_p.A4del-fs	18	30	MSVGMPWHFMLK
COSV63479979_ENSP00000449747_c.776:CC>C_p.A259del-fs	273	285	MSVGMPWHFMLK
COSV63479979_ENSP00000449891_c.206:CC>C_p.A69del-fs	83	95	MSVGMPWHFMLK
COSV104417156_ENSP00000415436_c.207:AA>A_p.K70del-fs	90	99	MSVGMPWHF
COSV104417156_ENSP00000448131_c.207:AA>A_p.K70del-fs	90	99	MSVGMPWHF
COSV104417156_ENSP00000448473_c.207:AA>A_p.K70del-fs	90	99	MSVGMPWHF
COSV104417156_ENSP00000448833_c.207:AA>A_p.K70del-fs	90	99	MSVGMPWHF
COSV104417156_ENSP00000449747_c.756:AA>A_p.K253del-fs	273	282	MSVGMPWHF
COSV104417156_ENSP00000449891_c.186:AA>A_p.K63del-fs	83	92	MSVGMPWHF
COSV105274039_ENSP00000415436_c.244:AAGAA>A_p.K82del-fs	89	98	MSVGMPWHF
COSV105274039_ENSP00000448131_c.244:AAGAA>A_p.K82del-fs	89	98	MSVGMPWHF
COSV105274039_ENSP00000448473_c.244:AAGAA>A_p.K82del-fs	89	98	MSVGMPWHF
COSV105274039_ENSP00000448833_c.244:AAGAA>A_p.K82del-fs	89	98	MSVGMPWHF
COSV105274039_ENSP00000449126_c.28:AAGAA>A_p.K10del-fs	17	26	MSVGMPWHF
COSV105274039_ENSP00000449747_c.793:AAGAA>A_p.K265del-fs	272	281	MSVGMPWHF
COSV105274039_ENSP00000449891_c.223:AAGAA>A_p.K75del-fs	82	91	MSVGMPWHF
COSV63479979_ENSP00000415436_c.227:CC>C_p.A76del-fs	90	99	MSVGMPWHF
COSV63479979_ENSP00000448131_c.227:CC>C_p.A76del-fs	90	99	MSVGMPWHF
COSV63479979_ENSP00000448473_c.227:CC>C_p.A76del-fs	90	99	MSVGMPWHF
COSV63479979_ENSP00000448833_c.227:CC>C_p.A76del-fs	90	99	MSVGMPWHF
COSV63479979_ENSP00000449126_c.11:CC>C_p.A4del-fs	18	27	MSVGMPWHF
COSV63479979_ENSP00000449747_c.776:CC>C_p.A259del-fs	273	282	MSVGMPWHF
COSV63479979_ENSP00000449891_c.206:CC>C_p.A69del-fs	83	92	MSVGMPWHF
COSV104417156_ENSP00000415436_c.207:AA>A_p.K70del-fs	70	80	DVPMLPQSQR
COSV104417156_ENSP00000448131_c.207:AA>A_p.K70del-fs	70	80	DVPMLPQSQR
COSV104417156_ENSP00000448473_c.207:AA>A_p.K70del-fs	70	80	DVPMLPQSQR
COSV104417156_ENSP00000448833_c.207:AA>A_p.K70del-fs	70	80	DVPMLPQSQR
COSV104417156_ENSP00000449747_c.756:AA>A_p.K253del-fs	253	263	DVPMLPQSQR
COSV104417156_ENSP00000449891_c.186:AA>A_p.K63del-fs	63	73	DVPMLPQSQR
COSV57282306_ENSP00000310723_c.266:AC>C_p.D89del-fs	127	137	KRMNMVIRSL
COSV57282306_ENSP00000446948_c.266:AC>C_p.D89del-fs	127	137	KRMNMVIRSL
COSV57282306_ENSP00000449639_c.266:AC>C_p.D89del-fs	127	137	KRMNMVIRSL
COSV104615895_ENSP00000301067_c.297:TG>G_p.G100del-fs	112	122	RTYHRLVSLR
COSV104615895_ENSP00000449455_c.297:TG>G_p.G100del-fs	112	122	RTYHRLVSLR
COSV105187637_ENSP00000301067_c.199:GC>C_p.A67del-fs	112	122	RTYHRLVSLR
COSV105187637_ENSP00000449455_c.199:GC>C_p.A67del-fs	112	122	RTYHRLVSLR
COSV105895210_ENSP00000301067_c.105:CC>C_p.P36del-fs	112	122	RTYHRLVSLR
COSV105895210_ENSP00000449455_c.105:CC>C_p.P36del-fs	112	122	RTYHRLVSLR
COSV56422417_ENSP00000301067_c.178:GG>G_p.G60del-fs	112	122	RTYHRLVSLR
COSV56422417_ENSP00000449455_c.178:GG>G_p.G60del-fs	112	122	RTYHRLVSLR
COSV56430878_ENSP00000301067_c.20:TGGACAGCCAGAAGCTGGCT>T_p.A7del-fs	106	116	RTYHRLVSLR
COSV56430878_ENSP00000449455_c.20:TGGACAGCCAGAAGCTGGCT>T_p.A7del-fs	106	116	RTYHRLVSLR
COSV56471398_ENSP00000301067_c.231:CG>G_p.G78del-fs	112	122	RTYHRLVSLR
COSV56471398_ENSP00000449455_c.231:CG>G_p.G78del-fs	112	122	RTYHRLVSLR
COSV99977451_ENSP00000301067_c.298:GG>G_p.G100del-fs	112	122	RTYHRLVSLR
COSV99977451_ENSP00000449455_c.298:GG>G_p.G100del-fs	112	122	RTYHRLVSLR
COSV99987613_ENSP00000301067_c.331:CC>C_p.P111del-fs	112	122	RTYHRLVSLR
COSV99987613_ENSP00000449455_c.331:CC>C_p.P111del-fs	112	122	RTYHRLVSLR
COSV53176076_ENSP00000293308_c.48:CC>C_p.P17del-fs	60	70	EASPQLRSTR
COSV53176076_ENSP00000447040_c.168:CC>C_p.P57del-fs	100	110	EASPQLRSTR
COSV53176076_ENSP00000447402_c.48:CC>C_p.P17del-fs	60	70	EASPQLRSTR
COSV53176076_ENSP00000447566_c.48:CC>C_p.P17del-fs	60	70	EASPQLRSTR
COSV53176076_ENSP00000447881_c.48:CC>C_p.P17del-fs	60	70	EASPQLRSTR
COSV53176076_ENSP00000449404_c.132:CC>C_p.P45del-fs	88	98	EASPQLRSTR
COSV53176076_ENSP00000450228_c.282:CC>C_p.P95del-fs	138	148	EASPQLRSTR
COSV105842263_ENSP00000267103_c.9:CAA>C_p.Q4del-fs	47	56	DAQWHLPLR
COSV57912385_ENSP00000316240_c.228:CC>C_p.P77del-fs	159	168	QLWGKMSWK
COSV57912385_ENSP00000317500_c.228:CC>C_p.P77del-fs	159	168	QLWGKMSWK
COSV57912385_ENSP00000350223_c.228:CC>C_p.P77del-fs	159	168	QLWGKMSWK
COSV57914707_ENSP00000316240_c.165:GC>C_p.H56del-fs	159	168	QLWGKMSWK
COSV57914707_ENSP00000317500_c.165:GC>C_p.H56del-fs	159	168	QLWGKMSWK
COSV57914707_ENSP00000350223_c.165:GC>C_p.H56del-fs	159	168	QLWGKMSWK
COSV63271933_ENSP00000349212_c.131:CC>C_p.T44del-fs	65	74	KQNRVGVKR
COSV63271933_ENSP00000377469_c.131:CC>C_p.T44del-fs	65	74	KQNRVGVKR
COSV63271933_ENSP00000403817_c.5720:CC>C_p.T1907del-fs	1928	1937	KQNRVGVKR
COSV63271933_ENSP00000446801_c.131:CC>C_p.T44del-fs	65	74	KQNRVGVKR
COSV63271933_ENSP00000447133_c.131:CC>C_p.T44del-fs	65	74	KQNRVGVKR
COSV63271933_ENSP00000447764_c.131:CC>C_p.T44del-fs	65	74	KQNRVGVKR
COSV63271933_ENSP00000447821_c.131:CC>C_p.T44del-fs	65	74	KQNRVGVKR
COSV63271933_ENSP00000448035_c.2261:CC>C_p.T754del-fs	775	784	KQNRVGVKR
COSV63271933_ENSP00000448039_c.125:CC>C_p.T42del-fs	63	72	KQNRVGVKR
COSV63271933_ENSP00000450383_c.119:CC>C_p.T40del-fs	61	70	KQNRVGVKR
COSV63271933_ENSP00000349212_c.131:CC>C_p.T44del-fs	57	66	KLMKNQSVK
COSV63271933_ENSP00000377469_c.131:CC>C_p.T44del-fs	57	66	KLMKNQSVK
COSV63271933_ENSP00000403817_c.5720:CC>C_p.T1907del-fs	1920	1929	KLMKNQSVK
COSV63271933_ENSP00000446801_c.131:CC>C_p.T44del-fs	57	66	KLMKNQSVK
COSV63271933_ENSP00000447133_c.131:CC>C_p.T44del-fs	57	66	KLMKNQSVK
COSV63271933_ENSP00000447764_c.131:CC>C_p.T44del-fs	57	66	KLMKNQSVK
COSV63271933_ENSP00000447821_c.131:CC>C_p.T44del-fs	57	66	KLMKNQSVK
COSV63271933_ENSP00000448035_c.2261:CC>C_p.T754del-fs	767	776	KLMKNQSVK
COSV63271933_ENSP00000448039_c.125:CC>C_p.T42del-fs	55	64	KLMKNQSVK
COSV63271933_ENSP00000450383_c.119:CC>C_p.T40del-fs	53	62	KLMKNQSVK
COSV56191340_ENSP00000296255_c.301:CG>G_p.R101del-fs	158	168	TIISTLPIQR
COSV56191340_ENSP00000296255_c.301:CG>G_p.R101del-fs	142	153	QPRSPSQRNSL
COSV53915837_ENSP00000398536_c.166:AA>A_p.K56del-fs	86	95	SLSSWSLMK
COSV53915837_ENSP00000398536_c.166:AA>A_p.K56del-fs	85	95	HSLSSWSLMK
COSV53915837_ENSP00000398536_c.166:AA>A_p.K56del-fs	74	83	GGMSIFLKK
COSV53915837_ENSP00000398536_c.166:AA>A_p.K56del-fs	71	82	VVHGGMSIFLK
COSV53915837_ENSP00000398536_c.166:AA>A_p.K56del-fs	70	82	RVVHGGMSIFLK
COSV53915837_ENSP00000398536_c.166:AA>A_p.K56del-fs	71	80	VVHGGMSIF
COSV105871822_ENSP00000311827_c.142:GG>G_p.G48del-fs	64	74	MSAKLVKARK
COSV105871822_ENSP00000311827_c.142:GG>G_p.G48del-fs	65	74	SAKLVKARK
COSV100375870_ENSP00000372635_c.328:CA>C_p.A110del-fs	126	135	SQIPRVPMY
COSV100375870_ENSP00000406955_c.328:CA>C_p.A110del-fs	126	135	SQIPRVPMY
COSV100375870_ENSP00000422081_c.328:CA>C_p.A110del-fs	126	135	SQIPRVPMY
COSV100375870_ENSP00000424254_c.328:CA>C_p.A110del-fs	126	135	SQIPRVPMY
COSV100375870_ENSP00000425705_c.328:CA>C_p.A110del-fs	126	135	SQIPRVPMY
COSV100375870_ENSP00000426387_c.328:CA>C_p.A110del-fs	126	135	SQIPRVPMY
COSV100375870_ENSP00000426931_c.328:CA>C_p.A110del-fs	126	135	SQIPRVPMY
COSV100375870_ENSP00000490041_c.328:CA>C_p.A110del-fs	126	135	SQIPRVPMY
COSV100375870_ENSP00000490370_c.328:CA>C_p.A110del-fs	126	135	SQIPRVPMY
COSV105218866_ENSP00000372635_c.336:AA>A_p.K113del-fs	126	135	SQIPRVPMY
COSV105218866_ENSP00000406955_c.336:AA>A_p.K113del-fs	126	135	SQIPRVPMY
COSV105218866_ENSP00000422081_c.336:AA>A_p.K113del-fs	126	135	SQIPRVPMY
COSV105218866_ENSP00000424254_c.336:AA>A_p.K113del-fs	126	135	SQIPRVPMY
COSV105218866_ENSP00000425705_c.336:AA>A_p.K113del-fs	126	135	SQIPRVPMY
COSV105218866_ENSP00000426387_c.336:AA>A_p.K113del-fs	126	135	SQIPRVPMY
COSV105218866_ENSP00000426931_c.336:AA>A_p.K113del-fs	126	135	SQIPRVPMY
COSV105218866_ENSP00000490041_c.336:AA>A_p.K113del-fs	126	135	SQIPRVPMY
COSV105218866_ENSP00000490370_c.336:AA>A_p.K113del-fs	126	135	SQIPRVPMY
COSV100375870_ENSP00000372635_c.328:CA>C_p.A110del-fs	128	137	IPRVPMYSV
COSV100375870_ENSP00000406955_c.328:CA>C_p.A110del-fs	128	137	IPRVPMYSV
COSV100375870_ENSP00000422081_c.328:CA>C_p.A110del-fs	128	137	IPRVPMYSV
COSV100375870_ENSP00000424254_c.328:CA>C_p.A110del-fs	128	137	IPRVPMYSV
COSV100375870_ENSP00000425705_c.328:CA>C_p.A110del-fs	128	137	IPRVPMYSV
COSV100375870_ENSP00000426387_c.328:CA>C_p.A110del-fs	128	137	IPRVPMYSV
COSV100375870_ENSP00000426931_c.328:CA>C_p.A110del-fs	128	137	IPRVPMYSV
COSV100375870_ENSP00000490041_c.328:CA>C_p.A110del-fs	128	137	IPRVPMYSV
COSV100375870_ENSP00000490370_c.328:CA>C_p.A110del-fs	128	137	IPRVPMYSV
COSV105218866_ENSP00000372635_c.336:AA>A_p.K113del-fs	128	137	IPRVPMYSV
COSV105218866_ENSP00000406955_c.336:AA>A_p.K113del-fs	128	137	IPRVPMYSV
COSV105218866_ENSP00000422081_c.336:AA>A_p.K113del-fs	128	137	IPRVPMYSV
COSV105218866_ENSP00000424254_c.336:AA>A_p.K113del-fs	128	137	IPRVPMYSV
COSV105218866_ENSP00000425705_c.336:AA>A_p.K113del-fs	128	137	IPRVPMYSV
COSV105218866_ENSP00000426387_c.336:AA>A_p.K113del-fs	128	137	IPRVPMYSV
COSV105218866_ENSP00000426931_c.336:AA>A_p.K113del-fs	128	137	IPRVPMYSV
COSV105218866_ENSP00000490041_c.336:AA>A_p.K113del-fs	128	137	IPRVPMYSV
COSV105218866_ENSP00000490370_c.336:AA>A_p.K113del-fs	128	137	IPRVPMYSV
COSV100375870_ENSP00000372635_c.328:CA>C_p.A110del-fs	128	138	IPRVPMYSVL
COSV100375870_ENSP00000406955_c.328:CA>C_p.A110del-fs	128	138	IPRVPMYSVL
COSV100375870_ENSP00000422081_c.328:CA>C_p.A110del-fs	128	138	IPRVPMYSVL
COSV100375870_ENSP00000424254_c.328:CA>C_p.A110del-fs	128	138	IPRVPMYSVL
COSV100375870_ENSP00000425705_c.328:CA>C_p.A110del-fs	128	138	IPRVPMYSVL
COSV100375870_ENSP00000426387_c.328:CA>C_p.A110del-fs	128	138	IPRVPMYSVL
COSV100375870_ENSP00000426931_c.328:CA>C_p.A110del-fs	128	138	IPRVPMYSVL
COSV100375870_ENSP00000490041_c.328:CA>C_p.A110del-fs	128	138	IPRVPMYSVL
COSV100375870_ENSP00000490370_c.328:CA>C_p.A110del-fs	128	138	IPRVPMYSVL
COSV105218866_ENSP00000372635_c.336:AA>A_p.K113del-fs	128	138	IPRVPMYSVL
COSV105218866_ENSP00000406955_c.336:AA>A_p.K113del-fs	128	138	IPRVPMYSVL
COSV105218866_ENSP00000422081_c.336:AA>A_p.K113del-fs	128	138	IPRVPMYSVL
COSV105218866_ENSP00000424254_c.336:AA>A_p.K113del-fs	128	138	IPRVPMYSVL
COSV105218866_ENSP00000425705_c.336:AA>A_p.K113del-fs	128	138	IPRVPMYSVL
COSV105218866_ENSP00000426387_c.336:AA>A_p.K113del-fs	128	138	IPRVPMYSVL
COSV105218866_ENSP00000426931_c.336:AA>A_p.K113del-fs	128	138	IPRVPMYSVL
COSV105218866_ENSP00000490041_c.336:AA>A_p.K113del-fs	128	138	IPRVPMYSVL
COSV105218866_ENSP00000490370_c.336:AA>A_p.K113del-fs	128	138	IPRVPMYSVL
COSV53807645_ENSP00000264951_c.467:CC>C_p.S156del-fs	171	182	RLLEKESIKSW
COSV53807645_ENSP00000376707_c.467:CC>C_p.S156del-fs	171	182	RLLEKESIKSW
COSV53807645_ENSP00000418404_c.467:CC>C_p.S156del-fs	171	182	RLLEKESIKSW
COSV53807645_ENSP00000420634_c.50:CC>C_p.S17del-fs	32	43	RLLEKESIKSW
COSV105264369_ENSP00000372561_c.107:T>TT_p.H36ins-fs	138	147	VQGGVQHPK
COSV105264369_ENSP00000415605_c.62:T>TT_p.H21ins-fs	123	132	VQGGVQHPK
COSV105264369_ENSP00000420385_c.107:T>TT_p.H36ins-fs	138	147	VQGGVQHPK
COSV61609077_ENSP00000372561_c.120:C>CC_p.P41ins-fs	138	147	VQGGVQHPK
COSV61609077_ENSP00000415605_c.75:C>CC_p.P26ins-fs	123	132	VQGGVQHPK
COSV61609077_ENSP00000420385_c.120:C>CC_p.P41ins-fs	138	147	VQGGVQHPK
COSV61792425_ENSP00000263964_c.46:TT>T_p.L16del-fs	20	29	FLIQHLPLV
COSV61792425_ENSP00000387849_c.46:TT>T_p.L16del-fs	20	29	FLIQHLPLV
COSV61792425_ENSP00000392180_c.46:TT>T_p.L16del-fs	20	29	FLIQHLPLV
COSV61792425_ENSP00000396120_c.46:TT>T_p.L16del-fs	20	29	FLIQHLPLV
COSV61792425_ENSP00000397450_c.46:TT>T_p.L16del-fs	20	29	FLIQHLPLV
COSV61792425_ENSP00000398477_c.46:TT>T_p.L16del-fs	20	29	FLIQHLPLV
COSV61792425_ENSP00000401044_c.46:TT>T_p.L16del-fs	20	29	FLIQHLPLV
COSV61792425_ENSP00000405574_c.46:TT>T_p.L16del-fs	20	29	FLIQHLPLV
COSV61792425_ENSP00000406297_c.46:TT>T_p.L16del-fs	20	29	FLIQHLPLV
COSV61792425_ENSP00000413251_c.46:TT>T_p.L16del-fs	20	29	FLIQHLPLV
COSV61792425_ENSP00000415506_c.46:TT>T_p.L16del-fs	20	29	FLIQHLPLV
COSV61792425_ENSP00000486082_c.46:TT>T_p.L16del-fs	20	29	FLIQHLPLV
COSV61792425_ENSP00000486324_c.46:TT>T_p.L16del-fs	20	29	FLIQHLPLV
COSV61792425_ENSP00000486866_c.46:TT>T_p.L16del-fs	20	29	FLIQHLPLV
COSV61792425_ENSP00000490246_c.46:TT>T_p.L16del-fs	20	29	FLIQHLPLV
COSV61793117_ENSP00000263964_c.38:TATAT>T_p.Y13del-fs	19	28	FLIQHLPLV
COSV61793117_ENSP00000387849_c.38:TATAT>T_p.Y13del-fs	19	28	FLIQHLPLV
COSV61793117_ENSP00000392180_c.38:TATAT>T_p.Y13del-fs	19	28	FLIQHLPLV
COSV61793117_ENSP00000396120_c.38:TATAT>T_p.Y13del-fs	19	28	FLIQHLPLV
COSV61793117_ENSP00000397450_c.38:TATAT>T_p.Y13del-fs	19	28	FLIQHLPLV
COSV61793117_ENSP00000398477_c.38:TATAT>T_p.Y13del-fs	19	28	FLIQHLPLV
COSV61793117_ENSP00000401044_c.38:TATAT>T_p.Y13del-fs	19	28	FLIQHLPLV
COSV61793117_ENSP00000405574_c.38:TATAT>T_p.Y13del-fs	19	28	FLIQHLPLV
COSV61793117_ENSP00000406297_c.38:TATAT>T_p.Y13del-fs	19	28	FLIQHLPLV
COSV61793117_ENSP00000413251_c.38:TATAT>T_p.Y13del-fs	19	28	FLIQHLPLV
COSV61793117_ENSP00000415506_c.38:TATAT>T_p.Y13del-fs	19	28	FLIQHLPLV
COSV61793117_ENSP00000486082_c.38:TATAT>T_p.Y13del-fs	19	28	FLIQHLPLV
COSV61793117_ENSP00000486324_c.38:TATAT>T_p.Y13del-fs	19	28	FLIQHLPLV
COSV61793117_ENSP00000486866_c.38:TATAT>T_p.Y13del-fs	19	28	FLIQHLPLV
COSV61793117_ENSP00000490246_c.38:TATAT>T_p.Y13del-fs	19	28	FLIQHLPLV
COSV69771827_ENSP00000390323_c.55:TT>T_p.F19del-fs	23	31	YHHYAFKI
COSV69771827_ENSP00000392223_c.55:TT>T_p.F19del-fs	23	31	YHHYAFKI
COSV69771827_ENSP00000405233_c.55:TT>T_p.F19del-fs	23	31	YHHYAFKI
COSV69771827_ENSP00000412037_c.55:TT>T_p.F19del-fs	23	31	YHHYAFKI
COSV54453216_ENSP00000299106_c.238:TT>T_p.F80del-fs	88	97	RVVQKYWGR
COSV55544685_ENSP00000281187_c.94:GG>G_p.G32del-fs	33	44	RRNISSSTTGR
COSV55544685_ENSP00000431672_c.25:GG>G_p.G9del-fs	10	21	RRNISSSTTGR
COSV55544685_ENSP00000434162_c.94:GG>G_p.G32del-fs	33	44	RRNISSSTTGR
COSV55544685_ENSP00000281187_c.94:GG>G_p.G32del-fs	35	44	NISSSTTGR
COSV55544685_ENSP00000431672_c.25:GG>G_p.G9del-fs	12	21	NISSSTTGR
COSV55544685_ENSP00000434162_c.94:GG>G_p.G32del-fs	35	44	NISSSTTGR
COSV56749881_ENSP00000266383_c.2118:GG>G_p.G707del-fs	733	743	GRASIQLVGR
COSV105179487_ENSP00000349508_c.85:CC>C_p.P29del-fs	170	182	IIEPSPTTRPSA
COSV105179487_ENSP00000437506_c.85:CC>C_p.P29del-fs	170	182	IIEPSPTTRPSA
COSV105179487_ENSP00000440392_c.85:CC>C_p.P29del-fs	167	179	IIEPSPTTRPSA
COSV105179487_ENSP00000440542_c.85:CC>C_p.P29del-fs	170	182	IIEPSPTTRPSA
COSV105179487_ENSP00000493471_c.85:CC>C_p.P29del-fs	170	182	IIEPSPTTRPSA
COSV105179487_ENSP00000493619_c.34:CC>C_p.P12del-fs	146	158	IIEPSPTTRPSA
COSV105179487_ENSP00000493629_c.85:CC>C_p.P29del-fs	163	175	IIEPSPTTRPSA
COSV105179487_ENSP00000494456_c.85:CC>C_p.P29del-fs	163	175	IIEPSPTTRPSA
COSV105179487_ENSP00000494574_c.85:CC>C_p.P29del-fs	163	175	IIEPSPTTRPSA
COSV105179487_ENSP00000495023_c.85:CC>C_p.P29del-fs	163	175	IIEPSPTTRPSA
COSV105179487_ENSP00000495160_c.85:CC>C_p.P29del-fs	163	175	IIEPSPTTRPSA
COSV105179487_ENSP00000495816_c.85:CC>C_p.P29del-fs	163	175	IIEPSPTTRPSA
COSV105179487_ENSP00000496163_c.85:CC>C_p.P29del-fs	163	175	IIEPSPTTRPSA
COSV105179487_ENSP00000496358_c.85:CC>C_p.P29del-fs	163	175	IIEPSPTTRPSA
COSV105179487_ENSP00000496543_c.85:CC>C_p.P29del-fs	170	182	IIEPSPTTRPSA
COSV105179487_ENSP00000496634_c.85:CC>C_p.P29del-fs	170	182	IIEPSPTTRPSA
COSV105179487_ENSP00000496660_c.85:CC>C_p.P29del-fs	163	175	IIEPSPTTRPSA
COSV105179487_ENSP00000496707_c.73:CC>C_p.P25del-fs	159	171	IIEPSPTTRPSA
COSV58896055_ENSP00000349508_c.212:AA>A_p.Q71del-fs	170	182	IIEPSPTTRPSA
COSV58896055_ENSP00000437506_c.212:AA>A_p.Q71del-fs	170	182	IIEPSPTTRPSA
COSV58896055_ENSP00000440392_c.203:AA>A_p.Q68del-fs	167	179	IIEPSPTTRPSA
COSV58896055_ENSP00000440542_c.212:AA>A_p.Q71del-fs	170	182	IIEPSPTTRPSA
COSV58896055_ENSP00000493471_c.212:AA>A_p.Q71del-fs	170	182	IIEPSPTTRPSA
COSV58896055_ENSP00000493619_c.161:AA>A_p.Q54del-fs	146	158	IIEPSPTTRPSA
COSV58896055_ENSP00000493629_c.212:AA>A_p.Q71del-fs	163	175	IIEPSPTTRPSA
COSV58896055_ENSP00000494456_c.212:AA>A_p.Q71del-fs	163	175	IIEPSPTTRPSA
COSV58896055_ENSP00000494574_c.212:AA>A_p.Q71del-fs	163	175	IIEPSPTTRPSA
COSV58896055_ENSP00000495023_c.212:AA>A_p.Q71del-fs	163	175	IIEPSPTTRPSA
COSV58896055_ENSP00000495160_c.212:AA>A_p.Q71del-fs	163	175	IIEPSPTTRPSA
COSV58896055_ENSP00000495816_c.212:AA>A_p.Q71del-fs	163	175	IIEPSPTTRPSA
COSV58896055_ENSP00000496163_c.212:AA>A_p.Q71del-fs	163	175	IIEPSPTTRPSA
COSV58896055_ENSP00000496358_c.212:AA>A_p.Q71del-fs	163	175	IIEPSPTTRPSA
COSV58896055_ENSP00000496543_c.212:AA>A_p.Q71del-fs	170	182	IIEPSPTTRPSA
COSV58896055_ENSP00000496634_c.212:AA>A_p.Q71del-fs	170	182	IIEPSPTTRPSA
COSV58896055_ENSP00000496660_c.212:AA>A_p.Q71del-fs	163	175	IIEPSPTTRPSA
COSV58896055_ENSP00000496707_c.200:AA>A_p.Q67del-fs	159	171	IIEPSPTTRPSA
COSV100550218_ENSP00000315945_c.4196:GG>G_p.R1399del-fs	1431	1441	MVVKMLATHR
COSV100550218_ENSP00000393474_c.4226:GG>G_p.R1409del-fs	1441	1451	MVVKMLATHR
COSV100550218_ENSP00000438217_c.164:GG>G_p.R55del-fs	87	97	MVVKMLATHR
COSV100550218_ENSP00000315945_c.4196:GG>G_p.R1399del-fs	1432	1441	VVKMLATHR
COSV100550218_ENSP00000393474_c.4226:GG>G_p.R1409del-fs	1442	1451	VVKMLATHR
COSV100550218_ENSP00000438217_c.164:GG>G_p.R55del-fs	88	97	VVKMLATHR
COSV63945187_ENSP00000352455_c.230:AA>A_p.E77del-fs	99	108	RLNNAFISY
COSV63945187_ENSP00000439289_c.230:AA>A_p.E77del-fs	99	108	RLNNAFISY
COSV63945187_ENSP00000441185_c.200:AA>A_p.E67del-fs	89	98	RLNNAFISY
COSV63945956_ENSP00000352455_c.182:TT>T_p.V61del-fs	99	108	RLNNAFISY
COSV63945956_ENSP00000379798_c.182:TT>T_p.V61del-fs	89	98	RLNNAFISY
COSV63945956_ENSP00000439289_c.182:TT>T_p.V61del-fs	99	108	RLNNAFISY
COSV63945956_ENSP00000440496_c.182:TT>T_p.V61del-fs	89	98	RLNNAFISY
COSV63945956_ENSP00000441185_c.152:TT>T_p.V51del-fs	89	98	RLNNAFISY
COSV63945956_ENSP00000441492_c.146:TT>T_p.V49del-fs	77	86	RLNNAFISY
COSV63945956_ENSP00000443839_c.182:TT>T_p.V61del-fs	89	98	RLNNAFISY
COSV104613477_ENSP00000296490_c.123:CG>G_p.D42del-fs	77	84	LFTALTK
COSV104613477_ENSP00000296490_c.123:CG>G_p.D42del-fs	74	84	QTQLFTALTK
COSV105894012_ENSP00000296288_c.95:ATC>C_p.I32del-fs	52	63	RRAPVPAKGLY
COSV105894012_ENSP00000417132_c.95:ATC>C_p.I32del-fs	52	63	RRAPVPAKGLY
COSV105894014_ENSP00000296288_c.84:G>GG_p.V29ins-fs	53	64	RRAPVPAKGLY
COSV105894014_ENSP00000417132_c.84:G>GG_p.V29ins-fs	53	64	RRAPVPAKGLY
COSV56232105_ENSP00000296288_c.156:GGA>A_p.I53del-fs	52	63	RRAPVPAKGLY
COSV56232105_ENSP00000417132_c.156:GGA>A_p.I53del-fs	52	63	RRAPVPAKGLY
COSV56237682_ENSP00000296288_c.38:GGC>C_p.G13del-fs	52	63	RRAPVPAKGLY
COSV56237682_ENSP00000417132_c.38:GGC>C_p.G13del-fs	52	63	RRAPVPAKGLY
COSV56239763_ENSP00000296288_c.86:GGTGTCAAGGGGGTGCAAGTG>G_p.V29del-fs	46	57	RRAPVPAKGLY
COSV56239763_ENSP00000417132_c.86:GGTGTCAAGGGGGTGCAAGTG>G_p.V29del-fs	46	57	RRAPVPAKGLY
COSV59542541_ENSP00000318902_c.836:A>ACA_p.G279ins-fs	305	315	MVYASGQAVK
COSV59542541_ENSP00000333560_c.836:A>ACA_p.G279ins-fs	305	315	MVYASGQAVK
COSV59542541_ENSP00000417857_c.608:A>ACA_p.G203ins-fs	229	239	MVYASGQAVK
COSV59542541_ENSP00000417941_c.530:A>ACA_p.G177ins-fs	203	213	MVYASGQAVK
COSV59542541_ENSP00000418102_c.836:A>ACA_p.G279ins-fs	305	315	MVYASGQAVK
COSV59542541_ENSP00000418225_c.524:A>ACA_p.G175ins-fs	201	211	MVYASGQAVK
COSV59542541_ENSP00000418524_c.836:A>ACA_p.G279ins-fs	305	315	MVYASGQAVK
COSV59542541_ENSP00000418883_c.833:A>ACA_p.G278ins-fs	304	314	MVYASGQAVK
COSV59542541_ENSP00000419393_c.836:A>ACA_p.G279ins-fs	305	315	MVYASGQAVK
COSV59542541_ENSP00000420736_c.839:A>ACA_p.G280ins-fs	306	316	MVYASGQAVK
COSV59542541_ENSP00000482847_c.533:A>ACA_p.G178ins-fs	204	214	MVYASGQAVK
COSV59542541_ENSP00000484803_c.836:A>ACA_p.G279ins-fs	305	315	MVYASGQAVK
COSV59542541_ENSP00000496810_c.836:A>ACA_p.G279ins-fs	305	315	MVYASGQAVK
COSV59542541_ENSP00000496841_c.842:A>ACA_p.G281ins-fs	307	317	MVYASGQAVK
COSV59542541_ENSP00000496932_c.833:A>ACA_p.G278ins-fs	304	314	MVYASGQAVK
COSV59542541_ENSP00000496968_c.536:A>ACA_p.G179ins-fs	205	215	MVYASGQAVK
COSV59542541_ENSP00000496990_c.836:A>ACA_p.G279ins-fs	305	315	MVYASGQAVK
COSV59542541_ENSP00000497077_c.842:A>ACA_p.G281ins-fs	307	317	MVYASGQAVK
COSV59542541_ENSP00000497096_c.536:A>ACA_p.G179ins-fs	205	215	MVYASGQAVK
COSV59542541_ENSP00000497237_c.275:A>ACA_p.G92ins-fs	118	128	MVYASGQAVK
COSV59542541_ENSP00000497344_c.836:A>ACA_p.G279ins-fs	305	315	MVYASGQAVK
COSV59542541_ENSP00000497369_c.836:A>ACA_p.G279ins-fs	305	315	MVYASGQAVK
COSV59542541_ENSP00000497418_c.275:A>ACA_p.G92ins-fs	118	128	MVYASGQAVK
COSV59542541_ENSP00000497430_c.833:A>ACA_p.G278ins-fs	304	314	MVYASGQAVK
COSV59542541_ENSP00000497435_c.533:A>ACA_p.G178ins-fs	204	214	MVYASGQAVK
COSV59542541_ENSP00000497454_c.836:A>ACA_p.G279ins-fs	305	315	MVYASGQAVK
COSV59542541_ENSP00000497563_c.536:A>ACA_p.G179ins-fs	205	215	MVYASGQAVK
COSV59542541_ENSP00000497567_c.536:A>ACA_p.G179ins-fs	205	215	MVYASGQAVK
COSV59542541_ENSP00000497585_c.836:A>ACA_p.G279ins-fs	305	315	MVYASGQAVK
COSV59542541_ENSP00000497693_c.833:A>ACA_p.G278ins-fs	304	314	MVYASGQAVK
COSV59542541_ENSP00000497976_c.833:A>ACA_p.G278ins-fs	304	314	MVYASGQAVK
COSV59542541_ENSP00000498015_c.836:A>ACA_p.G279ins-fs	305	315	MVYASGQAVK
COSV59542541_ENSP00000498110_c.836:A>ACA_p.G279ins-fs	305	315	MVYASGQAVK
COSV59542541_ENSP00000498174_c.824:A>ACA_p.G275ins-fs	301	311	MVYASGQAVK
COSV59555110_ENSP00000318902_c.856:CC>C_p.P286del-fs	304	314	MVYASGQAVK
COSV59555110_ENSP00000333560_c.856:CC>C_p.P286del-fs	304	314	MVYASGQAVK
COSV59555110_ENSP00000417857_c.628:CC>C_p.P210del-fs	228	238	MVYASGQAVK
COSV59555110_ENSP00000417941_c.550:CC>C_p.P184del-fs	202	212	MVYASGQAVK
COSV59555110_ENSP00000418102_c.856:CC>C_p.P286del-fs	304	314	MVYASGQAVK
COSV59555110_ENSP00000418225_c.544:CC>C_p.P182del-fs	200	210	MVYASGQAVK
COSV59555110_ENSP00000418524_c.856:CC>C_p.P286del-fs	304	314	MVYASGQAVK
COSV59555110_ENSP00000418883_c.853:CC>C_p.P285del-fs	303	313	MVYASGQAVK
COSV59555110_ENSP00000419393_c.856:CC>C_p.P286del-fs	304	314	MVYASGQAVK
COSV59555110_ENSP00000420736_c.859:CC>C_p.P287del-fs	305	315	MVYASGQAVK
COSV59555110_ENSP00000482847_c.553:CC>C_p.P185del-fs	203	213	MVYASGQAVK
COSV59555110_ENSP00000484803_c.856:CC>C_p.P286del-fs	304	314	MVYASGQAVK
COSV59555110_ENSP00000496810_c.856:CC>C_p.P286del-fs	304	314	MVYASGQAVK
COSV59555110_ENSP00000496841_c.862:CC>C_p.P288del-fs	306	316	MVYASGQAVK
COSV59555110_ENSP00000496932_c.853:CC>C_p.P285del-fs	303	313	MVYASGQAVK
COSV59555110_ENSP00000496968_c.556:CC>C_p.P186del-fs	204	214	MVYASGQAVK
COSV59555110_ENSP00000496990_c.856:CC>C_p.P286del-fs	304	314	MVYASGQAVK
COSV59555110_ENSP00000497077_c.862:CC>C_p.P288del-fs	306	316	MVYASGQAVK
COSV59555110_ENSP00000497096_c.556:CC>C_p.P186del-fs	204	214	MVYASGQAVK
COSV59555110_ENSP00000497237_c.295:CC>C_p.P99del-fs	117	127	MVYASGQAVK
COSV59555110_ENSP00000497344_c.856:CC>C_p.P286del-fs	304	314	MVYASGQAVK
COSV59555110_ENSP00000497369_c.856:CC>C_p.P286del-fs	304	314	MVYASGQAVK
COSV59555110_ENSP00000497418_c.295:CC>C_p.P99del-fs	117	127	MVYASGQAVK
COSV59555110_ENSP00000497430_c.853:CC>C_p.P285del-fs	303	313	MVYASGQAVK
COSV59555110_ENSP00000497435_c.553:CC>C_p.P185del-fs	203	213	MVYASGQAVK
COSV59555110_ENSP00000497454_c.856:CC>C_p.P286del-fs	304	314	MVYASGQAVK
COSV59555110_ENSP00000497563_c.556:CC>C_p.P186del-fs	204	214	MVYASGQAVK
COSV59555110_ENSP00000497567_c.556:CC>C_p.P186del-fs	204	214	MVYASGQAVK
COSV59555110_ENSP00000497585_c.856:CC>C_p.P286del-fs	304	314	MVYASGQAVK
COSV59555110_ENSP00000497693_c.853:CC>C_p.P285del-fs	303	313	MVYASGQAVK
COSV59555110_ENSP00000497976_c.853:CC>C_p.P285del-fs	303	313	MVYASGQAVK
COSV59555110_ENSP00000498015_c.856:CC>C_p.P286del-fs	304	314	MVYASGQAVK
COSV59555110_ENSP00000498110_c.856:CC>C_p.P286del-fs	304	314	MVYASGQAVK
COSV59555110_ENSP00000498174_c.844:CC>C_p.P282del-fs	300	310	MVYASGQAVK
COSV58263006_ENSP00000309487_c.145:AA>A_p.K49del-fs	96	104	GHQGTLLK
COSV58263006_ENSP00000418849_c.94:AA>A_p.K32del-fs	79	87	GHQGTLLK
COSV58263006_ENSP00000419485_c.151:AA>A_p.K51del-fs	98	106	GHQGTLLK
COSV58263006_ENSP00000419913_c.94:AA>A_p.K32del-fs	79	87	GHQGTLLK
COSV58263006_ENSP00000420603_c.100:AA>A_p.K34del-fs	81	89	GHQGTLLK
COSV58263006_ENSP00000309487_c.145:AA>A_p.K49del-fs	93	104	SVQGHQGTLLK
COSV58263006_ENSP00000418849_c.94:AA>A_p.K32del-fs	76	87	SVQGHQGTLLK
COSV58263006_ENSP00000419485_c.151:AA>A_p.K51del-fs	95	106	SVQGHQGTLLK
COSV58263006_ENSP00000419913_c.94:AA>A_p.K32del-fs	76	87	SVQGHQGTLLK
COSV58263006_ENSP00000420603_c.100:AA>A_p.K34del-fs	78	89	SVQGHQGTLLK
COSV99815957_ENSP00000295605_c.18:AA>A_p.N7del-fs	10	20	KLFFHLSPLK
COSV99815957_ENSP00000417085_c.18:AA>A_p.N7del-fs	10	20	KLFFHLSPLK
COSV54362066_ENSP00000242591_c.1356:AA>A_p.K453del-fs	451	462	KRVYLDIVTPK
COSV54362066_ENSP00000446895_c.1266:AA>A_p.K423del-fs	421	432	KRVYLDIVTPK
COSV54362066_ENSP00000449718_c.1356:AA>A_p.K453del-fs	451	462	KRVYLDIVTPK
COSV54362066_ENSP00000242591_c.1356:AA>A_p.K453del-fs	452	462	RVYLDIVTPK
COSV54362066_ENSP00000446895_c.1266:AA>A_p.K423del-fs	422	432	RVYLDIVTPK
COSV54362066_ENSP00000449718_c.1356:AA>A_p.K453del-fs	452	462	RVYLDIVTPK
COSV54362066_ENSP00000242591_c.1356:AA>A_p.K453del-fs	455	462	LDIVTPK
COSV54362066_ENSP00000446895_c.1266:AA>A_p.K423del-fs	425	432	LDIVTPK
COSV54362066_ENSP00000449718_c.1356:AA>A_p.K453del-fs	455	462	LDIVTPK
COSV58584450_ENSP00000335084_c.229:GA>A_p.E77del-fs	102	111	RSASYWPTK
COSV58584450_ENSP00000341779_c.229:GA>A_p.E77del-fs	102	111	RSASYWPTK
COSV58584450_ENSP00000447122_c.256:GA>A_p.E86del-fs	111	120	RSASYWPTK
COSV58584450_ENSP00000448437_c.229:GA>A_p.E77del-fs	102	111	RSASYWPTK
COSV58584450_ENSP00000448981_c.229:GA>A_p.E77del-fs	102	111	RSASYWPTK
COSV58584450_ENSP00000482210_c.229:GA>A_p.E77del-fs	102	111	RSASYWPTK
COSV55673775_ENSP00000261735_c.132:AC>A_p.T45del-fs	47	57	RSFPKASSSW
COSV55673775_ENSP00000447472_c.119:AC>A_p.S40del-fs	67	77	RSFPKASSSW
COSV55674509_ENSP00000447472_c.161:AA>A_p.K54del-fs	67	77	RSFPKASSSW
COSV55673775_ENSP00000261735_c.132:AC>A_p.T45del-fs	48	57	SFPKASSSW
COSV55673775_ENSP00000447472_c.119:AC>A_p.S40del-fs	68	77	SFPKASSSW
COSV55674509_ENSP00000447472_c.161:AA>A_p.K54del-fs	68	77	SFPKASSSW
COSV55692559_ENSP00000261741_c.175:CA>A_p.Q59del-fs	91	102	MPRNQASPSSL
COSV55692559_ENSP00000376344_c.175:CA>A_p.Q59del-fs	91	102	MPRNQASPSSL
COSV55692559_ENSP00000442053_c.175:CA>A_p.Q59del-fs	91	102	MPRNQASPSSL
COSV58043264_ENSP00000322242_c.110:CC>C_p.P37del-fs	77	87	TTSPVAPVHR
COSV58043264_ENSP00000415682_c.110:CC>C_p.P37del-fs	77	87	TTSPVAPVHR
COSV58043264_ENSP00000443790_c.50:CC>C_p.P17del-fs	57	67	TTSPVAPVHR
COSV59446564_ENSP00000305310_c.75:CC>C_p.P26del-fs	106	115	SASWSARTW
COSV59446564_ENSP00000337332_c.75:CC>C_p.P26del-fs	106	115	SASWSARTW
COSV59448431_ENSP00000305310_c.112:C>ACC_p.A38ins-fs	107	116	SASWSARTW
COSV59448431_ENSP00000337332_c.112:C>ACC_p.A38ins-fs	107	116	SASWSARTW
COSV59446564_ENSP00000305310_c.75:CC>C_p.P26del-fs	75	87	EVWPPSSTPPLR
COSV59446564_ENSP00000337332_c.75:CC>C_p.P26del-fs	75	87	EVWPPSSTPPLR
COSV59448431_ENSP00000305310_c.112:C>ACC_p.A38ins-fs	76	88	EVWPPSSTPPLR
COSV59448431_ENSP00000337332_c.112:C>ACC_p.A38ins-fs	76	88	EVWPPSSTPPLR
COSV105836992_ENSP00000034275_c.505:AA>A_p.K169del-fs	168	177	KMSPAMPLK
COSV105836992_ENSP00000341483_c.709:AA>A_p.K237del-fs	236	245	KMSPAMPLK
COSV105836992_ENSP00000404837_c.694:AA>A_p.K232del-fs	231	240	KMSPAMPLK
COSV105836992_ENSP00000465085_c.490:AA>A_p.K164del-fs	163	172	KMSPAMPLK
COSV105836992_ENSP00000466761_c.325:AA>A_p.K109del-fs	108	117	KMSPAMPLK
COSV50385747_ENSP00000034275_c.254:AA>A_p.Q85del-fs	168	177	KMSPAMPLK
COSV50385747_ENSP00000341483_c.458:AA>A_p.Q153del-fs	236	245	KMSPAMPLK
COSV50385747_ENSP00000404837_c.458:AA>A_p.Q153del-fs	231	240	KMSPAMPLK
COSV50385747_ENSP00000465085_c.254:AA>A_p.Q85del-fs	163	172	KMSPAMPLK
COSV50385747_ENSP00000466761_c.74:AA>A_p.Q25del-fs	108	117	KMSPAMPLK
COSV55536663_ENSP00000245816_c.27:G>GG_p.A10ins-fs	14	25	MQVPRAGASPR
COSV55536663_ENSP00000245816_c.27:G>GG_p.A10ins-fs	15	25	QVPRAGASPR
COSV55536663_ENSP00000245816_c.27:G>GG_p.A10ins-fs	16	25	VPRAGASPR
COSV55536035_ENSP00000245816_c.26:GG>G_p.G9del-fs	110	121	TRSPSTCTSTA
COSV55531977_ENSP00000245812_c.225:ACA>A_p.T76del-fs	94	106	RLWPRPDPALLR
COSV55531977_ENSP00000470562_c.42:ACA>A_p.T15del-fs	33	45	RLWPRPDPALLR
COSV55531977_ENSP00000245812_c.225:ACA>A_p.T76del-fs	96	105	WPRPDPALL
COSV55531977_ENSP00000470562_c.42:ACA>A_p.T15del-fs	35	44	WPRPDPALL
COSV55565651_ENSP00000245903_c.228:GG>G_p.G77del-fs	100	109	MASTWYTSR
COSV55565651_ENSP00000395294_c.228:GG>G_p.G77del-fs	100	109	MASTWYTSR
COSV55565651_ENSP00000245903_c.228:GG>G_p.G77del-fs	98	109	IVMASTWYTSR
COSV55565651_ENSP00000395294_c.228:GG>G_p.G77del-fs	98	109	IVMASTWYTSR
COSV51185498_ENSP00000472048_c.13:G>GG_p.W5ins-fs	95	106	RRCLSFPGSSR
COSV60470365_ENSP00000319200_c.21:GG>G_p.G8del-fs	27	36	RWMKPILRF
COSV60470365_ENSP00000352995_c.495:GG>G_p.G166del-fs	185	194	RWMKPILRF
COSV60470365_ENSP00000471597_c.21:GG>G_p.G8del-fs	27	36	RWMKPILRF
COSV60470365_ENSP00000482647_c.297:GG>G_p.G100del-fs	119	128	RWMKPILRF
COSV105903019_ENSP00000347890_c.219:A>AAGGGGTA_p.I74ins-fs	83	92	RVFALQVQK
COSV105903019_ENSP00000352721_c.219:A>AAGGGGTA_p.I74ins-fs	83	92	RVFALQVQK
COSV105903019_ENSP00000373905_c.219:A>AAGGGGTA_p.I74ins-fs	83	92	RVFALQVQK
COSV105903019_ENSP00000386192_c.219:A>AAGGGGTA_p.I74ins-fs	83	92	RVFALQVQK
COSV105903019_ENSP00000468734_c.219:A>AAGGGGTA_p.I74ins-fs	83	92	RVFALQVQK
COSV58959765_ENSP00000347890_c.231:A>AA_p.T78ins-fs	81	90	RVFALQVQK
COSV58959765_ENSP00000352721_c.231:A>AA_p.T78ins-fs	81	90	RVFALQVQK
COSV58959765_ENSP00000373905_c.231:A>AA_p.T78ins-fs	81	90	RVFALQVQK
COSV58959765_ENSP00000386192_c.231:A>AA_p.T78ins-fs	81	90	RVFALQVQK
COSV58959765_ENSP00000468734_c.231:A>AA_p.T78ins-fs	81	90	RVFALQVQK
COSV58972503_ENSP00000347890_c.162:G>GG_p.D55ins-fs	81	90	RVFALQVQK
COSV58972503_ENSP00000352721_c.162:G>GG_p.D55ins-fs	81	90	RVFALQVQK
COSV58972503_ENSP00000373905_c.162:G>GG_p.D55ins-fs	81	90	RVFALQVQK
COSV58972503_ENSP00000386192_c.162:G>GG_p.D55ins-fs	81	90	RVFALQVQK
COSV58972503_ENSP00000468734_c.162:G>GG_p.D55ins-fs	81	90	RVFALQVQK
COSV105903019_ENSP00000347890_c.219:A>AAGGGGTA_p.I74ins-fs	85	94	FALQVQKVY
COSV105903019_ENSP00000352721_c.219:A>AAGGGGTA_p.I74ins-fs	85	94	FALQVQKVY
COSV105903019_ENSP00000373905_c.219:A>AAGGGGTA_p.I74ins-fs	85	94	FALQVQKVY
COSV105903019_ENSP00000386192_c.219:A>AAGGGGTA_p.I74ins-fs	85	94	FALQVQKVY
COSV105903019_ENSP00000468734_c.219:A>AAGGGGTA_p.I74ins-fs	85	94	FALQVQKVY
COSV58959765_ENSP00000347890_c.231:A>AA_p.T78ins-fs	83	92	FALQVQKVY
COSV58959765_ENSP00000352721_c.231:A>AA_p.T78ins-fs	83	92	FALQVQKVY
COSV58959765_ENSP00000373905_c.231:A>AA_p.T78ins-fs	83	92	FALQVQKVY
COSV58959765_ENSP00000386192_c.231:A>AA_p.T78ins-fs	83	92	FALQVQKVY
COSV58959765_ENSP00000468734_c.231:A>AA_p.T78ins-fs	83	92	FALQVQKVY
COSV58972503_ENSP00000347890_c.162:G>GG_p.D55ins-fs	83	92	FALQVQKVY
COSV58972503_ENSP00000352721_c.162:G>GG_p.D55ins-fs	83	92	FALQVQKVY
COSV58972503_ENSP00000373905_c.162:G>GG_p.D55ins-fs	83	92	FALQVQKVY
COSV58972503_ENSP00000386192_c.162:G>GG_p.D55ins-fs	83	92	FALQVQKVY
COSV58972503_ENSP00000468734_c.162:G>GG_p.D55ins-fs	83	92	FALQVQKVY
COSV53402891_ENSP00000270502_c.478:CC>C_p.P160del-fs	204	214	IPRPTSGSSM
COSV57117141_ENSP00000320866_c.344:T>TTTCCTAAT_p.N115ins-fs	145	156	RFMSSSTTRAR
COSV57139408_ENSP00000320866_c.361:ACATGCACGGAGACTCA>A_p.D121del-fs	137	148	RFMSSSTTRAR
COSV105846586_ENSP00000368538_c.543:CC>C_p.P182del-fs	255	265	EAVSGPPSKR
COSV55417801_ENSP00000368538_c.510:CC>C_p.P171del-fs	255	265	EAVSGPPSKR
COSV64878830_ENSP00000368538_c.763:GG>G_p.G255del-fs	255	265	EAVSGPPSKR
COSV99767646_ENSP00000368538_c.377:CC>C_p.A126del-fs	255	265	EAVSGPPSKR
COSV54562681_ENSP00000270708_c.99:CCTGTGTCCAGTACCGGTTAGTGGTCC>C_p.R34del-fs	135	145	RPLHGAGRTA
COSV54562681_ENSP00000367573_c.99:CCTGTGTCCAGTACCGGTTAGTGGTCC>C_p.R34del-fs	135	145	RPLHGAGRTA
COSV54562681_ENSP00000389738_c.99:CCTGTGTCCAGTACCGGTTAGTGGTCC>C_p.R34del-fs	135	145	RPLHGAGRTA
COSV54562681_ENSP00000416192_c.99:CCTGTGTCCAGTACCGGTTAGTGGTCC>C_p.R34del-fs	135	145	RPLHGAGRTA
COSV66311547_ENSP00000366702_c.1039:CC>C_p.P347del-fs	366	376	RTAKDLPVRF
COSV65449545_ENSP00000364998_c.376:TT>T_p.F126del-fs	130	140	ILNGGTQLTK
COSV65449545_ENSP00000365007_c.376:TT>T_p.F126del-fs	130	140	ILNGGTQLTK
COSV65449545_ENSP00000365009_c.376:TT>T_p.F126del-fs	130	140	ILNGGTQLTK
COSV65449545_ENSP00000431886_c.376:TT>T_p.F126del-fs	130	140	ILNGGTQLTK
COSV105160900_ENSP00000364912_c.40:CC>C_p.P14del-fs	65	74	STKWVTETY
COSV100981493_ENSP00000383866_c.60:A>AA_p.R21ins-fs	36	45	IQISSQSAH
COSV100981493_ENSP00000419589_c.60:A>AA_p.R21ins-fs	35	44	IQISSQSAH
COSV65043614_ENSP00000383866_c.77:A>AA_p.K26ins-fs	36	45	IQISSQSAH
COSV65043614_ENSP00000419589_c.77:A>AA_p.K26ins-fs	35	44	IQISSQSAH
COSV57031469_ENSP00000289749_c.129:G>GG_p.A44ins-fs	54	65	TTHQQAGTVPR
COSV57031469_ENSP00000364278_c.24:G>GG_p.A9ins-fs	19	30	TTHQQAGTVPR
COSV57031469_ENSP00000390607_c.24:G>GG_p.A9ins-fs	19	30	TTHQQAGTVPR
COSV57031469_ENSP00000391858_c.126:G>GG_p.A43ins-fs	53	64	TTHQQAGTVPR
COSV57031469_ENSP00000394079_c.21:G>GG_p.A8ins-fs	18	29	TTHQQAGTVPR
COSV57031469_ENSP00000399333_c.24:G>GG_p.A9ins-fs	19	30	TTHQQAGTVPR
COSV57031469_ENSP00000400250_c.24:G>GG_p.A9ins-fs	19	30	TTHQQAGTVPR
COSV57031469_ENSP00000412419_c.24:G>GG_p.A9ins-fs	19	30	TTHQQAGTVPR
COSV57031469_ENSP00000449007_c.24:G>GG_p.A9ins-fs	19	30	TTHQQAGTVPR
COSV57031469_ENSP00000473411_c.24:G>GG_p.A9ins-fs	19	30	TTHQQAGTVPR
COSV57031469_ENSP00000478223_c.126:G>GG_p.A43ins-fs	53	64	TTHQQAGTVPR
COSV57031469_ENSP00000478885_c.24:G>GG_p.A9ins-fs	19	30	TTHQQAGTVPR
COSV57031469_ENSP00000480391_c.24:G>GG_p.A9ins-fs	19	30	TTHQQAGTVPR
COSV57031469_ENSP00000483061_c.24:G>GG_p.A9ins-fs	19	30	TTHQQAGTVPR
COSV54630919_ENSP00000270800_c.284:GG>G_p.R95del-fs	98	108	SVREAGQPPR
COSV100250469_ENSP00000320485_c.941:CG>C_p.G314del-fs	329	340	RTWPRSVGGLR
COSV100250469_ENSP00000387636_c.941:CG>C_p.G314del-fs	329	340	RTWPRSVGGLR
COSV104411689_ENSP00000320485_c.927:GG>G_p.G310del-fs	329	340	RTWPRSVGGLR
COSV104411689_ENSP00000387636_c.927:GG>G_p.G310del-fs	329	340	RTWPRSVGGLR
COSV104411764_ENSP00000320485_c.718:GC>G_p.G240del-fs	329	340	RTWPRSVGGLR
COSV104411764_ENSP00000387636_c.718:GC>G_p.G240del-fs	329	340	RTWPRSVGGLR
COSV105202913_ENSP00000320485_c.817:CC>C_p.A273del-fs	329	340	RTWPRSVGGLR
COSV105202913_ENSP00000387636_c.817:CC>C_p.A273del-fs	329	340	RTWPRSVGGLR
COSV105203207_ENSP00000320485_c.731:GGCGGCTG>G_p.A244del-fs	327	338	RTWPRSVGGLR
COSV105203207_ENSP00000387636_c.731:GGCGGCTG>G_p.A244del-fs	327	338	RTWPRSVGGLR
COSV105203226_ENSP00000320485_c.734:GG>G_p.A245del-fs	329	340	RTWPRSVGGLR
COSV105203226_ENSP00000387636_c.734:GG>G_p.A245del-fs	329	340	RTWPRSVGGLR
COSV105877461_ENSP00000320485_c.836:CT>C_p.P279del-fs	329	340	RTWPRSVGGLR
COSV105877461_ENSP00000387636_c.836:CT>C_p.P279del-fs	329	340	RTWPRSVGGLR
COSV106061037_ENSP00000320485_c.861:CAGCCCACCGCCAC>C_p.Q288del-fs	325	336	RTWPRSVGGLR
COSV106061037_ENSP00000387636_c.861:CAGCCCACCGCCAC>C_p.Q288del-fs	325	336	RTWPRSVGGLR
COSV61370896_ENSP00000320485_c.973:CC>C_p.A325del-fs	329	340	RTWPRSVGGLR
COSV61370896_ENSP00000387636_c.973:CC>C_p.A325del-fs	329	340	RTWPRSVGGLR
COSV61371305_ENSP00000320485_c.825:GG>G_p.G276del-fs	329	340	RTWPRSVGGLR
COSV61371305_ENSP00000387636_c.825:GG>G_p.G276del-fs	329	340	RTWPRSVGGLR
COSV61372373_ENSP00000320485_c.877:CC>C_p.P293del-fs	329	340	RTWPRSVGGLR
COSV61372373_ENSP00000387636_c.877:CC>C_p.P293del-fs	329	340	RTWPRSVGGLR
COSV61372534_ENSP00000320485_c.786:TC>T_p.S263del-fs	329	340	RTWPRSVGGLR
COSV61372534_ENSP00000387636_c.786:TC>T_p.S263del-fs	329	340	RTWPRSVGGLR
COSV61372810_ENSP00000320485_c.780:TCGTCGTCTTC>T_p.S261del-fs	326	337	RTWPRSVGGLR
COSV61372810_ENSP00000387636_c.780:TCGTCGTCTTC>T_p.S261del-fs	326	337	RTWPRSVGGLR
COSV61373506_ENSP00000320485_c.730:CGGCGGCTGCCGGC>C_p.A244del-fs	325	336	RTWPRSVGGLR
COSV61373506_ENSP00000387636_c.730:CGGCGGCTGCCGGC>C_p.A244del-fs	325	336	RTWPRSVGGLR
COSV61374980_ENSP00000320485_c.699:CC>C_p.P234del-fs	329	340	RTWPRSVGGLR
COSV61374980_ENSP00000387636_c.699:CC>C_p.P234del-fs	329	340	RTWPRSVGGLR
COSV61376626_ENSP00000320485_c.799:CTCAG>C_p.A267del-fs	328	339	RTWPRSVGGLR
COSV61376626_ENSP00000387636_c.799:CTCAG>C_p.A267del-fs	328	339	RTWPRSVGGLR
COSV61377132_ENSP00000320485_c.769:CCTCCGCCTCC>C_p.A257del-fs	326	337	RTWPRSVGGLR
COSV61377132_ENSP00000387636_c.769:CCTCCGCCTCC>C_p.A257del-fs	326	337	RTWPRSVGGLR
COSV61379529_ENSP00000320485_c.918:GG>G_p.G307del-fs	329	340	RTWPRSVGGLR
COSV61379529_ENSP00000387636_c.918:GG>G_p.G307del-fs	329	340	RTWPRSVGGLR
COSV61381650_ENSP00000320485_c.969:GGCGCCGG>G_p.G324del-fs	327	338	RTWPRSVGGLR
COSV61381650_ENSP00000387636_c.969:GGCGCCGG>G_p.G324del-fs	327	338	RTWPRSVGGLR
COSV61382502_ENSP00000320485_c.887:CCAAC>C_p.N296del-fs	328	339	RTWPRSVGGLR
COSV61382502_ENSP00000387636_c.887:CCAAC>C_p.N296del-fs	328	339	RTWPRSVGGLR
COSV61382679_ENSP00000320485_c.934:CC>C_p.P312del-fs	329	340	RTWPRSVGGLR
COSV61382679_ENSP00000387636_c.934:CC>C_p.P312del-fs	329	340	RTWPRSVGGLR
COSV61383209_ENSP00000320485_c.832:GCCCCTCCGCGGCCGGCGGGGGA>G_p.G278del-fs	322	333	RTWPRSVGGLR
COSV61383209_ENSP00000387636_c.832:GCCCCTCCGCGGCCGGCGGGGGA>G_p.G278del-fs	322	333	RTWPRSVGGLR
COSV61383216_ENSP00000320485_c.860:CC>C_p.P287del-fs	329	340	RTWPRSVGGLR
COSV61383216_ENSP00000387636_c.860:CC>C_p.P287del-fs	329	340	RTWPRSVGGLR
COSV61384036_ENSP00000320485_c.828:GG>G_p.G277del-fs	329	340	RTWPRSVGGLR
COSV61384036_ENSP00000387636_c.828:GG>G_p.G277del-fs	329	340	RTWPRSVGGLR
COSV61384264_ENSP00000320485_c.742:G>GTTCCAAGCCGC_p.G248ins-fs	333	344	RTWPRSVGGLR
COSV61384264_ENSP00000387636_c.742:G>GTTCCAAGCCGC_p.G248ins-fs	333	344	RTWPRSVGGLR
COSV61386937_ENSP00000320485_c.969:GG>G_p.G324del-fs	329	340	RTWPRSVGGLR
COSV61386937_ENSP00000387636_c.969:GG>G_p.G324del-fs	329	340	RTWPRSVGGLR
COSV61387346_ENSP00000320485_c.788:TTCGT>T_p.S263del-fs	328	339	RTWPRSVGGLR
COSV61387346_ENSP00000387636_c.788:TTCGT>T_p.S263del-fs	328	339	RTWPRSVGGLR
COSV61388887_ENSP00000320485_c.981:GG>G_p.G328del-fs	329	340	RTWPRSVGGLR
COSV61388887_ENSP00000387636_c.981:GG>G_p.G328del-fs	329	340	RTWPRSVGGLR
COSV61390036_ENSP00000320485_c.852:GG>G_p.G285del-fs	329	340	RTWPRSVGGLR
COSV61390036_ENSP00000387636_c.852:GG>G_p.G285del-fs	329	340	RTWPRSVGGLR
COSV61391612_ENSP00000320485_c.853:GAACTCCC>G_p.G285del-fs	327	338	RTWPRSVGGLR
COSV61391612_ENSP00000387636_c.853:GAACTCCC>G_p.G285del-fs	327	338	RTWPRSVGGLR
COSV61391866_ENSP00000320485_c.939:GG>G_p.G314del-fs	329	340	RTWPRSVGGLR
COSV61391866_ENSP00000387636_c.939:GG>G_p.G314del-fs	329	340	RTWPRSVGGLR
COSV61392027_ENSP00000320485_c.680:GGCCTACGCGCTGAGCTCCCCGAGAGGTGG>GA_p.P227del-fs	320	331	RTWPRSVGGLR
COSV61392027_ENSP00000387636_c.680:GGCCTACGCGCTGAGCTCCCCGAGAGGTGG>GA_p.P227del-fs	320	331	RTWPRSVGGLR
COSV61392388_ENSP00000320485_c.882:CT>C_p.L295del-fs	329	340	RTWPRSVGGLR
COSV61392388_ENSP00000387636_c.882:CT>C_p.L295del-fs	329	340	RTWPRSVGGLR
COSV61392980_ENSP00000320485_c.692:GAGCTCCCCGAGAGGTG>G_p.L231del-fs	324	335	RTWPRSVGGLR
COSV61392980_ENSP00000387636_c.692:GAGCTCCCCGAGAGGTG>G_p.L231del-fs	324	335	RTWPRSVGGLR
COSV100536262_ENSP00000363015_c.336:GG>G_p.G113del-fs	172	181	RLQPTLFTK
COSV100536262_ENSP00000363017_c.96:GG>G_p.G33del-fs	92	101	RLQPTLFTK
COSV100536262_ENSP00000363021_c.72:GG>G_p.G25del-fs	84	93	RLQPTLFTK
COSV100536262_ENSP00000387649_c.84:GG>G_p.G29del-fs	88	97	RLQPTLFTK
COSV100536262_ENSP00000363015_c.336:GG>G_p.G113del-fs	171	181	RRLQPTLFTK
COSV100536262_ENSP00000363017_c.96:GG>G_p.G33del-fs	91	101	RRLQPTLFTK
COSV100536262_ENSP00000363021_c.72:GG>G_p.G25del-fs	83	93	RRLQPTLFTK
COSV100536262_ENSP00000387649_c.84:GG>G_p.G29del-fs	87	97	RRLQPTLFTK
COSV55280891_ENSP00000263697_c.410:A>AA_p.R137ins-fs	138	148	KTIKEGRKTY
COSV65483366_ENSP00000362807_c.85:CC>C_p.P29del-fs	115	125	ILRPTPGSSR
COSV65483990_ENSP00000362807_c.259:GG>G_p.G87del-fs	115	125	ILRPTPGSSR
COSV65484460_ENSP00000362807_c.169:CC>C_p.P57del-fs	115	125	ILRPTPGSSR
COSV52208907_ENSP00000291358_c.2:GG>G_p.M1del-fs	34	44	RLYERSRATW
COSV58908817_ENSP00000322915_c.50:AA>A_p.K17del-fs	16	25	KVVQFLMKL
COSV64594785_ENSP00000362300_c.47:CC>C_p.P16del-fs	60	71	RISVPVESTGK
COSV105850463_ENSP00000279873_c.1300:AC>A_p.N434del-fs	437	448	YLEPNASNMKY
COSV105850463_ENSP00000308862_c.571:AC>A_p.N191del-fs	194	205	YLEPNASNMKY
COSV54414653_ENSP00000279873_c.1293:AA>A_p.N432del-fs	437	448	YLEPNASNMKY
COSV54414653_ENSP00000308862_c.564:AA>A_p.N189del-fs	194	205	YLEPNASNMKY
COSV54429718_ENSP00000279873_c.1280:CA>C_p.N427del-fs	437	448	YLEPNASNMKY
COSV54429718_ENSP00000308862_c.551:CA>C_p.N184del-fs	194	205	YLEPNASNMKY
COSV67550804_ENSP00000378392_c.7:C>CC_p.A3ins-fs	58	68	EIPSLRHMQR
COSV67550804_ENSP00000378394_c.7:C>CC_p.A3ins-fs	58	68	EIPSLRHMQR
COSV67550804_ENSP00000480857_c.7:C>CC_p.A3ins-fs	58	68	EIPSLRHMQR
COSV59543289_ENSP00000321845_c.65:GT>G_p.G22del-fs	67	76	HLQPQQHRL
COSV59543289_ENSP00000343405_c.65:GT>G_p.G22del-fs	67	76	HLQPQQHRL
COSV59543289_ENSP00000437000_c.65:GT>G_p.G22del-fs	67	76	HLQPQQHRL
COSV59543289_ENSP00000321845_c.65:GT>G_p.G22del-fs	71	80	QQHRLLVAR
COSV59543289_ENSP00000343405_c.65:GT>G_p.G22del-fs	71	80	QQHRLLVAR
COSV59543289_ENSP00000437000_c.65:GT>G_p.G22del-fs	71	80	QQHRLLVAR
COSV59543289_ENSP00000321845_c.65:GT>G_p.G22del-fs	91	100	RMGQAPLFR
COSV59543289_ENSP00000343405_c.65:GT>G_p.G22del-fs	91	100	RMGQAPLFR
COSV59543289_ENSP00000437000_c.65:GT>G_p.G22del-fs	91	100	RMGQAPLFR
COSV100226434_ENSP00000361932_c.318:C>CC_p.R107ins-fs	240	251	REMPAESGAAY
COSV100226434_ENSP00000378270_c.318:C>CC_p.R107ins-fs	240	251	REMPAESGAAY
COSV100227101_ENSP00000361932_c.102:G>GG_p.E35ins-fs	240	251	REMPAESGAAY
COSV100227101_ENSP00000378270_c.102:G>GG_p.E35ins-fs	240	251	REMPAESGAAY
COSV59543502_ENSP00000361932_c.261:C>CC_p.H88ins-fs	240	251	REMPAESGAAY
COSV59543502_ENSP00000378270_c.261:C>CC_p.H88ins-fs	240	251	REMPAESGAAY
COSV100226434_ENSP00000361932_c.318:C>CC_p.R107ins-fs	242	251	MPAESGAAY
COSV100226434_ENSP00000378270_c.318:C>CC_p.R107ins-fs	242	251	MPAESGAAY
COSV100227101_ENSP00000361932_c.102:G>GG_p.E35ins-fs	242	251	MPAESGAAY
COSV100227101_ENSP00000378270_c.102:G>GG_p.E35ins-fs	242	251	MPAESGAAY
COSV59543502_ENSP00000361932_c.261:C>CC_p.H88ins-fs	242	251	MPAESGAAY
COSV59543502_ENSP00000378270_c.261:C>CC_p.H88ins-fs	242	251	MPAESGAAY
COSV100226434_ENSP00000361932_c.318:C>CC_p.R107ins-fs	242	252	MPAESGAAYR
COSV100226434_ENSP00000378270_c.318:C>CC_p.R107ins-fs	242	252	MPAESGAAYR
COSV100227101_ENSP00000361932_c.102:G>GG_p.E35ins-fs	242	252	MPAESGAAYR
COSV100227101_ENSP00000378270_c.102:G>GG_p.E35ins-fs	242	252	MPAESGAAYR
COSV59543502_ENSP00000361932_c.261:C>CC_p.H88ins-fs	242	252	MPAESGAAYR
COSV59543502_ENSP00000378270_c.261:C>CC_p.H88ins-fs	242	252	MPAESGAAYR
COSV105189312_ENSP00000345601_c.36:AC>A_p.T13del-fs	16	26	DYRPKVLMPK
COSV105189312_ENSP00000347426_c.36:AC>A_p.T13del-fs	16	26	DYRPKVLMPK
COSV105189312_ENSP00000347979_c.36:AC>A_p.T13del-fs	16	26	DYRPKVLMPK
COSV105189312_ENSP00000349896_c.36:AC>A_p.T13del-fs	16	26	DYRPKVLMPK
COSV105189312_ENSP00000420975_c.36:AC>A_p.T13del-fs	16	26	DYRPKVLMPK
COSV105189312_ENSP00000422453_c.36:AC>A_p.T13del-fs	16	26	DYRPKVLMPK
COSV105189312_ENSP00000423755_c.36:AC>A_p.T13del-fs	16	26	DYRPKVLMPK
COSV105189312_ENSP00000424113_c.36:AC>A_p.T13del-fs	16	26	DYRPKVLMPK
COSV105189312_ENSP00000425159_c.36:AC>A_p.T13del-fs	16	26	DYRPKVLMPK
COSV105189312_ENSP00000477997_c.36:AC>A_p.T13del-fs	16	26	DYRPKVLMPK
COSV105189312_ENSP00000345601_c.36:AC>A_p.T13del-fs	17	26	YRPKVLMPK
COSV105189312_ENSP00000347426_c.36:AC>A_p.T13del-fs	17	26	YRPKVLMPK
COSV105189312_ENSP00000347979_c.36:AC>A_p.T13del-fs	17	26	YRPKVLMPK
COSV105189312_ENSP00000349896_c.36:AC>A_p.T13del-fs	17	26	YRPKVLMPK
COSV105189312_ENSP00000420975_c.36:AC>A_p.T13del-fs	17	26	YRPKVLMPK
COSV105189312_ENSP00000422453_c.36:AC>A_p.T13del-fs	17	26	YRPKVLMPK
COSV105189312_ENSP00000423755_c.36:AC>A_p.T13del-fs	17	26	YRPKVLMPK
COSV105189312_ENSP00000424113_c.36:AC>A_p.T13del-fs	17	26	YRPKVLMPK
COSV105189312_ENSP00000425159_c.36:AC>A_p.T13del-fs	17	26	YRPKVLMPK
COSV105189312_ENSP00000477997_c.36:AC>A_p.T13del-fs	17	26	YRPKVLMPK
COSV63704721_ENSP00000351094_c.439:GG>G_p.G147del-fs	174	184	KLSLLGGSPK
COSV63704721_ENSP00000352208_c.439:GG>G_p.G147del-fs	174	184	KLSLLGGSPK
COSV63704721_ENSP00000360544_c.439:GG>G_p.G147del-fs	174	184	KLSLLGGSPK
COSV104634867_ENSP00000329117_c.337:GG>G_p.G113del-fs	137	147	RQAPDVRHLW
COSV104634867_ENSP00000364003_c.337:GG>G_p.G113del-fs	137	147	RQAPDVRHLW
COSV54581188_ENSP00000243286_c.227:C>CCA_p.G76ins-fs	82	92	ASQPPRQSQR
COSV54581188_ENSP00000361710_c.227:C>CCA_p.G76ins-fs	82	92	ASQPPRQSQR
COSV54581188_ENSP00000361711_c.227:C>CCA_p.G76ins-fs	82	92	ASQPPRQSQR
COSV65653793_ENSP00000361859_c.200:AA>A_p.E67del-fs	81	91	ASQPPRQSQR
COSV65653793_ENSP00000361860_c.200:AA>A_p.E67del-fs	81	91	ASQPPRQSQR
COSV63022477_ENSP00000347858_c.225:GG>G_p.G76del-fs	87	99	QIADLSTAFILK
COSV63022477_ENSP00000360242_c.225:GG>G_p.G76del-fs	87	99	QIADLSTAFILK
COSV63022477_ENSP00000395230_c.225:GG>G_p.G76del-fs	87	99	QIADLSTAFILK
COSV63022477_ENSP00000400637_c.225:GG>G_p.G76del-fs	87	99	QIADLSTAFILK
COSV65153811_ENSP00000359549_c.77:GG>G_p.P26del-fs	30	41	GTQTRNLLLKK
COSV53742545_ENSP00000349929_c.278:CCCACGGGACA>A_p.T93del-fs	101	111	RQIHSLLESF
COSV53742545_ENSP00000360788_c.128:CCCACGGGACA>A_p.T43del-fs	51	61	RQIHSLLESF
COSV53742545_ENSP00000349929_c.278:CCCACGGGACA>A_p.T93del-fs	93	102	MTDLKIWKR
COSV53742545_ENSP00000360788_c.128:CCCACGGGACA>A_p.T43del-fs	43	52	MTDLKIWKR
COSV63411790_ENSP00000389381_c.417:AA>A_p.K140del-fs	143	153	SPAARVPPAL
COSV65115181_ENSP00000368714_c.293:AA>A_p.K98del-fs	129	139	AVAKKITLAK
COSV65115181_ENSP00000385746_c.452:AA>A_p.K151del-fs	182	192	AVAKKITLAK
COSV65115181_ENSP00000407366_c.728:AA>A_p.K243del-fs	274	284	AVAKKITLAK
COSV100626520_ENSP00000340057_c.2018:G>GG_p.E673ins-fs	680	691	RYSDQLLASRF
COSV100626520_ENSP00000354923_c.10205:G>GG_p.E3402ins-fs	3409	3420	RYSDQLLASRF
COSV100626520_ENSP00000367948_c.10193:G>GG_p.E3398ins-fs	3405	3416	RYSDQLLASRF
COSV100626520_ENSP00000367974_c.1001:G>GG_p.E334ins-fs	341	352	RYSDQLLASRF
COSV100626520_ENSP00000367977_c.575:G>GG_p.E192ins-fs	199	210	RYSDQLLASRF
COSV100626520_ENSP00000367979_c.2825:G>GG_p.E942ins-fs	949	960	RYSDQLLASRF
COSV100626520_ENSP00000367997_c.1001:G>GG_p.E334ins-fs	341	352	RYSDQLLASRF
COSV100626520_ENSP00000417123_c.2825:G>GG_p.E942ins-fs	949	960	RYSDQLLASRF
COSV100626520_ENSP00000478150_c.10202:G>GG_p.E3401ins-fs	3408	3419	RYSDQLLASRF
COSV100626520_ENSP00000479270_c.10190:G>GG_p.E3397ins-fs	3404	3415	RYSDQLLASRF
COSV101064589_ENSP00000367879_c.333:AA>A_p.N112del-fs	110	119	KMASQRRLR
COSV101302400_ENSP00000382840_c.180:TC>T_p.S61del-fs	122	131	TVAGVTNQM
COSV101302400_ENSP00000392494_c.135:TC>T_p.S46del-fs	107	116	TVAGVTNQM
COSV101302400_ENSP00000414281_c.183:TC>T_p.S62del-fs	123	132	TVAGVTNQM
COSV101302400_ENSP00000478443_c.183:TC>T_p.S62del-fs	123	132	TVAGVTNQM
COSV101302400_ENSP00000486306_c.183:TC>T_p.S62del-fs	123	132	TVAGVTNQM
COSV101302400_ENSP00000486443_c.183:TC>T_p.S62del-fs	123	132	TVAGVTNQM
COSV101302400_ENSP00000486514_c.183:TC>T_p.S62del-fs	123	132	TVAGVTNQM
COSV101302400_ENSP00000486516_c.183:TC>T_p.S62del-fs	123	132	TVAGVTNQM
COSV101302400_ENSP00000486720_c.183:TC>T_p.S62del-fs	123	132	TVAGVTNQM
COSV101302400_ENSP00000487062_c.183:TC>T_p.S62del-fs	123	132	TVAGVTNQM
COSV101302400_ENSP00000487224_c.183:TC>T_p.S62del-fs	123	132	TVAGVTNQM
COSV101302400_ENSP00000493475_c.141:TC>T_p.S48del-fs	109	118	TVAGVTNQM
COSV101302400_ENSP00000493819_c.183:TC>T_p.S62del-fs	123	132	TVAGVTNQM
COSV101302400_ENSP00000493976_c.183:TC>T_p.S62del-fs	123	132	TVAGVTNQM
COSV101302400_ENSP00000494040_c.183:TC>T_p.S62del-fs	123	132	TVAGVTNQM
COSV101302400_ENSP00000494518_c.66:TC>T_p.S23del-fs	84	93	TVAGVTNQM
COSV101302400_ENSP00000494588_c.183:TC>T_p.S62del-fs	123	132	TVAGVTNQM
COSV101302400_ENSP00000494952_c.180:TC>T_p.S61del-fs	122	131	TVAGVTNQM
COSV101302400_ENSP00000495264_c.183:TC>T_p.S62del-fs	123	132	TVAGVTNQM
COSV101302400_ENSP00000495377_c.183:TC>T_p.S62del-fs	123	132	TVAGVTNQM
COSV101302400_ENSP00000496222_c.183:TC>T_p.S62del-fs	123	132	TVAGVTNQM
COSV101302400_ENSP00000496524_c.66:TC>T_p.S23del-fs	84	93	TVAGVTNQM
COSV101302400_ENSP00000496663_c.180:TC>T_p.S61del-fs	122	131	TVAGVTNQM
COSV67864041_ENSP00000382840_c.276:GG>G_p.G93del-fs	122	131	TVAGVTNQM
COSV67864041_ENSP00000392494_c.231:GG>G_p.G78del-fs	107	116	TVAGVTNQM
COSV67864041_ENSP00000414281_c.279:GG>G_p.G94del-fs	123	132	TVAGVTNQM
COSV67864041_ENSP00000478443_c.279:GG>G_p.G94del-fs	123	132	TVAGVTNQM
COSV67864041_ENSP00000486306_c.279:GG>G_p.G94del-fs	123	132	TVAGVTNQM
COSV67864041_ENSP00000486443_c.279:GG>G_p.G94del-fs	123	132	TVAGVTNQM
COSV67864041_ENSP00000486514_c.279:GG>G_p.G94del-fs	123	132	TVAGVTNQM
COSV67864041_ENSP00000486516_c.279:GG>G_p.G94del-fs	123	132	TVAGVTNQM
COSV67864041_ENSP00000486720_c.279:GG>G_p.G94del-fs	123	132	TVAGVTNQM
COSV67864041_ENSP00000487062_c.279:GG>G_p.G94del-fs	123	132	TVAGVTNQM
COSV67864041_ENSP00000487224_c.279:GG>G_p.G94del-fs	123	132	TVAGVTNQM
COSV67864041_ENSP00000493475_c.237:GG>G_p.G80del-fs	109	118	TVAGVTNQM
COSV67864041_ENSP00000493819_c.279:GG>G_p.G94del-fs	123	132	TVAGVTNQM
COSV67864041_ENSP00000493976_c.279:GG>G_p.G94del-fs	123	132	TVAGVTNQM
COSV67864041_ENSP00000494040_c.279:GG>G_p.G94del-fs	123	132	TVAGVTNQM
COSV67864041_ENSP00000494518_c.162:GG>G_p.G55del-fs	84	93	TVAGVTNQM
COSV67864041_ENSP00000494588_c.279:GG>G_p.G94del-fs	123	132	TVAGVTNQM
COSV67864041_ENSP00000494952_c.276:GG>G_p.G93del-fs	122	131	TVAGVTNQM
COSV67864041_ENSP00000495264_c.279:GG>G_p.G94del-fs	123	132	TVAGVTNQM
COSV67864041_ENSP00000495377_c.279:GG>G_p.G94del-fs	123	132	TVAGVTNQM
COSV67864041_ENSP00000496222_c.279:GG>G_p.G94del-fs	123	132	TVAGVTNQM
COSV67864041_ENSP00000496524_c.162:GG>G_p.G55del-fs	84	93	TVAGVTNQM
COSV67864041_ENSP00000496663_c.276:GG>G_p.G93del-fs	122	131	TVAGVTNQM
COSV67864115_ENSP00000382840_c.333:A>ACA_p.R112ins-fs	123	132	TVAGVTNQM
COSV67864115_ENSP00000392494_c.288:A>ACA_p.R97ins-fs	108	117	TVAGVTNQM
COSV67864115_ENSP00000414281_c.336:A>ACA_p.R113ins-fs	124	133	TVAGVTNQM
COSV67864115_ENSP00000478443_c.336:A>ACA_p.R113ins-fs	124	133	TVAGVTNQM
COSV67864115_ENSP00000486306_c.336:A>ACA_p.R113ins-fs	124	133	TVAGVTNQM
COSV67864115_ENSP00000486443_c.336:A>ACA_p.R113ins-fs	124	133	TVAGVTNQM
COSV67864115_ENSP00000486514_c.336:A>ACA_p.R113ins-fs	124	133	TVAGVTNQM
COSV67864115_ENSP00000486516_c.336:A>ACA_p.R113ins-fs	124	133	TVAGVTNQM
COSV67864115_ENSP00000486720_c.336:A>ACA_p.R113ins-fs	124	133	TVAGVTNQM
COSV67864115_ENSP00000487062_c.336:A>ACA_p.R113ins-fs	124	133	TVAGVTNQM
COSV67864115_ENSP00000487224_c.336:A>ACA_p.R113ins-fs	124	133	TVAGVTNQM
COSV67864115_ENSP00000493475_c.294:A>ACA_p.R99ins-fs	110	119	TVAGVTNQM
COSV67864115_ENSP00000493819_c.336:A>ACA_p.R113ins-fs	124	133	TVAGVTNQM
COSV67864115_ENSP00000493976_c.336:A>ACA_p.R113ins-fs	124	133	TVAGVTNQM
COSV67864115_ENSP00000494040_c.336:A>ACA_p.R113ins-fs	124	133	TVAGVTNQM
COSV67864115_ENSP00000494518_c.219:A>ACA_p.R74ins-fs	85	94	TVAGVTNQM
COSV67864115_ENSP00000494588_c.336:A>ACA_p.R113ins-fs	124	133	TVAGVTNQM
COSV67864115_ENSP00000494952_c.333:A>ACA_p.R112ins-fs	123	132	TVAGVTNQM
COSV67864115_ENSP00000495264_c.336:A>ACA_p.R113ins-fs	124	133	TVAGVTNQM
COSV67864115_ENSP00000495377_c.336:A>ACA_p.R113ins-fs	124	133	TVAGVTNQM
COSV67864115_ENSP00000496222_c.336:A>ACA_p.R113ins-fs	124	133	TVAGVTNQM
COSV67864115_ENSP00000496524_c.219:A>ACA_p.R74ins-fs	85	94	TVAGVTNQM
COSV67864115_ENSP00000496663_c.333:A>ACA_p.R112ins-fs	123	132	TVAGVTNQM
COSV67864762_ENSP00000382840_c.192:AA>A_p.K65del-fs	122	131	TVAGVTNQM
COSV67864762_ENSP00000392494_c.147:AA>A_p.K50del-fs	107	116	TVAGVTNQM
COSV67864762_ENSP00000414281_c.195:AA>A_p.K66del-fs	123	132	TVAGVTNQM
COSV67864762_ENSP00000478443_c.195:AA>A_p.K66del-fs	123	132	TVAGVTNQM
COSV67864762_ENSP00000486306_c.195:AA>A_p.K66del-fs	123	132	TVAGVTNQM
COSV67864762_ENSP00000486443_c.195:AA>A_p.K66del-fs	123	132	TVAGVTNQM
COSV67864762_ENSP00000486514_c.195:AA>A_p.K66del-fs	123	132	TVAGVTNQM
COSV67864762_ENSP00000486516_c.195:AA>A_p.K66del-fs	123	132	TVAGVTNQM
COSV67864762_ENSP00000486720_c.195:AA>A_p.K66del-fs	123	132	TVAGVTNQM
COSV67864762_ENSP00000487062_c.195:AA>A_p.K66del-fs	123	132	TVAGVTNQM
COSV67864762_ENSP00000487224_c.195:AA>A_p.K66del-fs	123	132	TVAGVTNQM
COSV67864762_ENSP00000493475_c.153:AA>A_p.K52del-fs	109	118	TVAGVTNQM
COSV67864762_ENSP00000493819_c.195:AA>A_p.K66del-fs	123	132	TVAGVTNQM
COSV67864762_ENSP00000493976_c.195:AA>A_p.K66del-fs	123	132	TVAGVTNQM
COSV67864762_ENSP00000494040_c.195:AA>A_p.K66del-fs	123	132	TVAGVTNQM
COSV67864762_ENSP00000494518_c.78:AA>A_p.K27del-fs	84	93	TVAGVTNQM
COSV67864762_ENSP00000494588_c.195:AA>A_p.K66del-fs	123	132	TVAGVTNQM
COSV67864762_ENSP00000494952_c.192:AA>A_p.K65del-fs	122	131	TVAGVTNQM
COSV67864762_ENSP00000495264_c.195:AA>A_p.K66del-fs	123	132	TVAGVTNQM
COSV67864762_ENSP00000495377_c.195:AA>A_p.K66del-fs	123	132	TVAGVTNQM
COSV67864762_ENSP00000496222_c.195:AA>A_p.K66del-fs	123	132	TVAGVTNQM
COSV67864762_ENSP00000496524_c.78:AA>A_p.K27del-fs	84	93	TVAGVTNQM
COSV67864762_ENSP00000496663_c.192:AA>A_p.K65del-fs	122	131	TVAGVTNQM
COSV101302379_ENSP00000382840_c.372:C>CTC_p.R125ins-fs	132	141	KMIGQNHSH
COSV101302379_ENSP00000392494_c.327:C>CTC_p.R110ins-fs	117	126	KMIGQNHSH
COSV101302379_ENSP00000414281_c.375:C>CTC_p.R126ins-fs	133	142	KMIGQNHSH
COSV101302379_ENSP00000478443_c.375:C>CTC_p.R126ins-fs	133	142	KMIGQNHSH
COSV101302379_ENSP00000486306_c.375:C>CTC_p.R126ins-fs	133	142	KMIGQNHSH
COSV101302379_ENSP00000486443_c.375:C>CTC_p.R126ins-fs	133	142	KMIGQNHSH
COSV101302379_ENSP00000486514_c.375:C>CTC_p.R126ins-fs	133	142	KMIGQNHSH
COSV101302379_ENSP00000486516_c.375:C>CTC_p.R126ins-fs	133	142	KMIGQNHSH
COSV101302379_ENSP00000486720_c.375:C>CTC_p.R126ins-fs	133	142	KMIGQNHSH
COSV101302379_ENSP00000487062_c.375:C>CTC_p.R126ins-fs	133	142	KMIGQNHSH
COSV101302379_ENSP00000487224_c.375:C>CTC_p.R126ins-fs	133	142	KMIGQNHSH
COSV101302379_ENSP00000493475_c.333:C>CTC_p.R112ins-fs	119	128	KMIGQNHSH
COSV101302379_ENSP00000493819_c.375:C>CTC_p.R126ins-fs	133	142	KMIGQNHSH
COSV101302379_ENSP00000493976_c.375:C>CTC_p.R126ins-fs	133	142	KMIGQNHSH
COSV101302379_ENSP00000494040_c.375:C>CTC_p.R126ins-fs	133	142	KMIGQNHSH
COSV101302379_ENSP00000494518_c.258:C>CTC_p.R87ins-fs	94	103	KMIGQNHSH
COSV101302379_ENSP00000494588_c.375:C>CTC_p.R126ins-fs	133	142	KMIGQNHSH
COSV101302379_ENSP00000494952_c.372:C>CTC_p.R125ins-fs	132	141	KMIGQNHSH
COSV101302379_ENSP00000495264_c.375:C>CTC_p.R126ins-fs	133	142	KMIGQNHSH
COSV101302379_ENSP00000495377_c.375:C>CTC_p.R126ins-fs	133	142	KMIGQNHSH
COSV101302379_ENSP00000496222_c.375:C>CTC_p.R126ins-fs	133	142	KMIGQNHSH
COSV101302379_ENSP00000496524_c.258:C>CTC_p.R87ins-fs	94	103	KMIGQNHSH
COSV101302379_ENSP00000496663_c.372:C>CTC_p.R125ins-fs	132	141	KMIGQNHSH
COSV101302400_ENSP00000382840_c.180:TC>T_p.S61del-fs	131	140	KMIGQNHSH
COSV101302400_ENSP00000392494_c.135:TC>T_p.S46del-fs	116	125	KMIGQNHSH
COSV101302400_ENSP00000414281_c.183:TC>T_p.S62del-fs	132	141	KMIGQNHSH
COSV101302400_ENSP00000478443_c.183:TC>T_p.S62del-fs	132	141	KMIGQNHSH
COSV101302400_ENSP00000486306_c.183:TC>T_p.S62del-fs	132	141	KMIGQNHSH
COSV101302400_ENSP00000486443_c.183:TC>T_p.S62del-fs	132	141	KMIGQNHSH
COSV101302400_ENSP00000486514_c.183:TC>T_p.S62del-fs	132	141	KMIGQNHSH
COSV101302400_ENSP00000486516_c.183:TC>T_p.S62del-fs	132	141	KMIGQNHSH
COSV101302400_ENSP00000486720_c.183:TC>T_p.S62del-fs	132	141	KMIGQNHSH
COSV101302400_ENSP00000487062_c.183:TC>T_p.S62del-fs	132	141	KMIGQNHSH
COSV101302400_ENSP00000487224_c.183:TC>T_p.S62del-fs	132	141	KMIGQNHSH
COSV101302400_ENSP00000493475_c.141:TC>T_p.S48del-fs	118	127	KMIGQNHSH
COSV101302400_ENSP00000493819_c.183:TC>T_p.S62del-fs	132	141	KMIGQNHSH
COSV101302400_ENSP00000493976_c.183:TC>T_p.S62del-fs	132	141	KMIGQNHSH
[truncated: 2,940 more rows]
